# Supplementary material for: Melatonin alters the secondary metabolite profile of grape berry skin by promoting VvMYB14-mediated ethylene biosynthesis
Source: Hortic Res. 2021 Mar 1;8:43. doi: 10.1038/s41438-021-00478-2 (PMC7917092; doi:10.1038/s41438-021-00478-2)
Supplement: Supplementary file 1 — Table S12 DAMs arranged according to their distance to center dot in Y loading of O2PLS model [file 41438_2021_478_MOESM1_ESM.xlsx]

## Sheet: Table 12
Table S12 DAMs arranged according to their distance to center dot in Y loading of O2PLS model
ID	Formula	compounds	loading 1	loading 2	length
pmp001260	C22H37NO3	N-(2-Hydroxyethyl)eicosapentaenoic acid	0.00177455	0.418626	0.418629
mws0582	C11H19N3O6S	S-(methyl)glutathione	0.0152942	-0.371794	0.372108
pmp000562	C15H12O4	Pinocembrin	0.150632	0.332196	0.364752
mws0054	C15H14O6	Catechin	0.189515	0.250763	0.314321
mws0491	C8H11N	Phenethylamine	0.162383	-0.267425	0.312864
MWXS-19-657_3241	C20H22O8	Piceid	-0.185421	0.22582	0.292191
mws0919	C21H20O10	Kaempferin	0.194141	0.215481	0.290039
mws0024	C7H6O5	Gallic acid	-0.191077	0.213233	0.286319
pmn001712	C22H34O12	3-Hydroxy-4-isopropylbenzylalcohol 3-glucoside-glucoside	-0.191104	0.191551	0.270578
mws1421	C42H30O9	α-Viniferin	-0.125728	0.237829	0.269017
mws4167	C21H18O12	Luteolin 7-O-glucuronide	0.216087	0.150512	0.263339
mws1359	C16H16O3	Pterostilbene	-0.182973	-0.188433	0.262652
mws2186	C20H18O11	Avicularin	0.211904	0.149636	0.259412
mws0045	C21H20O11	Quercitrin	0.221457	0.126286	0.254934
pme0321	C21H20O10	Kaempferol	0.212616	0.138634	0.253821
mws1512	C10H12O5	Propyl gallate	-0.217668	0.104113	0.241286
pmp000596	C27H30O17	Quercetin 3,7-bis-O-β-D-glucoside	0.203524	0.129479	0.24122
pme1002	C8H11NO	L-Tyramine	0.205232	-0.125357	0.240488
mws0328	C9H10O4	DL-P-hydroxyphenyllactic acid	-0.218993	0.0891473	0.236443
mws0021	C14H12O3	Resveratrol	-0.225372	0.0480308	0.230434
pmn001629	C20H20O14	Digalloylglucose	-0.217637	0.075645	0.230408
pmn001499	C14H12O3	9,10-Dihydrophenanthrene	-0.225064	0.0446531	0.229451
mws0467	C9H10O3	3-(4-Hydroxyphenyl)-propionic acid	-0.225539	-0.0125877	0.22589
mws2103	C14H12O4	Piceatannol	-0.219906	0.0511397	0.225774
mws2471	C15H11O7	Delphinidin chloride	0.193026	0.10554	0.219995
MWXS-19-657_4621	C28H22O6	Pallidol	-0.181243	0.10247	0.208204
pmb2792	C18H30O3	13-HOTrE(r)	-0.19372	0.0647988	0.20427
