# Supplementary material for: Melatonin alters the secondary metabolite profile of grape berry skin by promoting VvMYB14-mediated ethylene biosynthesis
Source: Hortic Res. 2021 Mar 1;8:43. doi: 10.1038/s41438-021-00478-2 (PMC7917092; doi:10.1038/s41438-021-00478-2)
Supplement: Supplementary file 5 — Table S1 Primers used in this study [file 41438_2021_478_MOESM5_ESM.xlsx]

## Sheet: Sheet1
Table S1 Primers used in this study. Gene ID is derived from the grape genome (http://genomes.cribi.unipd.it/grape/)
Gene_id	Gene_symbol	Forward primer (5'-3')	Reverse primer (5'-3')	Notes
VIT_207s0005g03340	VvMYB14	TGAAAGGCTGGGCAATAGAT	TGGGGTTTTGTTGTTTTTCG	qRT-PCR
	VvMYB14	GAATTCATGGGGAGAGCTCCTTGTTG	GGATCCTCATATTTCTGATAATTCATGC	Amplifying the ORF of VvMYB14 for constructing the pGADT7 vector
	VvMYB14	GGATCCATGGGGAGAGCTCCTTGTTG	AAGCTTTCATATTTCTGATAATTCATGC	Amplifying the ORF of VvMYB14 for EMSA experiment
	VvMYB14	GTCGACATGGGGAGAGCTCCTTGTTG	GGATCCTCATATTTCTGATAATTCATGC	Amplifying the ORF of VvMYB14 for constructing the pRI101-AN vector
	VvMYB14	GGATCCGCTCCTTGTTGTGAGAAGA	GTCGACACCATCTATTGCCCAGCCTT	Amplifying the 3́-UTR sequence of VvMYB14 for constructing the pRI101-AN vector
	VvMYB14	AAGCTTTTCCTTCCACGGTATCTTCATCG	GGATCCCTCTCCCCATTTTTTCTTTTCTA	Amplifying the promoter sequence of VvMYB14
	VvMYB14	AAGCTTTTCCTTCCACGGTATCTTCATCG	GGATCCTGAAGTATTTGGGCTGCTTGGAA	Amplifying the fragment (from -1268 to -2268 bp) in the VvMYB14 promoter
	VvMYB14	AAGCTTGGCTTCACCAATCATAGA	GGATCCTAGAATAACAGGCTCATC	Amplifying the fragment (from -700 to -1687 bp) in the VvMYB14 promoter
	VvMYB14	AAGCTTACAAATGTGAACTGCACGTGTACAC	GGATCCCTCTCCCCATTTTTTCTTTTCTAC	Amplifying the fragment (from -1 to -1268 bp) in the VvMYB14 promoter
VIT_215s0046g02220	VvACS1	TGTGATGTCCCCTCATTCCC	CGCATCTAACTGCCAACCAA	qRT-PCR
VIT_214s0060g00240	VvMYB86	TTCAATCCAAACTCCAGGTCT	AGGGAAGACTAATGGAAGGCT	qRT-PCR
	VvMYB86	CCCGGGATGGGGAGGCACTCTTG	GGATCCTTAACAAATCTGTCCAAAAGC	Amplifying the ORF of VvMYB86 for constructing the pGADT7 vector
