# Supplementary material for: Melatonin alters the secondary metabolite profile of grape berry skin by promoting VvMYB14-mediated ethylene biosynthesis
Source: Hortic Res. 2021 Mar 1;8:43. doi: 10.1038/s41438-021-00478-2 (PMC7917092; doi:10.1038/s41438-021-00478-2)
Supplement: Supplementary file 6 — Table S2 All of the metabolites detected in the control berry skins and those treated with MT alone or MT plus 1-MCP [file 41438_2021_478_MOESM6_ESM.xlsx]

## Sheet: Table S2
Table S2 All of the metabolites detected in the control berry skins and those treated with MT alone or MT plus 1-MCP
Index	Q1 (Da)	Molecular Weight (Da)	Formula	Ionization model	Compounds	Class I	Class II	CAS	Level	Control_1	Control_2	Control_3	MT_1-MCP_1	MT_1-MCP_2	MT_1-MCP_3	MT_1	MT_2	MT_3	mix01	mix02	mix03	cpd_ID	kegg_map
GQ512003	307.18	306.152	C15H22O3N4	[M+H]+	Fer-agmatine	Alkaloids	Phenolamine	-	B	97021	95907	111790	136570	133350	145700	88238	79662	86570	120420	116190	108480	--	--
GQ512005	595.16	594.132	C27H30O15	[M+H]+	Kaempferol-3-O-glucoside-7-O-rhamnoside	Flavonoids	Flavonols	-	A	20445	24460	23469	26327	20323	25186	21320	22816	21579	24403	23568	26808	--	--
GQ512006	611.16	610.126	C27H30O16	[M+H]+	Quercetin-3-O-glucoside-7-O-rhamnoside	Flavonoids	Flavonols	-	A	77923	77209	69587	104860	104700	90693	70904	72931	85608	84160	91672	80932	--	--
Huasheng_mad1395	311.08	312.036	C13H12O9	[M-H]-	Caffeoyl-pen	Phenolic acids	Phenolic acids	-	A	6608300	6597700	6743100	7842400	8015600	8229400	6365200	7197600	7359700	7203400	7312300	8220400	--	--
Huasheng_mad2085	457.08	458.068	C22H18O11	[M-H]-	Caffeoyl-p-coumaroyltartaric acid	Phenolic acids	Phenolic acids	-	B	25195	18369	22440	35817	30242	30531	16761	22361	27541	27625	25030	26129	--	--
Li512114	485.36	486.337	C31H50O4	[M-H]-	Ursolic acid-OCH3	Terpenoids	Triterpene	-	B	786490	897190	953450	1350000	1371800	1427900	759950	797090	905180	1128500	1133000	1131500	--	--
Li512115	515.12	516.105	C25H24O12	[M-H]-	3,4-Dicaffeoylquinic acid	Phenolic acids	Phenolic acids	14534-61-3	B	24823	19178	28078	20434	24848	39736	36490	30864	38409	34276	30694	20611	--	--
Li512117	611.16	610.126	C27H30O16	[M+H]+	Quercetin 3-O-rhanosylgalactoside	Flavonoids	Flavonols	-	A	59054	75570	78842	106210	94734	127330	82176	72731	80325	82515	82165	92570	--	--
MWXS-19-657_2696	1017.21	1018.22	C52H42O22	[M-H]-	Procyanidin trimeric monoester	Tannins	Proanthocyanidins	-	A	586380	605400	740760	719830	574060	672790	733020	582820	747500	642520	799050	666500	--	--
MWXS-19-657_3241	389.12	390.131	C20H22O8	[M-H]-	Piceid	Phenolic acids	Phenolic acids	65914-17-2	A	10926000	10881000	13176000	19940000	18188000	20469000	25050000	28490000	31635000	19294000	20538000	20906000	--	--
MWXS-19-657_4621	453.13	454.141	C28H22O6	[M-H]-	Pallidol	Phenolic acids	Phenolic acids	105037-88-5	A	39970	48091	45470	46877	57647	64582	64790	105130	136820	49975	80503	59776	--	--
P2321	463.12	463.124	C22H23O11	[M]+	Peonidin glucoside	Flavonoids	Anthocyanins	-	A	44163000	45501000	48675000	55374000	47885000	78161000	55297000	44742000	44497000	52081000	62105000	57738000	--	--
P2523	507.11	507.114	C23H23O13	[M]+	Delphinidin acetylglucoside	Flavonoids	Anthocyanins	-	A	89331000	80683000	83937000	97522000	97545000	98315000	81685000	84861000	106420000	91822000	84510000	87355000	--	--
P2541	1019.22	1018.22	C52H42O22	[M+H]+	Galloyl-procyanidin C2	Tannins	Proanthocyanidins	-	A	77454	78102	68433	50303	62005	53451	87140	64531	51480	74679	64885	52607	--	--
P2596	433.11	433.113	C21H21O10	[M]+	Peonidin pentoside	Flavonoids	Anthocyanins	-	A	1995200	2248800	2480200	2735800	2715600	2697300	3082400	3002700	3312300	3001900	2753400	2634100	--	--
P2653	491.12	491.119	C23H23O12	[M]+	Cyanidin acetylglucoside	Flavonoids	Anthocyanins	-	A	63302000	67562000	68922000	73204000	73048000	70116000	69418000	66604000	76789000	65766000	67727000	69862000	--	--
P2654	521.13	521.13	C24H25O13	[M]+	Petunidin acetylglucoside	Flavonoids	Anthocyanins	-	A	5680000	6077700	6038800	5986700	5893500	6086300	5474600	5591300	5754600	5765700	6233600	6036300	--	--
Qingke_Rfmb087-1-1	311.22	312.208	C18H32O4	[M-H]-	13-Oxo-9-hydroxy-10-octadecenoic acid	Lipids	Free fatty acids	-	B	61409	60952	61432	76170	76578	68814	47382	44379	50098	63882	64340	64697	--	--
Qingke_Rfmb089-2-3	313.24	314.222	C18H34O4	[M-H]-	9,10-Dihydroxy-12-octadecenoic acid	Lipids	Free fatty acids	263399-34-4	A	34331	37744	40064	43387	41676	44178	29811	31883	35276	38792	39460	39189	--	--
Qingke_Rfmb090-1-3	295.23	296.214	C18H32O3	[M-H]-	13-Hydroxy-9,11-octadecadienoic acid	Lipids	Free fatty acids	5204-88-6	A	343850	324480	329460	448760	435010	406310	267560	227140	266530	354610	346040	343480	--	--
Qingke_Rfmb091-1-1	295.23	296.214	C18H32O3	[M-H]-	9-Hydroxy-10,12-octadecadienoic acid	Lipids	Free fatty acids	15514-85-9	A	332840	354040	344020	449970	465780	404440	277780	232030	270080	364080	344040	352630	--	--
Qingke_Rfmb257-der01-3	519.19	520.168	C26H32O11	[M-H]-	Pinoresinol-Hexose	Lignans and Coumarins	Lignans	-	A	170250	174710	182020	207670	183400	161660	154610	172060	169130	195380	187780	166820	--	--
Qingke_Rfmb318-1-2	144.1	144.092	C7H14NO2	[M]+	Proline βine(ProBet)	Amino acids and derivatives	Amino acids and derivatives	1195-94-4	B	160760	158670	146580	148870	160340	161310	134020	145760	133840	177350	165160	159670	--	--
Qingke_Rfmb319-1-2	130.09	129.07	C6H11NO2	[M+H]+	Pipecolic acid	Amino acids and derivatives	Amino acids and derivatives	4043-87-2	A	19528000	19667000	19962000	16267000	16026000	16396000	21225000	22727000	21462000	19721000	17475000	18030000	--	--
Qingke_Rfmb320-1-3	144.1	143.085	C7H13NO2	[M+H]+	1,2-N-Methylpipecolic acid	Amino acids and derivatives	Amino acids and derivatives	7730-87-2	B	390590	388350	366900	351080	360660	373750	349720	340260	346570	387160	338610	342670	--	--
Qingke_Rfmb324-1-3	138.06	138.049	C7H8NO2	[M]+	Trigonelline	Alkaloids	Alkaloids	535-83-1	A	19173000	17105000	17898000	15039000	15443000	15140000	18293000	17552000	17123000	17089000	15732000	16077000	C01004	ko00760
mws0009	179.06	178.055	C10H10O3	[M+H]+	Coniferaldehyde	Phenolic acids	Phenolic acids	20649-42-7	B	22659	23162	19996	27330	23207	20058	22813	17326	17380	21942	25427	21248	C02666	ko00940,ko01100,ko01110
mws0011	371.1	372.122	C17H24O9	[M-H]-	Syringin	Phenolic acids	Phenolic acids	118-34-3	B	48648	48087	55514	40424	43715	38061	40038	38467	41137	51299	47561	39503	C01533	ko00940
mws0014	193.06	194.049	C10H10O4	[M-H]-	Ferulic acid	Phenolic acids	Phenolic acids	1135-24-6	B	54670	64561	55737	61787	63229	74355	70932	73063	72738	53271	65567	73508	C01494	ko00940,ko01100,ko01110
mws0018	203	202.197	C10H26N4	[M+H]+	Spermine	Alkaloids	Phenolamine	71-44-3	B	12535000	13362000	12508000	12965000	12376000	12432000	11621000	11172000	12039000	13275000	12352000	12462000	C00750	ko00330,ko00410,ko00480,ko01100
mws0021	227.08	228.07	C14H12O3	[M-H]-	Resveratrol	Others	Stilbene	501-36-0	A	604900	682670	771930	762150	690960	785100	2338200	2535700	3072400	1357600	1386800	1438300	C03582	ko00945,ko01110
mws0024	169.02	170.015	C7H6O5	[M-H]-	Gallic acid	Flavonoids	Flavanols	149-91-7	A	3450800	3599400	3500100	4241900	3768700	3693000	5007900	4944400	4476600	3680900	4120100	3872300	C01424	--
mws0027	197.05	198.044	C9H10O5	[M-H]-	Syringic acid	Phenolic acids	Phenolic acids	530-57-4	B	137630	139830	132380	141830	153610	149880	133580	161240	150520	126300	140210	146770	C10833	--
mws0032	319.04	318.027	C15H10O8	[M+H]+	Myricetin	Flavonoids	Flavonols	529-44-2	A	319370	338030	391850	208950	235140	218650	341760	341550	384030	268630	264390	288190	C10107	ko00941,ko00944,ko01110
mws0042	305	306.061	C15H14O7	[M-H]-	(-)-Epigallocatechin	Flavonoids	Flavanols	970-74-1	A	2223300	2408400	2193400	2895600	3117400	3131700	2034500	2056800	2029000	2488500	2601800	2453100	C12136	ko00941,ko01110
mws0044	303.06	304.047	C15H12O7	[M-H]-	Taxifolin	Flavonoids	Dihydroflavonol	480-18-2	A	642070	706790	762900	725130	692130	804670	680310	746020	813650	724050	705630	756080	C01617	ko00941,ko01100,ko01110
mws0045	449.1	448.082	C21H20O11	[M+H]+	Quercitrin	Flavonoids	Flavonols	522-12-3	B	280790	292640	249340	333260	391240	371670	125730	118440	129600	259800	261360	263800	--	--
mws0048	431.11	432.088	C21H20O10	[M-H]-	Vitexin	Flavonoids	Flavonoid carbonoside	3681-93-4	B	26893	21350	25721	17437	13031	9103.8	12017	14277	16812	19223	13747	15798	C01460	ko00941,ko00944
mws0049	307	306.061	C15H14O7	[M+H]+	(+)-Gallocatechin	Flavonoids	Flavanols	970-73-0	A	3556300	3242200	3460300	4769100	5052000	4507200	3087200	3046700	3215800	3851400	3493800	3759500	C12127	ko00941,ko01110
mws0054	289.08	290.067	C15H14O6	[M-H]-	Catechin	Flavonoids	Flavanols	154-23-4	A	5053800	4713900	5299700	6213800	4894700	4583700	5025900	5282800	4514300	5229500	5184800	4676700	C06562	ko00941,ko01110
mws0056	463.1	464.076	C21H20O12	[M-H]-	Myricitrin	Flavonoids	Flavonols	17912-87-7	B	877680	1143100	920440	887340	937550	732790	631690	788210	891260	958250	988660	878650	--	--
mws0057	451	450.096	C21H22O11	[M+H]+	Eriodictyol 7-O-glucoside	Flavonoids	Dihydroflavone	38965-51-4	B	186970	147160	150920	141660	135900	125960	146840	144790	160320	117380	168440	139130	--	--
mws0058	299.06	300.053	C16H12O6	[M-H]-	Diosmetin	Flavonoids	Flavonoid	520-34-3	B	132360	124880	158730	122980	144360	137420	129540	133950	141120	130260	136500	145490	--	--
mws0059	609.1	610.126	C27H30O16	[M-H]-	Rutin	Flavonoids	Flavonols	153-18-4	A	2445700	2686400	3013700	3115900	2603400	3613300	2137800	1968700	2785200	2826000	2279900	2805400	--	--
mws0061	463.1	464.076	C21H20O12	[M-H]-	Hyperin	Flavonoids	Flavonols	482-36-0	B	2475800	2634400	2734000	3579500	3060900	3077400	2296400	2100000	2552700	2990400	2341500	3273100	--	--
mws0064	287.06	288.053	C15H12O6	[M-H]-	Eriodictyol	Flavonoids	Dihydroflavone	552-58-9	B	58626	64309	72209	67184	65777	66476	58062	55485	64912	63114	67986	65585	C05631	ko00941,ko01100,ko01110
mws0066	315.06	316.047	C16H12O7	[M-H]-	Isorhamnetin	Flavonoids	Flavonols	480-19-3	A	29637	31872	41020	27497	35244	31830	34591	32700	36091	31875	32348	35801	C10084	--
mws0072	433.11	432.088	C21H20O10	[M+H]+	Apigenin 5-O-glucoside	Flavonoids	Flavonoid	28757-27-9	B	54853	39334	52495	52748	62511	66344	42585	45441	43874	54470	41799	53161	--	--
mws0089	447.09	448.082	C21H20O11	[M-H]-	Kaempferol 7-O-glucosdie	Flavonoids	Flavonols	16290-07-6	A	1676900	1907300	2191700	2791000	3121200	2627400	2134600	1299800	1826600	2143900	2162300	1864400	--	--
mws0097	357.14	358.125	C20H22O6	[M-H]-	Pinoresinol	Lignans and Coumarins	Lignans	487-36-5	A	220560	204510	213340	283530	307520	286800	180030	160250	202370	224470	257510	244990	--	--
mws0103	146.1	145.047	C9H7NO	[M+H]+	Indole-3-carboxaldehyde	Alkaloids	Plumerane	487-89-8	A	86130	93887	93368	94184	86977	84954	84162	75487	86329	93359	87665	88082	C08493	--
mws0119	227.2	228.19	C14H28O2	[M-H]-	Myristic Acid	Lipids	Free fatty acids	544-63-8	A	11555000	11834000	10987000	11343000	11669000	12602000	10684000	11246000	12618000	13679000	12995000	12065000	--	--
mws0120	258.11	257.103	C8H20NO6P	[M+H]+	Choline alfoscerate	Lipids	PC	28319-77-9	A	829840	915440	849440	542210	595210	471880	402530	424660	592040	491340	626900	555090	--	--
mws0126	524.37	523.325	C26H54NO7P	[M+H]+	1-Stearoyl-sn-glycero-3-phosphocholine	Lipids	LPC	19420-57-6	A	3411400	3206900	3648900	3328200	3018500	2870200	3082000	3575700	3672600	3440800	3519700	3476500	--	--
mws0133	123.1	122.043	C6H6N2O	[M+H]+	Nicotinamide	Others	Vitamin	98-92-0	A	168270	169420	186420	184660	209980	171290	173000	178090	186140	181730	191740	182110	C00153	ko00760,ko01100
mws0147	117.1	118.055	C5H10O3	[M-H]-	3-Hydroxy-3-methyl butyric acid	Organic acids	Organic acids	625-08-1	B	114570	117850	130630	102980	109540	113030	130990	128580	158450	122610	130540	119620	--	--
mws0154	173.05	174.044	C7H10O5	[M-H]-	Shikimic acid	Organic acids	Organic acids	138-59-0	B	58091	57236	59085	76891	84898	86448	48360	57062	62784	55999	64101	76079	C00493	ko00400,ko01100,ko01110,ko01230
mws0164	577	576.105	C30H24O12	[M+H]+	Procyanidin A2	Tannins	Proanthocyanidins	41743-41-3	B	457840	498730	498750	421870	390930	338360	444460	425890	271920	483850	243170	375140	C10237	--
mws0170	287	287.045	C15H11O6	[M]+	Cyanidin chloride	Flavonoids	Anthocyanins	528-58-5	B	632930	867030	930320	900870	859580	936010	934140	963550	861830	845840	953380	808970	--	--
mws0171	611	611.133	C27H31O16	[M]+	Cyanin chloride	Flavonoids	Anthocyanins	2611-67-8	B	530770	479910	500830	613460	688770	759230	489950	556830	726030	508870	560580	549360	--	--
mws0176	595.17	630.107	C27H31ClO15	[M-Cl]+	Pelargonin chloride	Flavonoids	Anthocyanins	17334-58-6	B	101720	113210	124360	154870	167620	159730	119360	108110	107820	129910	129460	115130	C08725	ko00942
mws0178	353.1	354.079	C16H18O9	[M-H]-	Chlorogenic acid	Phenolic acids	Phenolic acids	327-97-9	A	133470	134530	123880	172240	150360	145900	129500	128700	152760	158300	127580	124990	C00852	ko00940,ko00941,ko00945,ko01110
mws0183	153.1	154.021	C7H6O4	[M-H]-	Protocatechuic acid	Flavonoids	Flavanols	99-50-3	B	1381300	1441200	1440600	1804500	1686300	1772200	1691300	1706300	1931200	1559200	1734700	1675000	C00230	ko00400,ko01100,ko01110
mws0191	118.1	117.07	C5H11NO2	[M+H]+	Betaine	Alkaloids	Alkaloids	107-43-7	B	925810	829410	890900	703090	728080	733290	754190	734390	715340	756690	673470	702260	C00719	ko00260,ko01100,ko02010
mws0198	179	180.053	C6H12O6	[M-H]-	D-(+)-Glucose	Others	Saccharides and Alcohols	50-99-7	A	13181000	12132000	10484000	12829000	11846000	11835000	13077000	14366000	10914000	10606000	10880000	10657000	C00031	ko00010,ko00030,ko00052,ko00500,ko00520,ko00901,ko01100,ko01110,ko02010,ko04933
mws0208	145.06	146.049	C6H10O4	[M-H]-	Adipic Acid	Organic acids	Organic acids	124-04-9	B	647850	655720	715040	642070	681960	690060	618160	638600	733520	615330	661400	687420	C06104	ko01100
mws0213	151	152.058	C5H12O5	[M-H]-	Ribitol	Others	Saccharides and Alcohols	488-81-3	B	19835	24403	17814	27120	22905	27249	18144	21253	20421	21373	20843	21586	--	--
mws0214	181	182.067	C6H14O6	[M-H]-	D-Sorbitol	Others	Saccharides and Alcohols	50-70-4	B	88982	104420	92846	153220	102790	118130	128050	102000	84777	123430	104760	107280	C00794	ko00051,ko00052,ko01100,ko02010
mws0219	132	133.03	C4H7NO4	[M-H]-	L-AsparticAcid	Amino acids and derivatives	Amino acids and derivatives	56-84-8	A	3302700	3462500	3268500	2947500	2815200	2935900	2581600	2593000	2658200	2726600	2993400	2744600	C00049	ko00220,ko00250,ko00260,ko00261,ko00270,ko00300,ko00340,ko00410,ko00460,ko00710,ko00760,ko00770,ko00970,ko01100,ko01110,ko01200,ko01210,ko01230,ko02010
mws0227	132.1	131.085	C6H13NO2	[M+H]+	L-Leucine	Amino acids and derivatives	Amino acids and derivatives	61-90-5	A	29855000	30102000	28294000	26600000	27205000	30432000	37276000	31742000	37110000	32196000	28851000	33875000	C00123	ko00280,ko00290,ko00966,ko00970,ko01100,ko01110,ko01210,ko01230,ko02010
mws0230	120	119.05	C4H9NO3	[M+H]+	L-(-)-Threonine	Amino acids and derivatives	Amino acids and derivatives	72-19-5	B	848860	815920	636460	816170	755780	815740	759530	652200	707700	790300	708370	767050	C00188	ko00260,ko00261,ko00290,ko00860,ko00970,ko01100,ko01110,ko01230,ko02010
mws0232	377	376.12	C17H20N4O6	[M+H]+	Riboflavin	Others	Vitamin	83-88-5	A	1753700	1736200	1773100	1456100	1534800	1481300	1306700	1376100	1338900	1586300	1603000	1705700	C00255	ko00740,ko01100,ko01110,ko02010
mws0236	124	125.008	C2H7NO3S	[M-H]-	2-Aminoethanesulfonic acid	Organic acids	Organic acids	107-35-7	B	13460	11314	12666	13700	9294.3	12017	17641	12241	18170	11790	7905.2	10457	C00245	ko00430,ko00920,ko01100,ko02010
mws0237	187.1	188.093	C9H16O4	[M-H]-	Anchoic Acid	Organic acids	Organic acids	123-99-9	A	581000	610300	565240	579820	632530	725270	545430	584490	619970	585920	590150	623780	C08261	--
mws0248	243.1	244.058	C9H12N2O6	[M-H]-	Uridine	Nucleotides and derivatives	Nucleotides and derivatives	58-96-8	A	461270	413580	462930	476670	480170	519650	494110	403040	466380	439200	475310	457900	C00299	ko00240,ko01100,ko02010
mws0250	182.1	181.065	C9H11NO3	[M+H]+	L-(-)-Tyrosine	Amino acids and derivatives	Amino acids and derivatives	60-18-4	A	3077800	2938700	3161800	3275000	3176000	3224800	3616100	3291200	3750000	3563200	3269600	3391500	C00082	ko00130,ko00261,ko00350,ko00360,ko00400,ko00460,ko00730,ko00940,ko00950,ko00965,ko00966,ko00970,ko01100,ko01110,ko01210,ko01230
mws0254	156.1	155.061	C6H9N3O2	[M+H]+	L-Histidine	Amino acids and derivatives	Amino acids and derivatives	71-00-1	A	5266000	5960700	6018100	4649700	4391400	4781800	4405800	4279600	5371800	5378600	5304700	5186800	C00135	ko00340,ko00410,ko00970,ko01100,ko01110,ko01230,ko02010
mws0255	112	111.038	C4H5N3O	[M+H]+	Cytosine	Nucleotides and derivatives	Nucleotides and derivatives	71-30-7	B	198720	203570	181720	232790	249880	246470	227790	233620	238320	203780	211380	206270	C00380	ko00240,ko01100
mws0256	118.1	117.07	C5H11NO2	[M+H]+	L-Valine	Amino acids and derivatives	Amino acids and derivatives	72-18-4	B	9221400	8963500	8920200	10134000	10540000	10082000	9321600	9520100	9423200	9148900	8830200	8984800	C00183	ko00280,ko00290,ko00460,ko00770,ko00966,ko00970,ko01100,ko01110,ko01210,ko01230,ko02010
mws0258	132	131.085	C6H13NO2	[M+H]+	L-Isoleucine	Amino acids and derivatives	Amino acids and derivatives	73-32-5	A	2406900	2342500	2410300	2715400	2749100	2775700	2559800	2363700	2754700	2652000	2465000	2676500	C00407	ko00280,ko00290,ko00460,ko00960,ko00966,ko00970,ko01100,ko01110,ko01210,ko01230,ko02010
mws0260	175	174.1	C6H14N4O2	[M+H]+	L-(+)-Arginine	Amino acids and derivatives	Amino acids and derivatives	74-79-3	A	3893700	3953800	3880700	3695400	3959400	3829500	3402100	3172100	3453500	3888900	3575000	3747500	C00062	ko00220,ko00261,ko00330,ko00472,ko00970,ko00998,ko01100,ko01110,ko01230,ko02010
mws0262	149	150.009	C4H6O6	[M-H]-	L-(+)-Tartaric acid	Organic acids	Organic acids	87-69-4	A	74649000	75532000	72387000	73517000	69712000	65487000	61927000	61272000	54297000	69427000	68505000	60986000	--	--
mws0263	128.03	129.036	C5H7NO3	[M-H]-	L-PyroglutamicAcid	Amino acids and derivatives	Amino acids and derivatives	98-79-3	A	13621	11934	16077	11181	15296	12179	18552	17978	24822	16645	15440	17550	--	--
mws0264	341	342.096	C12H22O11	[M-H]-	D-(+)-TrehaloseAnhydrous	Others	Saccharides and Alcohols	99-20-7	A	2702000	3001500	3208900	1791700	2603800	3972100	2415900	2312900	2179600	3129500	2301400	2026900	--	--
mws0277	191	192.053	C7H12O6	[M-H]-	Kinic acid	Organic acids	Organic acids	77-95-2	A	9703300	10190000	9894000	7687300	7583000	8151500	9501100	9442100	9894700	8460300	8886200	9481500	C00296	ko00400,ko01100
mws0281	191	192.018	C6H8O7	[M-H]-	Citric Acid	Organic acids	Organic acids	77-92-9	A	59126000	101890000	108730000	102670000	106500000	107120000	79134000	79795000	84406000	103430000	99528000	108850000	C00158	ko00020,ko00250,ko00630,ko01100,ko01110,ko01200,ko01210,ko01230
mws0282	203	204.08	C11H12N2O2	[M-H]-	L-Tryptophan	Amino acids and derivatives	Amino acids and derivatives	73-22-3	A	31107000	32290000	34560000	29468000	29944000	29137000	32675000	34515000	34187000	32345000	29951000	33026000	C00078	ko00260,ko00380,ko00400,ko00901,ko00966,ko00970,ko01100,ko01110,ko01210,ko01230
mws0289	478.1	479.268	C23H46NO7P	[M-H]-	LysoPE 18:1	Lipids	LPE	89576-29-4	A	560080	548970	571200	430040	455310	424010	474950	576100	789520	551000	561300	567450	--	--
mws0328	181	182.049	C9H10O4	[M-H]-	DL-P-hydroxyphenyllactic acid	Organic acids	Organic acids	6482-9-80	B	33160	32327	35505	37946	42202	36816	65119	74046	80159	47494	47244	47694	--	--
mws0341	131.08	132.07	C6H12O3	[M-H]-	(S)-(-)-2-Hydroxyisocaproic acid	Organic acids	Organic acids	13748-90-8	B	329600	349620	374010	594220	630440	617200	643940	656100	704060	546040	561810	534970	--	--
mws0344	165.05	166.038	C5H10O6	[M-H]-	D-Xylonic acid	Organic acids	Organic acids	526-91-0	B	21532000	22445000	27527000	28068000	24674000	25895000	18981000	20753000	19699000	21040000	24894000	19383000	--	--
mws0345	128.07	129.07	C6H11NO2	[M-H]-	Pipecolinic acid	Organic acids	Organic acids	535-75-1	A	16841	14262	17577	11726	11058	11398	17570	12316	17454	11471	12853	12245	--	--
mws0351	457.08	458.068	C22H18O11	[M-H]-	Gallate catechin gallate	Flavonoids	Flavanols	4233-96-9	B	802950	488390	564610	634250	622700	559050	431140	508870	621630	529920	578010	562790	--	--
mws0355	441.3	442.073	C22H18O10	[M-H]-	(-)-Catechin gallate	Flavonoids	Flavanols	130405-40-2	A	3181300	3210400	3023600	2939200	3119900	2981400	3631300	3126300	3287600	3052800	2917000	3182300	C09731	--
mws0366	277.22	278.205	C18H30O2	[M-H]-	γ-Linolenic Acid	Lipids	Free fatty acids	506-26-3	A	9364000	9260900	9284300	11802000	12159000	11450000	8747300	8676100	8885800	10788000	10507000	9943500	--	--
mws0396	281.25	282.234	C18H34O2	[M-H]-	Elaidic Acid	Lipids	Free fatty acids	112-79-8	A	140830	141790	142670	167490	145440	152130	121960	124500	133280	125500	146480	140900	--	--
mws0438	151.15	152.058	C5H12O5	[M-H]-	L-Arabitol	Others	Saccharides and Alcohols	7643-75-6	B	60818	55857	61956	55236	51617	53009	55530	49316	44628	44978	59061	45293	--	--
mws0444	152.04	153.036	C7H7NO3	[M-H]-	3-Aminosalicylic acid	Phenolic acids	Phenolic acids	570-23-0	B	16621	12838	17077	13197	13087	15993	15333	12703	18260	13207	15657	14118	--	--
mws0458	151.05	152.041	C8H8O3	[M-H]-	Vanillin	Phenolic acids	Phenolic acids	121-33-5	B	235440	248940	216830	276080	304190	227410	215270	200780	221170	240890	239420	250600	C00755	ko00999,ko01100,ko01110
mws0467	165.06	166.055	C9H10O3	[M-H]-	3-(4-Hydroxyphenyl)-propionic acid	Phenolic acids	Phenolic acids	501-97-3	B	42691	40583	34386	29859	34281	36000	71784	70223	84765	50699	47140	48829	C01744	--
mws0470	117.02	118.021	C4H6O4	[M-H]-	Methylmalonic acid	Organic acids	Organic acids	516-05-2	B	14445000	14903000	13378000	14452000	13922000	12988000	18234000	17177000	17511000	15215000	15289000	16176000	C02170	ko00240,ko00280,ko00640,ko01100
mws0473	131.04	132.035	C5H8O4	[M-H]-	2-Methylsuccinic acid	Organic acids	Organic acids	498-21-5	A	2702100	3085100	3157700	3132100	3121100	3236700	2640200	2773400	3004400	2956200	3077100	2889900	--	--
mws0491	122.1	121.082	C8H11N	[M+H]+	Phenethylamine	Others	Others	64-04-0	B	203740	185160	250710	143070	170220	138270	98456	101660	113780	174940	164040	152970	C05332	ko00360,ko01100
mws0520	224.1	223.074	C11H13NO4	[M+H]+	N-Acetyl-L-tyrosine	Amino acids and derivatives	Amino acids and derivatives	537-55-3	B	63208	57760	58242	55493	65388	52712	45930	51090	41630	57335	55499	64444	--	--
mws0567	146.09	145.076	C5H11N3O2	[M+H]+	4-Guanidinobutyric acid	Organic acids	Organic acids	463-00-3	B	4717200	4837000	5207900	4413300	4422300	4756200	3241300	3244000	3238000	4245600	4031600	4178300	C01035	ko00330,ko01100
mws0572	126.1	125.052	C5H7N3O	[M+H]+	5-Methylcytosine	Nucleotides and derivatives	Nucleotides and derivatives	554-01-8	B	72605	76736	87622	83276	84061	90168	86262	89186	106190	76145	89889	92680	C02376	ko00240,ko01100
mws0576	103.05	104.041	C4H8O3	[M-H]-	3-Hydroxybutyrate	Organic acids	Organic acids	300-85-6	B	177980	181200	181850	258360	271350	263940	204390	190530	196420	218710	216440	211820	--	--
mws0582	322.4	321.082	C11H19N3O6S	[M+H]+	S-(methyl)glutathione	Amino acids and derivatives	Amino acids and derivatives	2922-56-7	B	106450	71274	104620	27941	56344	48355	57069	55739	71590	53047	73263	70430	C11347	--
mws0628	121.04	122.032	C7H6O2	[M-H]-	4-Hydroxybenzaldehyde	Phenolic acids	Phenolic acids	123-08-0	B	38759	43470	39516	52709	51553	42861	35968	44145	39823	34241	36160	40080	C00633	ko01100
mws0629	281.3	280.092	C13H16N2O5	[M+H]+	Asp-phe	Amino acids and derivatives	Amino acids and derivatives	13433-09-5	B	127640	141100	129530	116570	122300	136770	124080	142440	132200	151720	141340	132530	--	--
mws0636	313.4	312.132	C18H20N2O3	[M+H]+	Phe-Phe	Amino acids and derivatives	Amino acids and derivatives	2577-40-4	B	8884.7	8687.7	6796.1	12664	10602	16847	11434	9166.1	12950	12066	14108	13436	--	--
mws0639	153.2	154.021	C7H6O4	[M-H]-	2,3-Dihydroxybenzoic Acid	Organic acids	Organic acids	303-38-8	B	1032800	1039900	1083700	1261300	1288000	1286800	1270000	1281100	1482900	1233300	1268300	1294000	C00196	ko01110
mws0668	283	284.063	C10H12N4O6	[M-H]-	Xanthosine	Nucleotides and derivatives	Nucleotides and derivatives	146-80-5	A	31703000	32453000	38423000	27146000	28068000	30937000	25625000	26510000	28718000	25520000	31957000	29084000	C01762	ko00230,ko00232,ko01100,ko01110,ko02010
mws0677	219	218.095	C12H14N2O2	[M+H]+	N-Acetyl-5-hydroxytryptamine	Alkaloids	Alkaloids	1210-83-9	B	140120	148490	164510	180110	165400	176200	137790	177380	210670	183760	161600	165540	C00978	ko00380,ko01100
mws0704	140	141.011	C2H8NO4P	[M-H]-	O-Phosphorylethanolamine	Others	Others	1071-23-4	B	119890	117950	120790	99835	103700	111980	130950	138690	137440	115550	122840	121890	--	--
mws0744	319.05	320.041	C15H12O8	[M-H]-	Dihydromyricetin(Ampelopsin)	Flavonoids	Dihydroflavonol	27200-12-0	A	71431	63265	62726	55685	53342	59012	38151	58523	50275	59458	61468	44275	C02906	ko00941,ko01110
mws0749	137.03	138.026	C7H6O3	[M-H]-	4-Hydroxybenzoic acid	Phenolic acids	Phenolic acids	99-96-7	B	137930	132730	135590	153600	118890	133140	162350	156580	166250	142540	130600	147010	C00156	ko00130,ko00790,ko01100,ko01110
mws0752	185.16	186.147	C11H22O2	[M-H]-	Undecylic Acid	Lipids	Free fatty acids	112-37-8	A	625380	662300	589810	672670	704200	700030	614310	620440	726820	808230	833070	835000	--	--
mws0813	128	129.036	C5H7NO3	[M-H]-	5-Oxoproline	Amino acids and derivatives	Amino acids and derivatives	149-87-1	A	73397	80190	72936	51682	49147	54539	87170	70459	83442	68890	72614	76531	C01879	ko00480,ko01100
mws0836	577.3	578.12	C30H26O12	[M-H]-	Procyanidin B1	Tannins	Proanthocyanidins	20315-25-7	A	28628000	26899000	30031000	27550000	28191000	25615000	28207000	27859000	28150000	27515000	29119000	26281000	--	--
mws0847	150	149.063	C6H7N5	[M+H]+	1-Methyladenine	Nucleotides and derivatives	Nucleotides and derivatives	5142-22-3	B	51322	48339	59586	39395	38973	61630	48438	47027	40138	57635	41295	40457	C02216	--
mws0851	143.11	166.086	C8H15NaO2	[M-Na]-	Sodium Valproate	Organic acids	Organic acids	1069-66-5	B	1219100	1396200	1412800	1648200	1437200	1642900	1539600	1657700	2107600	1732500	1852300	1870000	--	--
mws0856	463	464.076	C21H20O12	[M-H]-	Spiraeoside	Flavonoids	Flavonols	20229-56-5	B	19541000	21077000	24024000	24456000	24693000	25842000	21847000	18900000	18629000	22158000	23488000	20338000	--	--
mws0866	259	260.016	C6H13O9P	[M-H]-	D-Glucose 6-phosphate	Others	Saccharides and Alcohols	56-73-5	A	4289900	4516100	4729700	3954800	4192400	4238800	4542300	4565900	4789500	4231600	4568300	4609500	C00092	ko00500,ko00562,ko00998,ko01100
mws0889	135	136.029	C4H8O5	[M-H]-	Threonate	Others	Saccharides and Alcohols	70753-61-6	A	1345100	1316600	1205600	1494600	1443000	1336800	1475200	1569000	1519400	1271800	1350400	1397200	--	--
mws0890	104.03	105.036	C3H7NO3	[M-H]-	D-Serine	Amino acids and derivatives	Amino acids and derivatives	312-84-5	B	88543	86408	79935	99105	88922	85750	115800	100510	81723	93990	95473	82318	--	--
mws0906	341	342.113	C16H22O8	[M-H]-	Coniferin	Phenolic acids	Phenolic acids	531-29-3	B	266150	282330	264450	320620	380330	295320	243420	273800	274650	295550	295920	312610	C00761	ko00940
mws0914	271	272.058	C15H12O5	[M-H]-	Pinobanksin	Flavonoids	Dihydroflavonol	548-82-3	B	79938	79202	91717	84950	86969	93253	78052	80368	88343	91172	83669	90175	C09826	ko00941
mws0919	431	432.088	C21H20O10	[M-H]-	Kaempferin	Flavonoids	Flavonols	482-39-3	B	38351	49261	47184	82953	71193	73369	24227	22173	26928	45762	55611	51013	C16911	ko00944
mws0924	145.06	146.049	C6H10O4	[M-H]-	2-Methylglutaric acid	Organic acids	Organic acids	617-62-9	B	587340	605280	667440	592060	644900	637660	577100	585350	659740	578820	584740	627480	--	--
mws0972	131.08	132.07	C6H12O3	[M-H]-	5-Hydroxyhexanoic acid	Organic acids	Organic acids	185956-02-9	B	32107	25370	22230	38861	44884	35991	49460	41361	56730	33568	36394	38774	--	--
mws0981	178.03	179.037	C6H5N5O2	[M-H]-	Isoxanthopterin	Nucleotides and derivatives	Nucleotides and derivatives	529-69-1	A	66656	73058	75843	62818	60195	58977	61476	58466	58964	61259	63933	74656	C03975	--
mws0982	126.1	125.087	C6H11N3	[M+H]+	1-Methylhistamine	Others	Others	6481-48-7	B	7121	8886.6	11563	7080.2	13025	4166.1	7819.3	9648.4	5611.1	11639	8400.3	4337.9	--	--
mws0983	326.31	325.272	C20H39NO2	[M+H]+	N-Oleoylethanolamine	Others	Others	111-58-0	A	982590	982270	1032300	1324600	1242300	1250800	944260	862730	835560	1068800	913640	821030	--	--
mws0997	479	478.091	C22H22O12	[M+H]+	Petunidin 3-O-glucoside	Flavonoids	Anthocyanins	6988-81-4	A	26154000	32204000	35370000	26238000	31645000	29143000	32451000	33962000	39147000	40675000	45923000	34391000	--	--
mws1002	345	346.056	C17H14O8	[M-H]-	Syringetin	Flavonoids	Flavonols	4423-37-4	B	170260	200620	222970	219600	240320	231820	251900	262890	337370	241830	270270	287340	C11620	ko00944
mws1015	339.1	340.065	C15H16O9	[M-H]-	Esculin(6,7-DihydroxyCoumarin-6-glucoside)	Lignans and Coumarins	Coumarins	531-75-9	A	132740	141310	142190	175410	163420	200580	124050	128940	132280	152270	156650	165730	C09264	--
mws1048	449.1	448.082	C21H20O11	[M+H]+	Cyanidin 3-O-galactoside	Flavonoids	Anthocyanins	27661-36-5	A	82827000	93883000	94353000	103410000	101060000	102060000	88983000	96634000	97399000	101070000	95490000	97307000	C08647	--
mws1060	267.08	268.068	C10H12N4O5	[M-H]-	9-(β-D-Arabinofuranosyl)hypoxanthine	Nucleotides and derivatives	Nucleotides and derivatives	7013-16-3	B	113500	114060	123460	144310	126290	110450	127130	159590	138160	125490	108470	139460	--	--
mws1080	341.1	342.096	C12H22O11	[M-H]-	Galactinol	Others	Saccharides and Alcohols	3687-64-7	A	9440500	9121100	8654800	10715000	12333000	9242800	11093000	12154000	8545300	7970200	7808900	9600800	--	--
mws1090	259	260.016	C6H13O9P	[M-H]-	Glucose-1-phosphate	Others	Saccharides and Alcohols	59-56-3	A	4442000	4727200	4742000	3847100	3896500	3984400	4643600	4833500	4788000	4049400	4431100	4185800	--	--
mws1094	287.06	288.053	C15H12O6	[M-H]-	Dihydrokaempferol	Flavonoids	Dihydroflavonol	480-20-6	B	53704	59802	64139	62499	55087	61907	52170	57192	60707	54783	57582	56027	C00974	ko00941,ko01100,ko01110
mws1140	271.07	272.058	C15H12O5	[M-H]-	Naringenin chalcone(4,2',4',6'-Tetrahydroxychalcone)	Flavonoids	Chalcones	73692-50-9	A	218720	232330	236430	278250	301240	290420	292240	290390	333470	285080	279350	293510	C06561	ko00941,ko01100,ko01110
mws1174	312.9	314.067	C17H14O6	[M-H]-	3-O-Acetylpinobanksin	Flavonoids	Dihydroflavonol	52117-69-8	A	10765	23116	15182	17808	16257	12114	12673	10310	13407	13468	15039	15063	--	--
mws1179	433	434.102	C21H22O10	[M-H]-	Naringenin-7-O-glucoside	Flavonoids	Dihydroflavone	529-55-5	B	876950	980450	981100	1040800	957210	1082300	783970	791730	852150	859680	900210	971710	--	--
mws1189	193.1	194.033	C6H10O7	[M-H]-	D-Galacturonic acid(Gal A)	Organic acids	Organic acids	91510-62-2	B	2481200	3068900	2177100	2582700	2354500	2306000	2251600	1959300	1778700	1908300	2352200	1793600	C00333	ko00040,ko00053,ko00520,ko01100,ko02010
mws1195	179.1	178.055	C10H10O3	[M+H]+	Methyl p-coumarate	Phenolic acids	Phenolic acids	3943-97-3	B	112540	121970	124710	171040	175700	187370	169370	171170	200450	151850	166360	180010	--	--
mws1200	177	178.055	C10H10O3	[M-H]-	Trans-4-Hydroxycinnamic Acid Methyl Ester	Phenolic acids	Phenolic acids	19367-38-5	A	80103	88870	93891	120020	127960	133790	123880	123020	150990	108280	122420	134310	--	--
mws1212	209.1	208.064	C11H12O4	[M+H]+	Methyl ferulate	Phenolic acids	Phenolic acids	2309-07-1	B	62711	65237	69290	71156	77403	73504	77620	73818	84367	69664	74534	82357	--	--
mws1213	193.1	194.033	C6H10O7	[M-H]-	Aldehydo-D-galacturonate	Organic acids	Organic acids	685-73-4	B	3452700	3332600	2847900	2768300	2525100	2266800	2559800	2700400	2542200	2481000	2561400	2422200	--	--
mws1293	565.13	564.105	C29H24O12	[M+H]+	Theaflavin	Tannins	Proanthocyanidins	4670-05-7	B	301270	294350	339450	291720	326090	296790	271470	293480	311680	287900	305370	312330	--	--
mws1329	463.09	464.076	C21H20O12	[M-H]-	Gossypitrin	Flavonoids	Flavonols	491-50-9	A	9859100	13505000	12340000	15418000	11169000	11165000	10093000	9059400	9407300	11183000	9583500	10990000	--	--
mws1333	341.12	342.096	C12H22O11	[M-H]-	Melibiose	Others	Saccharides and Alcohols	585-99-9	A	2044200	2153400	1775200	2443500	1249600	1510300	2311400	2081800	1944200	1497800	2259800	1759400	C05402	ko00052,ko01100,ko02010
mws1337	220.2	219.097	C9H17NO5	[M+H]+	D-Pantothenic Acid	Others	Vitamin	79-83-4	A	2341100	2393000	2495100	2441600	2547000	2444300	2147900	2272900	2549000	2455900	2366700	2411800	C00864	ko00410,ko00770,ko01100,ko01110
mws1346	162.07	161.059	C6H11NO4	[M+H]+	DL-2-Aminoadipic acid	Alkaloids	Alkaloids	542-32-5	B	147530	132940	124850	149830	144580	140200	139780	123540	104400	124960	110510	115470	--	--
mws1350	181.06	182.049	C9H10O4	[M-H]-	Syringic Aldehyde	Phenolic acids	Phenolic acids	134-96-3	B	33981	35586	38193	44925	43413	44209	40502	37995	49511	34983	38341	48345	--	--
mws1354	193.06	194.049	C10H10O4	[M-H]-	Trans-ferulic acid	Phenolic acids	Phenolic acids	537-98-4	B	52090	43909	56813	65274	59611	62680	75142	62018	78594	66451	63837	65010	--	--
mws1359	255.1	256.098	C16H16O3	[M-H]-	Pterostilbene	Others	Stilbene	537-42-8	B	31913	43417	43478	21937	21570	22971	45767	45998	67730	37966	36483	37796	--	--
mws1360	433.12	434.102	C21H22O10	[M-H]-	Engeletin	Flavonoids	Dihydroflavonol	572-31-6	B	1620800	2037300	2038000	3015200	2626200	2425000	1281300	1327100	1641900	1887900	1911200	2080700	--	--
mws1361	449.1	450.096	C21H22O11	[M-H]-	Astilbin	Flavonoids	Dihydroflavonol	29838-67-3	B	14604000	17107000	16274000	20847000	26104000	23006000	12584000	9911700	16089000	15694000	14194000	15629000	C17449	--
mws1392	139.04	138.026	C7H6O3	[M+H]+	Sesamol	Lignans and Coumarins	Lignans	533-31-3	A	24568	21518	26031	24369	19254	26200	32755	22014	18283	25251	16556	23998	--	--
mws1397	441.3	442.073	C22H18O10	[M-H]-	(-)-Epicatechin gallate	Flavonoids	Flavanols	1257-08-5	A	3282400	3760600	3351300	3200000	3127100	2607200	3509100	2825500	3775000	3091100	3207400	4263500	--	--
mws1420	455.1	454.125	C28H22O6	[M+H]+	ε-Viniferin	Others	Stilbene	62218-08-0	A	476680	1036400	928950	598560	716410	728190	545430	582940	840970	748800	794250	807420	C10289	--
mws1421	679.2	678.165	C42H30O9	[M+H]+	α-Viniferin	Others	Others	62218-13-7	A	118690	97460	217930	309470	448290	379870	742710	360470	444860	321540	358990	390720	--	--
mws1422	275.1	274.073	C15H14O5	[M+H]+	(-)-Epiafzelechin	Flavonoids	Flavanols	24808-04-6	A	2000500	1784300	1741700	1509800	1560500	1522100	1518100	1375000	1533500	1673300	1578400	1526000	C12128	ko00941,ko01110
mws1434	431.11	432.088	C21H20O10	[M-H]-	Isovitexin	Flavonoids	Flavonoid carbonoside	29702-25-8	B	34439	22774	31933	16200	19270	23940	22923	27401	16310	27106	20782	19114	C01714	ko00944
mws1489	283.26	284.248	C18H36O2	[M-H]-	Stearic Acid	Lipids	Free fatty acids	57-11-4	A	17300000	18510000	17165000	17584000	16669000	16852000	17254000	17150000	16950000	21278000	18041000	15518000	--	--
mws1496	290.18	289.151	C17H23NO3	[M+H]+	L-Hyoscyamine	Alkaloids	Tropan alkaloids	101-31-5	B	259930	234110	213470	184220	188970	170450	200070	172050	168540	305640	223750	282930	C02046	ko00960,ko01100,ko01110
mws1499	149.05	150.044	C5H10O5	[M-H]-	D-(-)-Arabinose	Others	Saccharides and Alcohols	10323-20-3	B	5223300	5969800	6079600	5695800	5541800	5818200	5403000	5493300	5319100	5313900	5584600	5093700	--	--
mws1512	211.06	212.058	C10H12O5	[M-H]-	Propyl gallate	Flavonoids	Flavanols	121-79-9	B	5827.3	6794.7	6867.8	8504.9	7844.5	9914.4	18009	18297	22418	9443.9	11751	11692	C11155	--
mws1526	359.13	358.108	C16H22O9	[M+H]+	Sweroside	Terpenoids	Sesquiterpenoids	14215-86-2	B	71643	101000	64607	117370	119930	117340	77436	64272	69257	100350	106320	102840	C17071	--
mws1557	479.16	480.14	C23H28O11	[M-H]-	Paeoniflorin	Terpenoids	Monoterpenoids	23180-57-6	B	55071	56770	67339	59180	79179	71122	53800	53072	65490	56429	53646	74977	--	--
mws1570	132.07	131.05	C5H9NO3	[M+H]+	Cis-4-Hydroxy-D-proline	Amino acids and derivatives	Amino acids and derivatives	2584-71-6	A	173840	161800	192550	183820	196330	203550	151980	168150	160070	176570	179070	164280	C03440	ko00330,ko01100
mws1574	373.11	374.102	C16H22O10	[M-H]-	Geniposidic acid	Terpenoids	Sesquiterpenoids	27741-01-1	B	45517	59510	57438	53003	51737	47556	64500	60863	62245	62758	62471	58758	--	--
mws1587	132.1	131.085	C6H13NO2	[M+H]+	α-Aminocaproic acid	Amino acids and derivatives	Amino acids and derivatives	327-57-1	A	2306200	2219200	2352600	2653400	2811100	2755000	2504800	2250900	2643500	2607500	2421200	2603600	--	--
mws1589	503.2	504.14	C18H32O16	[M-H]-	Panose	Others	Saccharides and Alcohols	33401-87-5	A	68622	78795	113380	112850	83701	109830	122580	170420	164910	87063	88985	88504	C00713	--
mws1610	471.38	472.323	C30H48O4	[M-H]-	Maslinic acid	Terpenoids	Triterpene	4373-41-5	A	3801200	3985000	4452400	5398000	5529700	5831200	3626200	3793000	4172300	4718800	4766400	4818500	--	--
mws1661	609.18	608.146	C28H32O15	[M+H]+	Diosmin	Flavonoids	Flavonoid	520-27-4	A	955960	1083400	986720	1219300	1405600	1248500	960490	1185700	1274800	1157900	1027000	1271600	C10039	--
mws1706	148.1	147.045	C5H9NO4	[M+H]+	Glutamic acid	Amino acids and derivatives	Amino acids and derivatives	617-65-2	A	8516300	7939100	8307200	7926100	6579500	7948800	7479800	7096400	7060200	8650800	5839400	8025300	--	--
mws1709	133	134.015	C4H6O5	[M-H]-	Malic acid	Organic acids	Organic acids	636-61-3	A	3676800	3684900	3546500	3891800	4061600	3889300	4022500	3887300	4317900	3821200	3815100	3788600	--	--
mws1711	118.15	117.07	C5H11NO2	[M+H]+	D-(-)-Valine	Amino acids and derivatives	Amino acids and derivatives	640-68-6	B	34708000	33878000	33625000	37454000	38806000	37394000	35981000	33680000	34231000	36308000	32467000	33474000	C06417	--
mws1712	166.19	165.07	C9H11NO2	[M+H]+	D-(+)-Phenylalanine	Amino acids and derivatives	Amino acids and derivatives	673-06-3	A	951580	916510	971250	943690	953230	933960	957750	944140	1067200	1082800	952980	1012000	C02265	ko00360,ko01100
mws2103	243.07	244.064	C14H12O4	[M-H]-	Piceatannol	Phenolic acids	Phenolic acids	10083-24-6	A	747940	911130	1018500	979240	883890	1002500	1942900	2243100	2732800	1317200	1426700	1240800	C05901	ko00945,ko01110
mws2120	291	292.013	C13H8O8	[M-H]-	Brevifolin carboxylic acid	Phenolic acids	Phenolic acids	18490-95-4	B	2997900	2859000	3177600	2887700	3490900	2734500	3462500	3213500	3558800	2856200	2960000	3022900	--	--
mws2186	435.08	434.068	C20H18O11	[M+H]+	Avicularin	Flavonoids	Flavonols	572-30-5	B	314490	386070	320730	433740	448420	449920	253840	178600	197370	330570	310450	311520	--	--
mws2209	447.1	448.082	C21H20O11	[M-H]-	Astragalin	Flavonoids	Flavonols	480-10-4	A	1484100	1821100	1692500	2485300	2060400	3034200	1436000	1507300	1386100	1781200	1644400	2459900	--	--
mws2212	179.04	180.035	C9H8O4	[M-H]-	Caffeic acid	Phenolic acids	Phenolic acids	331-39-5	A	245700	249570	263170	361680	304240	322590	298430	340790	463120	321040	305430	313120	C01197	ko00940,ko01100,ko01110
mws2218	195.08	194.071	C8H10N4O2	[M+H]+	Caffeine	Alkaloids	Alkaloids	58-08-2	B	84539	6762.4	30040	10481	9	9289.2	3743.5	7741	9	18064	14481	17809	C07481	ko00232,ko01100,ko01110
mws2220	457.08	458.068	C22H18O11	[M-H]-	Gallocatechin 3-O-gallate	Flavonoids	Flavanols	5127-64-0	B	1111900	555160	713770	625270	910570	797180	567370	718680	757990	771930	827340	652930	--	--
mws2471	303.05	303.04	C15H11O7	[M]+	Delphinidin chloride	Flavonoids	Anthocyanins	528-53-0	A	9954.8	17806	11048	19744	17229	14688	4588.1	4271.6	8104	17926	17110	7139.1	--	--
mws2523	421.1	422.06	C12H23O14P	[M-H]-	Trehalose 6-phosphate	Others	Saccharides and Alcohols	4484-88-2	B	259020	261160	263250	233900	239390	235710	250700	248620	261440	245390	264280	244140	C00689	ko00500,ko01100
mws2608	222.1	221.077	C8H15NO6	[M+H]+	N-Acetyl-D-galactosamine	Others	Others	1811-31-0	B	99749	95383	98390	95524	87547	88636	87230	69167	84969	109260	78770	82077	--	--
mws2623	281.25	282.234	C18H34O2	[M-H]-	11-Octadecanoic acid(Vaccenic acid)	Lipids	Free fatty acids	506-17-2	A	55812	57780	42124	47163	40188	41649	47445	39623	36525	65046	48672	45915	--	--
mws2625	359.15	358.125	C20H22O6	[M+H]+	Matairesinol	Lignans and Coumarins	Lignans	580-72-3	A	227050	212030	231830	287250	276810	292690	260340	240800	291910	253320	268740	287430	--	--
mws2627	317.07	316.047	C16H12O7	[M+H]+	Tamarixetin	Flavonoids	Flavonols	603-61-2	A	42863	42657	55375	38955	46731	43323	44706	46096	52854	41134	46121	47999	--	--
mws4052	102.1	101.042	C4H7NO2	[M+H]+	1-Aminocyclopropane-1-carboxylic acid	Others	Others	22059-21-8	B	198480	207390	170250	127510	176040	194090	163120	162980	134300	178740	152900	167310	C01234	ko00270,ko01100,ko01110
mws4085	223.07	224.058	C11H12O5	[M-H]-	Sinapic acid	Phenolic acids	Phenolic acids	530-59-6	B	26413	16805	29249	26289	36628	31172	31871	25123	31857	35458	30361	30913	C00482	ko00940,ko01100,ko01110
mws4134	611.15	612.121	C20H32N6O12S2	[M-H]-	Oxidized Glutathione	Amino acids and derivatives	Amino acids and derivatives	121-24-4	A	266380	251810	290840	191160	164710	187140	390190	323420	366590	229010	251640	280520	--	--
mws4167	463.09	462.062	C21H18O12	[M+H]+	Luteolin 7-O-glucuronide	Flavonoids	Flavonoid	29741-10-4	A	378850	395840	392040	546640	533490	501040	224420	207050	214520	406800	336950	343400	--	--
mws4170	179.06	180.053	C6H12O6	[M-H]-	D-Glucose	Others	Saccharides and Alcohols	14431-43-7	A	20522000	15235000	13451000	16193000	16069000	16672000	18817000	19870000	17129000	16792000	18826000	16113000	--	--
mws4174	222.09	221.077	C8H15NO6	[M+H]+	N-Acetyl-β-D-mannosamine	Others	Others	7772-94-3	B	258460	205000	216330	248740	227500	247010	238330	194250	184090	226930	192530	200010	--	--
mws4175	175.03	176.024	C6H8O6	[M-H]-	D-Glucurono-6,3-lactone	Others	Others	32449-92-6	B	35942	39522	30936	36757	28229	27237	32407	27319	38222	36110	32687	33034	--	--
mws4176	237.12	236.103	C12H16N2O3	[M+H]+	DL-Alanyl-DL-phenylalanine	Amino acids and derivatives	Amino acids and derivatives	1999-45-7	B	223040	237480	235150	323210	335060	326340	364160	317260	386670	325750	298020	335300	--	--
mws4183	433.08	434.068	C20H18O11	[M-H]-	Quercetin-3-O-α-L-arabinopyranoside(guaijaverin)	Flavonoids	Flavonols	22255-13-6	A	586640	806920	606790	790190	878330	995290	552510	438700	483890	771610	751180	837080	--	--
mws5035	279.17	278.147	C15H22N2O3	[M+H]+	Leucylphenylalanine	Amino acids and derivatives	Amino acids and derivatives	56217-82-4	B	179180	197270	180650	236190	219240	211350	242560	255330	270320	244230	228250	214160	--	--
mws5037	203.14	202.118	C9H18N2O3	[M+H]+	Alanylleucine	Amino acids and derivatives	Amino acids and derivatives	1999-42-4	B	136760	161110	162800	173330	181350	182720	152430	174100	200650	170850	170850	162400	--	--
mws5038	341.11	342.096	C12H22O11	[M-H]-	Isomaltulose	Others	Saccharides and Alcohols	13718-94-0	A	3669100	2594100	3558900	6920600	2988700	3886300	5517300	4522200	2889100	6833400	3712300	5903800	--	--
mws5039	341.09	340.065	C15H16O9	[M+H]+	Esculin Hydrate	Lignans and Coumarins	Coumarins	66778-17-4	B	52536	38524	44352	50929	52057	48861	37330	31048	39661	47145	42986	47413	--	--
mws5040	365.11	364.078	C12H21O11Na	[M+H]+	Turanose	Others	Saccharides and Alcohols	547-25-1	A	222300	192700	232090	219710	344500	309930	379980	336620	273180	301600	231680	379490	--	--
mws5041	189.12	188.103	C8H16N2O3	[M+H]+	Glycylisoleucine	Amino acids and derivatives	Amino acids and derivatives	19461-38-2	A	495910	454880	450970	463970	491040	464570	372400	354970	385190	490570	436670	476550	--	--
mws5042	223.11	222.089	C11H14N2O3	[M+H]+	Glycylphenylalanine	Amino acids and derivatives	Amino acids and derivatives	721-66-4	B	207310	206340	211830	298670	284150	285420	282580	283110	337050	266490	277350	270400	--	--
mws5045	215.17	216.156	C12H24O3	[M-H]-	12-Hydroxydodecanoic acid	Lipids	Free fatty acids	505-95-3	A	14760	14399	13214	15761	14597	19056	14588	14931	14404	14365	14963	16799	--	--
pmb0160	353.3	352.237	C21H36O4	[M+H]+	MAG(18:3)isomer5	Lipids	Glycerol ester	-	A	4139100	4382400	4536400	4829400	5007300	5381000	3880300	3767200	3658300	4564900	4578700	4787200	--	--
pmb0164	355.1	354.251	C21H38O4	[M+H]+	MAG(18:2)isomer1	Lipids	Glycerol ester	-	A	52971	50034	54112	56064	59137	56225	48973	52257	51124	56837	61106	62892	--	--
pmb0296	357.2	356.265	C21H40O4	[M+H]+	MAG(18:1)isomer2	Lipids	Glycerol ester	-	A	1442000	1548300	1503400	1586000	1551500	1629700	1368700	1223900	1143600	1605600	1579100	1573500	--	--
pmb0423	193.1	194.049	C10H10O4	[M-H]-	Hydroxy-methoxycinnamate	Phenolic acids	Phenolic acids	-	A	30402	38792	40259	37836	33641	37259	34040	36731	52020	42072	31307	41557	--	--
pmb0475	671.2	670.143	C29H34O18	[M+H]+	Gallic acid O-feruloyl-O-hexosyl-O-hexoside	Flavonoids	Flavanols	-	B	175180	149170	160680	219800	239300	233810	187820	207600	241870	225120	232570	238280	--	--
pmb0484	104.1	103.091	C5H13NO	[M+H]+	Choline	Alkaloids	Alkaloids	62-49-7	A	20568000	22083000	19393000	19135000	19629000	21224000	19169000	20583000	20004000	18464000	19762000	19906000	C00114	ko00260,ko00564,ko01100,ko02010
pmb0492	584.2	583.268	C34H37N3O6	[M+H]+	N',N'',N'''-p-Coumaroyl-cinnamoyl-caffeoyl spermidine	Alkaloids	Phenolamine	-	B	18169	16145	16208	15605	19665	18289	10482	18165	19303	18340	18684	14629	--	--
pmb0496	307.2	306.152	C15H22N4O3	[M+H]+	N-Feruloyl agmatine	Alkaloids	Phenolamine	-	B	27852	25662	24774	30436	28034	34134	29308	35836	36149	32779	31725	31972	C18325	ko00330,ko01100
pmb0530	664.2	663.08	C21H27N7O14P2	[M+H]+	Nicotinic acid adenine dinucleotide	Nucleotides and derivatives	Nucleotides and derivatives	53-84-9	A	840180	915840	902550	688910	702450	793890	890310	736400	897810	895970	840430	843550	C00003	ko00190,ko00730,ko00760,ko01100
pmb0543	493.1	492.105	C23H24O12	[M+H]+	Malvidin O-hexoside	Flavonoids	Anthocyanins	-	B	72606000	77828000	81599000	80971000	77638000	75420000	77533000	70440000	78901000	88163000	85084000	79392000	--	--
pmb0550	449.1	449.089	C21H21O11	[M]+	Cyanidin 3-O-glucoside(Kuromanin)	Flavonoids	Anthocyanins	7084-24-4	B	1272700	1450900	1397300	1551300	1502800	1534500	1352700	1394000	1569300	1499400	1583400	1515700	C08604	ko00942
pmb0563	301.1	301.06	C16H13O6	[M]+	Peonidin	Flavonoids	Anthocyanins	134-01-0	B	131310	204950	141540	273140	275100	260830	242640	239720	306730	176000	218940	271460	C08726	--
pmb0620	787.1	786.184	C34H42O21	[M+H]+	Chrysoeriol 6-C-hexoside 8-C-hexoside-O-hexoside	Flavonoids	Flavonoid	-	B	30236	32572	41576	24626	31164	30279	23716	34994	34783	34689	29030	33749	--	--
pmb0628	613.1	612.14	C27H32O16	[M+H]+	Eriodictiol C-hexosyl-O-hexoside	Flavonoids	Dihydroflavone	-	B	48115	62583	46559	55156	65418	70760	65110	49786	51142	58522	62853	56597	--	--
pmb0645	627.1	626.155	C28H34O16	[M+H]+	6-C-Hexosyl-hesperetin O-hexoside	Flavonoids	Flavonoid carbonoside	-	B	775220	813920	902190	1065800	1053400	1130400	994350	1020400	1307100	1056600	1080300	877240	--	--
pmb0653	595.1	594.132	C27H30O15	[M+H]+	Di-C,C-hexosyl-apigenin	Flavonoids	Flavonoid	-	B	13326	12307	13840	7143.6	19551	12301	9110.6	16736	16456	22552	10917	20086	--	--
pmb0665	611.2	610.126	C27H30O16	[M+H]+	Luteolin 8-C-hexosyl-O-hexoside	Flavonoids	Flavonoid	-	B	68962	76534	82470	96360	108920	97199	59494	60098	75400	75179	87126	83282	--	--
pmb0767	302.4	301.272	C18H39NO2	[M+H]+	D-erythro-Dihydrosphingosine	Lipids	Sphingolipids	764-22-7	A	181690	164680	165380	186060	178370	150260	194170	191920	187280	180810	172790	179980	C00836	ko00600,ko01100
pmb0790	494.1	493.153	C20H31NO13	[M+H]+	Pyridoxine di-O-hexoside	Others	Vitamin	-	B	20702	18830	15411	27057	26498	26828	22370	23038	30001	23057	24572	25758	--	--
pmb0801	346	345.089	C14H19NO9	[M+H]+	4-Pyridoxic acid O-hexoside	Others	Vitamin	-	B	144770	172940	177090	234670	225910	229640	186590	197340	220580	216090	229460	210190	--	--
pmb0854	518.3	517.282	C26H48NO7P	[M+H]+	LysoPC 18:3	Lipids	LPC	-	A	1744500	1742700	1891300	1583700	1668700	1664300	2111900	2261000	2535800	1909900	2052400	2002800	--	--
pmb0855	496.3	495.296	C24H50NO7P	[M+H]+	LysoPC 16:0	Lipids	LPC	17364-16-8	A	31839000	32072000	33506000	30793000	30813000	29780000	27898000	29406000	32203000	32518000	33582000	32801000	--	--
pmb0856	480.31	479.268	C23H46NO7P	[M+H]+	LysoPE 18:1(2n isomer)	Lipids	LPE	-	A	558720	530650	578520	439360	432700	416610	478190	556150	790700	580290	567280	562720	--	--
pmb0863	492.3	491.268	C24H46NO7P	[M+H]+	LysoPC 16:2(2n isomer)	Lipids	LPC	-	A	120790	128150	135570	117640	114930	115540	125740	127720	144840	136360	130860	135960	--	--
pmb0864	426.3	425.224	C19H40NO7P	[M+H]+	LysoPE 14:0	Lipids	LPE	-	B	140040	134490	142510	106350	107890	106170	149960	165920	205850	151150	138340	147750	--	--
pmb0865	518.2	517.282	C26H48NO7P	[M+H]+	LysoPC 18:3(2n isomer)	Lipids	LPC	-	A	2820200	2766200	3058000	2477000	2537300	2459000	2787600	3034200	3834800	2807100	2998100	2869700	--	--
pmb0874	478.6	477.253	C23H44NO7P	[M+H]+	LysoPE 18:2(2n isomer)	Lipids	LPE	-	A	479130	428130	469660	358410	367680	338250	530440	624540	766790	492470	524740	535690	--	--
pmb0876	454.2	453.253	C21H44NO7P	[M+H]+	LysoPE 16:0	Lipids	LPE	53862-35-4	A	3220400	3000700	3148900	2209900	2249800	2096500	2811700	3504900	4350800	3029600	3143600	3226000	--	--
pmb0889	279.3	278.205	C18H30O2	[M+H]+	Punicic acid	Lipids	Free fatty acids	544-72-9	A	715430	752990	756260	1014800	1031300	909030	692220	539170	636760	820840	810170	848530	C08364	--
pmb0890	355.1	354.251	C21H38O4	[M+H]+	MAG(18:2)	Lipids	Glycerol ester	-	A	2399100	2288700	2393700	2260500	2393500	2286000	1700200	1585000	1707400	2562800	2310400	2487500	--	--
pmb0981	348.2	347.047	C10H14N5O7P	[M+H]+	Adenosine 5'-monophosphate	Nucleotides and derivatives	Nucleotides and derivatives	61-19-8	B	1239800	1258300	1181600	1030100	1153400	1000300	1702000	1682800	1883500	1330100	1378100	1359500	C00020	ko00230,ko00908,ko01100,ko01110
pmb0998	364.1	363.042	C10H14N5O8P	[M+H]+	Guanosine 5'-monophosphate	Nucleotides and derivatives	Nucleotides and derivatives	85-32-5	B	47778	50240	53906	35656	44619	39417	58725	45193	47368	60864	42377	42752	C00144	ko00230,ko01100
pmb1096	118	117.053	C8H7N	[M+H]+	Indole	Alkaloids	Plumerane	120-72-9	A	225330	223980	211470	223060	237260	234860	228380	225930	256100	228350	229620	222630	C00463	ko00380,ko00400,ko00402,ko01100,ko01110
pmb1605	353.3	352.237	C21H36O4	[M+H]+	MAG(18:3)isomer3	Lipids	Glycerol ester	-	A	3827500	4070700	3636100	4403000	4556100	4879900	3002600	3124400	2978300	4256400	4044500	4070100	--	--
pmb1656	353.1	352.237	C21H36O4	[M+H]+	MAG(18:3)isomer4	Lipids	Glycerol ester	-	A	17537	17575	18040	22664	23295	21743	16950	17515	21183	23322	22092	22013	--	--
pmb1912	474.2	473.144	C20H23N7O7	[M+H]+	10-Formyl-THF	Alkaloids	Alkaloids	2800-34-2	B	318360	288000	282940	289880	288640	301860	259530	258680	285690	354220	304790	311710	C00234	ko00670,ko00970,ko01100,ko01200
pmb2211	343.1	342.262	C19H38N2O3	[M+H]+	Cocamidopropyl βine	Alkaloids	Alkaloids	4292-10-8	A	62904	58717	67253	38305	36254	40672	42332	54963	103670	57260	60227	59428	--	--
pmb2221	318.3	317.266	C18H39NO3	[M+H]+	4-Hydroxysphinganine	Lipids	Sphingolipids	554-62-1	B	6557100	6455500	6552600	6542600	6437200	5852000	6766200	6929000	7354700	6599100	6838400	6817900	C12144	ko00600,ko01100
pmb2325	353.1	352.237	C21H36O4	[M+H]+	MAG(18:3)isomer2	Lipids	Glycerol ester	-	A	102030	97137	103530	120450	123290	136440	88299	84046	80132	112620	107580	106100	--	--
pmb2363	357.2	356.265	C21H40O4	[M+H]+	MAG(18:1)isomer1	Lipids	Glycerol ester	-	A	1454700	1580600	1566100	1681600	1537200	1649500	1389000	1263300	1165200	1658100	1655900	1623200	--	--
pmb2444	353.2	352.237	C21H36O4	[M+H]+	MAG(18:3)isomer1	Lipids	Glycerol ester	-	A	1022400	1096800	1076200	1606100	1599600	1658300	1071200	1055000	1246400	1583900	1548300	1507600	--	--
pmb2591	245	246.089	C13H14N2O3	[M-H]-	Acetyltryptophan	Amino acids and derivatives	Amino acids and derivatives	2280-01-5	B	33303	38153	34471	25825	32255	32822	27712	34675	30718	29639	27448	30617	C03137	--
pmb2778	295	296.214	C18H32O3	[M-H]-	9,10-EODE	Lipids	Free fatty acids	65167-83-1	A	548630	581830	527110	862430	842810	755620	517170	430790	482760	627650	604470	604230	--	--
pmb2786	293	294.199	C18H30O3	[M-H]-	9-HOTrE	Lipids	Free fatty acids	89886-42-0	A	12065	12857	11983	16906	16391	16704	12550	11414	14174	14690	13582	13456	--	--
pmb2792	293	294.199	C18H30O3	[M-H]-	13-HOTrE(r)	Lipids	Free fatty acids	74784-20-6	B	56862	73192	56300	70680	75974	58992	143200	224640	119190	119160	117810	125380	--	--
pmb2799	295	296.214	C18H32O3	[M-H]-	12,13-EODE	Lipids	Free fatty acids	6799-85-5	A	60749	63260	66985	88580	89635	85689	52209	49382	58142	73487	69020	67367	--	--
pmb2871	315.1	316.065	C13H16O9	[M-H]-	2,5-Dihydroxy benzoic acid O-hexside	Phenolic acids	Phenolic acids	-	A	3150500	3118200	3323400	3139700	3269600	3353800	2744600	2850300	3299700	3425600	3239700	2894100	--	--
pmb2940	385.1	386.102	C17H22O10	[M-H]-	1-O-β-D-Glucopyranosyl sinapate	Phenolic acids	Phenolic acids	78185-48-5	B	96680	103110	111810	121200	115040	116330	87848	93303	90471	98640	97044	103280	--	--
pmb2947	865.1	866.172	C45H38O18	[M-H]-	Catechin-catechin-catechin	Tannins	Proanthocyanidins	-	A	6678600	4580800	6886800	4625100	5207200	6403500	6300200	6809500	7179000	5436100	4880400	5093200	--	--
pmb2957	465.1	466.073	C24H18O10	[M-H]-	Cyanidin O-syringic acid	Flavonoids	Anthocyanins	-	A	13370000	16681000	16261000	18153000	16219000	17132000	14734000	16913000	16333000	15842000	16978000	16764000	--	--
pmb2999	461.1	462.096	C22H22O11	[M-H]-	Chrysoeriol 5-O-hexoside	Flavonoids	Flavonoid	-	B	103650	132040	102420	139860	150280	166070	95343	123540	136210	123860	133940	140560	--	--
pmb3002	607.1	608.146	C28H32O15	[M-H]-	Chrysoeriol 7-O-rutinoside	Flavonoids	Flavonoid	-	A	1485800	1718400	1606100	2093900	2164300	2329800	1894500	1593900	1925300	2088300	2010400	1947700	--	--
pmb3006	431.1	432.088	C21H20O10	[M-H]-	Apigenin 7-O-glucoside(Cosmosiin)	Flavonoids	Flavonoid	578-74-5	B	159120	151430	176180	193850	149360	230980	154430	162010	169660	142130	172760	170450	C04608	ko00944
pmb3012	461.1	462.096	C22H22O11	[M-H]-	Chrysoeriol 7-O-hexoside	Flavonoids	Flavonoid	-	A	39778	32515	30628	46182	46337	35941	56013	55340	63579	43341	43100	31889	--	--
pmb3023	449.1	450.096	C21H22O11	[M-H]-	Eriodictyol C-hexoside	Flavonoids	Dihydroflavone	-	B	8513100	7237300	7104800	7437700	7294800	8761200	8524300	9219600	7067900	6664500	8790000	7389000	--	--
pmb3064	499.2	500.128	C22H28O13	[M-H]-	3-O-p-coumaroyl quinic acid O-hexoside	Phenolic acids	Phenolic acids	-	B	11358	12055	13399	16235	16096	14658	8836.8	17279	16535	12129	17548	17260	--	--
pmb3066	481.1	482.12	C22H26O12	[M-H]-	5-O-p-Coumaroyl shikimic acid O-hexoside	Phenolic acids	Phenolic acids	-	B	1021700	1129500	1330700	1054400	997220	1204100	1056300	1015900	979520	1046700	1123200	1268800	--	--
pmb3074	337.1	338.085	C16H18O8	[M-H]-	3-O-p-Coumaroyl quinic acid	Phenolic acids	Phenolic acids	1899-30-5	A	60196	59678	64368	90483	88984	78160	106850	80805	93588	88761	102370	82065	C12208	ko00940,ko00941,ko00945,ko01110
pmb3099	153	154.03	C4H11O4P	[M-H]-	Diethyl phosphate	Organic acids	Organic acids	598-02-7	B	369710	359650	314520	497270	339190	457380	408080	480390	478030	493980	522560	549860	C06608	--
pmb3107	359.1	360.088	C15H20O10	[M-H]-	Syringic acid O-glucoside	Phenolic acids	Phenolic acids	-	A	716130	757790	680080	803710	725600	675330	629540	669820	639270	765570	720080	765900	--	--
pmb3114	561.1	562.125	C30H26O11	[M-H]-	Epicatechin-epiafzelechin	Tannins	Proanthocyanidins	-	A	209910	186150	211480	154510	154320	156870	147760	182930	155000	163890	149590	169170	--	--
pmb3894	329.1	330.061	C17H14O7	[M-H]-	Di-O-methylquercetin	Flavonoids	Flavonols	2068-02-2	A	266880	288340	294900	396570	411860	345010	247660	242490	284410	311520	331210	334610	C01265	ko00944
pmd0130	468.3	467.268	C22H46NO7P	[M+H]+	LysoPC 14:0(2n isomer)	Lipids	LPC	-	A	190840	195660	203200	219650	209620	206030	238690	233780	283680	216680	226050	242720	--	--
pmd0132	496.33	495.296	C24H50NO7P	[M+H]+	LysoPC 16:0(2n isomer)	Lipids	LPC	-	A	2256900	2305200	2427400	2431500	2413900	2345700	2399100	2598400	3009000	2687900	2663100	2827400	--	--
pmd0136	524.36	523.325	C26H54NO7P	[M+H]+	LysoPC 18:0	Lipids	LPC	-	A	285630	262930	289070	264820	266420	266120	306700	333320	376880	297510	319080	313020	--	--
pmd0160	452.3	453.253	C21H44NO7P	[M-H]-	LysoPE 16:0(2n isomer)	Lipids	LPE	-	A	285140	272150	291560	232980	230790	228280	292470	345200	419270	297160	310460	308230	--	--
pme0006	116.1	115.056	C5H9NO2	[M+H]+	L-Proline	Amino acids and derivatives	Amino acids and derivatives	147-85-3	A	12732000	12622000	11947000	7782500	8146100	8057400	13233000	12860000	12162000	10838000	10220000	10368000	C00148	ko00330,ko00332,ko00970,ko01100,ko01110,ko01230,ko02010
pme0008	176.1	175.084	C6H13N3O3	[M+H]+	L-Citrulline	Amino acids and derivatives	Amino acids and derivatives	372-75-8	B	1664600	1592100	1758200	1674100	1693400	1699200	1363600	1355000	1450900	1590600	1629800	1583900	C00327	ko00220,ko01100,ko01110,ko01230
pme0014	148.1	147.045	C5H9NO4	[M+H]+	L-Glutamic acid	Amino acids and derivatives	Amino acids and derivatives	56-86-0	A	16128000	15100000	14673000	13954000	14220000	13313000	12320000	12646000	12191000	16665000	14025000	13213000	C00025	ko00220,ko00250,ko00330,ko00332,ko00340,ko00430,ko00480,ko00630,ko00650,ko00660,ko00860,ko00910,ko00970,ko00998,ko01100,ko01110,ko01200,ko01210,ko01230,ko02010
pme0026	147	146.095	C6H14N2O2	[M+H]+	L-(+)-Lysine	Amino acids and derivatives	Amino acids and derivatives	56-87-1	B	10398000	10143000	10331000	9527500	10112000	10011000	8631600	8443200	9027200	9919100	9326100	9456400	C00047	ko00300,ko00310,ko00780,ko00960,ko00970,ko01100,ko01110,ko01210,ko01230,ko02010
pme0033	137	136.033	C5H4N4O	[M+H]+	Hypoxanthine	Nucleotides and derivatives	Nucleotides and derivatives	68-94-0	B	31697	31413	33619	34250	33182	28592	37941	33526	38661	40351	30126	36080	C00262	ko00230,ko01100
pme0040	136.1	135.049	C5H5N5	[M+H]+	Adenine	Nucleotides and derivatives	Nucleotides and derivatives	73-24-5	A	6508900	6496000	6597200	7528300	6738600	6902600	6393200	6024700	7122000	5885800	6815700	7053700	C00147	ko00230,ko00908,ko01100
pme0122	189.2	188.103	C8H16N2O3	[M+H]+	N6-Acetyl-L-lysine	Amino acids and derivatives	Amino acids and derivatives	692-04-6	B	287810	242870	260140	272900	305300	293460	267700	255880	246520	301030	247870	269040	C02727	ko00310,ko01100
pme0137	187.2	188.069	C7H12N2O4	[M-H]-	N-α-Acetyl-L-glutamine	Amino acids and derivatives	Amino acids and derivatives	2490-97-3	B	865780	916620	890800	848520	828970	939130	938410	926290	1034500	920770	890910	910470	--	--
pme0152	129.1	128.051	C5H8N2O2	[M+H]+	5,6-Dihydro-5-methyluracil	Nucleotides and derivatives	Nucleotides and derivatives	696-04-8	B	28942	29059	31387	34277	26615	29978	28738	30172	34028	36812	35537	27410	C00906	--
pme0170	217.1	216.108	C8H16N4O3	[M+H]+	N-α-Acetyl-L-arginine	Amino acids and derivatives	Amino acids and derivatives	155-84-0	B	57414	67434	60088	72680	83136	71953	66717	65000	64960	64985	63485	72673	--	--
pme0193	147.07	146.06	C5H10N2O3	[M+H]+	L-Glutamine	Amino acids and derivatives	Amino acids and derivatives	56-85-9	B	10671000	10632000	10094000	10168000	10320000	9855000	8409200	8828500	8814400	9424100	9607800	9183600	C00064	ko00220,ko00230,ko00240,ko00250,ko00630,ko00910,ko00970,ko01100,ko01230,ko02010
pme0230	268.1	267.084	C10H13N5O4	[M+H]+	Adenosine	Nucleotides and derivatives	Nucleotides and derivatives	58-61-7	A	1272100	1326800	1393900	1223700	1269400	1240700	872200	915380	968920	1226900	1173900	1252500	C00212	ko00230,ko01100,ko02010
pme0253	174.1	173.094	C8H15NO3	[M+H]+	N-Acetyl-L-leucine	Amino acids and derivatives	Amino acids and derivatives	1188-21-2	B	93036	76044	94939	107870	84012	77471	61809	71084	86558	95652	82690	77814	C02710	--
pme0256	151.03	152.028	C5H4N4O2	[M-H]-	Xanthine	Nucleotides and derivatives	Nucleotides and derivatives	69-89-6	A	387750	384050	360000	255830	270070	426020	454810	299560	418040	283750	327860	430920	C00385	ko00230,ko00232,ko01100,ko01110
pme0257	111.03	112.023	C4H4N2O2	[M-H]-	Uracil	Nucleotides and derivatives	Nucleotides and derivatives	66-22-8	B	97103	108900	83596	98871	107410	110990	145000	128900	109530	98674	112060	121490	C00106	ko00240,ko00410,ko00770,ko01100
pme0264	243.09	242.078	C10H14N2O5	[M+H]+	Thymidine	Nucleotides and derivatives	Nucleotides and derivatives	50-89-5	B	228090	217800	225200	261660	280550	272720	238680	232580	258560	270550	242060	265340	C00214	ko00240,ko01100
pme0274	132.09	131.085	C6H13NO2	[M+H]+	6-Aminocaproic acid	Organic acids	Organic acids	60-32-2	B	756750	740000	733570	878820	933880	879490	751900	799270	768470	790160	753850	766560	C02378	ko01100
pme0278	191.09	190.083	C7H14N2O4	[M+H]+	2,6-Diaminooimelic acid	Amino acids and derivatives	Amino acids and derivatives	583-93-7	B	88213	76856	70716	49542	43193	46548	35188	52630	46768	64405	49984	58415	C00666	ko00300,ko01100,ko01110,ko01230
pme0281	165.03	166.021	C8H6O4	[M-H]-	Terephthalic acid	Phenolic acids	Phenolic acids	100-21-0	A	6265800	7557900	7105900	9552300	9669300	9988200	6836400	6729300	7877200	7742300	8274700	8429200	C06337	ko01100
pme0282	165.03	166.021	C8H6O4	[M-H]-	Phthalic acid	Organic acids	Organic acids	88-99-3	A	484310	536970	570570	765070	768980	722400	517120	483510	595930	555380	600770	572620	C01606	ko01100,ko02010
pme0309	183.04	184.029	C8H8O5	[M-H]-	Methyl gallate	Flavonoids	Flavanols	99-24-1	A	537720	590370	577260	694360	708260	705760	622610	651130	729270	642490	655940	623970	--	--
pme0310	197.05	198.044	C9H10O5	[M-H]-	Ethyl gallate	Flavonoids	Flavanols	831-61-8	B	1486700	1940800	1520400	3018200	2247500	2594400	4007800	3587000	3965100	2463400	2694600	2932200	--	--
pme0321	431.11	432.088	C21H20O10	[M-H]-	Kaempferol 7-O-rhamnoside	Flavonoids	Flavonols	20196-89-8	B	43006	56731	63914	70730	78429	78973	20437	25304	32633	52303	51786	46548	--	--
pme0368	579.16	578.137	C27H30O14	[M+H]+	Apigenin 7-rutinoside(Isorhoifolin)	Flavonoids	Flavonoid	552-57-8	B	801970	977060	1031200	1401700	1313900	1272000	1056400	1244900	1385500	1173600	1006500	1138200	--	--
pme0369	593.16	594.132	C27H30O15	[M-H]-	Kaempferol 3-O-rutinoside(Nicotiflorin)	Flavonoids	Flavonols	17650-84-9	B	273810	251330	226180	235490	138120	156210	216240	200590	217760	282240	185730	133490	--	--
pme0376	271.07	272.058	C15H12O5	[M-H]-	Naringenin	Flavonoids	Dihydroflavone	480-41-1	B	238850	254270	251660	302820	309230	301410	303520	313950	359790	282450	313930	314410	C00509	ko00941,ko00943,ko01100,ko01110
pme0435	579.15	578.142	C30H26O12	[M+H]+	Procyanidin B2	Tannins	Proanthocyanidins	29106-49-8	B	25621000	26421000	28088000	23566000	24173000	21978000	23728000	21298000	23343000	25073000	25125000	23761000	C17639	--
pme0460	291	290.067	C15H14O6	[M+H]+	L-Epicatechin	Flavonoids	Flavanols	490-46-0	A	7211000	7739600	6954300	7126400	6587000	6910200	6972000	6637100	7432400	7096400	7168500	7125200	C09727	ko00941,ko01100,ko01110
pme0490	124	123.027	C6H5NO2	[M+H]+	Nicotinic acid	Others	Vitamin	59-67-6	A	306640	293340	294600	301000	317880	300350	313110	293920	325800	310790	318880	344290	C00253	ko00760,ko00960,ko01100,ko01110
pme0500	503.44	504.14	C18H32O16	[M-H]-	D-(+)-Melezitose	Others	Saccharides and Alcohols	597-12-6	A	11716	20728	14700	20075	15662	21088	43532	23254	15437	16023	20574	20758	--	--
pme0516	179.16	180.053	C6H12O6	[M-H]-	Inositol	Others	Saccharides and Alcohols	87-89-8	B	1080300	1004500	1042600	1172400	1132800	1186600	1198500	1137400	1175200	1045100	1110200	1162000	C00137	ko00052,ko00053,ko00562,ko01100,ko02010,ko04070
pme0519	341	342.096	C12H22O11	[M-H]-	D-(+)-Sucrose	Others	Saccharides and Alcohols	57-50-1	A	6988900	5493900	5734200	7541700	6582900	6381900	7313600	6291900	5458800	5986500	5134000	8090800	--	--
pme0534	195.16	196.047	C6H12O7	[M-H]-	Gluconic acid	Others	Saccharides and Alcohols	526-95-4	A	8463600	8654100	8302800	8839800	8265300	8637400	6560900	6659800	6578100	7570100	7524200	7892000	C00257	ko00030,ko01100,ko01110,ko01200
pme1002	138.08	137.076	C8H11NO	[M+H]+	L-Tyramine	Amino acids and derivatives	Amino acids and derivatives	51-67-2	A	254070	294420	475010	284730	268980	272750	23685	29683	31865	221340	204220	224330	C00483	ko00350,ko00950,ko01100,ko01110
pme1086	306	307.068	C10H17N3O6S	[M-H]-	Glutathione reduced form	Amino acids and derivatives	Amino acids and derivatives	70-18-8	B	11687	14027	12502	11713	8652.8	14156	14637	16057	15073	14261	12292	12781	C00051	ko00270,ko00480,ko01100,ko02010
pme1109	152	151.043	C5H5N5O	[M+H]+	Guanine	Nucleotides and derivatives	Nucleotides and derivatives	73-40-5	A	1214300	1121900	1083500	1516100	1525900	1524500	1289700	1078100	1323700	1378200	1157700	1351600	C00242	ko00230,ko01100
pme1173	137	136.033	C5H4N4O	[M+H]+	Allopurinol	Nucleotides and derivatives	Nucleotides and derivatives	315-30-0	B	20826	24364	24920	24486	21472	24004	27651	26920	24800	27401	24588	28270	--	--
pme1178	284.09	283.078	C10H13N5O5	[M+H]+	Guanosine	Nucleotides and derivatives	Nucleotides and derivatives	118-00-3	A	52961000	55852000	61133000	54539000	55957000	50835000	38707000	43295000	43008000	51824000	51385000	50788000	C00387	ko00230,ko01100,ko02010
pme1184	268.1	267.084	C10H13N5O4	[M+H]+	Deoxyguanosine	Nucleotides and derivatives	Nucleotides and derivatives	961-07-9	B	689650	668700	697710	744430	683510	707910	698290	675050	735420	747150	719860	733690	C00330	ko00230,ko01100,ko02010
pme1187	257.08	258.072	C10H14N2O6	[M-H]-	5-Methyluridine	Nucleotides and derivatives	Nucleotides and derivatives	1463-10-1	B	16129	14845	15459	16257	17256	18957	12114	13747	13477	16710	17719	15936	--	--
pme1194	228	227.079	C9H13N3O4	[M+H]+	Deoxycytidine	Nucleotides and derivatives	Nucleotides and derivatives	951-77-9	B	138970	135370	147880	155170	130940	142830	169960	155010	178440	154350	146660	161760	C00881	ko00240,ko01100,ko02010
pme1201	273.08	274.073	C15H14O5	[M-H]-	Phloretin	Flavonoids	Chalcones	60-82-2	B	61157	57906	64428	63349	65565	61125	80701	82536	91658	74909	71504	76040	C00774	ko00941,ko01110
pme1210	150	149.042	C5H11NO2S	[M+H]+	L-Methionine	Amino acids and derivatives	Amino acids and derivatives	63-68-3	B	5226800	5353500	5638800	4732100	5284500	5029500	5116800	4831900	5300400	5468700	5464600	4997000	C00073	ko00270,ko00966,ko00970,ko01100,ko01110,ko01210,ko01230
pme1261	206.13	205.117	C9H19NO4	[M+H]+	Pantothenol	Others	Saccharides and Alcohols	16485-10-2	B	16779	21071	22963	22859	27008	21972	25374	23868	27399	25323	23870	25811	C05944	ko00770
pme1286	385	384.103	C14H20N6O5S	[M+H]+	S-(5'-Adenosy)-L-homocysteine	Amino acids and derivatives	Amino acids and derivatives	979-92-0	A	147280	154700	129030	208550	204840	195010	187250	211950	204350	161070	187020	187090	C00021	ko00270,ko01100,ko01230
pme1383	170.1	169.065	C8H11NO3	[M+H]+	Pyridoxine	Others	Vitamin	65-23-6	B	3019600	3049400	3190600	3392800	3413400	3525600	3360200	3367100	3991700	3729100	3351000	3553200	C00314	ko00750,ko01100
pme1398	465.1	465.084	C21H21O12	[M]+	Delphinidin 3-O-glucoside(Mirtillin)	Flavonoids	Anthocyanins	6906-38-3	B	3940100	4254100	4367400	4345100	4353800	4300300	4218100	4384600	4577300	4578000	4174700	4672200	C12138	ko00942
pme1419	164	199.032	C6H14ClNO2S	[M-Cl]+	L-Methionine methyl ester	Amino acids and derivatives	Amino acids and derivatives	2491-18-1	B	86122	91445	86941	88406	92179	87265	78476	77638	87238	98093	95494	82108	--	--
pme1474	298	297.075	C11H15N5O3S	[M+H]+	5'-Deoxy-5'-(methylthio)adenosine	Nucleotides and derivatives	Nucleotides and derivatives	2457-80-9	A	6719100	7175300	7195100	8292200	8517800	8582100	7421400	7405200	7813500	8050700	7561400	8328400	C00170	ko00270,ko00908,ko01100
pme1598	463.13	464.111	C22H24O11	[M-H]-	Hesperetin 5-O-glucoside	Flavonoids	Dihydroflavonol	69651-80-5	A	24385000	26018000	26799000	30972000	24716000	28459000	17568000	21800000	17580000	24352000	22669000	23642000	--	--
pme1611	433.12	434.102	C21H22O10	[M-H]-	Isohemiphloin	Flavonoids	Flavonoid carbonoside	3682-02-8	B	566590	577710	592370	457850	477520	468390	405150	432470	420310	491350	462750	505570	--	--
pme1691	147.12	146.106	C7H16NO2	[M+H]+	Acetylcholine	Alkaloids	Alkaloids	60-31-1	B	318010	301260	300260	289980	293990	278060	187770	174100	235560	242470	229740	235520	C08201	--
pme2019	149	150.044	C5H10O5	[M-H]-	DL-Arabinose	Others	Saccharides and Alcohols	147-81-9	A	11023000	11847000	12237000	10911000	10528000	10792000	10289000	10292000	9317500	9915900	10196000	9976500	--	--
pme2237	181.08	182.067	C6H14O6	[M-H]-	Dulcitol	Others	Saccharides and Alcohols	608-66-2	B	39198	34153	33027	49207	53304	51322	56880	61164	36522	54944	45635	48816	C01697	ko00052,ko01100
pme2246	301	301.998	C14H6O8	[M-H]-	Ellagic acid	Others	Others	476-66-4	A	88290	79967	105780	50268	74251	87645	131580	130550	111810	68018	93758	112200	C10788	--
pme2253	177.14	178.038	C6H10O6	[M-H]-	L-Gulonic-γ-lactone	Others	Saccharides and Alcohols	1128-23-0	B	21879	22772	20887	23881	17476	23688	18990	17864	12951	18882	16865	17668	C01040	ko00053,ko01100
pme2266	245.09	244.075	C10H16N2O3S	[M+H]+	Biotin	Others	Vitamin	58-85-5	B	80270	78933	87279	67502	77025	62242	75863	82778	77138	82952	75509	74957	C00120	ko00780,ko01100,ko02010
pme2482	139.1	138.026	C7H6O3	[M+H]+	Protocatechuic aldehyde	Flavonoids	Flavanols	139-85-5	B	304700	364790	281650	340010	380460	324540	363860	332450	322610	354450	358540	273920	C16700	ko00950
pme2493	579.2	578.137	C27H30O14	[M+H]+	Kaempferol 3,7-dirhamnoside(Kaempferitrin)	Flavonoids	Flavonols	482-38-2	B	1619500	1022100	1090100	944480	591040	837750	784990	1344800	776950	865000	791010	1036800	C16981	--
pme2566	217	218.078	C8H14N2O5	[M-H]-	(5-L-Glutamyl)-L-amino acid	Amino acids and derivatives	Amino acids and derivatives	5875-41-2	B	37863	44441	44504	46488	45799	48399	54611	37831	40539	52084	57532	45188	C03740	ko00480,ko01100
pme2596	184.05	183.045	C8H9NO4	[M+H]+	4-Pyridoxic acid	Others	Vitamin	82-82-6	B	135460	142070	145220	151690	164100	145360	144870	141180	155240	148160	140420	149520	C00847	ko00750,ko01100
pme2617	166	165.036	C5H11NO3S	[M+H]+	Methionine sulfoxide	Amino acids and derivatives	Amino acids and derivatives	62697-73-8	B	8797300	8848200	8911600	8617700	8491100	8836700	8044700	7513000	8174900	9086900	7872100	8447300	--	--
pme2634	118	117.07	C5H11NO2	[M+H]+	DL-Norvaline	Amino acids and derivatives	Amino acids and derivatives	760-78-1	B	9595300	9782900	9222300	10704000	10842000	10428000	9419900	9778500	9985300	9625000	9091400	9220400	C01826	--
pme2693	131	130.1	C6H14N2O	[M+H]+	N-Acetylputrescine	Alkaloids	Alkaloids	18233-70-0	B	59201	54002	49096	45879	53098	51851	65980	80692	66943	59199	58029	51910	C02714	ko00330,ko01100
pme2758	162	163.039	C5H9NO5	[M-H]-	4-Hydroxy-L-glutamic acid	Amino acids and derivatives	Amino acids and derivatives	3913-68-6	B	49174	45689	56002	51954	47270	51773	53519	51148	51564	46696	49232	51260	C03079	--
pme2914	161	162.044	C6H10O5	[M-H]-	3-Hydroxy-3-methylpentane-1,5-dioic acid	Amino acids and derivatives	Amino acids and derivatives	503-49-1	A	4443500	4802700	4459100	6132500	6408100	6539000	5610300	5250800	5743800	5562100	5588000	6028200	C03761	--
pme2954	303.04	302.033	C15H10O7	[M+H]+	Quercetin	Flavonoids	Flavonols	117-39-5	A	88332	98343	107240	102270	116600	118710	117190	106640	123250	117610	118270	147720	C00389	ko00941,ko00944,ko01100,ko01110
pme3009	175	174.009	C6H6O6	[M+H]+	Trans-Citridic acid	Organic acids	Organic acids	4023-65-8	B	454350	475730	420020	422390	429290	422770	415960	368570	412940	506760	407220	423320	--	--
pme3011	104.06	103.056	C4H9NO2	[M+H]+	γ-Aminobutyric acid	Organic acids	Organic acids	56-12-2	B	5315500	5044500	5297600	6487500	6523100	6477700	6168100	6139300	5787900	5621100	5598800	5635200	C00334	ko00250,ko00330,ko00410,ko00650,ko00760,ko01100
pme3017	104	103.056	C4H9NO2	[M+H]+	2-Aminoisobutyric acid	Amino acids and derivatives	Amino acids and derivatives	62-57-7	B	10560000	10436000	11041000	9988800	10165000	10050000	9917300	9951600	8832500	10713000	9314100	10254000	C03665	--
pme3033	104	103.056	C4H9NO2	[M+H]+	N,N-Dimethylglycine	Amino acids and derivatives	Amino acids and derivatives	1118-68-9	B	3818800	3641900	3837600	4501600	4271200	4283600	4330100	4002900	4108800	3895500	3764800	3807000	C01026	ko00260,ko01100
pme3184	332	331.053	C10H14N5O6P	[M+H]+	2'-Deoxyadenosine-5'-monophosphate	Nucleotides and derivatives	Nucleotides and derivatives	653-63-4	B	468360	514610	529010	697210	646250	663000	540850	541730	615760	609780	623090	617820	C00360	ko00230,ko01100
pme3188	323	324.021	C9H13N2O9P	[M-H]-	Uridine 5'-monophosphate	Nucleotides and derivatives	Nucleotides and derivatives	58-97-9	B	207890	168460	162180	161410	177880	163580	137780	119740	133630	151090	151870	190850	C00105	ko00240,ko01100
pme3337	384	383.09	C14H17N5O8	[M+H]+	N6-Succinyl Adenosine	Nucleotides and derivatives	Nucleotides and derivatives	4542-23-8	A	4376400	4376900	4460300	3889100	3948500	4127300	3860700	3623700	4158700	4795200	3989500	4213700	--	--
pme3382	160	161.059	C6H11NO4	[M-H]-	N-Acetylthreonine	Amino acids and derivatives	Amino acids and derivatives	17093-74-2	B	151630	160930	163000	149550	151340	159960	174880	163740	181370	151520	161420	170060	--	--
pme3392	433.11	433.113	C21H21O10	[M]+	Pelargonidin 3-O-Glucoside	Flavonoids	Anthocyanins	47684-27-5	B	2619900	2684000	2811300	2979000	3099300	2926000	3091800	3288400	3559200	3353200	3125600	3139200	C12137	ko00942,ko01100,ko01110
pme3475	273.07	272.058	C15H12O5	[M+H]+	Butin	Flavonoids	Dihydroflavone	492-14-8	B	357980	360530	375550	438840	428600	440470	471990	441390	497580	419620	447500	496840	C09614	ko00941
pme3705	193.14	194.033	C6H10O7	[M-H]-	D-Glucoronic acid	Others	Saccharides and Alcohols	6556-12-3	B	2465800	2691100	2164400	2057900	2178400	2224500	1907900	2167000	2131300	2064500	2138900	2191900	C00191	ko00040,ko00053,ko00520,ko00562,ko01100
pme3827	198.2	197.059	C9H11NO4	[M+H]+	3,4-Dihydroxy-DL-phenylalanine	Amino acids and derivatives	Amino acids and derivatives	63-84-3	B	283200	311010	294010	339350	323720	346810	261890	230650	276150	299110	279830	328330	C00355	ko00350,ko00950,ko00965,ko01100,ko01110
pme3961	252	251.089	C10H13N5O3	[M+H]+	Deoxyadenosine	Nucleotides and derivatives	Nucleotides and derivatives	958-09-8	A	3476500	3235500	3536900	3613900	3272500	3423100	3027900	2973100	3246800	3283500	3315800	3365800	C00559	ko00230,ko01100,ko02010
pme3967	312	311.107	C12H17N5O5	[M+H]+	2-(Dimethylamino)guanosine	Nucleotides and derivatives	Nucleotides and derivatives	2140-67-2	B	1142700	1183000	1279500	1318600	1405700	1293900	1187300	1088900	1277800	1334900	1236500	1288800	--	--
pmf0359	325.08	324.07	C15H16O8	[M+H]+	Skimmin	Lignans and Coumarins	Coumarins	93-39-0	B	37299	41837	43409	36656	36338	34362	29123	24915	22413	37197	29729	27196	--	--
pmf0374	477.1	478.091	C22H22O12	[M-H]-	2,6-Dimethyl-7-octene-2,3,6-triol	Flavonoids	Flavonoid	5041-82-7	A	6091700	5772000	7275900	10088000	9497600	8535900	6485100	5674700	5602800	7144100	7328700	7757400	--	--
pmf0585	116.1	115.056	C5H9NO2	[M+H]+	DL-Proline	Amino acids and derivatives	Amino acids and derivatives	609-36-9	A	9581700	11118000	10749000	11558000	13409000	10593000	9926000	10144000	12962000	10863000	11339000	9671500	C16435	--
pmf0614	625.18	625.176	C28H33O16	[M]+	Peonidin 3,5-diglucoside	Flavonoids	Anthocyanins	-	B	4226900	4620700	4704500	5449200	5612700	5641100	6046100	6086600	7246500	7147700	5217800	5587000	--	--
pmf0615	641.17	676.141	C28H33ClO17	[M-Cl]+	Petunidin 3, 5-diglucoside	Flavonoids	Anthocyanins	25846-73-5	B	637700	633220	675210	566480	616630	637240	621200	570160	664690	714410	554090	641410	--	--
pmf0616	697.2	697.197	C31H37O18	[M]+	Malvidin 3-(6''-Acetylglucoside)-5-Glucoside	Flavonoids	Anthocyanins	-	B	267020	283120	315070	317100	309800	321580	375650	354420	393930	365460	336660	377610	--	--
pmn001367	315.07	316.065	C13H16O9	[M-H]-	Protocatechuic acid-4-glucoside	Phenolic acids	Phenolic acids	-	A	1973700	2007500	1987900	2332300	2322700	2348600	1494300	1750500	2082800	2057400	2044500	1391400	--	--
pmn001378	519.16	520.168	C26H32O11	[M-H]-	Terpineol monoglucoside	Lignans and Coumarins	Lignans	-	B	187540	166360	158610	207340	229150	190630	184090	168550	180450	192300	190220	206960	--	--
pmn001382	515.12	516.105	C25H24O12	[M-H]-	Isochlorogenic acid A	Phenolic acids	Phenolic acids	2450-53-5	B	51766	30635	33938	40258	46290	39698	60836	64787	44476	41343	42426	44504	--	--
pmn001384	515.12	516.105	C25H24O12	[M-H]-	Isochlorogenic acid C	Phenolic acids	Phenolic acids	57378-72-0	B	21358	14501	31797	27485	21310	13541	33521	27209	17341	22217	24342	32598	--	--
pmn001394	405.1	406.108	C20H22O9	[M-H]-	2,3,5,4'-Tetrahydroxy-stilbene-2-O-D-glucopyranoside	Others	Stilbene	-	B	2065300	1927200	2011700	2008300	1542800	1981100	2135400	2231500	2098600	2376100	1768700	2500000	--	--
pmn001395	557.1	558.114	C27H26O13	[M-H]-	2,3,5,4'-Tetrahydroxy-stilbene-2-O-(2'-gallic acyl)-D-glucopyranoside	Others	Stilbene	-	B	349060	439540	390690	434430	408540	420470	607850	626220	681710	638790	419540	434260	--	--
pmn001397	557.1	558.114	C27H26O13	[M-H]-	2,3,5,4'-Tetrahydroxy-stilbene-2-O-(6'-gallic acyl)-D-glucopyranoside	Others	Stilbene	-	B	351910	456640	447690	507900	512290	466700	607410	694250	782210	561210	459860	613850	--	--
pmn001405	447.1	448.082	C21H20O11	[M-H]-	Luteolin-7-O-glucoside	Flavonoids	Flavonoid	5373-11-5	A	9788400	10836000	11074000	12795000	18288000	16151000	10918000	7960500	9286200	12559000	10571000	12059000	C03951	ko00944
pmn001415	451.1	452.093	C24H20O9	[M-H]-	Catechin-(7,8-bc)-4β-(3,4-dihydroxyphenyl)-dihydro-2-(3H)-pyranone	Flavonoids	Flavanols	-	B	5337000	6554900	5638700	8422200	9528300	8875000	4136200	4568000	4288900	5671200	6603700	6440900	--	--
pmn001416	451.1	452.093	C24H20O9	[M-H]-	Catechin-(7,8-bc)-4α-(3,4-dihydroxyphenyl)-dihydro-2-(3H)-pyranone	Flavonoids	Flavanols	-	A	6865600	7996200	7375400	8004600	9513300	9354300	4784400	4475300	6213400	7275300	6876900	7316300	--	--
pmn001419	325.09	326.085	C15H18O8	[M-H]-	1-O-[(E)-p-Cumaroyl]-β-D-glucopyranose	Phenolic acids	Phenolic acids	-	A	6440900	7219100	7250900	6972800	8084900	7027600	6838100	6491700	7019400	7488300	7323600	7037800	--	--
pmn001420	341.08	342.079	C15H18O9	[M-H]-	1-O-[(E)-Caffeoyl]-β-D-glucopyranose	Phenolic acids	Phenolic acids	-	B	355760	421140	397340	425680	459220	383480	369060	387480	417570	396250	411330	391680	--	--
pmn001421	337.09	338.085	C16H18O8	[M-H]-	3-O-(E)-p-Coumaroyl quinic acid	Phenolic acids	Phenolic acids	87099-71-6	B	252400	185850	220660	351840	380360	267680	433970	358880	365290	302040	277440	327310	--	--
pmn001422	551.21	552.192	C27H36O12	[M-H]-	Lyoniside	Lignans and Coumarins	Lignans	34425-25-7	B	15644	14889	15664	14429	22534	12561	16674	27011	17787	20094	20367	7426.8	--	--
pmn001495	329.2	330.251	C19H38O4	[M-H]-	Hexadecanoic acid 2,3-dihydroxypropyl ester	Lipids	Glycerol ester	542-44-9	A	267910	292200	310830	426120	409570	367380	258470	254180	287350	323140	345010	336870	--	--
pmn001499	227.1	228.07	C14H12O3	[M-H]-	9,10-Dihydrophenanthrene	Others	Others	776-35-2	A	151240	169990	188090	185520	177450	177520	561480	618330	756600	331780	331020	341190	--	--
pmn001511	285.1	286.09	C13H18O7	[M-H]-	3-Hydroxy-5-Methylphenol-1-Oxy-β-D-Glucose	Phenolic acids	Phenolic acids	-	B	18555	20303	23940	25791	23150	21760	22236	23691	27700	22682	23848	23599	--	--
pmn001515	325.1	326.05	C14H14O9	[M-H]-	3-Galloylshikimic acid	Phenolic acids	Phenolic acids	110082-91-2	A	686560	731170	781540	599970	544520	587640	612960	697300	692310	657310	666650	637850	--	--
pmn001516	325.1	326.05	C14H14O9	[M-H]-	5-Galloylshikimic acid	Phenolic acids	Phenolic acids	95719-51-0	A	2755400	2721200	2877000	2315500	1977600	2285800	2538900	2531200	2582900	2663900	2510900	2471500	--	--
pmn001517	329.1	330.113	C15H22O8	[M-H]-	3,4,5-Trimethoxyphenyl-β-D-Glucopyranoside	Phenolic acids	Phenolic acids	-	B	3367700	3474300	3577400	3192000	3313900	2953700	3015500	3098800	3235100	3143900	3262200	3232400	--	--
pmn001518	331.1	332.059	C13H16O10	[M-H]-	1-O-Galloyl-β-D-glucose	Phenolic acids	Phenolic acids	-	A	248960	273130	249180	188260	182600	182250	281440	254650	294890	267890	236890	239330	--	--
pmn001525	477.1	478.125	C23H26O11	[M-H]-	3,5-Di-O-galloylshikimic acid	Phenolic acids	Phenolic acids	95753-52-9	B	154940	196680	242750	132530	191230	258980	236620	175290	180780	203350	168250	227370	--	--
pmn001529	629.1	630.063	C28H22O17	[M-H]-	Tri-O-Galloylshikimic acid	Phenolic acids	Phenolic acids	-	B	201990	189570	169480	186570	172130	230720	111090	148970	193640	167780	149840	252850	--	--
pmn001530	635.1	636.071	C27H24O18	[M-H]-	2,4,6-Tri-O-Galloyl-D-Glucose	Phenolic acids	Phenolic acids	108043-99-8	B	130220	141490	132430	117930	105510	116940	173980	235490	267130	160070	165390	175840	--	--
pmn001531	635.1	636.071	C27H24O18	[M-H]-	2,4,6-Tri-O-galloyl-β-D-glucose	Phenolic acids	Phenolic acids	-	B	119690	132350	137490	118190	101470	135440	161280	191810	238140	154830	131250	155770	--	--
pmn001534	787.1	788.078	C34H28O22	[M-H]-	1,2,3,6-Tetragalloyl glucose	Phenolic acids	Phenolic acids	79886-50-3	A	104720	94193	111080	102840	99363	102980	163790	196860	200870	108070	93588	133420	--	--
pmn001575	153	154.021	C7H6O4	[M-H]-	Gentisic acid	Phenolic acids	Phenolic acids	490-79-9	B	1235800	1244100	1330700	1640100	1563200	1664200	1613400	1634800	1817800	1463300	1497800	1534500	C00628	ko00350,ko01100
pmn001578	255.23	256.219	C16H32O2	[M-H]-	Hexadecanoic acid	Phenolic acids	Phenolic acids	57-10-3	A	1027800	975930	1004500	1160000	814150	585590	809930	903170	832050	1227000	667490	668120	C00249	ko00061,ko00062,ko00071,ko00073,ko01040,ko01100,ko01212
pmn001583	609.1	610.126	C27H30O16	[M-H]-	Bioquercetin	Flavonoids	Flavonols	52525-35-6	A	13612000	14484000	11765000	16445000	12113000	14477000	12371000	14622000	13354000	10753000	14897000	12948000	--	--
pmn001622	633.1	634.057	C27H22O18	[M-H]-	Hexahydroxydiphenoyl galloylglucose	Phenolic acids	Phenolic acids	-	A	123650	128290	110310	117080	155290	116900	220630	213100	195600	152610	164830	138250	--	--
pmn001628	481.1	482.051	C20H18O14	[M-H]-	Hexahydroxydiphenoylglucose	Phenolic acids	Phenolic acids	-	A	135980	142950	138920	172540	153880	211970	243110	229030	292130	158490	181710	197930	--	--
pmn001629	483.1	484.065	C20H20O14	[M-H]-	Digalloylglucose	Tannins	Tannin	-	A	1155500	802420	1173200	1286100	1129700	1241300	2230600	2430100	3010700	1401800	1526700	1706500	--	--
pmn001632	787.1	788.078	C34H28O22	[M-H]-	Tetragalloylglucose	Tannins	Tannin	-	A	83588	85976	114580	74535	91180	102670	115350	154570	156580	119540	103020	103940	--	--
pmn001637	417.1	418.073	C20H18O10	[M-H]-	Juglanin	Flavonoids	Flavonols	5041-67-8	B	10243	14376	16348	25295	16046	25505	13861	9329	17556	18098	21770	16778	--	--
pmn001640	449.1	450.062	C20H18O12	[M-H]-	Betmidin(Myricetin 3-α-L-arabinofuranoside)	Flavonoids	Flavonols	35589-22-1	A	1231900	1361100	1592600	1647300	1409200	1366100	1057900	1155600	1531900	1228000	1435400	1310800	--	--
pmn001646	865.2	866.172	C45H38O18	[M-H]-	Procyanidin C1	Tannins	Proanthocyanidins	37064-30-5	A	2971600	4000900	3188400	3326800	2748900	3163700	2909200	2947800	2027300	2718800	2587100	2582200	C17624	--
pmn001649	1153.3	1154.22	C60H50O24	[M-H]-	Cinnamtannin A2	Tannins	Proanthocyanidins	86631-38-1	A	112130	88241	81217	92361	102620	59812	103080	62996	100990	93638	90888	81311	C17625	--
pmn001650	1153.3	1154.22	C60H50O24	[M-H]-	Cinnamtannin B2	Tannins	Proanthocyanidins	88038-12-4	A	311880	369830	351830	346330	363610	368930	411820	303280	361310	376460	423780	334510	C17629	--
pmn001667	577.1	578.12	C30H26O12	[M-H]-	Procyanidin B4	Tannins	Proanthocyanidins	29106-51-2	A	4609500	4652900	4333500	3514900	3689400	3069000	3965400	3658300	3952400	3038100	3766300	4020400	C10238	--
pmn001680	163.04	164.041	C9H8O3	[M-H]-	Coumaric acid	Phenolic acids	Phenolic acids	500-05-0	A	325970	458370	448910	794940	831770	783460	431550	677130	874590	645050	724820	647940	--	--
pmn001682	179.03	180.035	C9H8O4	[M-H]-	Sorbic acid	Phenolic acids	Phenolic acids	110-44-1	A	152670	175310	170770	201610	187590	179740	177140	210620	229290	188090	186260	180800	--	--
pmn001687	295.05	296.041	C13H12O8	[M-H]-	Cis-Coutaric acid	Phenolic acids	Phenolic acids	27174-07-8	A	14928000	17058000	19773000	28310000	32727000	30034000	18495000	25314000	28460000	22711000	24918000	24105000	--	--
pmn001688	295.23	296.214	C18H32O3	[M-H]-	9S-Hyroxy-10E,12E-octadecadienoic acid	Lipids	Free fatty acids	-	A	339290	342960	338060	450000	466880	403910	271700	232460	273460	348420	348200	339070	--	--
pmn001694	329.23	330.217	C18H34O5	[M-H]-	9,10,13-Trihyroxy-11-octadecadienoic acid	Lipids	Free fatty acids	-	A	264180	277120	293010	396140	388150	339130	248730	242810	269560	301820	327580	336070	--	--
pmn001695	371.1	372.088	C16H20O10	[M-H]-	Trihydroxycinnamoylquinic acid	Phenolic acids	Phenolic acids	-	B	105890	91429	95560	156110	172280	186100	93785	93450	100090	147030	116670	109710	--	--
pmn001706	471.35	472.323	C30H48O4	[M-H]-	2-Hydroxyoleanolic acid	Terpenoids	Triterpene	26707-60-8	A	3663800	3876300	4152900	5116300	5340800	5575200	3386300	3563000	4217300	4592900	4506200	4513300	--	--
pmn001710	521.13	522.114	C24H26O13	[M-H]-	Rosmarinyl Glucoside	Phenolic acids	Phenolic acids	-	B	271010	237320	293600	293850	243410	286900	234820	232420	219130	254020	248970	276260	--	--
pmn001712	549.22	490.177	C22H34O12	[M+CH3COOH-H]-	3-Hydroxy-4-isopropylbenzylalcohol 3-glucoside-glucoside	Phenolic acids	Phenolic acids	-	B	10636	8280	10492	19580	21712	15667	31761	27746	38243	22234	18327	22287	--	--
pmp000002	315.08	314.067	C17H14O6	[M+H]+	Ladanein	Flavonoids	Flavonoid	10176-71-3	A	159310	148840	178110	143900	158710	146190	165100	171410	180580	160050	157130	166700	--	--
pmp000004	331.08	330.061	C17H14O7	[M+H]+	Jaceosidin	Flavonoids	Anthocyanins	18085-97-7	B	28439	21052	26849	19704	22042	24665	26792	32808	34105	26823	23065	24310	--	--
pmp000008	359.11	358.09	C19H18O7	[M+H]+	5-Hydroxy-6,7,3',4'-tetramethoxyflavone	Flavonoids	Flavonoid	21763-80-4	A	2881400	2728100	2792600	2812000	3031200	2935700	3789500	4183600	4430500	3402500	3441600	3486600	--	--
pmp000100	867.21	866.172	C45H38O18	[M+H]+	Arecatannin B1	Tannins	Proanthocyanidins	79763-28-3	A	317620	278230	252830	223480	271250	188310	232230	226000	221370	316120	218750	258590	C17892	--
pmp000101	867.21	866.172	C45H38O18	[M+H]+	Arecatannin C1	Tannins	Proanthocyanidins	87727-69-3	A	627510	564000	529890	560840	553780	564230	555060	502480	491000	595800	547270	540830	C17897	--
pmp000103	1155.27	1154.22	C60H50O24	[M+H]+	Arecatannin A2	Tannins	Proanthocyanidins	79763-29-4	A	125060	98539	102620	80780	105200	9	9	122480	94810	120050	118400	76186	C17893	--
pmp000120	463.1	462.096	C22H22O11	[M+H]+	Diosmetin-6-C-glucoside	Flavonoids	Flavonoid	-	B	30182	28833	37529	27081	26163	23959	25158	27606	29290	31817	31136	38888	--	--
pmp000231	339.1	338.085	C16H18O8	[M+H]+	Trans-3-O-p-coumaric quinic acid	Phenolic acids	Phenolic acids	-	A	84573	93777	84047	113500	114280	107260	149870	150280	154860	118800	119130	132760	--	--
pmp000260	333.08	332.059	C13H16O10	[M+H]+	6-O-Galloyl-β-D-glucopyranoside	Phenolic acids	Phenolic acids	-	B	624680	689780	639300	675820	595470	628430	801340	807870	752990	753530	718220	834620	--	--
pmp000273	563.16	562.125	C30H26O11	[M+H]+	Gambiriin B3	Tannins	Proanthocyanidins	76236-90-3	B	79906	84889	88881	70138	67935	73507	91139	80646	66778	73364	73916	70275	C17777	--
pmp000275	581.16	580.134	C30H28O12	[M+H]+	Gambiriin A1	Tannins	Proanthocyanidins	76250-49-2	A	1067900	1116200	1117600	891820	963710	846040	991010	957780	958700	1110200	1075200	1119800	C17772	--
pmp000280	867.21	866.172	C45H38O18	[M+H]+	Procyanidin C2	Tannins	Proanthocyanidins	37064-31-6	A	2203900	1995800	1719400	1654600	1678100	1636900	1806500	1819900	1601000	1880500	2058000	1394400	--	--
pmp000413	433.11	432.088	C21H20O10	[M+H]+	Genistein 8-C-glucoside	Flavonoids	Flavonoid carbonoside	66026-80-0	B	25762	27457	36637	23096	19363	22723	26974	15993	29108	36872	20341	38305	C10420	--
pmp000414	579.17	578.137	C27H30O14	[M+H]+	Puerarin 4'-O-D-glucoside	Flavonoids	Flavonoid carbonoside	117047-08-2	B	20616	18906	19072	21521	18579	18161	33272	23009	19395	24271	23452	23014	--	--
pmp000436	427.39	426.354	C30H50O	[M+H]+	Taraxerol	Terpenoids	Triterpene	-	A	25694	27466	30369	36598	41282	41406	23406	25359	22456	34359	33313	32019	--	--
pmp000444	487.34	486.303	C30H46O5	[M+H]+	27,28-Dicarboxyl ursolic acid	Terpenoids	Triterpene	-	A	251660	295160	273570	412630	422330	451510	266430	274640	303510	324500	338890	351190	--	--
pmp000562	257.1	256.064	C15H12O4	[M+H]+	Pinocembrin	Flavonoids	Dihydroflavone	480-39-7	A	93717	119070	110200	726840	700900	766190	50403	58943	56964	302310	331600	346380	C09827	ko00941
pmp000572	287.05	286.038	C15H10O6	[M+H]+	Luteolin	Flavonoids	Flavonoid	491-70-3	A	37549	34248	45342	22029	26099	21580	27633	28413	29580	32144	30324	28656	C01514	ko00941,ko00944,ko01100,ko01110
pmp000577	461.11	460.099	C26H20O8	[M+H]+	Acacetin-7-O-glucuronide	Flavonoids	Flavonoid	-	B	22620	16810	19082	23149	19628	20260	17162	19052	26203	20144	17108	15330	--	--
pmp000579	463.12	462.096	C22H22O11	[M+H]+	Diosmetin-7-O-galactoside	Flavonoids	Flavonoid	-	A	4061600	3764000	3547000	3883000	3977200	3829000	3507100	3363500	4042000	3703600	3141800	3010100	--	--
pmp000580	465.1	464.076	C21H20O12	[M+H]+	Isoquercitrin(Quercetin 3-O-β-D-glucoside)	Flavonoids	Flavonols	482-35-9	A	39513000	39499000	38207000	49195000	49327000	49740000	32486000	29746000	31453000	40973000	39008000	42185000	C05623	ko00944,ko01100,ko01110
pmp000594	609.18	608.146	C28H32O15	[M+H]+	Diosmetin-7-O-rutin	Flavonoids	Flavonoid	-	A	13603	18324	12568	15135	14864	22048	14512	15558	19533	19842	14603	13162	--	--
pmp000596	627.15	626.12	C27H30O17	[M+H]+	Quercetin 3,7-bis-O-β-D-glucoside	Flavonoids	Flavonols	-	B	211370	211040	195660	290140	223480	274610	146670	110450	117420	198640	205700	201610	--	--
pmp000682	538.22	520.168	C26H32O11	[M+NH4]+	Matairesinoside	Lignans and Coumarins	Lignans	23202-85-9	A	661880	707370	762840	784440	672420	776450	697650	698460	734910	829370	718810	692210	--	--
pmp000695	375.12	374.102	C16H22O10	[M+H]+	Swertiamarin	Terpenoids	Sesquiterpenoids	-	B	55600	70526	73594	74444	75823	86333	59874	52128	60570	76244	63994	61754	--	--
pmp000966	144.1	143.085	C7H13NO2	[M+H]+	Stachydrine	Alkaloids	Pyrrole alkaloids	471-87-4	B	450800	423680	452350	453240	468730	449970	438230	418370	419980	448300	431470	398180	C10172	--
pmp001045	331.17	330.113	C15H22O8	[M+H]+	Bartsioside	Others	Others	62133-72-6	B	769310	645480	702020	695690	764190	672800	777580	664980	580910	760330	635210	747750	--	--
pmp001073	168.1	167.085	C9H13NO2	[M+H]+	Synephrine	Alkaloids	Amphetamine alkaloids	94-07-5	B	1242600	1250000	1154100	1003000	988000	1011900	1048700	982650	989600	1008800	1045400	966960	C04548	--
pmp001113	153.05	152.041	C8H8O3	[M+H]+	Dihydro-p-coumarat	Phenolic acids	Phenolic acids	-	B	17011	18550	18041	13481	11732	14745	13006	12701	11617	16635	10273	14431	--	--
pmp001198	132.1	131.085	C6H13NO2	[M+H]+	6-Deoxyfagomine	Alkaloids	Alkaloids	197449-09-5	A	5424400	5424000	5623900	6188000	6462500	6182600	6354200	5443200	6860200	6300200	5780200	6161000	--	--
pmp001213	166.08	165.07	C9H11NO2	[M+H]+	Phenylalanine	Amino acids and derivatives	Amino acids and derivatives	63-91-2	A	29809000	28695000	30213000	30438000	30807000	29930000	29835000	29271000	33994000	32227000	30695000	31350000	C00079	ko00360,ko00400,ko00460,ko00940,ko00960,ko00966,ko00970,ko01100,ko01110,ko01210,ko01230,ko02010
pmp001248	428.19	428.168	C20H30NO9	[M]+	Caffeoylcholine 5-glucoside	Alkaloids	Alkaloids	-	B	378390	350360	336720	340510	335520	309370	348090	340930	314720	408470	365410	395670	--	--
pmp001250	520.34	520.304	C26H51NO7P	[M]+	PC(18:2)	Lipids	PC	-	A	19349000	19199000	20948000	19070000	18677000	18402000	20399000	20886000	23531000	19844000	21812000	21301000	--	--
pmp001251	520.34	520.304	C26H51NO7P	[M]+	PC(18:2)isomer	Lipids	PC	-	A	26763000	26874000	27808000	24188000	25646000	25035000	26333000	27726000	32524000	28515000	28591000	29611000	--	--
pmp001260	364.29	363.252	C22H37NO3	[M+H]+	N-(2-Hydroxyethyl)eicosapentaenoic acid	Lipids	Free fatty acids	-	B	103380	192000	170020	654760	839790	847810	479630	516240	616940	719980	473290	410910	--	--
pmp001264	274.28	273.243	C16H35NO2	[M+H]+	Hexadecylsphingosine	Lipids	Sphingolipids	-	A	12569000	15792000	13085000	16123000	14945000	17571000	12697000	12172000	14358000	16585000	17490000	17416000	--	--
pmp001270	494.33	493.282	C24H48NO7P	[M+H]+	LysoPC(16:2)	Lipids	LPC	-	A	759680	781990	828940	924130	872390	838440	890720	953560	1020000	910420	918580	886070	--	--
pmp001273	520.34	519.296	C26H50NO7P	[M+H]+	LysoPC(18:2)	Lipids	LPC	-	A	20358000	19874000	20408000	19370000	19181000	18425000	19875000	21537000	24418000	22470000	21650000	21497000	--	--
pmp001275	672.42	671.363	C31H61O14N	[M+H]+	3-Hydroxypropyl palmitate glc-glucosamine	Alkaloids	Alkaloids	-	A	167240	130370	167140	138890	107220	124170	101350	97490	142400	144130	99216	140620	--	--
pmp001276	677.37	676.324	C33H56O14	[M+H]+	2,3-Dihydroxypropyl-9,12,15-octadecatrienoate-hexose-hexose	Lipids	Free fatty acids	-	A	151370	168730	169380	121180	120030	118230	123840	115620	120770	164240	144250	126400	--	--
pmp001278	496.34	495.296	C24H50NO7P	[M+H]+	LysoPC(16:1)	Lipids	LPC	-	A	33336000	33298000	35415000	32600000	33012000	31736000	29583000	31060000	34208000	34941000	36135000	34778000	--	--
pmp001281	522.36	521.311	C26H52NO7P	[M+H]+	LysoPC(18:1)	Lipids	LPC	-	A	5177000	5025600	5417000	5193900	5005400	4805100	4852400	5141900	5803000	5524200	5510600	5361100	--	--
pmp001282	544.34	543.296	C28H50NO7P	[M+H]+	Propyl2-(trimethylammonio)ethyl phosphate	Others	Others	-	A	64121	70443	74997	64240	68086	64929	64761	63736	70899	82018	73948	66072	--	--
pmp001283	355.29	354.251	C21H38O4	[M+H]+	Glyceryl linoleate	Lipids	Glycerol ester	26545-74-4	A	21432	18017	19189	21272	20521	22107	23289	23778	25670	25764	25143	25802	--	--
pmp001286	524.37	523.325	C26H54NO7P	[M+H]+	LysoPC(18:0)	Lipids	LPC	-	A	3293900	3375400	3569500	3192400	3150200	3012200	3049600	3389200	3710600	3371200	3503400	3363300	--	--
pmp001287	120.08	119.067	C8H9N	[M+H]+	N-Benzylmethylene isomethylamine	Alkaloids	Alkaloids	-	A	17804000	18217000	17927000	18670000	19104000	17897000	17666000	18339000	19914000	18044000	18130000	18278000	--	--
pmp001288	593.2	592.152	C28H32O14	[M+H]+	Linarin	Flavonoids	Flavonoid	480-36-4	B	15867	15456	13041	16541	17115	12838	14696	15634	19947	17065	18513	20276	--	--
pmp001309	465.1	464.076	C21H20O12	[M+H]+	6-Hydroxykaempferol-7-O-glucoside	Flavonoids	Flavonols	-	A	7382200	7341200	6554000	9020900	8818100	8980700	5484200	4910200	5173200	7277100	6463700	7207900	--	--
pmp001310	627.2	626.12	C27H30O17	[M+H]+	6-Hydroxykaempferol-3,6-O-Diglucoside	Flavonoids	Flavonols	-	B	990230	1121200	1138500	812470	803290	830600	847680	749860	952580	924320	964190	930550	--	--
pmp001311	627.2	626.12	C27H30O17	[M+H]+	6-Hydroxykaempferol-7,6-O-Diglucoside	Flavonoids	Flavonols	-	B	207890	288810	234340	277920	281120	259330	174490	137280	152940	232740	211630	221570	--	--
pmp001312	789.2	788.164	C33H40O22	[M+H]+	6-Hydroxykaempferol-3,7,6-O-triglycoside	Flavonoids	Flavonols	-	B	13779	19913	12607	17204	18092	21071	9823	11141	17436	17917	14966	18888	--	--
