# Supplementary material for: Melatonin alters the secondary metabolite profile of grape berry skin by promoting VvMYB14-mediated ethylene biosynthesis
Source: Hortic Res. 2021 Mar 1;8:43. doi: 10.1038/s41438-021-00478-2 (PMC7917092; doi:10.1038/s41438-021-00478-2)
Supplement: Supplementary file 7 — Table S3 DAMs in the control vs MT comparisons [file 41438_2021_478_MOESM7_ESM.xlsx]

## Sheet: Table S3
Table S3 DAMs in the control vs MT comparisons
Index	Formula	Compounds	Class I	Class II	CAS	Level	Control_1	Control_2	Control_3	MT_1	MT_2	MT_3	VIP	Fold_Change	Log2FC	Type
mws0021	C14H12O3	Resveratrol	Others	Stilbene	501-36-0	A	604900	682670	771930	2338200	2535700	3072400	1.41259	3.85836	1.94799	up
pmn001499	C14H12O3	9,10-Dihydrophenanthrene	Others	Others	776-35-2	A	151240	169990	188090	561480	618330	756600	1.41222	3.80195	1.92674	up
mws1421	C42H30O9	α-Viniferin	Others	Others	62218-13-7	A	118690	97460	217930	742710	360470	444860	1.27055	3.56626	1.83441	up
pmp001260	C22H37NO3	N-(2-Hydroxyethyl)eicosapentaenoic acid	Lipids	Free fatty acids	-	B	103380	192000	170020	479630	516240	616940	1.35713	3.46543	1.79303	up
pmn001712	C22H34O12	3-Hydroxy-4-isopropylbenzylalcohol 3-glucoside-glucoside	Phenolic acids	Phenolic acids	-	B	10636	8280	10492	31761	27746	38243	1.40396	3.32393	1.73289	up
mws1512	C10H12O5	Propyl gallate	Flavonoids	Flavanols	121-79-9	B	5827.3	6794.7	6867.8	18009	18297	22418	1.4121	3.01306	1.59123	up
pmb2792	C18H30O3	13-HOTrE(r)	Lipids	Free fatty acids	74784-20-6	B	56862	73192	56300	143200	224640	119190	1.31042	2.61347	1.38596	up
mws2103	C14H12O4	Piceatannol	Phenolic acids	Phenolic acids	10083-24-6	A	747940	911130	1018500	1942900	2243100	2732800	1.37479	2.58398	1.3696	up
pmn001629	C20H20O14	Digalloylglucose	Tannins	Tannin	-	A	1155500	802420	1173200	2230600	2430100	3010700	1.36018	2.45005	1.29281	up
MWXS-19-657_3241	C20H22O8	Piceid	Phenolic acids	Phenolic acids	65914-17-2	A	10926000	10881000	13176000	25050000	28490000	31635000	1.40132	2.43475	1.28378	up
mws0024	C7H6O5	Gallic acid	Flavonoids	Flavanols	831-61-8	B	1486700	1940800	1520400	4007800	3587000	3965100	1.39703	2.33632	1.22424	up
MWXS-19-657_4621	C28H22O6	Pallidol	Phenolic acids	Phenolic acids	105037-88-5	A	39970	48091	45470	64790	105130	136820	1.24554	2.29714	1.19984	up
mws0328	C9H10O4	DL-P-hydroxyphenyllactic acid	Organic acids	Organic acids	6482-9-80	B	33160	32327	35505	65119	74046	80159	1.4123	2.1717	1.11882	up
mws0491	C8H11N	Phenethylamine	Others	Others	64-04-0	B	203740	185160	250710	98456	101660	113780	1.3808	0.490762	-1.02691	down
pme0321	C21H20O10	Kaempferol 7-O-rhamnoside	Flavonoids	Flavonols	20196-89-8	B	43006	56731	63914	20437	25304	32633	1.29534	0.478909	-1.06218	down
mws0045	C21H20O11	Quercitrin	Flavonoids	Flavonols	522-12-3	B	280790	292640	249340	125730	118440	129600	1.41762	0.454282	-1.13834	down
mws2471	C15H11O7	Delphinidin chloride	Flavonoids	Anthocyanins	528-53-0	A	9954.8	17806	11048	4588.1	4271.6	8104	1.20781	0.43711	-1.19393	down
pme1002	C8H11NO	L-Tyramine	Amino acids and derivatives	Amino acids and derivatives	51-67-2	A	254070	294420	475010	23685	29683	31865	1.41501	0.083276	-3.58596	down
