# Supplementary material for: Melatonin alters the secondary metabolite profile of grape berry skin by promoting VvMYB14-mediated ethylene biosynthesis
Source: Hortic Res. 2021 Mar 1;8:43. doi: 10.1038/s41438-021-00478-2 (PMC7917092; doi:10.1038/s41438-021-00478-2)
Supplement: Supplementary file 8 — Table S4 DAMs in the control vs MT_1-MCP comparisons [file 41438_2021_478_MOESM8_ESM.xlsx]

## Sheet: Table S4
Table S4 DAMs in the control vs MT_1-MCP comparisons
Index	Formula	Compounds	Class I	Class II	CAS	Level	Control_1	Control_2	Control_3	MT_1-MCP_1	MT_1-MCP_2	MT_1-MCP_3	VIP	Fold_Change	Log2FC	Type
mws0582	C11H19N3O6S	S-(methyl)glutathione	Amino acids and derivatives	Amino acids and derivatives	2922-56-7	B	106450	71274	104620	27941	56344	48355	1.16184	0.469782	-1.08994	down
mws1421	C42H30O9	α-Viniferin	Others	Others	62218-13-7	A	118690	97460	217930	309470	448290	379870	1.21367	2.62078	1.39	up
pmp000562	C15H12O4	Pinocembrin	Flavonoids	Dihydroflavone	480-39-7	A	93717	119070	110200	726840	700900	766190	1.37209	6.79263	2.76397	up
pmp001260	C22H37NO3	N-(2-Hydroxyethyl)eicosapentaenoic acid	Lipids	Free fatty acids	-	B	103380	192000	170020	654760	839790	847810	1.33515	5.033	2.33142	up
