# Supplementary material for: Melatonin alters the secondary metabolite profile of grape berry skin by promoting VvMYB14-mediated ethylene biosynthesis
Source: Hortic Res. 2021 Mar 1;8:43. doi: 10.1038/s41438-021-00478-2 (PMC7917092; doi:10.1038/s41438-021-00478-2)
Supplement: Supplementary file 9 — Table S5 DAMs in the MT_1-MCP vs MT comparisons [file 41438_2021_478_MOESM9_ESM.xlsx]

## Sheet: Table S5
Table S5 DAMs in the MT_1-MCP vs MT comparisons
Index	Formula	Compounds	Class I	Class II	CAS	Level	MT_1-MCP_1	MT_1-MCP_2	MT_1-MCP_3	MT_1	MT_2	MT_3	VIP	Fold_Change	Log2FC	Type
pmn001499	C14H12O3	9,10-Dihydrophenanthrene	Others	Others	776-35-2	A	185520	177450	177520	561480	618330	756600	1.40005	3.58269	1.84104	up
mws0021	C14H12O3	Resveratrol	Others	Stilbene	501-36-0	A	762150	690960	785100	2338200	2535700	3072400	1.39958	3.55029	1.82794	up
mws2103	C14H12O4	Piceatannol	Phenolic acids	Phenolic acids	10083-24-6	A	979240	883890	1002500	1942900	2243100	2732800	1.37423	2.41441	1.27167	up
mws1359	C16H16O3	Pterostilbene	Others	Stilbene	537-42-8	B	21937	21570	22971	45767	45998	67730	1.35281	2.39921	1.26256	up
pmb2792	C18H30O3	13-HOTrE(r)	Lipids	Free fatty acids	74784-20-6	B	70680	75974	58992	143200	224640	119190	1.26904	2.36829	1.24385	up
mws0467	C9H10O3	3-(4-Hydroxyphenyl)-propionic acid	Phenolic acids	Phenolic acids	501-97-3	B	29859	34281	36000	71784	70223	84765	1.38616	2.26455	1.17922	up
mws1512	C10H12O5	Propyl gallate	Flavonoids	Flavanols	121-79-9	B	8504.9	7844.5	9914.4	18009	18297	22418	1.37321	2.23593	1.16087	up
pmn001629	C20H20O14	Digalloylglucose	Tannins	Tannin	-	A	1286100	1129700	1241300	2230600	2430100	3010700	1.36728	2.09767	1.06879	up
mws0054	C15H14O6	Catechin	Flavonoids	Flavanols	-	B	8422200	9528300	8875000	4136200	4568000	4288900	1.40142	0.484356	-1.04586	down
pmp000596	C27H30O17	Quercetin 3,7-bis-O-β-D-glucoside	Flavonoids	Flavonols	-	B	290140	223480	274610	146670	110450	117420	1.34893	0.475166	-1.0735	down
mws2186	C20H18O11	Avicularin	Flavonoids	Flavonols	572-30-5	B	433740	448420	449920	253840	178600	197370	1.36276	0.472802	-1.08069	down
mws4167	C21H18O12	Luteolin 7-O-glucuronide	Flavonoids	Flavonoid	29741-10-4	A	546640	533490	501040	224420	207050	214520	1.40869	0.408552	-1.29141	down
pme0321	C21H20O10	Kaempferol 7-O-rhamnoside	Flavonoids	Flavonols	20196-89-8	B	70730	78429	78973	20437	25304	32633	1.36659	0.343547	-1.54142	down
mws0045	C21H20O11	Quercitrin	Flavonoids	Flavonols	522-12-3	B	333260	391240	371670	125730	118440	129600	1.40561	0.340978	-1.55225	down
mws2471	C15H11O7	Delphinidin chloride	Flavonoids	Anthocyanins	528-53-0	A	19744	17229	14688	4588.1	4271.6	8104	1.31757	0.328366	-1.60662	down
mws0919	C21H20O10	Kaempferin	Flavonoids	Flavonols	482-39-3	B	82953	71193	73369	24227	22173	26928	1.40084	0.3223	-1.63353	down
pme1002	C8H11NO	L-Tyramine	Amino acids and derivatives	Amino acids and derivatives	51-67-2	A	284730	268980	272750	23685	29683	31865	1.40789	0.10313	-3.27746	down
pmp000562	C15H12O4	Pinocembrin	Flavonoids	Dihydroflavone	480-39-7	A	726840	700900	766190	50403	58943	56964	1.41149	0.0758046	-3.72157	down
