# Supplementary material for: Melatonin alters the secondary metabolite profile of grape berry skin by promoting VvMYB14-mediated ethylene biosynthesis
Source: Hortic Res. 2021 Mar 1;8:43. doi: 10.1038/s41438-021-00478-2 (PMC7917092; doi:10.1038/s41438-021-00478-2)
Supplement: Supplementary file 10 — Table S6 DEGs between the control berry skins and the MT-treated berry skins [file 41438_2021_478_MOESM10_ESM.xlsx]

## Sheet: Table S6
Table S6 DEGs between the control berry skins and the MT-treated berry skins
ID	Control_1_fpkm	Control_2_fpkm	Control_3_fpkm	MT_1_fpkm	MT_2_fpkm	MT_3_fpkm	Control_1_count	Control_2_count	Control_3_count	MT_1_count	MT_2_count	MT_3_count	FoldChange	log2FoldChange	pvalue	padj	chr	start	end	strand	gene_name	gene_description	KEGG	NR	Swissprot	Tremble	KOG	GO	Pfam
VIT_209s0002g03020	0	0	0	0.07	0.18	0.03	0	0	0	7	23	3	65.538	6.03426	0.000229211	NA	chr9	2728009	2740198	+	VIT_209s0002g03020	--	K04733 interleukin-1 receptor-associated kinase 4 [EC:2.7.11.1] | (RefSeq) putative leucine-rich repeat receptor-like protein kinase At2g19210 (A)	unnamed protein product, partial [Vitis vinifera]	RecName: Full=Probable LRR receptor-like serine/threonine-protein kinase At4g29180; EC=2.7.11.1; Flags: Precursor;	SubName: Full=Uncharacterized protein {ECO:0000313|EMBL:CCB59393.1};	--	GO:0016021,integral component of membrane; GO:0005524,ATP binding; GO:0004674,protein serine/threonine kinase activity	Leucine Rich repeats (2 copies)
VIT_210s0071g00590	0	0	0	0.29	0.03	0.12	0	0	0	14	2	6	48.526	5.60069	0.0014682	NA	chr10	16952654	16954057	-	VIT_210s0071g00590	--	K03868 RING-box protein 1 [EC:2.3.2.32] | (RefSeq) uncharacterized LOC100792815 (A)	PREDICTED: GEM-like protein 4 [Vitis vinifera]	RecName: Full=GEM-like protein 4;	SubName: Full=Uncharacterized protein {ECO:0000313|EMBL:CBI22446.3};	--	--	GRAM domain
VIT_206s0080g00760	0	0	0	0.05	0.21	0.25	0	0	0	2	10	10	45.515	5.50827	0.0017693	NA	chr6	20755029	20756266	+	VIT_206s0080g00760	--	--	PREDICTED: uncharacterized protein LOC100258720 [Vitis vinifera]	--	SubName: Full=Uncharacterized protein {ECO:0000313|EMBL:CAN68427.1};	--	--	Pollen proteins Ole e I like
VIT_218s0001g09720	0	0	0	0	0.13	0.05	0	0	0	0	14	5	37.355	5.22323	0.00976751	NA	chr18	8135122	8137575	+	VIT_218s0001g09720	--	K04733 interleukin-1 receptor-associated kinase 4 [EC:2.7.11.1] | (RefSeq) putative receptor protein kinase ZmPK1 (A)	PREDICTED: putative receptor protein kinase ZmPK1 [Vitis vinifera]	RecName: Full=Putative receptor protein kinase ZmPK1; EC=2.7.11.1; Flags: Precursor;	SubName: Full=Uncharacterized protein {ECO:0000313|EMBL:CCB45790.1};	--	GO:0016021,integral component of membrane; GO:0005524,ATP binding; GO:0004674,protein serine/threonine kinase activity; GO:0048544,recognition of pollen	Protein-kinase domain of FAM69
VIT_202s0025g01530	0	0	0	0.13	0.05	0.35	0	0	0	4	2	11	37.205	5.21742	0.00537802	NA	chr2	1473462	1474469	+	VIT_202s0025g01530	--	--	unnamed protein product, partial [Vitis vinifera]	RecName: Full=Cytochrome b561 and DOMON domain-containing protein At3g61750; AltName: Full=Protein b561A.tha9; Flags: Precursor;	SubName: Full=Uncharacterized protein {ECO:0000313|EMBL:CBI34491.3};	Predicted membrane protein, contains DoH and Cytochrome b-561/ferric reductase transmembrane domains	GO:0016021,integral component of membrane; GO:0046872,metal ion binding; GO:0055114,oxidation-reduction process	Eukaryotic cytochrome b561
VIT_205s0102g00875	0	0	0	0	0.05	0.02	0	0	0	0	12	4	31.388	4.97214	0.0191316	NA	chr5	22825061	22833813	+	VIT_205s0102g00875	--	K13457 disease resistance protein RPM1 | (RefSeq) disease resistance protein RPM1-like (A)	PREDICTED: probable disease resistance RPP8-like protein 2 [Vitis vinifera]	RecName: Full=Probable disease resistance RPP8-like protein 2;	SubName: Full=Uncharacterized protein {ECO:0000313|EMBL:CAN64832.1};	Apoptotic ATPase	GO:0005886,plasma membrane; GO:0043531,ADP binding; GO:0005524,ATP binding; GO:0006952,defense response; GO:0007165,signal transduction	SRP54-type protein, GTPase domain
VIT_205s0062g00050	0	0	0	0.61	0.1	0	0	0	0	10	2	0	26.211	4.7121	0.0376418	NA	chr5	18165150	18165829	+	VIT_205s0062g00050	--	--	unnamed protein product, partial [Vitis vinifera]	RecName: Full=Protease Do-like 2, chloroplastic; EC=3.4.21.-; Flags: Precursor;	SubName: Full=Uncharacterized protein {ECO:0000313|EMBL:CBI39374.3};	Serine protease	GO:0009507,chloroplast; GO:0009941,chloroplast envelope; GO:0009570,chloroplast stroma; GO:0009533,chloroplast stromal thylakoid; GO:0009535,chloroplast thylakoid membrane; GO:0004252,serine-type endopeptidase activity; GO:0009658,chloroplast organization; GO:0010206,photosystem II repair; GO:0030163,protein catabolic process	--
VIT_213s0067g03815	0	0	0	0.02	0.06	0.03	0	0	0	2	8	3	26.192	4.71105	0.0214903	NA	chr13	2152279	2159758	-	VIT_213s0067g03815	--	K04733 interleukin-1 receptor-associated kinase 4 [EC:2.7.11.1] | (RefSeq) probable LRR receptor-like serine/threonine-protein kinase At1g67720 isoform X1 (A)	PREDICTED: uncharacterized protein At1g24485-like [Vitis vinifera]	RecName: Full=Uncharacterized protein At1g24485; AltName: Full=Arabidopsis thaliana envelope membrane integrase; Short=Protein ARTEMIS; AltName: Full=Receptor without kinase 1; Flags: Precursor;	SubName: Full=Uncharacterized protein {ECO:0000313|EMBL:CAN71451.1};	--	GO:0016021,integral component of membrane	Malectin-like domain
VIT_219s0027g00560	0	0	0	0.08	0.04	0.02	0	0	0	6	4	2	25.419	4.66784	0.0233458	NA	chr19	19593143	19596889	+	VIT_219s0027g00560	--	--	PREDICTED: BTB/POZ domain-containing protein At1g04390 isoform X1 [Vitis vinifera]	RecName: Full=BTB/POZ domain-containing protein At1g04390;	SubName: Full=Uncharacterized protein {ECO:0000313|EMBL:CCB47234.1};	--	GO:0016567,protein ubiquitination	BTB/POZ domain
VIT_218s0001g11280	0	0	0	0	0.03	0.07	0	0	0	0	4	8	25.313	4.66181	0.0386646	NA	chr18	9597286	9601727	+	VIT_218s0001g11280	--	K14638 solute carrier family 15 (peptide/histidine transporter), member 3/4 | (RefSeq) protein NRT1/ PTR FAMILY 4.5 (A)	unnamed protein product, partial [Vitis vinifera]	RecName: Full=Protein NRT1/ PTR FAMILY 4.5; Short=AtNPF4.5; AltName: Full=Protein ABA-IMPORTING TRANSPORTER 2;	SubName: Full=Uncharacterized protein {ECO:0000313|EMBL:CBI19585.3};	H+/oligopeptide symporter	GO:0016021,integral component of membrane; GO:0022857,transmembrane transporter activity	POT family
VIT_201s0146g00350	0	0	0	0.27	0	0.06	0	0	0	9	0	2	24.672	4.6248	0.0448529	NA	chr1	22210496	22211944	-	VIT_201s0146g00350	--	K13416 brassinosteroid insensitive 1-associated receptor kinase 1 [EC:2.7.10.1 2.7.11.1] | (RefSeq) BRASSINOSTEROID INSENSITIVE 1-associated receptor kinase 1 isoform X1 (A)	PREDICTED: BRASSINOSTEROID INSENSITIVE 1-associated receptor kinase 1 [Vitis vinifera]	RecName: Full=Leucine-rich repeat protein 1 {ECO:0000303|PubMed:14984927}; AltName: Full=Capsicum annuum-induced protein 23 {ECO:0000303|PubMed:10656596}; Flags: Precursor;	SubName: Full=Uncharacterized protein {ECO:0000313|EMBL:CCB60858.1};	FOG: Leucine rich repeat	GO:0005737,cytoplasm	Leucine Rich Repeat
VIT_201s0011g04805	0	0	0	0.08	0.21	0.16	0	0	0	2	6	4	24.659	4.62404	0.0257747	NA	chr1	4401500	4402133	+	VIT_201s0011g04805	--	--	hypothetical protein VITISV_030157 [Vitis vinifera]	--	SubName: Full=Uncharacterized protein {ECO:0000313|EMBL:CAN72017.1};	--	--	--
VIT_206s0009g03390	0	0	0	0	0.21	0.25	0	0	0	0	6	6	24.607	4.621	0.0412066	NA	chr6	16637348	16637964	-	VIT_206s0009g03390	--	--	PREDICTED: uncharacterized protein LOC104879645 [Vitis vinifera]	--	SubName: Full=Uncharacterized protein {ECO:0000313|EMBL:CAN75435.1};	--	--	--
VIT_210s0003g00460	0	0	0	0.1	0.03	0.08	0	0	0	5	2	4	23.865	4.57682	0.0292081	NA	chr10	1731856	1733390	-	VIT_210s0003g00460	--	K16040 trans-resveratrol di-O-methyltransferase [EC:2.1.1.240] | (RefSeq) trans-resveratrol di-O-methyltransferase (A)	PREDICTED: trans-resveratrol di-O-methyltransferase isoform X1 [Vitis vinifera]	RecName: Full=Trans-resveratrol di-O-methyltransferase; EC=2.1.1.240; AltName: Full=Resveratrol O-methyltransferase; Short=ROMT; Short=VvROMT;	SubName: Full=Uncharacterized protein {ECO:0000313|EMBL:CCB55636.1};	Hydroxyindole-O-methyltransferase and related SAM-dependent methyltransferases	GO:0008171,O-methyltransferase activity; GO:0046983,protein dimerization activity; GO:0102303,resveratrol 3,5-O-dimethyltransferase activity; GO:0008757,S-adenosylmethionine-dependent methyltransferase activity; GO:0019438,aromatic compound biosynthetic process	Dimerisation domain
VIT_218s0041g00700	0	0	0	0.14	0.06	0.14	0	0	0	4	2	4	21.622	4.43443	0.0403997	NA	chr18	25246440	25247384	+	VIT_218s0041g00700	--	K00521 ferric-chelate reductase [EC:1.16.1.7] | (RefSeq) ferric reduction oxidase 7, chloroplastic-like (A)	PREDICTED: NAC domain-containing protein 90 [Vitis vinifera]	RecName: Full=NAC domain-containing protein 90; Short=ANAC090;	SubName: Full=Uncharacterized protein {ECO:0000313|EMBL:CCB61710.1};	--	GO:0005634,nucleus; GO:0003677,DNA binding; GO:0003700,DNA-binding transcription factor activity; GO:0006351,transcription, DNA-templated	No apical meristem (NAM) protein
VIT_205s0049g00450	0	0	0	0.03	0.02	0.08	0	0	0	2	2	6	21.588	4.43216	0.0425866	NA	chr5	7495388	7498027	+	VIT_205s0049g00450	--	K17500 integrin-linked kinase-associated serine/threonine phosphatase 2C [EC:3.1.3.16] | (RefSeq) WAT1-related protein At3g18200 isoform X1 (A)	PREDICTED: WAT1-related protein At5g07050 [Vitis vinifera]	RecName: Full=WAT1-related protein At5g07050;	RecName: Full=WAT1-related protein {ECO:0000256|RuleBase:RU363077};	--	GO:0016021,integral component of membrane; GO:0005886,plasma membrane; GO:0022857,transmembrane transporter activity	EamA-like transporter family
VIT_219s0027g01290	0	0	0	0.16	0.13	0.21	0	0	0	3	3	4	21.26	4.41007	0.0416035	NA	chr19	21265537	21266592	+	VIT_219s0027g01290	--	K01213 galacturan 1,4-alpha-galacturonidase [EC:3.2.1.67] | (RefSeq) polygalacturonase-like (A)	PREDICTED: polygalacturonase-like [Vitis vinifera]	RecName: Full=Exopolygalacturonase; Short=ExoPG; EC=3.2.1.67; AltName: Full=Galacturan 1,4-alpha-galacturonidase; AltName: Full=Pectinase; Flags: Fragment;	SubName: Full=Uncharacterized protein {ECO:0000313|EMBL:CCB47208.1};	--	GO:0005618,cell wall; GO:0005576,extracellular region; GO:0047911,galacturan 1,4-alpha-galacturonidase activity; GO:0004650,polygalacturonase activity; GO:0005975,carbohydrate metabolic process; GO:0071555,cell wall organization	Pectate lyase superfamily protein
VIT_218s0089g00270	0	0	0.04	0.27	0.51	0	0	0	1	6	14	0	20.394	4.35007	0.0221991	NA	chr18	27994460	27995057	+	VIT_218s0089g00270	--	K13414 mitogen-activated protein kinase kinase kinase 1 [EC:2.7.11.25] | (RefSeq) serine/threonine-protein kinase pakG-like (A)	PREDICTED: TMV resistance protein N isoform X1 [Vitis vinifera]	RecName: Full=TMV resistance protein N;	SubName: Full=Uncharacterized protein {ECO:0000313|EMBL:CCB44156.1};	--	GO:0005737,cytoplasm; GO:0043531,ADP binding; GO:0005524,ATP binding; GO:0009626,plant-type hypersensitive response; GO:0007165,signal transduction	TIR domain
VIT_218s0001g06550	0	0	0.01	0.12	0.09	0.04	0	0	1	8	7	3	19.39	4.27724	0.0149346	NA	chr18_random	4931973	4934036	-	VIT_218s0001g06550	--	K17604 zinc finger SWIM domain-containing protein 3 | (RefSeq) protein FAR1-RELATED SEQUENCE 5 (A)	unnamed protein product, partial [Vitis vinifera]	RecName: Full=Protein FAR1-RELATED SEQUENCE 12;	SubName: Full=Uncharacterized protein {ECO:0000313|EMBL:CBI31349.3};	--	GO:0005634,nucleus; GO:0003700,DNA-binding transcription factor activity; GO:0008270,zinc ion binding; GO:0010018,far-red light signaling pathway; GO:0042753,positive regulation of circadian rhythm; GO:0045893,positive regulation of transcription, DNA-templated; GO:0009585,red, far-red light phototransduction	FAR1 DNA-binding domain
VIT_201s0146g00215	0	0.02	0	0.21	0	0.17	0	2	0	14	0	12	16.953	4.08347	0.0154039	NA	chr1	22030958	22032815	-	VIT_201s0146g00215	--	--	PREDICTED: leucine-rich repeat extensin-like protein 5 isoform X2 [Vitis vinifera]	RecName: Full=Pollen-specific protein-like At4g18596; Flags: Precursor;	SubName: Full=Uncharacterized protein {ECO:0000313|EMBL:CAN66813.1};	--	GO:0005615,extracellular space	Pollen proteins Ole e I like
VIT_217s0000g03050	0	0.02	0	0.14	0.06	0.14	0	1	0	6	3	6	16.645	4.05702	0.0265187	NA	chr17	2877711	2879479	-	VIT_217s0000g03050	--	K17500 integrin-linked kinase-associated serine/threonine phosphatase 2C [EC:3.1.3.16] | (RefSeq) WAT1-related protein At3g18200 isoform X1 (A)	PREDICTED: WAT1-related protein At3g18200 [Vitis vinifera]	RecName: Full=WAT1-related protein At3g18200;	RecName: Full=WAT1-related protein {ECO:0000256|RuleBase:RU363077};	--	GO:0016021,integral component of membrane; GO:0005886,plasma membrane; GO:0022857,transmembrane transporter activity	EamA-like transporter family
VIT_214s0066g01970	0.04	0	0	0.08	0.28	0.34	2	0	0	3	13	13	16.615	4.05441	0.00695765	NA	chr14	28234314	28235318	+	VIT_214s0066g01970	--	K01388 matrix metalloproteinase-1 (interstitial collagenase) [EC:3.4.24.7] | (RefSeq) metalloendoproteinase 3-MMP-like (A)	PREDICTED: metalloendoproteinase 2-MMP [Vitis vinifera]	RecName: Full=Metalloendoproteinase 2-MMP {ECO:0000303|PubMed:10574937}; Short=At2-MMP {ECO:0000303|PubMed:10574937}; EC=3.4.24.- {ECO:0000305}; Flags: Precursor;	SubName: Full=Uncharacterized protein {ECO:0000313|EMBL:CCB58555.1};	Gelatinase A and related matrix metalloproteases	GO:0031225,anchored component of membrane; GO:0031012,extracellular matrix; GO:0005886,plasma membrane; GO:0004222,metalloendopeptidase activity; GO:0008270,zinc ion binding; GO:0080186,developmental vegetative growth; GO:0007275,multicellular organism development; GO:1900056,negative regulation of leaf senescence; GO:2000028,regulation of photoperiodism, flowering; GO:0046686,response to cadmium…	Metallo-peptidase family M12B Reprolysin-like
VIT_200s0187g00305	0.04	0	0	0.19	0.24	0.16	2	0	0	8	12	7	15.508	3.95494	0.0077642	NA	chrUn	9231926	9233044	-	VIT_200s0187g00305	--	K17275 plastin-1 | (RefSeq) fimbrin-4-like isoform X1 (A)	PREDICTED: acyl-CoA--sterol O-acyltransferase 1-like [Vitis vinifera]	RecName: Full=Acyl-CoA--sterol O-acyltransferase 1; EC=2.3.1.-; AltName: Full=Sterol O-acyltransferase 1;	SubName: Full=Uncharacterized protein {ECO:0000313|EMBL:CAN64383.1};	--	GO:0016021,integral component of membrane; GO:0008374,O-acyltransferase activity; GO:0016127,sterol catabolic process; GO:0034434,sterol esterification	MBOAT, membrane-bound O-acyltransferase family
VIT_219s0093g00370	0	0	0.02	0.1	0.2	0.02	0	0	1	4	10	1	15.403	3.94514	0.0393713	NA	chr19	17114047	17115213	+	VIT_219s0093g00370	--	K00799 glutathione S-transferase [EC:2.5.1.18] | (RefSeq) probable glutathione S-transferase parA (A)	PREDICTED: probable glutathione S-transferase parA [Vitis vinifera]	RecName: Full=Probable glutathione S-transferase parA; EC=2.5.1.18; AltName: Full=Auxin-regulated protein parA; AltName: Full=STR246C protein;	SubName: Full=Uncharacterized protein {ECO:0000313|EMBL:CAN75492.1};	Glutathione S-transferase	GO:0004364,glutathione transferase activity; GO:0009734,auxin-activated signaling pathway	Glutathione S-transferase, C-terminal domain
VIT_203s0063g01720	0	0	0.05	0.18	0.27	0.15	0	0	2	7	13	6	14.129	3.82059	0.0107374	NA	chr3	5049211	5052745	+	VIT_203s0063g01720	--	K23136 fraxetin 5-hydroxylase [EC:1.14.14.164] | (RefSeq) CYP82; cytochrome P450 CYP82D47 (A)	unnamed protein product, partial [Vitis vinifera]	RecName: Full=Methyltetrahydroprotoberberine 14-monooxygenase; EC=1.14.13.37; AltName: Full=(S)-cis-N-methylstylopine 14-hydroxylase; AltName: Full=(S)-cis-N-methyltetrahydroprotoberberine-14-hydroxylase; AltName: Full=Methyltetrahydroprotoberberine 14-hydroxylase; AltName: Full=N-methylstylopine hydroxylase; Short=MSH;	SubName: Full=Uncharacterized protein {ECO:0000313|EMBL:CBI32520.3};	--	GO:0016021,integral component of membrane; GO:0020037,heme binding; GO:0005506,iron ion binding; GO:0047084,methyltetrahydroprotoberberine 14-monooxygenase activity; GO:0033075,isoquinoline alkaloid biosynthetic process	--
VIT_216s0050g00840	0	0	0.04	0.21	0	0.24	0	0	2	10	0	12	12.792	3.67717	0.0324402	NA	chr16	17785104	17787065	-	VIT_216s0050g00840	--	--	PREDICTED: UPF0496 protein At3g49070 [Vitis vinifera]	RecName: Full=UPF0496 protein At3g49070;	SubName: Full=Uncharacterized protein {ECO:0000313|EMBL:CCB47855.1};	--	GO:0016021,integral component of membrane	Protein of unknown function (DUF677)
VIT_214s0006g02560	0	0.11	0	0.23	0.25	0.89	0	2	0	3	4	12	11.907	3.57374	0.0323458	NA	chr14	20346725	20347075	+	VIT_214s0006g02560	--	K14570 RNA exonuclease 1 [EC:3.1.-.-] | (RefSeq) small RNA degrading nuclease 5 (A)	unnamed protein product, partial [Vitis vinifera]	RecName: Full=Small RNA degrading nuclease 5; EC=3.1.-.-;	SubName: Full=Uncharacterized protein {ECO:0000313|EMBL:CBI33624.3};	3'-5' exonuclease	GO:0005634,nucleus; GO:0004527,exonuclease activity; GO:0003676,nucleic acid binding	--
VIT_214s0006g02650	0	0	0.05	0.11	0.19	0.15	0	0	2	4	9	6	10.276	3.36121	0.0379721	NA	chr14	20621952	20622975	+	VIT_214s0006g02650	--	K04733 interleukin-1 receptor-associated kinase 4 [EC:2.7.11.1] | (RefSeq) rust resistance kinase Lr10-like (A)	PREDICTED: LEAF RUST 10 DISEASE-RESISTANCE LOCUS RECEPTOR-LIKE PROTEIN KINASE-like 2.4 [Vitis vinifera]	RecName: Full=LEAF RUST 10 DISEASE-RESISTANCE LOCUS RECEPTOR-LIKE PROTEIN KINASE-like 2.3 {ECO:0000303|PubMed:12805585}; EC=2.7.11.1; AltName: Full=Probable receptor-like serine/threonine-protein kinase LRK10L-2.3 {ECO:0000305}; Flags: Precursor;	SubName: Full=Uncharacterized protein {ECO:0000313|EMBL:CCB57701.1};	--	GO:0016021,integral component of membrane; GO:0005524,ATP binding; GO:0030247,polysaccharide binding; GO:0004674,protein serine/threonine kinase activity	Kinase-like
VIT_214s0081g00050	0	0	0.05	0.1	0.08	0.25	0	0	2	4	4	10	10.121	3.33928	0.0424509	NA	chr14	7599027	7600682	+	VIT_214s0081g00050	--	--	PREDICTED: pathogenesis-related protein PR-4 [Vitis vinifera]	RecName: Full=Hevein-like preproprotein; Contains: RecName: Full=CB-HEL; Contains: RecName: Full=CD-HEL; EC=3.1.-.-; AltName: Full=RNase; Flags: Precursor;	SubName: Full=Uncharacterized protein {ECO:0000313|EMBL:CCB58729.1};	Predicted chitinase	GO:0005773,vacuole; GO:0008061,chitin binding; GO:0004540,ribonuclease activity; GO:0042742,defense response to bacterium; GO:0009817,defense response to fungus, incompatible interaction; GO:0031640,killing of cells of other organism; GO:0009723,response to ethylene; GO:0080027,response to herbivore; GO:0009651,response to salt stress; GO:0009615,response to virus; GO:0009627,systemic acquired re…	Chitin recognition protein
VIT_201s0011g05940	0	0.05	0	0.21	0.28	0.03	0	4	0	12	19	2	9.863	3.30203	0.0143136	NA	chr1	5694407	5696239	-	VIT_201s0011g05940	--	K18848 indole-3-acetate O-methyltransferase [EC:2.1.1.278] | (RefSeq) probable S-adenosylmethionine-dependent methyltransferase At5g37970 (A)	unnamed protein product, partial [Vitis vinifera]	RecName: Full=Probable S-adenosylmethionine-dependent methyltransferase At5g37970; EC=2.1.1.-;	SubName: Full=Uncharacterized protein {ECO:0000313|EMBL:CBI26814.3};	--	GO:0046872,metal ion binding; GO:0008168,methyltransferase activity	SAM dependent carboxyl methyltransferase
VIT_216s0022g02310	0	0.02	0.02	0.13	0.1	0.11	0	2	2	11	10	10	9.059	3.17935	0.00760208	NA	chr16	14860848	14863412	-	VIT_216s0022g02310	--	K05282 gibberellin 20-oxidase [EC:1.14.11.12] | (RefSeq) GA20ox3; gibberellin 20-oxidase (A)	gibberellin 20-oxidase [Vitis vinifera]	RecName: Full=Gibberellin 20 oxidase 1; EC=1.14.11.-; AltName: Full=GA 20-oxidase 1; Short=AtGA20ox1; AltName: Full=Gibberellin C-20 oxidase 1;	SubName: Full=GA20ox3 {ECO:0000313|EMBL:AGQ42624.1}; SubName: Full=Gibberellin 20 oxidase 1 {ECO:0000313|EMBL:AFD54200.1};	Iron/ascorbate family oxidoreductases	GO:0005737,cytoplasm; GO:0045544,gibberellin 20-oxidase activity; GO:0046872,metal ion binding; GO:0009908,flower development; GO:0009740,gibberellic acid mediated signaling pathway; GO:0009686,gibberellin biosynthetic process; GO:0048366,leaf development; GO:0009739,response to gibberellin; GO:0048575,short-day photoperiodism, flowering; GO:0009826,unidimensional cell growth	non-haem dioxygenase in morphine synthesis N-terminal
VIT_207s0005g03200	0	0	0	0.23	0	0	0	0	0	4	0	0	8.988	3.168	0.375895	NA	chr7	6024601	6025062	+	VIT_207s0005g03200	--	K14516 ethylene-responsive transcription factor 1 | (RefSeq) ethylene-responsive transcription factor 1B-like (A)	PREDICTED: ethylene-responsive transcription factor ERF098-like [Vitis vinifera]	RecName: Full=Ethylene-responsive transcription factor ERF098;	SubName: Full=Uncharacterized protein {ECO:0000313|EMBL:CCB60102.1};	--	GO:0005634,nucleus; GO:0003677,DNA binding; GO:0003700,DNA-binding transcription factor activity; GO:0009873,ethylene-activated signaling pathway; GO:0010200,response to chitin; GO:0006351,transcription, DNA-templated	AP2 domain
VIT_204s0044g01035	0	0	0.1	0.23	0.32	0.2	0	0	4	9	15	8	8.574	3.09997	0.0141034	NA	chr4	22338623	22341154	+	VIT_204s0044g01035	--	K22909 zinc finger CCCH domain-containing protein 13 | (RefSeq) zinc finger C-x8-C-x5-C-x3-H type protein, putative (A)	PREDICTED: uncharacterized protein LOC109122474 [Vitis vinifera]	RecName: Full=Zinc finger CCCH domain-containing protein 38; Short=AtC3H38;	SubName: Full=Uncharacterized protein {ECO:0000313|EMBL:CAN65994.1};	--	GO:0003677,DNA binding; GO:0046872,metal ion binding	Torus domain
VIT_218s0001g13770	0.02	0.02	0.02	0.08	0.11	0.32	2	2	2	6	10	26	8.282	3.05	0.00329184	0.048988	chr18	11767436	11769613	-	VIT_218s0001g13770	--	K20617 cytochrome P450 family 71 subfamily A | (RefSeq) cytochrome P450 71A1-like (A)	PREDICTED: cytochrome P450 71A1 [Vitis vinifera]	RecName: Full=Cytochrome P450 71A1; EC=1.14.-.-; AltName: Full=ARP-2; AltName: Full=CYPLXXIA1;	SubName: Full=Uncharacterized protein {ECO:0000313|EMBL:CCB46010.1};	Cytochrome P450 CYP2 subfamily	GO:0005789,endoplasmic reticulum membrane; GO:0016021,integral component of membrane; GO:0031090,organelle membrane; GO:0020037,heme binding; GO:0005506,iron ion binding; GO:0004497,monooxygenase activity; GO:0016705,oxidoreductase activity, acting on paired donors, with incorporation or reduction of molecular oxygen; GO:0009835,fruit ripening	Cytochrome P450
VIT_217s0000g05290	0	0.17	0.07	0.23	1.27	0.45	0	3	1	3	20	6	8.206	3.03668	0.02145	NA	chr17	5792566	5795158	+	VIT_217s0000g05290	--	K06947 polynucleotide 5'-hydroxyl-kinase GRC3/NOL9 [EC:2.7.1.-] | (RefSeq) polynucleotide 5'-hydroxyl-kinase NOL9 (A)	unnamed protein product, partial [Vitis vinifera]	RecName: Full=Polynucleotide 5'-hydroxyl-kinase NOL9; EC=2.7.1.-; AltName: Full=Nucleolar protein 9 homolog;	SubName: Full=Uncharacterized protein {ECO:0000313|EMBL:CBI15311.3};	Uncharacterized conserved protein similar to ATP/GTP-binding protein	GO:0005730,nucleolus; GO:0005634,nucleus; GO:0005524,ATP binding; GO:0051731,polynucleotide 5'-hydroxyl-kinase activity; GO:0000448,cleavage in ITS2 between 5.8S rRNA and LSU-rRNA of tricistronic rRNA transcript (SSU-rRNA, 5.8S rRNA, LSU-rRNA); GO:0006364,rRNA processing	Molybdopterin guanine dinucleotide synthesis protein B
VIT_217s0053g01005	0	0.16	0	0.28	0.36	0.7	0	4	0	5	8	13	8.119	3.0213	0.0262775	NA	chr17	16854002	16854966	+	VIT_217s0053g01005	--	--	PREDICTED: uncharacterized protein LOC100261419 isoform X1 [Vitis vinifera]	--	SubName: Full=Uncharacterized protein {ECO:0000313|EMBL:CAN61422.1};	--	--	Plant transposase (Ptta/En/Spm family)
VIT_206s0004g06790	0	0.05	0	0.17	0.14	0.1	0	4	0	10	10	6	8.025	3.0045	0.0256742	NA	chr6	7476175	7478879	+	VIT_206s0004g06790	--	K04125 gibberellin 2-oxidase [EC:1.14.11.13] | (RefSeq) POPTRDRAFT_418827; hypothetical protein (A)	PREDICTED: gibberellin 2-beta-dioxygenase 8 [Vitis vinifera]	RecName: Full=Gibberellin 2-beta-dioxygenase 8; EC=1.14.11.13; AltName: Full=GA 2-oxidase 8; AltName: Full=Gibberellin 2-beta-hydroxylase 8; AltName: Full=Gibberellin 2-oxidase 8;	SubName: Full=Uncharacterized protein {ECO:0000313|EMBL:CBI15936.3};	Iron/ascorbate family oxidoreductases	GO:0052635,C-20 gibberellin 2-beta-dioxygenase activity; GO:0046872,metal ion binding; GO:0009686,gibberellin biosynthetic process; GO:0009685,gibberellin metabolic process	non-haem dioxygenase in morphine synthesis N-terminal
VIT_219s0014g01720	0	0	0.03	0.15	0.03	0.04	0	0	3	14	3	4	7.905	2.98277	0.0494441	NA	chr19	1859153	1866250	-	VIT_219s0014g01720	--	K13448 calcium-binding protein CML | (RefSeq) calcium-binding protein CML24 (A)	PREDICTED: uncharacterized protein LOC100241883 [Vitis vinifera]	RecName: Full=Sodium/calcium exchanger NCL2 {ECO:0000305}; AltName: Full=Na(+)/Ca(2+)-exchange protein NCL2 {ECO:0000305}; AltName: Full=OsEFCAX2 {ECO:0000303|PubMed:24286292}; AltName: Full=Protein NCX-like 2 {ECO:0000305}; Short=OsNCL2 {ECO:0000305};	SubName: Full=Uncharacterized protein {ECO:0000313|EMBL:CBI20222.3};	--	GO:0016021,integral component of membrane; GO:0005886,plasma membrane; GO:0005509,calcium ion binding; GO:0005432,calcium:sodium antiporter activity; GO:0055074,calcium ion homeostasis	Secreted protein acidic and rich in cysteine Ca binding region
VIT_213s0047g00140	0	0.09	0	0.23	0.35	0.19	0	4	0	7	13	6	7.872	2.97673	0.0284822	NA	chr13	15566045	15567976	-	VIT_213s0047g00140	--	K04733 interleukin-1 receptor-associated kinase 4 [EC:2.7.11.1] | (RefSeq) probable LRR receptor-like serine/threonine-protein kinase At1g53440 (A)	unnamed protein product, partial [Vitis vinifera]	RecName: Full=Probable LRR receptor-like serine/threonine-protein kinase At1g29720; EC=2.7.11.1; Flags: Precursor;	SubName: Full=Uncharacterized protein {ECO:0000313|EMBL:CBI29163.3};	--	GO:0016021,integral component of membrane; GO:0005886,plasma membrane; GO:0005524,ATP binding; GO:0004674,protein serine/threonine kinase activity	Malectin domain
VIT_201s0010g03230	0.01	0.02	0.02	0.19	0.11	0.12	1	2	1	11	8	7	7.731	2.95066	0.0159015	NA	chr1	20491614	20493162	+	VIT_201s0010g03230	--	--	unnamed protein product, partial [Vitis vinifera]	--	SubName: Full=Uncharacterized protein {ECO:0000313|EMBL:CBI27617.3};	--	--	--
VIT_209s0096g00660	0.09	0.01	0.02	0.31	0.15	0.42	6	1	1	17	10	24	7.615	2.929	0.00200297	0.0342834	chr9	12107105	12108679	-	VIT_209s0096g00660	--	K13065 shikimate O-hydroxycinnamoyltransferase [EC:2.3.1.133] | (RefSeq) shikimate O-hydroxycinnamoyltransferase-like (A)	PREDICTED: shikimate O-hydroxycinnamoyltransferase [Vitis vinifera]	RecName: Full=Shikimate O-hydroxycinnamoyltransferase; EC=2.3.1.133; AltName: Full=Hydroxycinnamoyl transferase; AltName: Full=Hydroxycinnamoyl-Coenzyme A shikimate/quinate hydroxycinnamoyltransferase;	SubName: Full=Uncharacterized protein {ECO:0000313|EMBL:CCB57570.1};	--	GO:0047172,shikimate O-hydroxycinnamoyltransferase activity	Transferase family
VIT_201s0011g03750	0	0.03	0.04	0.18	0.23	0.13	0	2	2	8	12	6	7.424	2.8922	0.0220618	NA	chr1	3396142	3401075	-	VIT_201s0011g03750	--	K01809 mannose-6-phosphate isomerase [EC:5.3.1.8] | (RefSeq) mannose-6-phosphate isomerase 1-like (A)	unnamed protein product, partial [Vitis vinifera]	RecName: Full=Mannose-6-phosphate isomerase 2; EC=5.3.1.8; AltName: Full=Phosphohexomutase 2; AltName: Full=Phosphomannose isomerase 2; Short=PMI2; AltName: Full=Protein DARK INDUCIBLE 9;	SubName: Full=Uncharacterized protein {ECO:0000313|EMBL:CCB50900.1};	Mannose-6-phosphate isomerase	GO:0005737,cytoplasm; GO:0004476,mannose-6-phosphate isomerase activity; GO:0008270,zinc ion binding; GO:0000032,cell wall mannoprotein biosynthetic process; GO:0009298,GDP-mannose biosynthetic process; GO:0019853,L-ascorbic acid biosynthetic process; GO:0006486,protein glycosylation; GO:0009646,response to absence of light; GO:0046686,response to cadmium ion; GO:0046680,response to DDT; GO:00335…	Phosphomannose isomerase type I
VIT_207s0005g03340	1.48	1.64	2.3	2.68	1.93	3.04	109	136	117	457	539	685	6.96547	2.80022	0.0403906	0.258717	chr7	6210736	6212914	+	VIT_207s0005g03340	--	K09422 transcription factor MYB, plant | (RefSeq) MYB14; R2R3 Myb14 transcription factor (A)	R2R3 Myb14 transcription factor [Vitis vinifera]	RecName: Full=Transcription factor MYB14 {ECO:0000303|PubMed:9839469}; AltName: Full=Myb-related protein 14 {ECO:0000303|PubMed:9839469}; Short=AtMYB14 {ECO:0000303|PubMed:9839469}; Short=MYB14At {ECO:0000303|PubMed:9839469};	SubName: Full=Uncharacterized protein {ECO:0000313|EMBL:CCB60114.1};	Transcription factor, Myb superfamily	GO:0005634,nucleus; GO:0003700,DNA-binding transcription factor activity; GO:0000981,DNA-binding transcription factor activity, RNA polymerase II-specific; GO:0043565,sequence-specific DNA binding; GO:0001135,RNA polymerase II transcription regulator recruiting activity; GO:0044212,transcription regulatory region DNA binding; GO:0030154,cell differentiation; GO:0045893,positive regulation of tran…	SLIDE
VIT_201s0011g03900	0	0	0.1	0.26	0.3	0.05	0	0	4	10	14	2	6.82	2.76977	0.0492262	NA	chr1	3557361	3558382	-	VIT_201s0011g03900	--	K04733 interleukin-1 receptor-associated kinase 4 [EC:2.7.11.1] | (RefSeq) LEAF RUST 10 DISEASE-RESISTANCE LOCUS RECEPTOR-LIKE PROTEIN KINASE-like 2.4 (A)	hypothetical protein VITISV_039936 [Vitis vinifera]	RecName: Full=Rust resistance kinase Lr10 {ECO:0000312|EMBL:AAC49629.1}; EC=2.7.11.1; AltName: Full=Probable receptor-like serine/threonine-protein kinase LRK10; Flags: Precursor;	SubName: Full=Uncharacterized protein {ECO:0000313|EMBL:CAN69599.1};	Serine/threonine protein kinase	GO:0016021,integral component of membrane; GO:0005886,plasma membrane; GO:0005524,ATP binding; GO:0004674,protein serine/threonine kinase activity	Protein tyrosine kinase
VIT_214s0030g00760	0.15	0.34	0	0.87	0.47	1.67	2	5	0	9	6	18	5.931	2.56828	0.0214777	NA	chr14	4994511	4995285	+	VIT_214s0030g00760	--	--	unnamed protein product, partial [Vitis vinifera]	--	SubName: Full=Uncharacterized protein {ECO:0000313|EMBL:CBI34287.3};	--	--	--
VIT_214s0128g00460	0	0.02	0.03	0.14	0.09	0.05	0	3	4	15	12	6	5.412	2.43616	0.0258448	NA	chr14	3085631	3090947	-	VIT_214s0128g00460	--	K10406 kinesin family member C2/C3 | (RefSeq) kinesin-like protein KIN-14S (A)	PREDICTED: kinesin-like protein KIN-14S [Vitis vinifera]	RecName: Full=Kinesin-like protein KIN-14S {ECO:0000305};	RecName: Full=Kinesin-like protein {ECO:0000256|RuleBase:RU000394};	Kinesin (KAR3 subfamily)	GO:0005871,kinesin complex; GO:0005874,microtubule; GO:0005524,ATP binding; GO:0016887,ATPase activity; GO:0008017,microtubule binding; GO:0003777,microtubule motor activity; GO:0007018,microtubule-based movement	Autophagy protein 16 (ATG16)
VIT_205s0029g00850	0.02	0.05	0	0.09	0.19	0.09	2	5	0	7	17	7	5.253	2.39314	0.0348029	NA	chr5	16236681	16240362	-	VIT_205s0029g00850	--	K19613 leucine-rich repeat protein SHOC2 | (RefSeq) TMV resistance protein N-like (A)	PREDICTED: putative disease resistance protein At4g11170 [Vitis vinifera]	RecName: Full=Disease resistance-like protein DSC1 {ECO:0000305}; AltName: Full=Protein DOMINANT SUPPRESSOR OF CAMTA3 NUMBER 1 {ECO:0000303|PubMed:28407487};	SubName: Full=Uncharacterized protein {ECO:0000313|EMBL:CBI17250.3};	--	GO:0043531,ADP binding; GO:0005524,ATP binding; GO:0042742,defense response to bacterium; GO:0009626,plant-type hypersensitive response; GO:0007165,signal transduction	Leucine Rich Repeat
VIT_200s0323g00010	0.02	0.02	0.03	0.2	0.09	0.07	2	2	3	16	9	6	5.155	2.36597	0.0247796	NA	chrUn	23283986	23286392	-	VIT_200s0323g00010	--	--	unnamed protein product, partial [Vitis vinifera]	--	SubName: Full=Uncharacterized protein {ECO:0000313|EMBL:CBI28503.3}; Flags: Fragment;	--	GO:0016021,integral component of membrane	--
VIT_206s0061g01200	0.04	0.04	0.05	0.41	0.06	0.15	2	2	2	16	3	6	5.035	2.33199	0.0490612	NA	chr6	18992074	18993982	+	VIT_206s0061g01200	--	--	unnamed protein product, partial [Vitis vinifera]	--	SubName: Full=Uncharacterized protein {ECO:0000313|EMBL:CBI17092.3};	--	GO:0016021,integral component of membrane	Plants and Prokaryotes Conserved (PCC) domain
VIT_207s0005g03210	0	0	0	0.08	0	0	0	0	0	2	0	0	4.481	2.16382	0.591361	NA	chr7	6026938	6027638	+	VIT_207s0005g03210	--	K14516 ethylene-responsive transcription factor 1 | (RefSeq) ethylene-responsive transcription factor 1B-like (A)	PREDICTED: ethylene-responsive transcription factor ERF098-like [Vitis vinifera]	RecName: Full=Ethylene-responsive transcription factor ERF098;	SubName: Full=Uncharacterized protein {ECO:0000313|EMBL:CCB60103.1};	--	GO:0005634,nucleus; GO:0003677,DNA binding; GO:0003700,DNA-binding transcription factor activity; GO:0009873,ethylene-activated signaling pathway; GO:0010200,response to chitin; GO:0006351,transcription, DNA-templated	AP2 domain
VIT_213s0019g02820	0.81	0.61	0.93	3.94	3.31	3.03	27	23	27	105	108	84	4.459	2.157	3.00458e-10	3.24007e-08	chr13	4036190	4036907	+	VIT_213s0019g02820	--	K13993 HSP20 family protein | (RefSeq) 18.2 kDa class I heat shock protein (A)	PREDICTED: 18.2 kDa class I heat shock protein [Vitis vinifera]	RecName: Full=18.2 kDa class I heat shock protein;	SubName: Full=Uncharacterized protein {ECO:0000313|EMBL:CCB56277.1};	Molecular chaperone (small heat-shock protein Hsp26/Hsp42)	GO:0005737,cytoplasm	CS domain
VIT_208s0007g02630	0.45	0.18	0.2	1.05	1.04	1.56	18	8	7	33	40	51	4.4	2.137	9.46028e-05	0.00295321	chr8	16736234	16737214	-	VIT_208s0007g02630	--	K09841 xanthoxin dehydrogenase [EC:1.1.1.288] | (RefSeq) secoisolariciresinol dehydrogenase-like (A)	PREDICTED: secoisolariciresinol dehydrogenase-like [Vitis vinifera]	RecName: Full=Secoisolariciresinol dehydrogenase; EC=1.1.1.331; Flags: Fragment;	SubName: Full=Uncharacterized protein {ECO:0000313|EMBL:CCB55473.1};	Reductases with broad range of substrate specificities	GO:0000166,nucleotide binding; GO:0016491,oxidoreductase activity	3-beta hydroxysteroid dehydrogenase/isomerase family
VIT_215s0046g02220	0.01	0.18	0.07	0.25	0.18	0.19	1	15	6	20	18	26	4.36364	2.12553	0.110673	0.438688	chr15	19001785	19004626	+	VIT_215s0046g02220	--	K20772 1-aminocyclopropane-1-carboxylate synthase 1/2/6 [EC:4.4.1.14] | (RefSeq) 1-aminocyclopropane-1-carboxylate synthase 1 (A)	PREDICTED: 1-aminocyclopropane-1-carboxylate synthase 1 [Vitis vinifera]	RecName: Full=1-aminocyclopropane-1-carboxylate synthase 1; Short=ACC synthase 1; EC=4.4.1.14; AltName: Full=S-adenosyl-L-methionine methylthioadenosine-lyase;	SubName: Full=Uncharacterized protein {ECO:0000313|EMBL:CAN69483.1};	1-aminocyclopropane-1-carboxylate synthase, and related proteins	GO:0016847,1-aminocyclopropane-1-carboxylate synthase activity; GO:0030170,pyridoxal phosphate binding; GO:0009693,ethylene biosynthetic process; GO:0009835,fruit ripening	Aminotransferase class I and II
VIT_200s1241g00010	0.06	0	0.06	0.14	0.14	0.22	4	0	4	8	10	13	4.357	2.12334	0.0491304	NA	chrUn	38062051	38064442	-	VIT_200s1241g00010	--	K09422 transcription factor MYB, plant | (RefSeq) protein ODORANT1 (A)	PREDICTED: protein ODORANT1 [Vitis vinifera]	RecName: Full=Protein ODORANT1; AltName: Full=MYB-like protein ODO1;	SubName: Full=Uncharacterized protein {ECO:0000313|EMBL:CBI41085.3};	Transcription factor, Myb superfamily	GO:0005634,nucleus; GO:0003677,DNA binding; GO:0006355,regulation of transcription, DNA-templated; GO:0006351,transcription, DNA-templated	Myb-like DNA-binding domain
VIT_214s0066g02070	0.04	0.07	0.05	0.28	0.16	0.24	2	4	2	11	8	10	4.341	2.11803	0.0394979	NA	chr14	28341462	28342528	-	VIT_214s0066g02070	--	K08900 mitochondrial chaperone BCS1 | (RefSeq) AAA-ATPase ASD, mitochondrial (A)	PREDICTED: AAA-ATPase ASD, mitochondrial [Vitis vinifera]	RecName: Full=AAA-ATPase At3g28600; EC=3.6.1.3 {ECO:0000250|UniProtKB:Q9FLD5}; Flags: Precursor;	SubName: Full=Uncharacterized protein {ECO:0000313|EMBL:CCB58562.1};	AAA+-type ATPase	GO:0005524,ATP binding; GO:0016887,ATPase activity; GO:0009651,response to salt stress	ATPase family associated with various cellular activities (AAA)
VIT_205s0029g00620	0.06	0.03	0.03	0.15	0.25	0.09	4	2	2	8	17	5	4.213	2.07485	0.0494155	NA	chr5	15580283	15589635	+	VIT_205s0029g00620	--	K22733 magnesium transporter | (RefSeq) probable magnesium transporter NIPA2 (A)	PREDICTED: probable magnesium transporter NIPA2 isoform X5 [Vitis vinifera]	RecName: Full=Probable magnesium transporter NIPA2;	RecName: Full=Probable magnesium transporter {ECO:0000256|RuleBase:RU363078};	Uncharacterized conserved protein	GO:0005769,early endosome; GO:0016021,integral component of membrane; GO:0016020,membrane; GO:0005886,plasma membrane; GO:0015095,magnesium ion transmembrane transporter activity; GO:0015693,magnesium ion transport	EamA-like transporter family
VIT_202s0033g00790	0.04	0.07	0.07	0.13	0.31	0.29	2	4	3	5	15	12	4.083	2.02963	0.042808	NA	chr2	15479009	15480899	-	VIT_202s0033g00790	--	K13035 beta-cyano-L-alanine hydratase/nitrilase [EC:3.5.5.4 4.2.1.65] | (RefSeq) bifunctional nitrilase/nitrile hydratase NIT4B (A)	PREDICTED: bifunctional nitrilase/nitrile hydratase NIT4B [Vitis vinifera]	RecName: Full=Bifunctional nitrilase/nitrile hydratase NIT4B; Short=LaNIT4B; EC=3.5.5.4; EC=4.2.1.65; AltName: Full=3-cyanoalanine hydratase; AltName: Full=Cyanoalanine nitrilase B;	SubName: Full=Uncharacterized protein {ECO:0000313|EMBL:CBI37426.3};	Carbon-nitrogen hydrolase	GO:0047558,3-cyanoalanine hydratase activity; GO:0047427,cyanoalanine nitrilase activity; GO:0019500,cyanide catabolic process; GO:0051410,detoxification of nitrogen compound	Carbon-nitrogen hydrolase
VIT_201s0150g00120	4.25	4.32	3.13	4.93	4.6	4.76	308	352	197	684	625	985	4.01517	2.00546	0.0874931	0.391263	chr1	22567587	22570553	+	VIT_201s0150g00120	--	K09286 EREBP-like factor | (RefSeq) RAP2.6; related to AP2 6 (A)	PREDICTED: ethylene-responsive transcription factor ERF113 [Vitis vinifera]	RecName: Full=Ethylene-responsive transcription factor ERF114 {ECO:0000303|PubMed:16407444}; AltName: Full=ERF bud enhancer {ECO:0000303|PubMed:23616605};	SubName: Full=Uncharacterized protein {ECO:0000313|EMBL:CBI29260.3};	--	GO:0005634,nucleus; GO:0003700,DNA-binding transcription factor activity; GO:0043565,sequence-specific DNA binding; GO:0050832,defense response to fungus; GO:0009873,ethylene-activated signaling pathway; GO:0007275,multicellular organism development; GO:0006351,transcription, DNA-templated	AP2 domain
VIT_208s0007g07250	0	0	0.06	0	0.21	0	0	0	2	0	8	0	3.783	1.91953	0.45	NA	chr8	20880150	20881005	+	VIT_208s0007g07250	--	K09286 EREBP-like factor | (RefSeq) ethylene-responsive transcription factor RAP2-11 (A)	PREDICTED: ethylene-responsive transcription factor RAP2-11 [Vitis vinifera]	RecName: Full=Ethylene-responsive transcription factor RAP2-11; AltName: Full=Protein RELATED TO APETALA2 11;	SubName: Full=Uncharacterized protein {ECO:0000313|EMBL:CBI29953.3};	--	GO:0005634,nucleus; GO:0003700,DNA-binding transcription factor activity; GO:0043565,sequence-specific DNA binding; GO:0035865,cellular response to potassium ion; GO:0009873,ethylene-activated signaling pathway; GO:0048528,post-embryonic root development; GO:0009723,response to ethylene; GO:0000302,response to reactive oxygen species; GO:0006351,transcription, DNA-templated	AP2 domain
VIT_208s0032g01000	1.38	1.37	2.74	6.18	3.54	9.57	18	20	31	64	45	103	3.595	1.846	4.99907e-05	0.00171181	chr8	5104277	5104819	+	VIT_208s0032g01000	--	--	unnamed protein product, partial [Vitis vinifera]	--	SubName: Full=Uncharacterized protein {ECO:0000313|EMBL:CBI39124.3};	--	--	--
VIT_205s0020g04780	0.17	0.04	0.22	0.53	0.52	0.44	14	4	15	34	41	29	3.538	1.823	0.00200379	0.0342834	chr5	6635354	6638026	+	VIT_205s0020g04780	--	--	PREDICTED: transcription factor bHLH92 isoform X1 [Vitis vinifera]	RecName: Full=Transcription factor bHLH92; AltName: Full=Basic helix-loop-helix protein 92; Short=AtbHLH92; Short=bHLH 92; AltName: Full=Transcription factor EN 22; AltName: Full=bHLH transcription factor bHLH092;	SubName: Full=Uncharacterized protein {ECO:0000313|EMBL:CCB50501.1};	--	GO:0005634,nucleus; GO:0003677,DNA binding; GO:0003700,DNA-binding transcription factor activity; GO:0046983,protein dimerization activity; GO:0006355,regulation of transcription, DNA-templated; GO:0006351,transcription, DNA-templated	Helix-loop-helix DNA-binding domain
VIT_216s0050g01890	0.8	0.66	0.49	2.21	1.78	2.79	28	26	15	62	61	81	3.509	1.811	6.53277e-06	0.000288636	chr16	18833778	18834531	+	VIT_216s0050g01890	--	--	hypothetical protein VITISV_022722 [Vitis vinifera]	--	SubName: Full=Uncharacterized protein {ECO:0000313|EMBL:CCB47796.1};	--	GO:0016021,integral component of membrane	--
VIT_206s0080g00060	0.27	0.64	0.55	1.55	1.76	1.62	8	21	14	36	50	39	3.392	1.762	0.000461979	0.0107264	chr6	19733644	19749895	-	VIT_206s0080g00060	--	K14490 histidine-containing phosphotransfer peotein | (RefSeq) histidine-containing phosphotransfer protein 3 (A)	PREDICTED: histidine-containing phosphotransfer protein 3 isoform X2 [Vitis vinifera]	RecName: Full=Histidine-containing phosphotransfer protein 1 {ECO:0000305}; AltName: Full=OsAHP1 {ECO:0000303|PubMed:24578505}; AltName: Full=OsHP1 {ECO:0000312|EMBL:AAV31128.1}; AltName: Full=OsHP2 {ECO:0000312|EMBL:AAQ24030.1}; AltName: Full=OsHPt1 {ECO:0000312|EMBL:AAS90601.1}; AltName: Full=OsHpt2 {ECO:0000303|PubMed:16891544};	SubName: Full=Uncharacterized protein {ECO:0000313|EMBL:CCB51671.1};	Two-component phosphorelay intermediate involved in MAP kinase cascade regulation	GO:0005829,cytosol; GO:0005634,nucleus; GO:0009927,histidine phosphotransfer kinase activity; GO:0043424,protein histidine kinase binding; GO:0009736,cytokinin-activated signaling pathway; GO:0000160,phosphorelay signal transduction system; GO:0016310,phosphorylation; GO:0080038,positive regulation of cytokinin-activated signaling pathway	--
VIT_203s0088g00710	5.33	5.4	11.81	25.65	22.11	25.93	167	190	321	639	675	671	3.32	1.731	6.6182e-06	0.000291752	chr3	8916223	8916893	-	VIT_203s0088g00710	--	K13449 pathogenesis-related protein 1 | (RefSeq) basic form of pathogenesis-related protein 1 (A)	PREDICTED: basic form of pathogenesis-related protein 1 [Vitis vinifera]	RecName: Full=Basic form of pathogenesis-related protein 1; Short=PRP 1; Flags: Precursor;	SubName: Full=Uncharacterized protein {ECO:0000313|EMBL:CCB49619.1};	Defense-related protein containing SCP domain	GO:0005576,extracellular region; GO:0006952,defense response; GO:0009607,response to biotic stimulus	Cysteine-rich secretory protein family
VIT_217s0000g02150	0.58	0.48	0.45	2.17	1.25	1.44	24	22	16	71	50	49	3.243	1.697	7.6062e-05	0.00244862	chr17	1773895	1775297	-	VIT_217s0000g02150	--	K02885 large subunit ribosomal protein L19e | (RefSeq) 60S ribosomal protein L19-1 (A)	PREDICTED: 60S ribosomal protein L19-1 [Vitis vinifera]	RecName: Full=60S ribosomal protein L19-2;	RecName: Full=Ribosomal protein L19 {ECO:0000256|RuleBase:RU000574};	60s ribosomal protein L19	GO:0022625,cytosolic large ribosomal subunit; GO:0005886,plasma membrane; GO:0003729,mRNA binding; GO:0003735,structural constituent of ribosome; GO:0006412,translation	Ribosomal protein L19e
VIT_217s0000g03390	0.1	0.1	0.08	0.37	0.27	0.24	17	18	12	49	44	32	3.124	1.643	0.000655302	0.0141885	chr17	3261526	3265668	-	VIT_217s0000g03390	--	K21989 calcium permeable stress-gated cation channel | (RefSeq) CSC1-like protein RXW8 (A)	PREDICTED: protein SAR DEFICIENT 1 isoform X2 [Vitis vinifera]	RecName: Full=Protein SAR DEFICIENT 1 {ECO:0000303|PubMed:20921422};	SubName: Full=Uncharacterized protein {ECO:0000313|EMBL:CBI15482.3};	--	GO:0005634,nucleus; GO:0003700,DNA-binding transcription factor activity; GO:0043565,sequence-specific DNA binding; GO:0071219,cellular response to molecule of bacterial origin; GO:0042742,defense response to bacterium; GO:0002229,defense response to oomycetes; GO:0009626,plant-type hypersensitive response; GO:1900426,positive regulation of defense response to bacterium; GO:0080142,regulation of …	Calmodulin binding protein-like
VIT_214s0060g02170	0.47	1.15	0.31	1.37	2.78	1.8	19	52	11	44	109	60	3.076	1.621	0.000614636	0.0135268	chr14	1745819	1757370	-	VIT_214s0060g02170	--	K00799 glutathione S-transferase [EC:2.5.1.18] | (RefSeq) probable glutathione S-transferase (A)	PREDICTED: probable glutathione S-transferase [Vitis vinifera]	RecName: Full=Probable glutathione S-transferase; EC=2.5.1.18; AltName: Full=G2-4; AltName: Full=Heat shock protein 26A;	SubName: Full=Uncharacterized protein {ECO:0000313|EMBL:CCB61862.1};	Glutathione S-transferase	GO:0005737,cytoplasm; GO:0004364,glutathione transferase activity; GO:0006749,glutathione metabolic process; GO:0009737,response to abscisic acid; GO:0009733,response to auxin; GO:0009735,response to cytokinin; GO:0009739,response to gibberellin; GO:0009408,response to heat; GO:0010038,response to metal ion; GO:0009407,toxin catabolic process	Glutathione S-transferase, C-terminal domain
VIT_216s0098g00410	0.32	0.16	0.23	0.71	0.81	0.58	36	20	23	64	89	54	2.997	1.584	6.39015e-05	0.00211991	chr16	20837081	20840392	-	VIT_216s0098g00410	--	K04733 interleukin-1 receptor-associated kinase 4 [EC:2.7.11.1] | (RefSeq) rust resistance kinase Lr10-like (A)	PREDICTED: rust resistance kinase Lr10 [Vitis vinifera]	RecName: Full=Rust resistance kinase Lr10 {ECO:0000312|EMBL:AAC49629.1}; EC=2.7.11.1; AltName: Full=Probable receptor-like serine/threonine-protein kinase LRK10; Flags: Precursor;	SubName: Full=Uncharacterized protein {ECO:0000313|EMBL:CCB48127.1};	Serine/threonine protein kinase	GO:0016021,integral component of membrane; GO:0005886,plasma membrane; GO:0005524,ATP binding; GO:0004674,protein serine/threonine kinase activity	Protein-kinase domain of FAM69
VIT_201s0011g03070	1.19	1.4	0.97	3.75	3.2	3.56	82	108	58	205	214	202	2.963	1.567	9.82039e-12	1.39286e-09	chr1	2751566	2753036	+	VIT_201s0011g03070	--	K09287 RAV-like factor | (RefSeq) AP2/ERF and B3 domain-containing transcription factor RAV1 (A)	PREDICTED: AP2/ERF and B3 domain-containing transcription factor RAV1 [Vitis vinifera]	RecName: Full=AP2/ERF and B3 domain-containing transcription repressor TEM1; AltName: Full=Protein TEMPRANILLO 1; AltName: Full=RAV1-like ethylene-responsive transcription factor TEM1;	SubName: Full=Uncharacterized protein {ECO:0000313|EMBL:CCB50937.1};	--	GO:0005634,nucleus; GO:0003677,DNA binding; GO:0003700,DNA-binding transcription factor activity; GO:0009873,ethylene-activated signaling pathway; GO:0048573,photoperiodism, flowering; GO:0006351,transcription, DNA-templated	AP2 domain
VIT_211s0016g00660	2.06	2.11	2.81	7.54	6.32	6.26	92	106	109	268	275	231	2.923	1.54745	1.53433e-13	2.86014e-11	chr11	646736	647692	+	VIT_211s0016g00660	--	K09286 EREBP-like factor | (RefSeq) hypothetical protein (A)	PREDICTED: ethylene-responsive transcription factor ERF017 [Vitis vinifera]	RecName: Full=Ethylene-responsive transcription factor ERF017;	SubName: Full=Uncharacterized protein {ECO:0000313|EMBL:CCB51378.1};	--	GO:0005634,nucleus; GO:0003677,DNA binding; GO:0003700,DNA-binding transcription factor activity; GO:0009873,ethylene-activated signaling pathway; GO:0006351,transcription, DNA-templated	AP2 domain
VIT_211s0016g00660	2.06	2.11	2.81	7.54	6.32	6.26	92	106	109	268	275	231	2.923	1.547	1.53433e-13	2.86014e-11	chr11	646736	647692	+	VIT_211s0016g00660	--	K09286 EREBP-like factor | (RefSeq) hypothetical protein (A)	PREDICTED: ethylene-responsive transcription factor ERF017 [Vitis vinifera]	RecName: Full=Ethylene-responsive transcription factor ERF017;	SubName: Full=Uncharacterized protein {ECO:0000313|EMBL:CCB51378.1};	--	GO:0005634,nucleus; GO:0003677,DNA binding; GO:0003700,DNA-binding transcription factor activity; GO:0009873,ethylene-activated signaling pathway; GO:0006351,transcription, DNA-templated	AP2 domain
VIT_207s0031g01570	3.89	2.89	6.72	12.07	12.18	12.71	309	258	463	762	943	834	2.778	1.474	2.45027e-05	0.000913509	chr7	17663976	17665760	-	VIT_207s0031g01570	--	K20619 cytochrome P450 family 78 subfamily A | (RefSeq) cytochrome P450 78A7 (A)	PREDICTED: cytochrome P450 78A7 [Vitis vinifera]	RecName: Full=Cytochrome P450 78A7; EC=1.14.-.-;	SubName: Full=Uncharacterized protein {ECO:0000313|EMBL:CCB47117.1};	Cytochrome P450 CYP2 subfamily	GO:0016021,integral component of membrane; GO:0016020,membrane; GO:0020037,heme binding; GO:0005506,iron ion binding; GO:0016709,oxidoreductase activity, acting on paired donors, with incorporation or reduction of molecular oxygen, NAD(P)H as one donor, and incorporation of one atom of oxygen; GO:0007275,multicellular organism development; GO:0040008,regulation of growth; GO:0090709,regulation of…	Cytochrome P450
VIT_218s0001g13670	0.42	0.18	0.24	0.75	0.67	0.85	64	31	32	91	99	107	2.723	1.445	3.65992e-05	0.00130418	chr18	11697899	11701148	+	VIT_218s0001g13670	--	K20929 glyoxal/methylglyoxal oxidase [EC:1.2.3.15] | (RefSeq) aldehyde oxidase GLOX1 (A)	PREDICTED: aldehyde oxidase GLOX1 [Vitis vinifera]	RecName: Full=Aldehyde oxidase GLOX1 {ECO:0000305}; EC=1.2.3.1 {ECO:0000305}; AltName: Full=Glyoxal oxidase 1 {ECO:0000305|PubMed:21673079}; Flags: Precursor;	SubName: Full=Uncharacterized protein {ECO:0000313|EMBL:CCB46006.1};	--	GO:0005576,extracellular region; GO:0004031,aldehyde oxidase activity; GO:0102797,geranial:oxygen oxidoreductase activity; GO:0102798,heptaldehyde:oxygen oxidoreductase activity; GO:0007275,multicellular organism development	Galactose oxidase, central domain
VIT_204s0008g00370	0.55	0.52	0.66	1.49	1.7	1.45	77	83	81	167	233	169	2.718	1.442	3.17955e-10	3.40073e-08	chr4	295143	300564	+	VIT_204s0008g00370	--	K00924 kinase [EC:2.7.1.-] | (RefSeq) receptor-like protein kinase HSL1 (A)	PREDICTED: receptor-like protein kinase HSL1 [Vitis vinifera]	RecName: Full=Receptor-like protein kinase HSL1; EC=2.7.11.1; AltName: Full=Protein HAESA-LIKE1; Flags: Precursor;	SubName: Full=Uncharacterized protein {ECO:0000313|EMBL:CCB46526.1};	--	GO:0016021,integral component of membrane; GO:0005886,plasma membrane; GO:0005524,ATP binding; GO:0004674,protein serine/threonine kinase activity	Leucine Rich repeat
VIT_217s0000g09080	0.28	0.13	0.32	0.44	0.67	0.81	27	14	27	34	63	65	2.701	1.433	0.00189765	0.0328405	chr17	10649853	10651922	+	VIT_217s0000g09080	--	K09422 transcription factor MYB, plant | (RefSeq) protein ODORANT1 (A)	PREDICTED: protein ODORANT1 isoform X1 [Vitis vinifera]	RecName: Full=Transcription factor MYB86; AltName: Full=Myb homolog 4; Short=AtMyb4; AltName: Full=Myb-related protein 86; Short=AtMYB86;	SubName: Full=Uncharacterized protein {ECO:0000313|EMBL:CCB42947.1};	Transcription factor, Myb superfamily	GO:0005634,nucleus; GO:0000981,DNA-binding transcription factor activity, RNA polymerase II-specific; GO:0043565,sequence-specific DNA binding; GO:0001135,RNA polymerase II transcription regulator recruiting activity; GO:0044212,transcription regulatory region DNA binding; GO:0030154,cell differentiation; GO:0006357,regulation of transcription by RNA polymerase II; GO:0006351,transcription, DNA-t…	Myb-like DNA-binding domain
VIT_205s0077g01930	0.25	0.59	0.27	0.98	0.8	1.13	34	89	31	104	105	125	2.625	1.392	7.56696e-05	0.00244	chr5	1507610	1515524	+	VIT_205s0077g01930	--	K00695 sucrose synthase [EC:2.4.1.13] | (RefSeq) sucrose synthase 2 (A)	PREDICTED: sucrose synthase 2 [Vitis vinifera]	RecName: Full=Sucrose synthase 2; Short=AtSUS2; EC=2.4.1.13; AltName: Full=Sucrose-UDP glucosyltransferase 2;	RecName: Full=Sucrose synthase {ECO:0000256|RuleBase:RU280817}; EC=2.4.1.13 {ECO:0000256|RuleBase:RU280817};	Glycosyltransferase	GO:0005829,cytosol; GO:0016020,membrane; GO:0009505,plant-type cell wall; GO:0042170,plastid membrane; GO:0016157,sucrose synthase activity; GO:0001666,response to hypoxia; GO:0010431,seed maturation; GO:0005982,starch metabolic process; GO:0005985,sucrose metabolic process	Glycosyl transferases group 1
VIT_210s0071g00770	1.91	1.96	2.41	4.62	5.16	6.4	141	162	154	271	371	390	2.62	1.389	6.54827e-13	1.11452e-10	chr10	17285008	17286586	+	VIT_210s0071g00770	--	K22683 aspartyl protease family protein [EC:3.4.23.-] | (RefSeq) protein ASPARTIC PROTEASE IN GUARD CELL 1 (A)	PREDICTED: protein ASPARTIC PROTEASE IN GUARD CELL 2 [Vitis vinifera]	RecName: Full=Protein ASPARTIC PROTEASE IN GUARD CELL 2; Short=AtASPG2; EC=3.4.23.-; Flags: Precursor;	SubName: Full=Uncharacterized protein {ECO:0000313|EMBL:CCB58856.1};	Aspartyl protease	GO:0004190,aspartic-type endopeptidase activity; GO:0003677,DNA binding; GO:0030163,protein catabolic process; GO:0006508,proteolysis	Eukaryotic aspartyl protease
VIT_203s0063g01290	158.12	130.84	132.13	359.26	366	364.01	9453	8792	6857	17085	21332	17982	2.616	1.387	1.46022e-62	2.85809e-59	chr3	4754818	4756280	-	VIT_203s0063g01290	--	K06892 feruloyl-CoA ortho-hydroxylase [EC:1.14.11.-] | (RefSeq) feruloyl CoA ortho-hydroxylase 2-like (A)	PREDICTED: protein DMR6-LIKE OXYGENASE 2 [Vitis vinifera]	RecName: Full=Protein DMR6-LIKE OXYGENASE 2 {ECO:0000303|PubMed:25376907}; EC=1.14.11.- {ECO:0000255|PROSITE-ProRule:PRU00805}; AltName: Full=2-oxoglutarate (2OG)-Fe(II) oxygenase-like protein DLO2 {ECO:0000303|PubMed:25376907}; AltName: Full=Salicylate 3-hydroxylase DLO2 {ECO:0000305}; Short=S3H DLO2 {ECO:0000305}; Short=SA 3-hydroxylase DLO2 {ECO:0000305}; Short=Salicylic acid 3-hydroxylase DLO…	SubName: Full=Uncharacterized protein {ECO:0000313|EMBL:CBI32486.3};	Iron/ascorbate family oxidoreductases	GO:0051213,dioxygenase activity; GO:0046872,metal ion binding; GO:0002229,defense response to oomycetes; GO:0046244,salicylic acid catabolic process	2OG-Fe(II) oxygenase superfamily
VIT_214s0083g00370	0.76	0.71	1.01	1.63	1.78	1.42	96	101	111	165	220	149	2.60065	1.37887	2.02404e-05	0.000776795	chr14	22411827	22420575	-	VIT_214s0083g00370	--	K12639 cytochrome P450 family 724 subfamily B polypeptide 1 [EC:1.14.13.-] | (RefSeq) cytochrome P450 724B1-like (A)	unnamed protein product, partial [Vitis vinifera]	RecName: Full=Protein trichome birefringence-like 19;	SubName: Full=Uncharacterized protein {ECO:0000313|EMBL:CCB44053.1};	--	GO:0005794,Golgi apparatus; GO:0016021,integral component of membrane; GO:0016413,O-acetyltransferase activity; GO:0071554,cell wall organization or biogenesis	PMR5 N terminal Domain
VIT_212s0034g02570	0.28	0.26	0.38	0.54	0.66	0.61	50	52	58	76	113	88	2.59687	1.37678	0.00123861	0.0234234	chr12	19038114	19041987	-	VIT_212s0034g02570	--	K04733 interleukin-1 receptor-associated kinase 4 [EC:2.7.11.1] | (RefSeq) MDIS1-interacting receptor like kinase 2-like (A)	PREDICTED: probable leucine-rich repeat receptor-like protein kinase At1g35710 isoform X1 [Vitis vinifera]	RecName: Full=Probable leucine-rich repeat receptor-like protein kinase At1g35710; EC=2.7.11.1; Flags: Precursor;	SubName: Full=Uncharacterized protein {ECO:0000313|EMBL:CCB48650.1};	--	GO:0016021,integral component of membrane; GO:0005524,ATP binding; GO:0004674,protein serine/threonine kinase activity	Leucine rich repeat N-terminal domain
VIT_212s0028g01770	0.98	1.55	1.03	1.93	2.74	2.4	79	140	72	123	214	159	2.5567	1.35428	0.00013187	0.00386971	chr12	2402139	2404091	+	VIT_212s0028g01770	--	K22395 cinnamyl-alcohol dehydrogenase [EC:1.1.1.195] | (RefSeq) berberine bridge enzyme-like 13 (A)	PREDICTED: berberine bridge enzyme-like 13 [Vitis vinifera]	RecName: Full=Berberine bridge enzyme-like 13 {ECO:0000303|PubMed:26037923}; Short=AtBBE-like 13 {ECO:0000303|PubMed:26037923}; EC=1.1.1.194 {ECO:0000269|PubMed:26037923}; EC=1.1.1.195 {ECO:0000269|PubMed:26037923}; Flags: Precursor;	SubName: Full=Uncharacterized protein {ECO:0000313|EMBL:CCB47395.1};	--	GO:0005618,cell wall; GO:0005576,extracellular region; GO:0045551,cinnamyl-alcohol dehydrogenase activity; GO:0050268,coniferyl-alcohol dehydrogenase activity; GO:0050660,flavin adenine dinucleotide binding; GO:0052747,sinapyl alcohol dehydrogenase activity	Berberine and berberine like
VIT_202s0087g00930	43.63	37.01	42.49	78.08	79.12	83.06	3938	3755	3329	5606	6962	6195	2.55348	1.35247	4.50524e-32	3.39158e-29	chr2	18588853	18590786	-	VIT_202s0087g00930	--	K09840 9-cis-epoxycarotenoid dioxygenase [EC:1.13.11.51] | (RefSeq) CCD4b; probable carotenoid cleavage dioxygenase 4, chloroplastic (A)	PREDICTED: probable carotenoid cleavage dioxygenase 4, chloroplastic [Vitis vinifera]	RecName: Full=Probable carotenoid cleavage dioxygenase 4, chloroplastic; Short=AtCCD4; EC=1.14.99.-; AltName: Full=AtNCED4; Flags: Precursor;	SubName: Full=Uncharacterized protein {ECO:0000313|EMBL:CCB52211.1};	Beta, beta-carotene 15,15'-dioxygenase and related enzymes	GO:0009507,chloroplast; GO:0010287,plastoglobule; GO:0046872,metal ion binding; GO:0016702,oxidoreductase activity, acting on single donors with incorporation of molecular oxygen, incorporation of two atoms of oxygen	Retinal pigment epithelial membrane protein
VIT_200s1356g00010	0.61	0.41	0.73	1.07	0.94	1.37	60	45	62	83	90	111	2.5509	1.35101	0.00254824	0.0411763	chrUn	38718230	38720448	-	VIT_200s1356g00010	--	--	PREDICTED: uncharacterized protein LOC100244205 [Vitis vinifera]	--	SubName: Full=Uncharacterized protein {ECO:0000313|EMBL:CBI41096.3};	--	GO:0003676,nucleic acid binding	--
VIT_202s0012g00730	0.82	1.05	1.26	2.15	2.15	1.74	70	101	94	147	180	123	2.54717	1.3489	0.000117657	0.00351053	chr2	6637270	6639336	+	VIT_202s0012g00730	--	K07893 Ras-related protein Rab-6A | (RefSeq) probable purine permease 11 (A)	PREDICTED: probable purine permease 11 [Vitis vinifera]	RecName: Full=Purine permease 21 {ECO:0000303|PubMed:27701112}; Short=AtPUP21 {ECO:0000303|PubMed:27701112};	SubName: Full=Uncharacterized protein {ECO:0000313|EMBL:CCB57931.1};	--	GO:0016021,integral component of membrane; GO:0005215,transporter activity	Purine nucleobase transmembrane transport
VIT_207s0151g01070	1.26	1.76	2.78	4.58	3.26	3.37	147	231	281	424	370	324	2.54476	1.34753	3.12391e-05	0.0011344	chr7	1251549	1257702	-	VIT_207s0151g01070	--	K04120 ent-copalyl diphosphate synthase [EC:5.5.1.13] | (RefSeq) ent-copalyl diphosphate synthase, chloroplastic-like (A)	PREDICTED: ent-copalyl diphosphate synthase, chloroplastic-like [Vitis vinifera]	RecName: Full=Ent-copalyl diphosphate synthase, chloroplastic; Short=Ent-CDP synthase; EC=5.5.1.13; AltName: Full=Ent-copalyl diphosphate synthase; AltName: Full=Ent-kaurene synthase A; Short=KSA; Flags: Precursor;	SubName: Full=Uncharacterized protein {ECO:0000313|EMBL:CCB51887.1};	--	GO:0009507,chloroplast; GO:0009905,ent-copalyl diphosphate synthase activity; GO:0000287,magnesium ion binding; GO:0010333,terpene synthase activity; GO:0009686,gibberellin biosynthetic process	Terpene synthase family, metal binding domain
VIT_200s0125g00020	30.6	29.23	34.77	56.07	59.52	67.6	367	394	362	535	696	670	2.53918	1.34436	2.40083e-12	3.82045e-10	chrUn	1137089	1137345	-	VIT_200s0125g00020	--	K03878 NADH-ubiquinone oxidoreductase chain 1 [EC:7.1.1.2] | (RefSeq) uncharacterized protein LOC109244851 (A)	unnamed protein product, partial [Vitis vinifera]	RecName: Full=Uncharacterized mitochondrial protein AtMg00030; AltName: Full=ORF107a;	SubName: Full=Uncharacterized protein {ECO:0000313|EnsemblPlants:Solyc10g048060.1.1};	--	GO:0005739,mitochondrion	--
VIT_212s0059g00340	1.31	1.62	1.22	3.3	3.78	3.38	31	43	25	62	87	66	2.539	1.344	0.000148407	0.00426844	chr12	5182864	5183369	-	VIT_212s0059g00340	--	K17338 receptor expression-enhancing protein 1/2/3/4 | (RefSeq) uncharacterized LOC101760823 (A)	PREDICTED: uncharacterized protein LOC100253285 [Vitis vinifera]	--	SubName: Full=Uncharacterized protein {ECO:0000313|EMBL:CBI28778.3};	--	GO:0005509,calcium ion binding	Secreted protein acidic and rich in cysteine Ca binding region
VIT_214s0081g00030	1402.11	1395.47	1339.24	2437.84	2632.8	3004.32	47180	52778	39119	65253	86368	83532	2.53622	1.34268	6.35768e-31	4.291e-28	chr14	7588304	7589119	+	VIT_214s0081g00030	--	--	PREDICTED: pathogenesis-related protein PR-4 [Vitis vinifera]	RecName: Full=Pathogenesis-related protein PR-4B; Flags: Precursor;	SubName: Full=Uncharacterized protein {ECO:0000313|EMBL:CBI35210.3};	Predicted chitinase	GO:0005618,cell wall; GO:0005576,extracellular region; GO:0042742,defense response to bacterium; GO:0050832,defense response to fungus	Barwin family
VIT_204s0023g02280	6.64	5.66	7.01	12.25	13.62	11.19	528	506	484	775	1056	735	2.53557	1.34231	4.53899e-14	8.88417e-12	chr4	18771084	18773097	-	VIT_204s0023g02280	--	K21483 salicylate 1-O-methyltransferase [EC:2.1.1.274] | (RefSeq) salicylate carboxymethyltransferase (A)	unnamed protein product, partial [Vitis vinifera]	RecName: Full=Salicylate carboxymethyltransferase; EC=2.1.1.274; AltName: Full=S-adenosyl-L-methionine:salicylate acid carboxylmethyltransferase; Short=CbSAMT; AltName: Full=Salicylate O-methyltransferase;	SubName: Full=Uncharacterized protein {ECO:0000313|EMBL:CBI17469.3};	--	GO:0046872,metal ion binding; GO:0008168,methyltransferase activity	SAM dependent carboxyl methyltransferase
VIT_218s0001g08160	5.66	5.69	4.05	9.76	11.06	9.39	116	131	72	159	221	159	2.53448	1.34169	2.09623e-05	0.000795145	chr18	6643320	6643758	+	VIT_218s0001g08160	--	--	unnamed protein product, partial [Vitis vinifera]	--	SubName: Full=Uncharacterized protein {ECO:0000313|EMBL:CBI19321.3};	--	--	--
VIT_216s0039g01330	0.41	0.29	0.65	0.87	1.35	1.11	38	30	52	64	122	85	2.534	1.341	0.000214797	0.00575133	chr16_random	725728	728200	+	VIT_216s0039g01330	--	K04733 interleukin-1 receptor-associated kinase 4 [EC:2.7.11.1] | (RefSeq) rust resistance kinase Lr10-like (A)	PREDICTED: rust resistance kinase Lr10-like [Vitis vinifera]	RecName: Full=Rust resistance kinase Lr10 {ECO:0000312|EMBL:AAC49629.1}; EC=2.7.11.1; AltName: Full=Probable receptor-like serine/threonine-protein kinase LRK10; Flags: Precursor;	SubName: Full=Uncharacterized protein {ECO:0000313|EMBL:CCB48381.1};	Serine/threonine protein kinase	GO:0016021,integral component of membrane; GO:0005886,plasma membrane; GO:0005524,ATP binding; GO:0004674,protein serine/threonine kinase activity	Fungal protein kinase
VIT_215s0046g01970	2.99	3.02	2.7	4.88	5.81	6.23	193	219	151	250	365	332	2.52309	1.33519	5.83709e-08	4.24719e-06	chr15	18796777	18804535	-	VIT_215s0046g01970	--	K18823 soyasaponin III rhamnosyltransferase [EC:2.4.1.273] | (RefSeq) soyasaponin III rhamnosyltransferase (A)	PREDICTED: putative UDP-rhamnose:rhamnosyltransferase 1 [Vitis vinifera]	RecName: Full=Putative UDP-rhamnose:rhamnosyltransferase 1; Short=FaRT1 {ECO:0000303|PubMed:16443693}; EC=2.4.1.- {ECO:0000250|UniProtKB:Q940V3}; AltName: Full=Glycosyltransferase 4; Short=FaGT4 {ECO:0000312|EMBL:AAU09445.1};	SubName: Full=Uncharacterized protein {ECO:0000313|EMBL:CCB62457.1};	UDP-glucuronosyl and UDP-glucosyl transferase	GO:0016021,integral component of membrane; GO:0016758,transferase activity, transferring hexosyl groups; GO:0008152,metabolic process	UDP-glucoronosyl and UDP-glucosyl transferase
VIT_218s0001g08590	1.46	1.69	1.76	3.79	4.69	3.65	47	61	49	97	147	97	2.506	1.325	3.89227e-06	0.000184705	chr18	7031064	7031752	+	VIT_218s0001g08590	--	--	--	--	SubName: Full=Uncharacterized protein {ECO:0000313|EMBL:CCB45723.1};	--	--	--
VIT_201s0011g03850	0.81	0.64	0.82	1.67	1.54	1.11	79	70	69	129	146	89	2.50459	1.32457	0.000616456	0.0135268	chr1	3519342	3522071	+	VIT_201s0011g03850	--	K09775 uncharacterized protein | (RefSeq) uncharacterized protein LOC111283728 isoform X1 (A)	PREDICTED: uncharacterized protein LOC100245576 [Vitis vinifera]	--	SubName: Full=Uncharacterized protein {ECO:0000313|EMBL:CCB50893.1};	--	GO:0016021,integral component of membrane; GO:0008375,acetylglucosaminyltransferase activity	Core-2/I-Branching enzyme
VIT_208s0007g01130	16.48	7.82	13.29	30.39	32.69	29.26	30	16	21	44	58	44	2.497	1.32	0.00283233	0.044138	chr8	15242234	15242272	-	VIT_208s0007g01130	--	--	--	--	--	--	--	--
VIT_207s0005g03420	45.17	45.06	38.02	90.26	71.17	88.34	4039	4529	2951	6420	6204	6527	2.49384	1.31837	3.37865e-21	1.24774e-18	chr7	6281474	6283599	-	VIT_207s0005g03420	--	K01569 oxalate decarboxylase [EC:4.1.1.2] | (RefSeq) hypothetical protein (A)	PREDICTED: cruciferin CRU1 [Vitis vinifera]	RecName: Full=11S globulin subunit beta; Contains: RecName: Full=11S globulin gamma chain; AltName: Full=11S globulin acidic chain; Contains: RecName: Full=11S globulin delta chain; AltName: Full=11S globulin basic chain; Flags: Precursor;	SubName: Full=Uncharacterized protein {ECO:0000313|EMBL:CCB60118.1};	--	GO:0046872,metal ion binding; GO:0045735,nutrient reservoir activity	Collagen triple helix repeat (20 copies)
VIT_218s0001g09240	1.54	1.64	1.89	3.45	3.23	2.92	46	55	49	82	94	72	2.48	1.31034	0.00244084	0.0397459	chr18	7733604	7734243	+	VIT_218s0001g09240	--	--	--	--	SubName: Full=Uncharacterized protein {ECO:0000313|EMBL:CCB45761.1};	--	--	--
VIT_213s0067g02630	26.53	25.06	32.54	47.11	51.71	59.41	681	723	725	962	1294	1260	2.47722	1.30872	5.70795e-13	9.80014e-11	chr13	1411305	1411854	+	VIT_213s0067g02630	--	--	PREDICTED: uncharacterized protein LOC100853941 [Vitis vinifera]	--	SubName: Full=Uncharacterized protein {ECO:0000313|EMBL:CCB49805.1};	--	--	--
VIT_203s0063g00180	3.52	3.15	3.64	5.46	6.95	6.98	245	246	220	302	471	401	2.47679	1.30847	2.78415e-08	2.21668e-06	chr3	3794347	3795836	-	VIT_203s0063g00180	--	K08332 vacuolar protein 8 | (RefSeq) hypothetical protein (A)	PREDICTED: U-box domain-containing protein 26 [Vitis vinifera]	RecName: Full=U-box domain-containing protein 25; EC=2.3.2.27; AltName: Full=Plant U-box protein 25; AltName: Full=RING-type E3 ubiquitin transferase PUB25 {ECO:0000305};	RecName: Full=RING-type E3 ubiquitin transferase {ECO:0000256|SAAS:SAAS00702733}; EC=2.3.2.27 {ECO:0000256|SAAS:SAAS00702733};	--	GO:0004842,ubiquitin-protein transferase activity; GO:0010200,response to chitin	Zinc-finger of the MIZ type in Nse subunit
VIT_217s0000g03370	2.38	2.4	3.68	4.96	5.6	5.1	260	295	349	431	596	460	2.46737	1.30297	1.54947e-07	1.01771e-05	chr17	3248370	3251844	-	VIT_217s0000g03370	--	K21989 calcium permeable stress-gated cation channel | (RefSeq) CSC1-like protein RXW8 (A)	PREDICTED: protein SAR DEFICIENT 1 [Vitis vinifera]	RecName: Full=Protein SAR DEFICIENT 1 {ECO:0000303|PubMed:20921422};	SubName: Full=Uncharacterized protein {ECO:0000313|EMBL:CBI15484.3};	--	GO:0005634,nucleus; GO:0003700,DNA-binding transcription factor activity; GO:0043565,sequence-specific DNA binding; GO:0071219,cellular response to molecule of bacterial origin; GO:0042742,defense response to bacterium; GO:0002229,defense response to oomycetes; GO:0009626,plant-type hypersensitive response; GO:1900426,positive regulation of defense response to bacterium; GO:0080142,regulation of …	Calmodulin binding protein-like
VIT_218s0001g06320	4.74	4.3	2.43	7.05	7.62	7.38	164	167	73	194	257	211	2.45792	1.29744	7.39465e-05	0.00239628	chr18	4738323	4740000	-	VIT_218s0001g06320	--	K10712 cysteamine dioxygenase [EC:1.13.11.19] | (RefSeq) plant cysteine oxidase 3 (A)	PREDICTED: plant cysteine oxidase 3 [Vitis vinifera]	RecName: Full=Plant cysteine oxidase 4 {ECO:0000303|PubMed:24599061}; EC=1.13.11.20;	SubName: Full=Uncharacterized protein {ECO:0000313|EMBL:CBI19194.3};	Uncharacterized conserved protein	GO:0005737,cytoplasm; GO:0005634,nucleus; GO:0017172,cysteine dioxygenase activity; GO:0046872,metal ion binding	PCO_ADO
VIT_210s0042g00870	3.53	3.05	4.62	6.83	8.08	5.62	215	209	244	331	480	283	2.45659	1.29666	3.15663e-06	0.000152188	chr10	14246930	14248625	+	VIT_210s0042g00870	--	K00660 chalcone synthase [EC:2.3.1.74] | (RefSeq) stilbene synthase 2 (A)	unnamed protein product, partial [Vitis vinifera]	RecName: Full=Stilbene synthase 5; EC=2.3.1.95; AltName: Full=Resveratrol synthase 5; AltName: Full=Trihydroxystilbene synthase 5; Short=StSy 5;	SubName: Full=Uncharacterized protein {ECO:0000313|EMBL:CCB52113.1};	--	GO:0005737,cytoplasm; GO:0050350,trihydroxystilbene synthase activity; GO:0009058,biosynthetic process; GO:0006952,defense response	Chalcone and stilbene synthases, N-terminal domain
VIT_203s0038g00580	6.03	7.27	4.97	9.53	8.72	9.22	183	248	131	430	258	231	2.45285	1.29446	0.00245443	0.039934	chr3_random	512616	527488	+	VIT_203s0038g00580	--	K17604 zinc finger SWIM domain-containing protein 3 | (RefSeq) protein FAR1-RELATED SEQUENCE 5-like isoform X1 (A)	unnamed protein product, partial [Vitis vinifera]	RecName: Full=GATA transcription factor 24; AltName: Full=Protein TIFY 2B; AltName: Full=ZIM-like 1 protein;	SubName: Full=Uncharacterized protein {ECO:0000313|EMBL:CBI38232.3};	GATA-4/5/6 transcription factors	GO:0005634,nucleus; GO:0005667,transcription factor complex; GO:0003682,chromatin binding; GO:0000977,RNA polymerase II regulatory region sequence-specific DNA binding; GO:0001085,RNA polymerase II transcription factor binding; GO:0001228,DNA-binding transcription activator activity, RNA polymerase II-specific; GO:0008270,zinc ion binding; GO:0030154,cell differentiation	tify domain
VIT_212s0035g00006	5.74	6.11	7.02	11.09	13.58	10.25	82	98	87	126	189	121	2.44944	1.29245	0.000217206	0.00579608	chr12	19142321	19142715	-	VIT_212s0035g00006	--	--	PREDICTED: cytochrome b561 and DOMON domain-containing protein At3g61750-like [Vitis vinifera]	RecName: Full=Cytochrome b561 and DOMON domain-containing protein At3g61750; AltName: Full=Protein b561A.tha9; Flags: Precursor;	SubName: Full=Uncharacterized protein {ECO:0000313|EMBL:CCB55087.1};	Predicted membrane protein, contains DoH and Cytochrome b-561/ferric reductase transmembrane domains	GO:0016021,integral component of membrane; GO:0046872,metal ion binding; GO:0055114,oxidation-reduction process	--
VIT_200s2300g00010	5.51	4.62	5.05	7.44	10.19	10.6	409	385	325	439	737	650	2.44772	1.29144	8.56658e-09	7.42051e-07	chrUn	41522988	41524577	+	VIT_200s2300g00010	--	K17275 plastin-1 | (RefSeq) fimbrin-4-like isoform X1 (A)	unnamed protein product, partial [Vitis vinifera]	RecName: Full=Acyl-CoA--sterol O-acyltransferase 1; EC=2.3.1.-; AltName: Full=Sterol O-acyltransferase 1;	SubName: Full=Uncharacterized protein {ECO:0000313|EMBL:CBI29599.3};	--	GO:0016021,integral component of membrane; GO:0008374,O-acyltransferase activity; GO:0016127,sterol catabolic process; GO:0034434,sterol esterification	MBOAT, membrane-bound O-acyltransferase family
VIT_209s0070g00140	17.19	14.56	17.66	29.36	33.47	28.66	1274	1213	1136	1731	2418	1755	2.44438	1.28947	1.83611e-18	5.20843e-16	chr9	13115563	13117457	+	VIT_209s0070g00140	--	K07198 5'-AMP-activated protein kinase, catalytic alpha subunit [EC:2.7.11.11] | (RefSeq) CBL-interacting serine/threonine-protein kinase 5 (A)	PREDICTED: CBL-interacting serine/threonine-protein kinase 5 [Vitis vinifera]	RecName: Full=CBL-interacting serine/threonine-protein kinase 25; EC=2.7.11.1; AltName: Full=SNF1-related kinase 3.25; AltName: Full=SOS2-like protein kinase PKS25;	RecName: Full=Non-specific serine/threonine protein kinase {ECO:0000256|SAAS:SAAS00351747}; EC=2.7.11.1 {ECO:0000256|SAAS:SAAS00351747};	Serine/threonine protein kinase	GO:0005622,intracellular; GO:0005524,ATP binding; GO:0004674,protein serine/threonine kinase activity; GO:0050832,defense response to fungus; GO:0035556,intracellular signal transduction; GO:0018105,peptidyl-serine phosphorylation; GO:0018107,peptidyl-threonine phosphorylation	Lipopolysaccharide kinase (Kdo/WaaP) family
VIT_202s0025g04470	2.21	2.08	1.72	3.42	3.68	4.27	74	78	50	91	120	118	2.44307	1.28869	0.000800742	0.0166027	chr2	3929656	3930580	-	VIT_202s0025g04470	--	--	unnamed protein product, partial [Vitis vinifera]	--	SubName: Full=Uncharacterized protein {ECO:0000313|EMBL:CBI34751.3};	--	--	--
VIT_203s0091g00160	31.71	30.16	49.52	59.42	70.92	72.8	1221	1305	1655	1820	2662	2316	2.43889	1.28622	0.00047331	0.0109118	chr3	6406167	6406991	-	VIT_203s0091g00160	--	--	PREDICTED: uncharacterized protein LOC100254416 [Vitis vinifera]	RecName: Full=Basic secretory protease {ECO:0000303|PubMed:22773449}; EC=3.4.24.- {ECO:0000269|PubMed:22773449}; AltName: Full=Boswellia basic secretory protease {ECO:0000303|PubMed:22773449}; Short=BBSP {ECO:0000303|PubMed:22773449}; Flags: Fragments;	SubName: Full=Uncharacterized protein {ECO:0000313|EMBL:CBI22516.3};	--	GO:0046872,metal ion binding; GO:0008237,metallopeptidase activity	Effector protein
VIT_216s0013g00810	1.19	1.82	2.89	4.17	5.19	4.68	28	48	59	78	119	91	2.429	1.281	0.000224853	0.00594736	chr16	6273250	6273843	-	VIT_216s0013g00810	--	--	PREDICTED: uncharacterized protein LOC104882040 [Vitis vinifera]	--	SubName: Full=Uncharacterized protein {ECO:0000313|EMBL:CCB61199.1};	--	--	Hydrophobic seed protein
VIT_210s0003g00390	3.89	5.44	3.45	6.83	8.13	9.3	131	206	101	183	267	259	2.42808	1.27982	3.35637e-05	0.00120984	chr10	1675553	1676274	-	VIT_210s0003g00390	--	K03676 glutaredoxin 3 | (RefSeq) glutaredoxin-C9-like (A)	PREDICTED: glutaredoxin-C9 [Vitis vinifera]	RecName: Full=Glutaredoxin-C9; Short=AtGrxC9; AltName: Full=Protein ROXY 19;	SubName: Full=Uncharacterized protein {ECO:0000313|EMBL:CCB55632.1};	Glutaredoxin and related proteins	GO:0005737,cytoplasm; GO:0005634,nucleus; GO:0009055,electron transfer activity; GO:0015035,protein disulfide oxidoreductase activity; GO:0045454,cell redox homeostasis; GO:0009867,jasmonic acid mediated signaling pathway; GO:0009751,response to salicylic acid; GO:0009863,salicylic acid mediated signaling pathway	Glutaredoxin
VIT_213s0019g03010	2.66	2.8	2.67	7	7.02	5.42	54	64	47	113	139	91	2.415	1.272	6.34524e-06	0.000280985	chr13	4151427	4155706	+	VIT_213s0019g03010	--	K13993 HSP20 family protein | (RefSeq) 17.8 kDa class I heat shock protein-like (A)	hypothetical protein VITISV_014285 [Vitis vinifera]	RecName: Full=17.8 kDa class I heat shock protein;	SubName: Full=Uncharacterized protein {ECO:0000313|EMBL:CCB56260.1};	Molecular chaperone (small heat-shock protein Hsp26/Hsp42)	GO:0005737,cytoplasm	FKBP26_C-terminal
VIT_216s0013g01070	0.1	0.12	0.25	0.15	0.29	0.41	5	7	11	6	14	17	2.41304	1.27085	0.288958	0.675137	chr16	6903257	6904333	+	VIT_216s0013g01070	--	K09286 EREBP-like factor | (RefSeq) ethylene-responsive transcription factor ERF105 (A)	PREDICTED: ethylene-responsive transcription factor ERF105 [Vitis vinifera]	RecName: Full=Ethylene-responsive transcription factor 5; AltName: Full=Ethylene-responsive element-binding factor 4; Short=EREBP-4; AltName: Full=Ethylene-responsive element-binding factor 5 homolog; AltName: Full=NtERF4;	SubName: Full=Uncharacterized protein {ECO:0000313|EMBL:CAN72307.1};	--	GO:0005634,nucleus; GO:0003677,DNA binding; GO:0003700,DNA-binding transcription factor activity; GO:0006952,defense response; GO:0009873,ethylene-activated signaling pathway; GO:0006351,transcription, DNA-templated	AP2 domain
VIT_214s0128g00790	1.76	1.74	1.73	2.75	2.69	2.36	215	239	184	467	321	238	2.41223	1.27036	0.000506795	0.0115747	chr14	3318257	3322994	+	VIT_214s0128g00790	--	K15718 linoleate 9S-lipoxygenase [EC:1.13.11.58] | (RefSeq) probable linoleate 9S-lipoxygenase 5 (A)	PREDICTED: probable linoleate 9S-lipoxygenase 5 isoform X1 [Vitis vinifera]	RecName: Full=Probable linoleate 9S-lipoxygenase 5; EC=1.13.11.58; AltName: Full=Leaf lipoxygenase;	RecName: Full=Lipoxygenase {ECO:0000256|RuleBase:RU003975}; EC=1.13.11.- {ECO:0000256|RuleBase:RU003975};	--	GO:0005737,cytoplasm; GO:0046872,metal ion binding; GO:0016702,oxidoreductase activity, acting on single donors with incorporation of molecular oxygen, incorporation of two atoms of oxygen; GO:0031408,oxylipin biosynthetic process	PLAT/LH2 domain
VIT_201s0010g03530	0.84	0.69	0.77	1.28	1.6	1.3	68	63	54	83	127	87	2.40811	1.2679	0.00208004	0.035188	chr1	20870361	20876697	+	VIT_201s0010g03530	--	K19241 engulfment and cell motility protein 3 | (RefSeq) ELMO domain-containing protein A isoform X1 (A)	PREDICTED: ELMO domain-containing protein A [Vitis vinifera]	--	SubName: Full=Uncharacterized protein {ECO:0000313|EMBL:CBI27646.3};	Uncharacterized conserved protein	--	ELMO/CED-12 family
VIT_207s0031g02670	37.86	49.74	38.32	76.42	72.68	87.43	1583	2338	1391	2542	2963	3021	2.40757	1.26758	2.00449e-15	4.26455e-13	chr7	19064850	19065745	+	VIT_207s0031g02670	--	K21867 potassium channel | (RefSeq) ankyrin repeat domain-containing protein 17-like (A)	PREDICTED: protein DOG1-like 4 [Vitis vinifera]	RecName: Full=Protein DOG1-like 3 {ECO:0000303|PubMed:17065317};	SubName: Full=Uncharacterized protein {ECO:0000313|EMBL:CBI21619.3};	--	GO:0043565,sequence-specific DNA binding; GO:0006351,transcription, DNA-templated	Seed dormancy control
VIT_211s0016g02350	0.16	0.17	0.19	0.42	0.51	0.27	29	35	30	63	93	41	2.398	1.262	0.00116948	0.0224856	chr11	1892812	1898972	+	VIT_211s0016g02350	--	K00559 sterol 24-C-methyltransferase [EC:2.1.1.41] | (RefSeq) cycloartenol-C-24-methyltransferase 1-like (A)	PREDICTED: uncharacterized protein LOC100268021 [Vitis vinifera]	--	SubName: Full=Uncharacterized protein {ECO:0000313|EMBL:CBI27925.3};	--	GO:0016021,integral component of membrane; GO:0008168,methyltransferase activity	Hypothetical methyltransferase
VIT_207s0005g06090	6.39	6.46	7.85	12.35	13.47	11.82	487	553	519	748	1000	744	2.39769	1.26165	1.19372e-12	1.98005e-10	chr7	10873424	10875055	-	VIT_207s0005g06090	--	K04733 interleukin-1 receptor-associated kinase 4 [EC:2.7.11.1] | (RefSeq) wall-associated receptor kinase 5-like (A)	PREDICTED: uncharacterized protein LOC100241465 [Vitis vinifera]	--	SubName: Full=Uncharacterized protein {ECO:0000313|EMBL:CCB60262.1};	--	GO:0005576,extracellular region; GO:0009405,pathogenesis	Clostridium epsilon toxin ETX/Bacillus mosquitocidal toxin MTX2
VIT_208s0007g08330	23.06	17.02	21.62	38.24	37.87	36.3	2141	1776	1742	2824	3427	2784	2.39486	1.25994	3.99586e-17	9.77636e-15	chr8	21672718	21675815	+	VIT_208s0007g08330	--	K01213 galacturan 1,4-alpha-galacturonidase [EC:3.2.1.67] | (RefSeq) polygalacturonase (A)	PREDICTED: polygalacturonase [Vitis vinifera]	RecName: Full=Polygalacturonase; Short=PG; EC=3.2.1.15; AltName: Full=Pectinase; Flags: Precursor;	SubName: Full=Polygalacturonase PG1 {ECO:0000313|EMBL:AAK81876.1};	--	GO:0005618,cell wall; GO:0005576,extracellular region; GO:0004650,polygalacturonase activity; GO:0005975,carbohydrate metabolic process; GO:0071555,cell wall organization; GO:0009835,fruit ripening	Glycosyl hydrolases family 28
VIT_207s0129g00240	2.32	1.55	2.21	3.15	3.62	4.23	122	92	101	132	186	184	2.39048	1.2573	0.000343794	0.0083591	chr7	15505670	15506797	+	VIT_207s0129g00240	--	K23480 zinc finger protein 362/384 | (RefSeq) zinc finger protein ZAT5 (A)	PREDICTED: zinc finger protein ZAT10 [Vitis vinifera]	RecName: Full=Zinc finger protein AZF1; AltName: Full=Zinc finger protein OZAKGYO; AltName: Full=Zinc-finger protein 1;	SubName: Full=Uncharacterized protein {ECO:0000313|EMBL:CCB57749.1};	FOG: Zn-finger	GO:0005634,nucleus; GO:0003677,DNA binding; GO:0003700,DNA-binding transcription factor activity; GO:0046872,metal ion binding; GO:0043565,sequence-specific DNA binding; GO:0009738,abscisic acid-activated signaling pathway; GO:0042538,hyperosmotic salinity response; GO:0045892,negative regulation of transcription, DNA-templated; GO:0010200,response to chitin; GO:0009409,response to cold; GO:00063…	Zinc finger, C2H2 type
VIT_214s0030g01890	1.03	1.19	1.71	2.29	2.25	2.57	98	127	141	173	208	202	2.38934	1.25661	0.000155233	0.00442124	chr14	6790297	6792625	+	VIT_214s0030g01890	--	--	PREDICTED: slit homolog 2 protein isoform X2 [Vitis vinifera]	--	SubName: Full=Uncharacterized protein {ECO:0000313|EMBL:CBI34190.3};	--	--	Human growth factor-like EGF
VIT_200s1764g00020	1.44	1.48	1.67	3.45	3.08	1.83	104	120	105	198	217	109	2.38906	1.25644	0.000591905	0.0131801	chrUn	40339006	40340553	-	VIT_200s1764g00020	--	K04733 interleukin-1 receptor-associated kinase 4 [EC:2.7.11.1] | (RefSeq) leucine-rich repeat receptor-like protein kinase PXC2 (A)	unnamed protein product, partial [Vitis vinifera]	RecName: Full=Probable LRR receptor-like serine/threonine-protein kinase At1g12460; EC=2.7.11.1; Flags: Precursor;	SubName: Full=Uncharacterized protein {ECO:0000313|EMBL:CBI23559.3}; Flags: Fragment;	--	GO:0016021,integral component of membrane; GO:0005886,plasma membrane; GO:0005524,ATP binding; GO:0004674,protein serine/threonine kinase activity	Leucine Rich Repeat
VIT_213s0019g02770	4.11	5.15	4.54	8.61	9.01	7.72	140	197	134	233	299	217	2.38535	1.2542	2.97198e-06	0.000144703	chr13	4006363	4007091	-	VIT_213s0019g02770	--	K13993 HSP20 family protein | (RefSeq) 18.2 kDa class I heat shock protein (A)	PREDICTED: 18.2 kDa class I heat shock protein [Vitis vinifera]	RecName: Full=18.2 kDa class I heat shock protein;	SubName: Full=Uncharacterized protein {ECO:0000313|EMBL:CCB56280.1};	Molecular chaperone (small heat-shock protein Hsp26/Hsp42)	GO:0005737,cytoplasm	CS domain
VIT_202s0087g00710	1.53	1.71	2.45	4.8	4.65	3.9	187	235	260	467	554	394	2.381	1.251	3.81531e-12	5.92675e-10	chr2	18248487	18251696	-	VIT_202s0087g00710	--	K09843 (+)-abscisic acid 8'-hydroxylase [EC:1.14.13.93] | (RefSeq) HYD2; hypodontia, autosomal recessive (2) (A)	hypodontia, autosomal recessive (2) [Vitis vinifera]	RecName: Full=Abscisic acid 8'-hydroxylase 1; Short=ABA 8'-hydroxylase 1; EC=1.14.13.93; AltName: Full=Cytochrome P450 707A1;	SubName: Full=ABA 8' hydroxylase 2 {ECO:0000313|EMBL:AGH68823.1}; EC=1.14.13.93 {ECO:0000313|EMBL:AGH68823.1};	Cytochrome P450 CYP4/CYP19/CYP26 subfamilies	GO:0016021,integral component of membrane; GO:0010295,(+)-abscisic acid 8'-hydroxylase activity; GO:0020037,heme binding; GO:0005506,iron ion binding; GO:0046345,abscisic acid catabolic process; GO:0016132,brassinosteroid biosynthetic process; GO:0010268,brassinosteroid homeostasis; GO:0016125,sterol metabolic process	Cytochrome P450
VIT_216s0013g00070	7.43	5.73	11.55	17.64	18.38	21.78	195	169	263	368	470	472	2.381	1.251	3.8612e-09	3.54813e-07	chr16	4762278	4762924	-	VIT_216s0013g00070	--	--	PREDICTED: probable non-specific lipid-transfer protein AKCS9 [Vitis vinifera]	--	SubName: Full=Uncharacterized protein {ECO:0000313|EMBL:CCB61164.1};	--	--	Probable lipid transfer
VIT_212s0055g01280	0.7	0.67	0.62	1.03	1.37	1.22	76	81	58	88	144	109	2.37907	1.2504	0.00122794	0.0233117	chr12	15236377	15246295	-	VIT_212s0055g01280	--	K13416 brassinosteroid insensitive 1-associated receptor kinase 1 [EC:2.7.10.1 2.7.11.1] | (RefSeq) BRASSINOSTEROID INSENSITIVE 1-associated receptor kinase 1 (A)	PREDICTED: BRASSINOSTEROID INSENSITIVE 1-associated receptor kinase 1 isoform X6 [Vitis vinifera]	RecName: Full=BRASSINOSTEROID INSENSITIVE 1-associated receptor kinase 1 {ECO:0000303|PubMed:12150929}; Short=AtBAK1 {ECO:0000303|PubMed:12150929}; Short=BRI1-associated receptor kinase 1 {ECO:0000303|PubMed:12150929}; EC=2.7.10.1 {ECO:0000305}; EC=2.7.11.1 {ECO:0000305}; AltName: Full=Protein ELONGATED; AltName: Full=Somatic embryogenesis receptor kinase 3 {ECO:0000303|PubMed:11706164}; Short=At…	SubName: Full=Uncharacterized protein {ECO:0000313|EMBL:CCB46177.1};	Serine/threonine protein kinase	GO:0010008,endosome membrane; GO:0016021,integral component of membrane; GO:0005886,plasma membrane; GO:0005524,ATP binding; GO:0033612,receptor serine/threonine kinase binding; GO:0004675,transmembrane receptor protein serine/threonine kinase activity; GO:0004714,transmembrane receptor protein tyrosine kinase activity; GO:0007166,cell surface receptor signaling pathway	Leucine rich repeat
VIT_216s0098g00860	2.59	3.09	4.03	5.23	5.67	6.58	204	274	276	328	436	429	2.37334	1.24692	2.05579e-06	0.000105335	chr16	21182902	21186983	-	VIT_216s0098g00860	--	K05278 flavonol synthase [EC:1.14.11.23] | (RefSeq) flavonol synthase/flavanone 3-hydroxylase-like (A)	uncharacterized protein LOC100854106 [Vitis vinifera]	RecName: Full=Protein DOWNY MILDEW RESISTANCE 6 {ECO:0000303|PubMed:15986928}; Short=AtDMR6 {ECO:0000303|PubMed:15986928}; EC=1.14.11.- {ECO:0000255|PROSITE-ProRule:PRU00805}; AltName: Full=2-oxoglutarate (2OG)-Fe(II) oxygenase-like protein DMR6 {ECO:0000303|PubMed:18248595}; AltName: Full=Salicylate 3-hydroxylase DMR6 {ECO:0000305}; Short=S3H DMR6 {ECO:0000305}; Short=SA 3-hydroxylase DMR6 {ECO:…	SubName: Full=2ODDlike2 {ECO:0000313|EMBL:AGQ42622.1};	Iron/ascorbate family oxidoreductases	GO:0033759,flavone synthase activity; GO:0046872,metal ion binding; GO:0034785,salicylate 5-hydroxylase activity; GO:0042742,defense response to bacterium; GO:0002229,defense response to oomycetes; GO:0009813,flavonoid biosynthetic process; GO:0010150,leaf senescence; GO:0009617,response to bacterium; GO:0009620,response to fungus; GO:0002239,response to oomycetes; GO:0009751,response to salicyli…	non-haem dioxygenase in morphine synthesis N-terminal
VIT_211s0118g00815	2.71	3.56	3.73	5.68	5.79	6.71	153	226	183	255	319	313	2.36744	1.24333	2.86423e-06	0.000140154	chr11	6640285	6641494	-	VIT_211s0118g00815	--	--	PREDICTED: uncharacterized protein LOC104880688 [Vitis vinifera]	--	SubName: Full=Uncharacterized protein {ECO:0000313|EMBL:CAN80242.1};	--	--	--
VIT_201s0150g00410	10.19	8.11	11.19	14.91	14.21	12.53	690	617	658	1461.46	938	701	2.36676	1.24292	0.000104327	0.00319562	chr1	22777883	22779333	-	VIT_201s0150g00410	--	--	PREDICTED: uncharacterized protein LOC100255664 [Vitis vinifera]	--	SubName: Full=Uncharacterized protein {ECO:0000313|EMBL:CCB52280.1};	--	--	Domain of unknown function (DUF4228)
VIT_214s0006g02660	4.87	4.25	5.25	7.15	7.99	5.16	536	525	501	1137.5	856	469	2.36476	1.24169	0.000935639	0.0187061	chr14	20629050	20632181	+	VIT_214s0006g02660	--	K04733 interleukin-1 receptor-associated kinase 4 [EC:2.7.11.1] | (RefSeq) LEAF RUST 10 DISEASE-RESISTANCE LOCUS RECEPTOR-LIKE PROTEIN KINASE-like 2.1 (A)	PREDICTED: LEAF RUST 10 DISEASE-RESISTANCE LOCUS RECEPTOR-LIKE PROTEIN KINASE-like 2.4 isoform X1 [Vitis vinifera]	RecName: Full=LEAF RUST 10 DISEASE-RESISTANCE LOCUS RECEPTOR-LIKE PROTEIN KINASE-like 2.1 {ECO:0000303|PubMed:12805585}; EC=2.7.11.1; AltName: Full=Probable receptor-like serine/threonine-protein kinase LRK10L-2.1 {ECO:0000305}; Flags: Precursor;	SubName: Full=Uncharacterized protein {ECO:0000313|EMBL:CAN67588.1};	Serine/threonine protein kinase	GO:0016021,integral component of membrane; GO:0005524,ATP binding; GO:0004674,protein serine/threonine kinase activity	Wall-associated receptor kinase C-terminal
VIT_217s0000g09190	29.82	29.14	27.99	50.47	49.27	58.95	2867	3149	2336	3860	4618	4683	2.36369	1.24104	5.41688e-22	2.12049e-19	chr17	10769758	10771906	+	VIT_217s0000g09190	--	K04422 mitogen-activated protein kinase kinase kinase 13 [EC:2.7.11.25] | (RefSeq) serine/threonine-protein kinase EDR1 isoform X1 (A)	PREDICTED: uncharacterized protein LOC100255423 [Vitis vinifera]	--	SubName: Full=Uncharacterized protein {ECO:0000313|EMBL:CAN71778.1};	--	--	PB1 domain
VIT_211s0052g01180	2.35	2.05	1.72	3.76	3.78	3.65	116	114	74	148	182	149	2.36349	1.24092	0.000140197	0.00408952	chr11	18940464	18942492	-	VIT_211s0052g01180	--	K14504 xyloglucan:xyloglucosyl transferase TCH4 [EC:2.4.1.207] | (RefSeq) probable xyloglucan endotransglucosylase/hydrolase protein 23 (A)	PREDICTED: probable xyloglucan endotransglucosylase/hydrolase protein 23 [Vitis vinifera]	RecName: Full=Probable xyloglucan endotransglucosylase/hydrolase protein 23; Short=At-XTH23; Short=XTH-23; EC=2.4.1.207; Flags: Precursor;	RecName: Full=Xyloglucan endotransglucosylase/hydrolase {ECO:0000256|RuleBase:RU361120}; EC=2.4.1.207 {ECO:0000256|RuleBase:RU361120};	--	GO:0048046,apoplast; GO:0005618,cell wall; GO:0005794,Golgi apparatus; GO:0004553,hydrolase activity, hydrolyzing O-glycosyl compounds; GO:0016762,xyloglucan:xyloglucosyl transferase activity; GO:0042546,cell wall biogenesis; GO:0071555,cell wall organization; GO:0010411,xyloglucan metabolic process	Xyloglucan endo-transglycosylase (XET) C-terminus
VIT_212s0059g00310	3.04	4.17	2.78	8.08	8.47	6.86	68	105	54	144	185	127	2.359	1.238	1.79022e-06	9.31913e-05	chr12	5170138	5170617	-	VIT_212s0059g00310	--	--	PREDICTED: uncharacterized protein LOC100258604 [Vitis vinifera]	--	SubName: Full=Uncharacterized protein {ECO:0000313|EMBL:CCB51941.1};	--	GO:0005509,calcium ion binding	EF-hand domain pair
VIT_218s0001g15220	12.82	10.96	17.87	23.66	24.1	26.06	739	710	894	1085	1354	1241	2.35595	1.23631	5.74664e-09	5.11268e-07	chr18	13312158	13313392	+	VIT_218s0001g15220	--	--	PREDICTED: uncharacterized protein LOC100245483 [Vitis vinifera]	--	SubName: Full=Uncharacterized protein {ECO:0000313|EMBL:CCB46090.1};	--	GO:0016021,integral component of membrane	--
VIT_212s0035g00020	1.61	1.7	2.52	3.84	3.41	3.12	204	242	277	386	420	326	2.34855	1.23177	5.15518e-06	0.000235204	chr12	19143600	19146939	-	VIT_212s0035g00020	--	K04733 interleukin-1 receptor-associated kinase 4 [EC:2.7.11.1] | (RefSeq) MDIS1-interacting receptor like kinase 2-like (A)	PREDICTED: probable leucine-rich repeat receptor-like protein kinase At1g35710 isoform X1 [Vitis vinifera]	RecName: Full=MDIS1-interacting receptor like kinase 2 {ECO:0000303|PubMed:26863186}; Short=AtMIK2 {ECO:0000303|PubMed:26863186}; AltName: Full=Probable LRR receptor-like serine/threonine-protein kinase At4g08850; EC=2.7.11.1 {ECO:0000305}; Flags: Precursor;	SubName: Full=Uncharacterized protein {ECO:0000313|EMBL:CCB48650.1};	--	GO:0016021,integral component of membrane; GO:0016020,membrane; GO:0005886,plasma membrane; GO:0009506,plasmodesma; GO:0090406,pollen tube; GO:0005524,ATP binding; GO:0004674,protein serine/threonine kinase activity	ABC1 family
VIT_206s0009g03360	2.92	2.93	2.74	3.89	4.42	4.5	252	284	205	467	372	321	2.34818	1.23154	0.000267201	0.00680979	chr6	16559422	16567355	-	VIT_206s0009g03360	--	K20782 hydroxyproline O-arabinosyltransferase [EC:2.4.2.58] | (RefSeq) hydroxyproline O-arabinosyltransferase 3 (A)	PREDICTED: hydroxyproline O-arabinosyltransferase 3 [Vitis vinifera]	RecName: Full=Hydroxyproline O-arabinosyltransferase 3 {ECO:0000303|PubMed:24036508}; EC=2.4.2.58 {ECO:0000269|PubMed:24036508};	SubName: Full=Uncharacterized protein {ECO:0000313|EMBL:CCB49051.1};	--	GO:0005768,endosome; GO:0005794,Golgi apparatus; GO:0016021,integral component of membrane; GO:0005802,trans-Golgi network; GO:1990585,hydroxyproline O-arabinosyltransferase activity; GO:0016757,transferase activity, transferring glycosyl groups	--
VIT_212s0059g00280	3.4	3.12	4.15	5.16	5.62	4.18	292	301	309	640.64	470	296	2.3392	1.22602	0.00283841	0.0441754	chr12	5139472	5141309	-	VIT_212s0059g00280	--	K09286 EREBP-like factor | (RefSeq) ethylene-responsive transcription factor ERF054 (A)	PREDICTED: ethylene-responsive transcription factor ERF054-like [Vitis vinifera]	RecName: Full=Ethylene-responsive transcription factor ERF053 {ECO:0000305}; Short=AtERF53 {ECO:0000303|PubMed:22095047};	SubName: Full=Uncharacterized protein {ECO:0000313|EMBL:CCB51939.1};	--	GO:0005737,cytoplasm; GO:0005634,nucleus; GO:0003700,DNA-binding transcription factor activity; GO:0043565,sequence-specific DNA binding; GO:0009873,ethylene-activated signaling pathway; GO:1900036,positive regulation of cellular response to heat; GO:0045893,positive regulation of transcription, DNA-templated; GO:2000070,regulation of response to water deprivation; GO:0009651,response to salt str…	AP2 domain
VIT_212s0059g00280	3.4	3.12	4.15	5.16	5.62	4.18	292	301	309	640.64	470	296	2.3392	1.22602	0.00283841	0.0441754	chr12	5139472	5141309	-	VIT_212s0059g00280	--	K09286 EREBP-like factor | (RefSeq) ethylene-responsive transcription factor ERF054 (A)	PREDICTED: ethylene-responsive transcription factor ERF054-like [Vitis vinifera]	RecName: Full=Ethylene-responsive transcription factor ERF053 {ECO:0000305}; Short=AtERF53 {ECO:0000303|PubMed:22095047};	SubName: Full=Uncharacterized protein {ECO:0000313|EMBL:CCB51939.1};	--	GO:0005737,cytoplasm; GO:0005634,nucleus; GO:0003700,DNA-binding transcription factor activity; GO:0043565,sequence-specific DNA binding; GO:0009873,ethylene-activated signaling pathway; GO:1900036,positive regulation of cellular response to heat; GO:0045893,positive regulation of transcription, DNA-templated; GO:2000070,regulation of response to water deprivation; GO:0009651,response to salt str…	AP2 domain
VIT_214s0006g01620	1.6	1.97	2	3.26	2.59	4.28	119	165	129	193	188	263	2.33898	1.22588	0.000142272	0.00413774	chr14	17967792	17969553	-	VIT_214s0006g01620	--	K09422 transcription factor MYB, plant | (RefSeq) MYBC2-L3; transcription repressor MYB6 (A)	PREDICTED: transcription repressor MYB6 [Vitis vinifera]	RecName: Full=Transcription repressor MYB4; AltName: Full=Myb-related protein 4; Short=AtMYB4;	SubName: Full=R2R3 MYB transcription factor {ECO:0000313|EMBL:AIP98385.1};	Transcription factor, Myb superfamily	GO:0005634,nucleus; GO:0003677,DNA binding; GO:0003700,DNA-binding transcription factor activity; GO:0000981,DNA-binding transcription factor activity, RNA polymerase II-specific; GO:0043565,sequence-specific DNA binding; GO:0001135,RNA polymerase II transcription regulator recruiting activity; GO:0044212,transcription regulatory region DNA binding; GO:0030154,cell differentiation; GO:1903086,neg…	Myb-like DNA-binding domain
VIT_201s0010g03510	13.32	9.28	12.84	16.88	17.54	15.52	729	571	610	1337.7	936	702	2.33694	1.22462	0.00023865	0.00621156	chr1	20850068	20852679	+	VIT_201s0010g03510	--	K13272 flavonoid O-methyltransferase [EC:2.1.1.267] | (RefSeq) FAOMT, OMT3.1, VvAOMT; anthocyanin O-methyltransferase (A)	RecName: Full=Flavonoid 3',5'-methyltransferase; AltName: Full=Anthocyanin-O-methyltransferase; Short=VvAOMT ACO52469.1 anthocyanin-O-methyltransferase [Vitis vinifera]	RecName: Full=Flavonoid 3',5'-methyltransferase; EC=2.1.1.267 {ECO:0000269|PubMed:19525322, ECO:0000269|PubMed:20580386}; AltName: Full=Anthocyanin-O-methyltransferase; Short=VvAOMT;	SubName: Full=Anthocyanin O-methyltransferase {ECO:0000313|EMBL:ADY18303.1};	O-methyltransferase	GO:0005737,cytoplasm; GO:0046872,metal ion binding; GO:0008171,O-methyltransferase activity; GO:0009718,anthocyanin-containing compound biosynthetic process; GO:0033485,cyanidin 3-O-glucoside biosynthetic process; GO:0033486,delphinidin 3-O-glucoside biosynthetic process; GO:0043473,pigmentation	Methyltransferase domain
VIT_202s0236g00100	13.07	14.11	19.84	23.5	27.09	32.3	469	569	618	671	948	958	2.33424	1.22295	1.91437e-07	1.21655e-05	chr2	5533710	5534597	-	VIT_202s0236g00100	--	--	PREDICTED: uncharacterized protein LOC100853220 [Vitis vinifera]	--	SubName: Full=Uncharacterized protein {ECO:0000313|EMBL:CBI23386.3};	--	--	Protease inhibitor/seed storage/LTP family
VIT_218s0001g08710	3.45	2.16	3.11	6.17	6.48	7.38	64	45	50	91	117	113	2.332	1.222	4.84737e-05	0.00167333	chr18	7185268	7185664	-	VIT_218s0001g08710	--	K09060 plant G-box-binding factor | (RefSeq) GBF12; G-box binding protein (A)	PREDICTED: bZIP transcription factor 2 [Vitis vinifera]	RecName: Full=Basic leucine zipper 4 {ECO:0000303|PubMed:11906833}; Short=AtbZIP4 {ECO:0000303|PubMed:11906833};	SubName: Full=Uncharacterized protein {ECO:0000313|EMBL:CAN59722.1};	--	GO:0005634,nucleus; GO:0003677,DNA binding; GO:0003700,DNA-binding transcription factor activity; GO:0006351,transcription, DNA-templated	Basic region leucine zipper
VIT_214s0066g01590	0.64	0.43	0.7	1.23	1.49	1.35	119	90	113	181	270	207	2.333	1.222	1.02242e-07	7.09639e-06	chr14	27959011	27964325	+	VIT_214s0066g01590	--	K03549 KUP system potassium uptake protein | (RefSeq) potassium transporter 8-like isoform X1 (A)	hypothetical protein VITISV_043282 [Vitis vinifera]	RecName: Full=Protein SUPPRESSOR OF QUENCHING 1, chloroplastic {ECO:0000303|PubMed:23818601}; EC=3.1.3.- {ECO:0000250|UniProtKB:P95649}; Flags: Precursor;	SubName: Full=Uncharacterized protein {ECO:0000313|EMBL:CAN80443.1};	--	GO:0009507,chloroplast; GO:0009570,chloroplast stroma; GO:0009534,chloroplast thylakoid; GO:0009535,chloroplast thylakoid membrane; GO:0016021,integral component of membrane; GO:0042651,thylakoid membrane; GO:0016787,hydrolase activity; GO:0046872,metal ion binding; GO:0045454,cell redox homeostasis; GO:0008152,metabolic process; GO:0010196,nonphotochemical quenching	NHL repeat
VIT_217s0000g03160	4.25	3.46	3.44	5.97	7.84	5.91	94	86	66	105	169	108	2.32927	1.21988	0.00137612	0.0253863	chr17	3059186	3059744	-	VIT_217s0000g03160	--	--	--	--	SubName: Full=Uncharacterized protein {ECO:0000313|EMBL:CCB43245.1};	--	--	--
VIT_208s0040g02600	5.45	4.46	4.73	7.49	6.52	6.52	599	551	451	1192.1	699	592	2.32645	1.21813	0.000107043	0.00326719	chr8	13642517	13644871	-	VIT_208s0040g02600	--	--	PREDICTED: F-box protein At2g39490 [Vitis vinifera]	RecName: Full=F-box protein At2g39490;	SubName: Full=Uncharacterized protein {ECO:0000313|EMBL:CBI32674.3};	--	--	F-box-like
VIT_211s0016g03350	1.17	1.11	1.58	2.54	2.27	1.99	74	79	87	128	140	104	2.325	1.21723	0.00157178	0.0280955	chr11	2729375	2730729	-	VIT_211s0016g03350	--	K09286 EREBP-like factor | (RefSeq) dehydration-responsive element-binding protein 3 (A)	PREDICTED: dehydration-responsive element-binding protein 3 [Vitis vinifera]	RecName: Full=Dehydration-responsive element-binding protein 3; AltName: Full=Protein TINY 2;	SubName: Full=Uncharacterized protein {ECO:0000313|EMBL:CCB51495.1};	--	GO:0005634,nucleus; GO:0003700,DNA-binding transcription factor activity; GO:0043565,sequence-specific DNA binding; GO:0009873,ethylene-activated signaling pathway; GO:0045893,positive regulation of transcription, DNA-templated; GO:0006351,transcription, DNA-templated	AP2 domain
VIT_218s0001g07610	0.25	0.2	0.31	0.65	0.44	0.67	36	33	39	74	62	79	2.322	1.216	0.000808711	0.0167148	chr18	5851680	5855061	+	VIT_218s0001g07610	--	K20478 golgin subfamily B member 1 | (RefSeq) uncharacterized LOC107783593 (A)	PREDICTED: protein NETWORKED 2A [Vitis vinifera]	RecName: Full=Protein NETWORKED 2D {ECO:0000303|PubMed:22840520};	SubName: Full=Uncharacterized protein {ECO:0000313|EMBL:CCB45661.1};	--	GO:0005886,plasma membrane; GO:0003779,actin binding	KIP1-like protein
VIT_208s0058g01390	4.63	4.58	4.73	7.54	8.25	8.96	254	282	225	329	441	406	2.318	1.21288	5.00375e-08	3.7239e-06	chr8	10843800	10846082	-	VIT_208s0058g01390	--	K13459 disease resistance protein RPS2 | (RefSeq) disease resistance protein RPS2 (A)	unnamed protein product, partial [Vitis vinifera]	RecName: Full=Probable WRKY transcription factor 70; AltName: Full=WRKY DNA-binding protein 70;	SubName: Full=Uncharacterized protein {ECO:0000313|EMBL:CCB44765.1};	--	GO:0005634,nucleus; GO:0003700,DNA-binding transcription factor activity; GO:0043565,sequence-specific DNA binding; GO:0042742,defense response to bacterium; GO:0050832,defense response to fungus; GO:0009864,induced systemic resistance, jasmonic acid mediated signaling pathway; GO:1900056,negative regulation of leaf senescence; GO:0045892,negative regulation of transcription, DNA-templated; GO:00…	WRKY DNA -binding domain
VIT_208s0007g08020	20.02	15.81	15.02	24.99	24.72	22.02	427	379	278	771.68	514	388	2.31598	1.21162	0.0009478	0.0189106	chr8	21390403	21390859	+	VIT_208s0007g08020	--	--	unnamed protein product, partial [Vitis vinifera]	--	SubName: Full=Uncharacterized protein {ECO:0000313|EMBL:CCB55158.1};	--	GO:0016021,integral component of membrane	--
VIT_206s0061g00760	9.86	9.32	9.31	15.84	17.6	17.02	467	496	383	597	813	666	2.31352	1.21009	6.55194e-12	9.61525e-10	chr6	18287495	18288509	+	VIT_206s0061g00760	--	K23480 zinc finger protein 362/384 | (RefSeq) zinc finger protein ZAT5 (A)	PREDICTED: zinc finger protein ZAT5 [Vitis vinifera]	RecName: Full=Zinc finger protein ZAT5;	SubName: Full=Uncharacterized protein {ECO:0000313|EMBL:CCB44216.1};	FOG: Zn-finger	GO:0005634,nucleus; GO:0003700,DNA-binding transcription factor activity; GO:0046872,metal ion binding; GO:0043565,sequence-specific DNA binding; GO:0006355,regulation of transcription, DNA-templated; GO:0006351,transcription, DNA-templated	C2H2-type zinc ribbon
VIT_210s0003g01650	10.79	9.07	10.99	15.77	19.6	18.66	345	326	305	401	611	493	2.31301	1.20977	4.34157e-08	3.28099e-06	chr10	3070045	3070729	+	VIT_210s0003g01650	--	--	PREDICTED: uncharacterized protein LOC100246308 [Vitis vinifera]	RecName: Full=Precursor of CEP14 {ECO:0000303|PubMed:24179096}; Short=PCEP14 {ECO:0000303|PubMed:24179096}; Contains: RecName: Full=C-terminally encoded peptide 14 {ECO:0000303|PubMed:24179096}; Short=CEP14 {ECO:0000303|PubMed:24179096}; Flags: Precursor;	SubName: Full=Uncharacterized protein {ECO:0000313|EMBL:CCB55704.1};	--	GO:0048046,apoplast; GO:0005179,hormone activity; GO:0007275,multicellular organism development; GO:1902025,nitrate import; GO:2000280,regulation of root development; GO:0010037,response to carbon dioxide; GO:0006970,response to osmotic stress	--
VIT_217s0000g04880	9.25	7.47	10.75	16.64	14.72	16.91	315	286	318	451	489	476	2.31121	1.20865	2.20714e-07	1.3671e-05	chr17	5277070	5277799	-	VIT_217s0000g04880	--	K01870 isoleucyl-tRNA synthetase [EC:6.1.1.5] | (RefSeq) isoleucine--tRNA ligase, chloroplastic/mitochondrial-like (A)	PREDICTED: dirigent protein 22 [Vitis vinifera]	RecName: Full=Dirigent protein 23; Short=AtDIR23; Flags: Precursor;	RecName: Full=Dirigent protein {ECO:0000256|RuleBase:RU363099};	--	GO:0048046,apoplast; GO:0016853,isomerase activity	Dirigent-like protein
VIT_203s0038g03220	2.18	2.11	2.57	3.86	4.34	3.79	262	285	269	370	509	377	2.30882	1.20716	7.70696e-08	5.45989e-06	chr3	2341585	2344558	-	VIT_203s0038g03220	--	K13473 chitin elicitor-binding protein | (RefSeq) uncharacterized protein LOC100384051 precursor (A)	PREDICTED: lysM domain-containing GPI-anchored protein 2 [Vitis vinifera]	RecName: Full=LysM domain-containing GPI-anchored protein 2; AltName: Full=Chitin elicitor-binding protein LYM2; Short=CEBiP LYM2; Flags: Precursor;	SubName: Full=Uncharacterized protein {ECO:0000313|EMBL:CCB60574.1};	--	GO:0031225,anchored component of membrane; GO:0046658,anchored component of plasma membrane; GO:0005886,plasma membrane; GO:0009506,plasmodesma; GO:0008061,chitin binding; GO:0006952,defense response	LysM domain
VIT_207s0031g01710	8.89	7.37	11.54	14.81	15.7	17.86	529	493	596	701	911	878	2.30841	1.2069	7.72692e-08	5.45989e-06	chr7	17794258	17797278	-	VIT_207s0031g01710	--	K18835 WRKY transcription factor 2 | (Kazusa) Lj0g3v0248869.1; - (A)	PREDICTED: probable WRKY transcription factor 51 [Vitis vinifera]	RecName: Full=Probable WRKY transcription factor 51; AltName: Full=WRKY DNA-binding protein 51;	SubName: Full=Uncharacterized protein {ECO:0000313|EMBL:CCB47125.1};	--	GO:0005634,nucleus; GO:0003700,DNA-binding transcription factor activity; GO:0043565,sequence-specific DNA binding; GO:0042742,defense response to bacterium; GO:0050832,defense response to fungus; GO:0009867,jasmonic acid mediated signaling pathway; GO:0006351,transcription, DNA-templated	FAR1 DNA-binding domain
VIT_216s0050g01780	1.68	1.66	2.37	3.01	3.41	3.53	132	147	162	188	261	229	2.30612	1.20547	9.27156e-05	0.00290356	chr16	18731976	18733757	-	VIT_216s0050g01780	--	--	PREDICTED: probable membrane-associated kinase regulator 2 [Vitis vinifera]	RecName: Full=Probable membrane-associated kinase regulator 2;	SubName: Full=Uncharacterized protein {ECO:0000313|EMBL:CCB47799.1};	--	GO:0005886,plasma membrane	--
VIT_208s0007g08680	0.75	0.66	0.73	1.83	1.63	1.41	60	60	51	117	128	94	2.304	1.204	1.61768e-05	0.00064618	chr8	22052232	22053954	+	VIT_208s0007g08680	--	--	PREDICTED: uncharacterized protein LOC100255467 [Vitis vinifera]	--	SubName: Full=Uncharacterized protein {ECO:0000313|EMBL:CCB55119.1};	--	GO:0016021,integral component of membrane	--
VIT_204s0008g01510	12.16	14.57	10.95	23.6	21.44	22.69	554	746	433	855	952	854	2.30323	1.20366	2.72312e-11	3.72724e-09	chr4	1223278	1224822	-	VIT_204s0008g01510	--	K13993 HSP20 family protein | (RefSeq) 17.3 kDa class II heat shock protein (A)	PREDICTED: 17.3 kDa class II heat shock protein [Vitis vinifera]	RecName: Full=17.2 kDa class II heat shock protein;	SubName: Full=Uncharacterized protein {ECO:0000313|EMBL:CCB46585.1};	Molecular chaperone (small heat-shock protein Hsp26/Hsp42)	GO:0005737,cytoplasm	BON domain
VIT_203s0038g04100	53.43	49.76	61.09	76.06	76.43	78.18	6708	7022	6658	13824.7	9354	8110	2.302	1.20288	6.61983e-10	6.71347e-08	chr3	2970218	2972996	+	VIT_203s0038g04100	--	K00021 hydroxymethylglutaryl-CoA reductase (NADPH) [EC:1.1.1.34] | (RefSeq) 3-hydroxy-3-methylglutaryl-coenzyme A reductase (A)	PREDICTED: 3-hydroxy-3-methylglutaryl-coenzyme A reductase [Vitis vinifera]	RecName: Full=3-hydroxy-3-methylglutaryl-coenzyme A reductase; Short=HMG-CoA reductase; EC=1.1.1.34;	RecName: Full=3-hydroxy-3-methylglutaryl coenzyme A reductase {ECO:0000256|RuleBase:RU361219}; Short=HMG-CoA reductase {ECO:0000256|RuleBase:RU361219}; EC=1.1.1.34 {ECO:0000256|RuleBase:RU361219};	3-hydroxy-3-methylglutaryl-CoA (HMG-CoA) reductase	GO:0005789,endoplasmic reticulum membrane; GO:0016021,integral component of membrane; GO:0004420,hydroxymethylglutaryl-CoA reductase (NADPH) activity; GO:0050661,NADP binding; GO:0015936,coenzyme A metabolic process; GO:0008299,isoprenoid biosynthetic process	Hydroxymethylglutaryl-coenzyme A reductase
VIT_216s0050g00910	234.04	225.96	226.46	326.35	321.85	318.67	17192	18657	14441	34707.4	23049	19343	2.29964	1.20141	1.75518e-16	4.08977e-14	chr16	17827591	17830625	-	VIT_216s0050g00910	--	K03327 multidrug resistance protein, MATE family | (RefSeq) protein DETOXIFICATION 35 (A)	PREDICTED: protein DETOXIFICATION 35 [Vitis vinifera]	RecName: Full=Protein DETOXIFICATION 34 {ECO:0000303|PubMed:11739388}; Short=AtDTX34 {ECO:0000303|PubMed:11739388}; AltName: Full=Multidrug and toxic compound extrusion protein 34 {ECO:0000305}; Short=MATE protein 34 {ECO:0000305};	RecName: Full=Protein DETOXIFICATION {ECO:0000256|RuleBase:RU004914}; AltName: Full=Multidrug and toxic compound extrusion protein {ECO:0000256|RuleBase:RU004914};	Uncharacterized membrane protein, predicted efflux pump	GO:0016021,integral component of membrane; GO:0015297,antiporter activity; GO:0015238,drug transmembrane transporter activity; GO:0006855,drug transmembrane transport	Polysaccharide biosynthesis C-terminal domain
VIT_209s0002g00700	1.27	1.26	1.23	2	2.55	2.03	87	97	73	109	170	115	2.29961	1.20139	0.000980378	0.0194614	chr9	472050	473639	+	VIT_209s0002g00700	--	--	PREDICTED: dormancy-associated protein homolog 4 isoform X1 [Vitis vinifera]	RecName: Full=Dormancy-associated protein homolog 4 {ECO:0000305}; AltName: Full=DRM1 homolog 4 {ECO:0000305};	SubName: Full=Uncharacterized protein {ECO:0000313|EMBL:CBI35822.3};	--	--	Dormancy/auxin associated protein
VIT_215s0046g01140	5.47	5.76	8.21	9.69	10.54	9.29	763	903	994	1574	1432	1070	2.2985	1.20069	5.71126e-06	0.000258168	chr15	18190600	18193702	+	VIT_215s0046g01140	--	K19613 leucine-rich repeat protein SHOC2 | (RefSeq) uncharacterized protein LOC111313103 isoform X1 (A)	PREDICTED: probable WRKY transcription factor 46 [Vitis vinifera]	RecName: Full=Probable WRKY transcription factor 30; AltName: Full=WRKY DNA-binding protein 30;	SubName: Full=Putative WRKY transcription factor 30 {ECO:0000313|EMBL:AAR92477.1};	--	GO:0005737,cytoplasm; GO:0005634,nucleus; GO:0003700,DNA-binding transcription factor activity; GO:0043565,sequence-specific DNA binding; GO:0044212,transcription regulatory region DNA binding; GO:0042542,response to hydrogen peroxide; GO:0010193,response to ozone; GO:0009751,response to salicylic acid; GO:0006351,transcription, DNA-templated	WRKY DNA -binding domain
VIT_208s0007g08520	23.23	24.01	19.45	32.42	31.93	29.83	527	612	383	1064.7	706	559	2.29602	1.19914	9.10384e-05	0.0028556	chr8	21921253	21921738	-	VIT_208s0007g08520	--	--	hypothetical protein Ccrd_008314 [Cynara cardunculus var. scolymus]	--	SubName: Full=Uncharacterized protein {ECO:0000313|EMBL:CCB55128.1};	--	--	--
VIT_207s0104g00200	2.97	2.28	3.58	3.9	4.01	4.4	375	324	392	713.44	494	459	2.29116	1.19608	0.00279566	0.0437057	chr7	1458553	1482653	-	VIT_207s0104g00200	--	--	PREDICTED: uncharacterized protein LOC104879780 [Vitis vinifera]	--	SubName: Full=Uncharacterized protein {ECO:0000313|EMBL:CBI32361.3};	Predicted PhzC/PhzF-type epimerase	GO:0003824,catalytic activity; GO:0009058,biosynthetic process	Phenazine biosynthesis-like protein
VIT_214s0083g00520	2.47	2.09	2.45	3.16	3.4	3.29	289	275	249	535.08	387	318	2.28797	1.19407	0.0013544	0.0251108	chr14	22568639	22571298	+	VIT_214s0083g00520	--	K00318 proline dehydrogenase [EC:1.5.-.-] | (RefSeq) proline dehydrogenase 2, mitochondrial (A)	PREDICTED: proline dehydrogenase 2, mitochondrial [Vitis vinifera]	RecName: Full=Proline dehydrogenase 2, mitochondrial; EC=1.5.5.2; AltName: Full=Osmotic stress-induced proline dehydrogenase; AltName: Full=Proline oxidase; Flags: Precursor;	RecName: Full=Proline dehydrogenase {ECO:0000256|RuleBase:RU364054}; EC=1.5.5.2 {ECO:0000256|RuleBase:RU364054};	Proline oxidase	GO:0005739,mitochondrion; GO:0071949,FAD binding; GO:0004657,proline dehydrogenase activity; GO:0006562,proline catabolic process; GO:0010133,proline catabolic process to glutamate; GO:0006970,response to osmotic stress; GO:0009414,response to water deprivation	Proline dehydrogenase
VIT_206s0004g00690	0.26	0.3	0.5	0.58	0.85	0.94	33	42	55	58	105	98	2.286	1.193	0.000871541	0.0177325	chr6	818852	822831	-	VIT_206s0004g00690	--	K04733 interleukin-1 receptor-associated kinase 4 [EC:2.7.11.1] | (RefSeq) uncharacterized protein LOC110908553 (A)	PREDICTED: IQ domain-containing protein IQM2 isoform X1 [Vitis vinifera]	RecName: Full=IQ domain-containing protein IQM2 {ECO:0000305}; AltName: Full=IQ motif-containing protein 2 {ECO:0000303|Ref.3};	SubName: Full=Uncharacterized protein {ECO:0000313|EMBL:CCB43799.1};	--	GO:0005737,cytoplasm; GO:0005634,nucleus	--
VIT_208s0040g02700	3.62	3.12	3.92	7.42	7.9	8.7	491	476	462	801	1044	975	2.284	1.191	8.65645e-21	3.08059e-18	chr8	13723947	13727571	-	VIT_208s0040g02700	--	K14292 trimethylguanosine synthase [EC:2.1.1.-] | (RefSeq) trimethylguanosine synthase (A)	PREDICTED: protein SODIUM POTASSIUM ROOT DEFECTIVE 3 [Vitis vinifera]	RecName: Full=Protein SODIUM POTASSIUM ROOT DEFECTIVE 2 {ECO:0000303|PubMed:21193571}; Short=NaKR2 {ECO:0000303|PubMed:21193571}; AltName: Full=Heavy metal-associated plant protein 3 {ECO:0000303|PubMed:23368984}; Short=AtHPP03 {ECO:0000303|PubMed:23368984};	SubName: Full=Uncharacterized protein {ECO:0000313|EMBL:CBI32665.3};	Copper chaperone	GO:0005737,cytoplasm; GO:0046914,transition metal ion binding; GO:0046916,cellular transition metal ion homeostasis; GO:0030001,metal ion transport	Heavy-metal-associated domain
VIT_218s0001g03240	7.82	6.75	8.77	13.56	13.38	13.49	413	401	402	570	689	589	2.27961	1.18878	1.60834e-09	1.55074e-07	chr18	3219544	3220699	+	VIT_218s0001g03240	--	K09286 EREBP-like factor | (RefSeq) ethylene-responsive transcription factor RAP2-1-like (A)	PREDICTED: ethylene-responsive transcription factor ERF014-like [Vitis vinifera]	RecName: Full=Ethylene-responsive transcription factor ERF012; AltName: Full=Dehydration response element-binding protein 26 {ECO:0000303|PubMed:21069430};	SubName: Full=Uncharacterized protein {ECO:0000313|EMBL:CCB45500.1};	--	GO:0005634,nucleus; GO:0003700,DNA-binding transcription factor activity; GO:0043565,sequence-specific DNA binding; GO:0044212,transcription regulatory region DNA binding; GO:0071497,cellular response to freezing; GO:0034605,cellular response to heat; GO:0009873,ethylene-activated signaling pathway; GO:0045893,positive regulation of transcription, DNA-templated; GO:0009753,response to jasmonic ac…	AP2 domain
VIT_218s0001g03240	7.82	6.75	8.77	13.56	13.38	13.49	413	401	402	570	689	589	2.27961	1.18878	1.60834e-09	1.55074e-07	chr18	3219544	3220699	+	VIT_218s0001g03240	--	K09286 EREBP-like factor | (RefSeq) ethylene-responsive transcription factor RAP2-1-like (A)	PREDICTED: ethylene-responsive transcription factor ERF014-like [Vitis vinifera]	RecName: Full=Ethylene-responsive transcription factor ERF012; AltName: Full=Dehydration response element-binding protein 26 {ECO:0000303|PubMed:21069430};	SubName: Full=Uncharacterized protein {ECO:0000313|EMBL:CCB45500.1};	--	GO:0005634,nucleus; GO:0003700,DNA-binding transcription factor activity; GO:0043565,sequence-specific DNA binding; GO:0044212,transcription regulatory region DNA binding; GO:0071497,cellular response to freezing; GO:0034605,cellular response to heat; GO:0009873,ethylene-activated signaling pathway; GO:0045893,positive regulation of transcription, DNA-templated; GO:0009753,response to jasmonic ac…	AP2 domain
VIT_218s0001g08760	3.82	2.88	5.28	6.63	6.31	7.57	195	165	234	269	314	319	2.27778	1.18763	0.000162418	0.00455445	chr18	7259951	7261139	+	VIT_218s0001g08760	--	--	PREDICTED: phytosulfokines 3 [Vitis vinifera]	RecName: Full=Phytosulfokines 3; Short=AtPSK3; Contains: RecName: Full=Phytosulfokine-alpha; Short=PSK-alpha; Short=Phytosulfokine-a; Contains: RecName: Full=Phytosulfokine-beta; Short=PSK-beta; Short=Phytosulfokine-b; Flags: Precursor;	SubName: Full=Uncharacterized protein {ECO:0000313|EMBL:CBI19372.3};	--	GO:0031012,extracellular matrix; GO:0005794,Golgi apparatus; GO:0008083,growth factor activity; GO:0030154,cell differentiation; GO:0008283,cell proliferation; GO:0007275,multicellular organism development	Phytosulfokine precursor protein (PSK)
VIT_214s0060g00280	202.78	202.15	200	276.1	284.69	287.18	5451	6108	4667	10745.3	7461	6379	2.27277	1.18445	2.4067e-13	4.3617e-11	chr14	276595	277736	+	VIT_214s0060g00280	--	K03260 translation initiation factor 4G | (RefSeq) eukaryotic translation initiation factor-like (A)	unnamed protein product, partial [Vitis vinifera]	RecName: Full=Hydrophobic protein LTI6A; AltName: Full=Low temperature-induced protein 6A;	SubName: Full=Uncharacterized protein {ECO:0000313|EMBL:CCB61968.1};	Stress responsive protein	GO:0016021,integral component of membrane; GO:0005886,plasma membrane; GO:0009737,response to abscisic acid; GO:0009409,response to cold; GO:0009651,response to salt stress; GO:0009414,response to water deprivation	Proteolipid membrane potential modulator
VIT_217s0000g00200	0.58	0.35	0.49	0.59	0.78	0.74	41	28	30	53	54	43	2.27273	1.18442	0.15744	0.524106	chr17	108754	110926	-	VIT_217s0000g00200	--	K12900 FUS-interacting serine-arginine-rich protein 1 | (RefSeq) serine/arginine-rich SC35-like splicing factor SCL30A (A)	PREDICTED: ethylene-responsive transcription factor ERF113 [Vitis vinifera]	RecName: Full=Ethylene-responsive transcription factor ERF114 {ECO:0000303|PubMed:16407444}; AltName: Full=ERF bud enhancer {ECO:0000303|PubMed:23616605};	SubName: Full=Uncharacterized protein {ECO:0000313|EMBL:CCB43365.1};	--	GO:0005634,nucleus; GO:0003700,DNA-binding transcription factor activity; GO:0043565,sequence-specific DNA binding; GO:0050832,defense response to fungus; GO:0009873,ethylene-activated signaling pathway; GO:0007275,multicellular organism development; GO:0006351,transcription, DNA-templated	AP2 domain
VIT_219s0014g01050	1.42	1.37	1.37	1.87	1.97	2.01	218	236	183	414.96	295	255	2.27228	1.18414	0.00302624	0.046135	chr19	1082274	1087671	+	VIT_219s0014g01050	--	K06636 structural maintenance of chromosome 1 | (RefSeq) structural maintenance of chromosomes protein 2-2-like (A)	PREDICTED: IRK-interacting protein [Vitis vinifera]	RecName: Full=Protein GRAVITROPIC IN THE LIGHT 1 {ECO:0000303|PubMed:16640600};	SubName: Full=Uncharacterized protein {ECO:0000313|EMBL:CCB46233.1};	--	GO:0009959,negative gravitropism; GO:0009639,response to red or far red light	Plant protein of unknown function (DUF641)
VIT_216s0050g01700	0.95	0.82	1.27	2.02	1.76	1.42	260	252	301	440	470	321	2.27122	1.18347	1.77009e-05	0.000698507	chr16	18629362	18636211	+	VIT_216s0050g01700	--	K04733 interleukin-1 receptor-associated kinase 4 [EC:2.7.11.1] | (RefSeq) LEAF RUST 10 DISEASE-RESISTANCE LOCUS RECEPTOR-LIKE PROTEIN KINASE-like 2.7 (A)	PREDICTED: LEAF RUST 10 DISEASE-RESISTANCE LOCUS RECEPTOR-LIKE PROTEIN KINASE-like 2.3 [Vitis vinifera]	RecName: Full=Rust resistance kinase Lr10 {ECO:0000312|EMBL:AAC49629.1}; EC=2.7.11.1; AltName: Full=Probable receptor-like serine/threonine-protein kinase LRK10; Flags: Precursor;	SubName: Full=Uncharacterized protein {ECO:0000313|EMBL:CCB47805.1};	--	GO:0016021,integral component of membrane; GO:0005886,plasma membrane; GO:0005524,ATP binding; GO:0004674,protein serine/threonine kinase activity	Wall-associated receptor kinase galacturonan-binding
VIT_204s0008g06830	4.73	4.14	4.63	6.01	6.44	6.42	658	647	559	1210.3	873	737	2.26955	1.18241	1.76109e-05	0.000697771	chr4	6870543	6885298	-	VIT_204s0008g06830	--	--	PREDICTED: probable folate-biopterin transporter 2 [Vitis vinifera]	RecName: Full=Probable folate-biopterin transporter 2;	SubName: Full=Uncharacterized protein {ECO:0000313|EMBL:EMJ23324.1};	--	GO:0016021,integral component of membrane	Major Facilitator Superfamily
VIT_208s0007g07640	9.37	9.55	8.9	12.75	13.1	13.16	1190	1363	982	2344.16	1622	1381	2.26895	1.18203	5.77081e-08	4.21463e-06	chr8	21122705	21125629	+	VIT_208s0007g07640	--	K00521 ferric-chelate reductase [EC:1.16.1.7] | (RefSeq) ferric reduction oxidase 7, chloroplastic-like (A)	PREDICTED: NAC domain-containing protein 92 [Vitis vinifera]	RecName: Full=NAC domain-containing protein 87 {ECO:0000303|PubMed:15029955}; Short=ANAC087 {ECO:0000303|PubMed:15029955};	SubName: Full=Uncharacterized protein {ECO:0000313|EMBL:CCB55185.1};	--	GO:0005737,cytoplasm; GO:0005634,nucleus; GO:0003677,DNA binding; GO:0003700,DNA-binding transcription factor activity; GO:0006351,transcription, DNA-templated	No apical meristem (NAM) protein
VIT_216s0039g01060	8.42	11.29	9.1	12.84	15.71	12.02	665	1003	624	1468.74	1210	785	2.26685	1.18069	0.000217473	0.00579608	chr16	575368	577060	-	VIT_216s0039g01060	--	K07408 cytochrome P450 family 1 subfamily A polypeptide 1 [EC:1.14.14.1] | (RefSeq) cytochrome P450 89A2 (A)	PREDICTED: cytochrome P450 89A2 [Vitis vinifera]	RecName: Full=Cytochrome P450 89A2; EC=1.14.-.-; AltName: Full=ATH 6-1; AltName: Full=CYPLXXXIX;	SubName: Full=Uncharacterized protein {ECO:0000313|EMBL:CCB50554.1};	Cytochrome P450 CYP2 subfamily	GO:0016021,integral component of membrane; GO:0016020,membrane; GO:0020037,heme binding; GO:0005506,iron ion binding; GO:0016709,oxidoreductase activity, acting on paired donors, with incorporation or reduction of molecular oxygen, NAD(P)H as one donor, and incorporation of one atom of oxygen; GO:0044550,secondary metabolite biosynthetic process	Cytochrome P450
VIT_209s0002g06750	0	0	0	0.02	0	0	0	0	0	1	0	0	2.266	1.18015	0.77239	NA	chr9	6657579	6658973	-	VIT_209s0002g06750	--	K13434 pathogenesis-related genes transcriptional activator PTI6 | (RefSeq) pathogenesis-related genes transcriptional activator PTI6-like (A)	PREDICTED: ethylene-responsive transcription factor WIN1 [Vitis vinifera]	RecName: Full=Ethylene-responsive transcription factor WIN1; AltName: Full=Protein SHINE 1; AltName: Full=Protein WAX INDUCER 1;	SubName: Full=Uncharacterized protein {ECO:0000313|EMBL:PIN16140.1};	--	GO:0005634,nucleus; GO:0003700,DNA-binding transcription factor activity; GO:0043565,sequence-specific DNA binding; GO:0010143,cutin biosynthetic process; GO:0009873,ethylene-activated signaling pathway; GO:0009414,response to water deprivation; GO:0006351,transcription, DNA-templated; GO:0010166,wax metabolic process	AP2 domain
VIT_209s0002g01060	10.12	10.73	11.88	14.86	18.11	23.72	255	304	260	298	445	494	2.26557	1.17987	1.06451e-05	0.000448077	chr9	777669	778208	+	VIT_209s0002g01060	--	--	PREDICTED: uncharacterized protein LOC100246433 [Vitis vinifera]	--	SubName: Full=Uncharacterized protein {ECO:0000313|EMBL:CCB59281.1};	--	--	--
VIT_200s0421g00040	2.6	1.59	3.6	4.16	4.46	4.44	246	169	295	313	411	347	2.26268	1.17803	0.000587583	0.0130988	chrUn	28535409	28537553	+	VIT_200s0421g00040	--	K13466 EIX receptor 1/2 | (RefSeq) Eix2; EIX receptor 2 (A)	PREDICTED: LRR receptor-like serine/threonine-protein kinase GSO2 [Vitis vinifera]	RecName: Full=Receptor-like protein EIX2 {ECO:0000305}; AltName: Full=EIX receptor 2 {ECO:0000312|EMBL:AAR28378.1}; Flags: Precursor;	SubName: Full=Uncharacterized protein {ECO:0000313|EMBL:CCB62884.1};	FOG: Leucine rich repeat	GO:0016021,integral component of membrane; GO:0005886,plasma membrane; GO:0050832,defense response to fungus	Leucine Rich Repeat
VIT_212s0134g00240	41.04	39.03	43.19	53.68	60.66	57.81	1086	1161	992	2056.6	1565	1264	2.26255	1.17795	4.75123e-07	2.71125e-05	chr12	7768803	7769369	-	VIT_212s0134g00240	--	K16465 centrin-1 | (RefSeq) calcium-binding protein PBP1 (A)	PREDICTED: calcium-binding protein PBP1 [Vitis vinifera]	RecName: Full=Calcium-binding protein PBP1; AltName: Full=KIC-related protein 2; AltName: Full=PINOID-binding protein 1;	SubName: Full=Uncharacterized protein {ECO:0000313|EMBL:CCB44734.1};	Ca2+-binding protein (centrin/caltractin), EF-Hand superfamily protein	GO:0005509,calcium ion binding; GO:0009733,response to auxin	EF-hand domain pair
VIT_208s0007g04790	13.06	12.67	12.7	17.46	16.87	19.42	1517	1654	1281	2935.66	1911	1864	2.261	1.17696	1.24821e-07	8.36683e-06	chr8	18767494	18771642	+	VIT_208s0007g04790	--	K10144 RING finger and CHY zinc finger domain-containing protein 1 [EC:2.3.2.27] | (RefSeq) E3 ubiquitin-protein ligase MIEL1 (A)	PREDICTED: E3 ubiquitin-protein ligase MIEL1 [Vitis vinifera]	RecName: Full=E3 ubiquitin-protein ligase RZFP34 {ECO:0000305}; EC=2.3.2.27 {ECO:0000269|PubMed:26508764}; AltName: Full=CHY zinc-finger and RING protein 1 {ECO:0000303|PubMed:26508764}; AltName: Full=RING zinc-finger protein 34 {ECO:0000305}; AltName: Full=RZFP34 protein homolog {ECO:0000303|PubMed:25002225}; Short=AtRZPF34 {ECO:0000303|PubMed:25002225};	SubName: Full=Uncharacterized protein {ECO:0000313|EMBL:CBI30162.3};	Zn-finger protein	GO:0005783,endoplasmic reticulum; GO:0005634,nucleus; GO:0016740,transferase activity; GO:0008270,zinc ion binding; GO:0016567,protein ubiquitination; GO:1902456,regulation of stomatal opening	zinc-RING finger domain
VIT_213s0019g00620	1.79	1.65	1.76	3.08	2.8	3.15	115	119	98	157	175	167	2.25452	1.17282	0.000208084	0.00559455	chr13_random	2590513	2600310	-	VIT_213s0019g00620	--	K22324 aliphatic glucosinolate S-oxygenase [EC:1.14.13.237] | (RefSeq) flavin-containing monooxygenase FMO GS-OX5-like (A)	PREDICTED: flavin-containing monooxygenase FMO GS-OX-like 2 isoform X1 [Vitis vinifera]	RecName: Full=Flavin-containing monooxygenase FMO GS-OX-like 2; EC=1.8.-.-; AltName: Full=Flavin-monooxygenase glucosinolate S-oxygenase-like 2;	RecName: Full=Flavin-containing monooxygenase {ECO:0000256|RuleBase:RU361177}; EC=1.-.-.- {ECO:0000256|RuleBase:RU361177};	Flavin-containing monooxygenase	GO:0050660,flavin adenine dinucleotide binding; GO:0004497,monooxygenase activity; GO:0004499,N,N-dimethylaniline monooxygenase activity; GO:0050661,NADP binding; GO:0050832,defense response to fungus; GO:0055114,oxidation-reduction process	Glucose inhibited division protein A
VIT_208s0040g03180	0.01	0.08	0.03	0.06	0.03	0.14	1	7	2	4	2	9	2.25	1.16993	0.475524	NA	chr8	14133347	14136582	-	VIT_208s0040g03180	--	K09284 AP2-like factor, euAP2 lineage | (RefSeq) ethylene-responsive transcription factor RAP2-7 (A)	PREDICTED: ethylene-responsive transcription factor RAP2-7 isoform X2 [Vitis vinifera]	RecName: Full=Floral homeotic protein APETALA 2 {ECO:0000303|PubMed:7919989};	SubName: Full=Uncharacterized protein {ECO:0000313|EMBL:CBI32623.3};	--	GO:0005634,nucleus; GO:0003677,DNA binding; GO:0003700,DNA-binding transcription factor activity; GO:0030154,cell differentiation; GO:0009908,flower development; GO:0010073,meristem maintenance; GO:0048481,plant ovule development; GO:0048316,seed development; GO:0010093,specification of floral organ identity; GO:0006351,transcription, DNA-templated	AP2 domain
VIT_213s0019g03650	123.69	134.43	101.5	163.25	164.37	178.46	1905	2327	1357	3640	2468	2271	2.24879	1.16915	3.15682e-06	0.000152188	chr13	4801175	4801593	-	VIT_213s0019g03650	--	K03260 translation initiation factor 4G | (RefSeq) eukaryotic translation initiation factor-like (A)	PREDICTED: salt stress-induced hydrophobic peptide ESI3 [Vitis vinifera]	RecName: Full=Low temperature-induced protein lt101.2;	SubName: Full=Uncharacterized protein {ECO:0000313|EMBL:CCB56220.1};	Stress responsive protein	GO:0016021,integral component of membrane	Proteolipid membrane potential modulator
VIT_204s0044g01010	1.68	1.53	2.14	2.35	3.72	2.89	189	194	209	210	408	269	2.24747	1.1683	0.000231887	0.00608228	chr4	22295539	22298350	-	VIT_204s0044g01010	--	K01051 pectinesterase [EC:3.1.1.11] | (RefSeq) hypothetical protein (A)	PREDICTED: probable pectinesterase/pectinesterase inhibitor 51 [Vitis vinifera]	RecName: Full=Probable pectinesterase/pectinesterase inhibitor 51; Includes: RecName: Full=Pectinesterase inhibitor 51; AltName: Full=Pectin methylesterase inhibitor 51; Includes: RecName: Full=Pectinesterase 51; Short=PE 51; EC=3.1.1.11; AltName: Full=Pectin methylesterase 51; Short=AtPME51; Flags: Precursor;	SubName: Full=Uncharacterized protein {ECO:0000313|EMBL:CCB60430.1};	--	GO:0071944,cell periphery; GO:0005618,cell wall; GO:0005576,extracellular region; GO:0045330,aspartyl esterase activity; GO:0030599,pectinesterase activity; GO:0046910,pectinesterase inhibitor activity; GO:0042545,cell wall modification; GO:0045490,pectin catabolic process	Plant invertase/pectin methylesterase inhibitor
VIT_216s0098g01060	43.84	49.88	39.95	60.15	60.87	66.77	4137	5291	3273	8217.3	5600	5206	2.24667	1.16779	8.95845e-08	6.26227e-06	chr16	21338183	21340284	-	VIT_216s0098g01060	--	K13993 HSP20 family protein | (RefSeq) small heat shock protein, chloroplastic (A)	PREDICTED: small heat shock protein, chloroplastic [Vitis vinifera]	RecName: Full=Small heat shock protein, chloroplastic; Flags: Precursor;	SubName: Full=Uncharacterized protein {ECO:0000313|EMBL:CBI23075.3};	Molecular chaperone (small heat-shock protein Hsp26/Hsp42)	GO:0009507,chloroplast	FKBP26_C-terminal
VIT_209s0018g00240	3.36	2.95	5.08	5.48	6.38	4.96	523	516	686	978	967	637	2.24522	1.16686	0.000623923	0.0136448	chr9	16094011	16097446	+	VIT_209s0018g00240	--	K18834 WRKY transcription factor 1 | (RefSeq) WRKY transcription factor 1-like (A)	probable WRKY transcription factor 40-like [Vitis vinifera]	RecName: Full=Probable WRKY transcription factor 40; AltName: Full=WRKY DNA-binding protein 40;	SubName: Full=Uncharacterized protein {ECO:0000313|EMBL:CCB49655.1};	--	GO:0005634,nucleus; GO:0003700,DNA-binding transcription factor activity; GO:0043565,sequence-specific DNA binding; GO:0044212,transcription regulatory region DNA binding; GO:0042742,defense response to bacterium; GO:0050832,defense response to fungus; GO:0045892,negative regulation of transcription, DNA-templated; GO:0031347,regulation of defense response; GO:0010200,response to chitin; GO:00022…	WRKY DNA -binding domain
VIT_211s0016g01460	0.28	0.24	0.31	0.69	0.66	0.49	32	31	31	63	74	46	2.242	1.165	0.00204016	0.0347538	chr11	1158618	1163829	-	VIT_211s0016g01460	--	K06630 14-3-3 protein epsilon | (RefSeq) uncharacterized protein LOC110789589 (A)	PREDICTED: protein Brevis radix-like 4 [Vitis vinifera]	RecName: Full=Protein Brevis radix-like 4; Short=AtBRXL4;	SubName: Full=Uncharacterized protein {ECO:0000313|EMBL:CCB51419.1};	--	GO:0005634,nucleus	Transcription factor BRX N-terminal domain
VIT_217s0000g04370	1.1	1.07	1.13	1.77	1.65	1.48	165	181	148	312	242	184	2.24089	1.16407	0.00205907	0.0349846	chr17	4570941	4575973	-	VIT_217s0000g04370	--	K04733 interleukin-1 receptor-associated kinase 4 [EC:2.7.11.1] | (RefSeq) wall-associated receptor kinase-like 8 (A)	PREDICTED: wall-associated receptor kinase-like 2 [Vitis vinifera]	RecName: Full=Wall-associated receptor kinase-like 2; EC=2.7.11.-; Flags: Precursor;	SubName: Full=Uncharacterized protein {ECO:0000313|EMBL:CCB43180.1};	--	GO:0016021,integral component of membrane; GO:0009505,plant-type cell wall; GO:0005886,plasma membrane; GO:0005524,ATP binding; GO:0005509,calcium ion binding; GO:0030247,polysaccharide binding; GO:0004674,protein serine/threonine kinase activity; GO:0007166,cell surface receptor signaling pathway; GO:0046777,protein autophosphorylation	Wall-associated kinase
VIT_209s0002g04610	5.66	6.05	5.89	7.58	7.91	9.15	411	494	371	797.16	560	549	2.24078	1.164	0.000274759	0.00697518	chr9	4178471	4181992	+	VIT_209s0002g04610	--	--	PREDICTED: uncharacterized protein LOC100258307 [Vitis vinifera]	--	SubName: Full=Uncharacterized protein {ECO:0000313|EMBL:CCB59480.1};	--	GO:0016021,integral component of membrane	Late embryogenesis abundant protein
VIT_215s0021g00940	21.64	19.94	19.43	33.69	35.58	35.7	1821	1886	1419	2255	2919	2482	2.24034	1.16372	4.06045e-20	1.32459e-17	chr15	10849920	10852323	-	VIT_215s0021g00940	--	--	PREDICTED: uncharacterized protein LOC100264994 [Vitis vinifera]	RecName: Full=Protein MARD1 {ECO:0000303|PubMed:15159630}; AltName: Full=Mediator of ABA-regulated dormancy1 {ECO:0000303|PubMed:15159630}; AltName: Full=Senescence-associated protein SAG102 {ECO:0000303|PubMed:11402199};	SubName: Full=Uncharacterized protein {ECO:0000313|EMBL:CCB43921.1};	--	GO:0010494,cytoplasmic stress granule; GO:0000932,P-body; GO:0046872,metal ion binding; GO:0009737,response to abscisic acid; GO:0010162,seed dormancy process	zinc-finger of the FCS-type, C2-C2
VIT_215s0048g01365	7.52	7.64	10.18	11.16	13.1	13.93	551	629	647	950	935	843	2.23974	1.16333	1.65456e-05	0.000659567	chr15	15505343	15506911	-	VIT_215s0048g01365	--	K22097 3-O-acetylpapaveroxine carboxylesterase [EC:3.1.1.105] | (RefSeq) carboxylesterase 1-like (A)	PREDICTED: probable carboxylesterase 8 [Vitis vinifera]	RecName: Full=Probable carboxylesterase 8; AltName: Full=AtCXE8; EC=3.1.1.1;	SubName: Full=Uncharacterized protein {ECO:0000313|EMBL:CAN81468.1};	Arylacetamide deacetylase	GO:0052689,carboxylic ester hydrolase activity; GO:0016787,hydrolase activity; GO:0009056,catabolic process	Steryl acetyl hydrolase
VIT_217s0000g07190	81.79	87.5	70.42	154.34	137.92	124.52	13501	16234	10091	20266	22196	16984	2.23896	1.16283	3.34161e-18	9.27603e-16	chr17	7994075	7998784	+	VIT_217s0000g07190	--	K03695 ATP-dependent Clp protease ATP-binding subunit ClpB | (RefSeq) HSP101; heat shock protein 101 (A)	PREDICTED: heat shock protein 101 isoform X1 [Vitis vinifera]	RecName: Full=Chaperone protein ClpB1; AltName: Full=ATP-dependent Clp protease ATP-binding subunit ClpB homolog 1; AltName: Full=Casein lytic proteinase B1; AltName: Full=Heat shock protein 101; AltName: Full=Protein DEFECTIVE IN LONG-TERM ACQUIRED THERMOTOLERANCE {ECO:0000303|PubMed:23439916};	SubName: Full=Uncharacterized protein {ECO:0000313|EMBL:CCB43039.1};	Chaperone HSP104 and related ATP-dependent Clp proteases	GO:0009941,chloroplast envelope; GO:0009570,chloroplast stroma; GO:0005829,cytosol; GO:0005634,nucleus; GO:0005524,ATP binding; GO:0045727,positive regulation of translation; GO:0019538,protein metabolic process; GO:0043335,protein unfolding; GO:0009408,response to heat; GO:0009644,response to high light intensity; GO:0042542,response to hydrogen peroxide	DNA polymerase III, delta subunit
VIT_219s0090g00420	123.36	134.45	103.59	161.65	163.34	182.23	8601	10537	6270	16318.1	11103	10499	2.23867	1.16264	2.5358e-07	1.53189e-05	chr19	6579810	6581395	-	VIT_219s0090g00420	--	K03113 translation initiation factor 1 | (RefSeq) protein translation factor SUI1 homolog (A)	PREDICTED: protein translation factor SUI1 homolog [Vitis vinifera]	RecName: Full=Protein translation factor SUI1 homolog; AltName: Full=Protein GOS2;	SubName: Full=Uncharacterized protein {ECO:0000313|EMBL:CBI26638.3};	Translation initiation factor 1 (eIF-1/SUI1)	GO:0003743,translation initiation factor activity; GO:0006417,regulation of translation	Translation initiation factor SUI1
VIT_204s0008g05510	1.06	1.23	1.31	2.25	2.2	1.7	155	201	166	261	313	205	2.23851	1.16254	3.81449e-05	0.00135255	chr4	4970864	4974988	+	VIT_204s0008g05510	--	--	PREDICTED: uncharacterized protein LOC100264556 [Vitis vinifera]	--	SubName: Full=Uncharacterized protein {ECO:0000313|EMBL:CCB46808.1};	--	--	N-terminal C2 in EEIG1 and EHBP1 proteins
VIT_219s0177g00090	45.57	70.44	41.35	83.27	87.85	106.06	1512	2627	1191	2198	2842	2908	2.23677	1.16142	0.00297084	0.0457165	chr19	5927714	5928424	-	VIT_219s0177g00090	--	--	PREDICTED: 2S albumin [Vitis vinifera]	--	SubName: Full=Uncharacterized protein {ECO:0000313|EMBL:CAN64482.1};	--	--	--
VIT_214s0068g01490	5.58	7.26	5.55	9.85	10.9	11.15	802	1173	692	1126	1527	1323	2.23622	1.16106	5.42232e-11	6.9823e-09	chr14	25211429	25214734	-	VIT_214s0068g01490	--	K00521 ferric-chelate reductase [EC:1.16.1.7] | (RefSeq) ferric reduction oxidase 7, chloroplastic-like (A)	PREDICTED: NAC domain-containing protein 83 [Vitis vinifera]	RecName: Full=NAC domain-containing protein 83 {ECO:0000303|PubMed:15029955}; Short=ANAC083 {ECO:0000303|PubMed:15029955}; AltName: Full=Protein VND-INTERACTING 2 {ECO:0000303|PubMed:20388856};	SubName: Full=Uncharacterized protein {ECO:0000313|EMBL:CAN71479.1};	--	GO:0005634,nucleus; GO:0003677,DNA binding; GO:0003700,DNA-binding transcription factor activity; GO:0010150,leaf senescence; GO:0045892,negative regulation of transcription, DNA-templated; GO:0009737,response to abscisic acid; GO:0009651,response to salt stress; GO:0006351,transcription, DNA-templated; GO:0016032,viral process; GO:0010089,xylem development	No apical meristem (NAM) protein
VIT_216s0050g01920	0.24	0.2	0.34	0.58	0.56	0.59	28	27	35	54	64	57	2.234	1.16	0.00274273	0.0432582	chr16	18856483	18860644	+	VIT_216s0050g01920	--	K04733 interleukin-1 receptor-associated kinase 4 [EC:2.7.11.1] | (RefSeq) LOW QUALITY PROTEIN: G-type lectin S-receptor-like serine/threonine-protein kinase At5g24080 (A)	unnamed protein product, partial [Vitis vinifera]	RecName: Full=G-type lectin S-receptor-like serine/threonine-protein kinase At5g24080; EC=2.7.11.1; Flags: Precursor;	SubName: Full=Uncharacterized protein {ECO:0000313|EMBL:CBI22598.3};	--	GO:0016021,integral component of membrane; GO:0005886,plasma membrane; GO:0005524,ATP binding; GO:0005516,calmodulin binding; GO:0030246,carbohydrate binding; GO:0004674,protein serine/threonine kinase activity; GO:0006468,protein phosphorylation; GO:0048544,recognition of pollen	PAN-like domain
VIT_212s0028g03640	19.3	21.26	17.06	25.44	25.58	29.75	1198	1483	919	2285.92	1548	1526	2.2333	1.15918	1.11696e-05	0.000465267	chr12	4467185	4468751	-	VIT_212s0028g03640	--	--	PREDICTED: uncharacterized protein LOC100248923 [Vitis vinifera]	RecName: Full=MLP-like protein 423;	SubName: Full=Uncharacterized protein {ECO:0000313|EMBL:CBI21854.3};	--	GO:0016020,membrane; GO:0006952,defense response; GO:0009607,response to biotic stimulus	Polyketide cyclase / dehydrase and lipid transport
VIT_206s0004g01010	19.51	17.56	30.08	35.8	35.33	41.62	775	784	1037	1131	1368	1366	2.23324	1.15914	1.10884e-06	5.91371e-05	chr6	1101659	1102509	+	VIT_206s0004g01010	--	K01870 isoleucyl-tRNA synthetase [EC:6.1.1.5] | (RefSeq) isoleucine--tRNA ligase, chloroplastic/mitochondrial-like (A)	PREDICTED: dirigent protein 22 [Vitis vinifera]	RecName: Full=Dirigent protein 19; Short=AtDIR19; Flags: Precursor;	RecName: Full=Dirigent protein {ECO:0000256|RuleBase:RU363099};	--	GO:0048046,apoplast; GO:0016853,isomerase activity	Dirigent-like protein
VIT_205s0020g05040	49.69	52.61	38.78	80.33	71.39	94.97	1709	2034	1158	2198	2394	2699	2.23148	1.158	1.23339e-10	1.43697e-08	chr5	6989031	6989863	-	VIT_205s0020g05040	--	K20769 fatty acid omega-hydroxylase [EC:1.14.-.-] | (RefSeq) cytochrome P450 94A2-like (A)	hypothetical protein VITISV_043737 [Vitis vinifera]	RecName: Full=Glu S.griseus protease inhibitor; AltName: Full=BGIA;	SubName: Full=Protease inhibitor 2 {ECO:0000313|EMBL:ADD51185.1};	--	GO:0004867,serine-type endopeptidase inhibitor activity; GO:0009611,response to wounding	Potato inhibitor I family
VIT_207s0005g03220	1.1	0.73	0.79	1.72	1.27	1.54	32	24	20	40	36	37	2.23026	1.15721	0.0756587	0.365665	chr7	6029202	6029826	-	VIT_207s0005g03220	--	K14516 ethylene-responsive transcription factor 1 | (RefSeq) ethylene-responsive transcription factor 1B (A)	PREDICTED: ethylene-responsive transcription factor ERF098 [Vitis vinifera]	RecName: Full=Ethylene-responsive transcription factor ERF098;	SubName: Full=Uncharacterized protein {ECO:0000313|EMBL:CCB60104.1};	--	GO:0005634,nucleus; GO:0003677,DNA binding; GO:0003700,DNA-binding transcription factor activity; GO:0009873,ethylene-activated signaling pathway; GO:0010200,response to chitin; GO:0006351,transcription, DNA-templated	AP2 domain
VIT_204s0008g02000	31.52	38.16	27.63	42.68	45.68	48.35	4567	6215	3476	8954.4	6453	5789	2.22995	1.15701	2.44532e-06	0.000121787	chr4	1631774	1636484	-	VIT_204s0008g02000	--	--	PREDICTED: uncharacterized protein LOC100260963 [Vitis vinifera]	--	SubName: Full=Uncharacterized protein {ECO:0000313|EMBL:CAN82883.1};	Nuclear localization sequence binding protein	--	--
VIT_218s0001g05300	1.33	1.17	1.14	2.22	2.25	1.73	126	124	94	167	208	135	2.22384	1.15305	0.000498363	0.0114355	chr18	4254662	4257757	+	VIT_218s0001g05300	--	K01087 trehalose 6-phosphate phosphatase [EC:3.1.3.12] | (RefSeq) probable trehalose-phosphate phosphatase J (A)	PREDICTED: probable trehalose-phosphate phosphatase J [Vitis vinifera]	RecName: Full=Probable trehalose-phosphate phosphatase J; Short=AtTPPJ; EC=3.1.3.12; AltName: Full=Trehalose 6-phosphate phosphatase;	RecName: Full=Trehalose 6-phosphate phosphatase {ECO:0000256|RuleBase:RU361117}; EC=3.1.3.12 {ECO:0000256|RuleBase:RU361117};	Trehalose-6-phosphate synthase component TPS1 and related subunits	GO:0005730,nucleolus; GO:0005634,nucleus; GO:0004805,trehalose-phosphatase activity; GO:0046686,response to cadmium ion; GO:0005992,trehalose biosynthetic process	haloacid dehalogenase-like hydrolase
VIT_212s0028g03230	3.03	3.5	3.31	3.61	7.16	5.71	158	205	150	150	364	246	2.22222	1.152	0.00112217	0.0218332	chr12	3973873	3976562	-	VIT_212s0028g03230	--	K07466 replication factor A1 | (RefSeq) replication protein A 70 kDa DNA-binding subunit B (A)	unnamed protein product, partial [Vitis vinifera]	RecName: Full=Replication protein A 70 kDa DNA-binding subunit B; Short=AtRPA70B; AltName: Full=AtRPA1-5; AltName: Full=Replication factor A protein 1B; AltName: Full=Replication protein A 1B; Short=AtRPA1B;	SubName: Full=Uncharacterized protein {ECO:0000313|EMBL:CBI21889.3};	Single-stranded DNA-binding replication protein A (RPA), large (70 kD) subunit and related ssDNA-binding proteins	GO:0005634,nucleus; GO:0003677,DNA binding; GO:0046872,metal ion binding; GO:0006310,DNA recombination; GO:0006281,DNA repair; GO:0006260,DNA replication; GO:0010224,response to UV-B	Replication factor-A C terminal domain
VIT_208s0007g06030	2.26	1.8	1.44	3.56	2.84	3.15	107	96	59	134	131	123	2.22137	1.15145	0.00236468	0.0387962	chr8	19869237	19870549	-	VIT_208s0007g06030	--	K19891 glucan endo-1,3-beta-glucosidase 1/2/3 [EC:3.2.1.39] | (RefSeq) glucan endo-1,3-beta-glucosidase 3-like (A)	PREDICTED: glucan endo-1,3-beta-glucosidase, basic isoform [Vitis vinifera]	RecName: Full=Glucan endo-1,3-beta-glucosidase, basic isoform; EC=3.2.1.39; AltName: Full=(1->3)-beta-glucan endohydrolase; Short=(1->3)-beta-glucanase; AltName: Full=Beta-1,3-endoglucanase; AltName: Full=PpGns1; Flags: Precursor;	SubName: Full=Uncharacterized protein {ECO:0000313|EMBL:CCB55276.1};	--	GO:0042973,glucan endo-1,3-beta-D-glucosidase activity; GO:0005975,carbohydrate metabolic process; GO:0006952,defense response; GO:0009607,response to biotic stimulus	Glycosyl hydrolases family 17
VIT_214s0060g00810	2.99	3.28	3.74	4.97	4.82	4.63	181	223	196	372.84	284	231	2.2196	1.1503	0.00231807	0.038353	chr14	657006	659033	-	VIT_214s0060g00810	--	K18819 inositol 3-alpha-galactosyltransferase [EC:2.4.1.123] | (RefSeq) galactinol synthase 2 (A)	PREDICTED: galactinol synthase 2 [Vitis vinifera]	RecName: Full=Galactinol synthase 2; Short=GolS-2; Short=SlGolS2; EC=2.4.1.123;	RecName: Full=Hexosyltransferase {ECO:0000256|RuleBase:RU362027}; EC=2.4.1.- {ECO:0000256|RuleBase:RU362027};	Glycosyl transferase, family 8 - glycogenin	GO:0005737,cytoplasm; GO:0047216,inositol 3-alpha-galactosyltransferase activity; GO:0046872,metal ion binding; GO:0006012,galactose metabolic process	Glycosyl transferase family 8
VIT_201s0011g06290	9.26	7.38	10.25	14.68	15.18	15.32	1148	1028	1103	1447	1835	1569	2.21912	1.14999	3.12889e-11	4.25289e-09	chr1	6082768	6086630	-	VIT_201s0011g06290	--	K14379 tartrate-resistant acid phosphatase type 5 [EC:3.1.3.2] | (RefSeq) purple acid phosphatase 3 (A)	PREDICTED: purple acid phosphatase 3 [Vitis vinifera]	RecName: Full=Purple acid phosphatase 3; EC=3.1.3.2; Flags: Precursor;	RecName: Full=Purple acid phosphatase {ECO:0000256|PIRNR:PIRNR000898}; EC=3.1.3.2 {ECO:0000256|PIRNR:PIRNR000898};	Purple (tartrate-resistant) acid phosphatase	GO:0005576,extracellular region; GO:0005773,vacuole; GO:0003993,acid phosphatase activity; GO:0046872,metal ion binding	Calcineurin-like phosphoesterase
VIT_212s0057g00060	68.27	62.5	65.55	75.98	96.47	102.63	1351	1390	1126	2176.72	1861	1678	2.21711	1.14868	1.8044e-05	0.000709189	chr12	8770227	8770650	+	VIT_212s0057g00060	--	--	PREDICTED: uncharacterized protein LOC100264828 [Vitis vinifera]	--	SubName: Full=Uncharacterized protein {ECO:0000313|EMBL:CCB51680.1};	--	--	Nuclear RNA-splicing-associated protein
VIT_210s0003g05450	17.08	14.03	20.41	24.01	26.33	23.29	1380	1274	1431	2407.08	2074	1555	2.21643	1.14824	8.99017e-06	0.000385043	chr10	10089099	10098884	-	VIT_210s0003g05450	--	K01187 alpha-glucosidase [EC:3.2.1.20] | (RefSeq) berberine bridge enzyme-like 21 (A)	PREDICTED: berberine bridge enzyme-like 21 [Vitis vinifera]	RecName: Full=Berberine bridge enzyme-like 21 {ECO:0000303|PubMed:26037923}; Short=AtBBE-like 21 {ECO:0000303|PubMed:26037923}; EC=1.1.1.- {ECO:0000250|UniProtKB:O64743}; Flags: Precursor;	SubName: Full=Uncharacterized protein {ECO:0000313|EMBL:CCB55878.1};	--	GO:0048046,apoplast; GO:0005618,cell wall; GO:0005886,plasma membrane; GO:0050660,flavin adenine dinucleotide binding; GO:0016614,oxidoreductase activity, acting on CH-OH group of donors	Berberine and berberine like
VIT_211s0052g01220	3.3	2	2.78	3.8	4.67	5.07	145	99	106	133	200	184	2.21571	1.14777	0.00186246	0.0322886	chr11	18957757	18958891	-	VIT_211s0052g01220	--	K14504 xyloglucan:xyloglucosyl transferase TCH4 [EC:2.4.1.207] | (RefSeq) probable xyloglucan endotransglucosylase/hydrolase protein 23 (A)	PREDICTED: probable xyloglucan endotransglucosylase/hydrolase protein 23 [Vitis vinifera]	RecName: Full=Probable xyloglucan endotransglucosylase/hydrolase protein 23; Short=At-XTH23; Short=XTH-23; EC=2.4.1.207; Flags: Precursor;	RecName: Full=Xyloglucan endotransglucosylase/hydrolase {ECO:0000256|RuleBase:RU361120}; EC=2.4.1.207 {ECO:0000256|RuleBase:RU361120};	--	GO:0048046,apoplast; GO:0005618,cell wall; GO:0005794,Golgi apparatus; GO:0004553,hydrolase activity, hydrolyzing O-glycosyl compounds; GO:0016762,xyloglucan:xyloglucosyl transferase activity; GO:0042546,cell wall biogenesis; GO:0071555,cell wall organization; GO:0010411,xyloglucan metabolic process	Xyloglucan endo-transglycosylase (XET) C-terminus
VIT_213s0067g02300	106.2	94.77	83.77	154.82	166.02	165.09	3965	3977	2715	4598	6043	5093	2.2146	1.14705	4.28993e-17	1.03663e-14	chr13	1284673	1285654	-	VIT_213s0067g02300	--	--	unnamed protein product, partial [Vitis vinifera]	--	SubName: Full=Uncharacterized protein {ECO:0000313|EMBL:CBI25396.3};	--	GO:0031305,integral component of mitochondrial inner membrane; GO:0097249,mitochondrial respiratory chain supercomplex; GO:0033617,mitochondrial respiratory chain complex IV assembly	Non-classical export protein 1
VIT_204s0044g00250	10.6	9.03	9.89	14.91	14.86	12.5	584	559	473	1018.68	798	569	2.21443	1.14694	2.65261e-05	0.000981465	chr4	20937375	20940114	+	VIT_204s0044g00250	--	K13034 L-3-cyanoalanine synthase/ cysteine synthase [EC:2.5.1.47 4.4.1.9] | (RefSeq) bifunctional L-3-cyanoalanine synthase/cysteine synthase 1, mitochondrial (A)	hypothetical protein VITISV_028023 [Vitis vinifera]	RecName: Full=L-3-cyanoalanine synthase 1, mitochondrial; Short=MdCAS1; EC=4.4.1.9; Flags: Precursor;	RecName: Full=Cysteine synthase {ECO:0000256|RuleBase:RU003985}; EC=2.5.1.47 {ECO:0000256|RuleBase:RU003985};	Cystathionine beta-synthase and related enzymes	GO:0005739,mitochondrion; GO:0004124,cysteine synthase activity; GO:0050017,L-3-cyanoalanine synthase activity; GO:0016740,transferase activity; GO:0019499,cyanide metabolic process; GO:0006535,cysteine biosynthetic process from serine; GO:0009836,fruit ripening, climacteric; GO:0009611,response to wounding	Pyridoxal-phosphate dependent enzyme
VIT_200s1466g00010	5.19	5.65	4.65	12.07	10.89	11.06	112	137	87	207	229	197	2.213	1.146	3.54457e-08	2.74221e-06	chrUn	39206329	39206790	+	VIT_200s1466g00010	--	--	hypothetical protein VITISV_030452 [Vitis vinifera]	--	SubName: Full=Uncharacterized protein {ECO:0000313|EMBL:CAN82712.1};	--	--	--
VIT_214s0128g00780	9.3	7.12	9.7	15.77	14.49	13.63	1168	1005	1058	1576	1775	1415	2.21263	1.14576	7.57715e-11	9.37599e-09	chr14	3311498	3315678	+	VIT_214s0128g00780	--	K15718 linoleate 9S-lipoxygenase [EC:1.13.11.58] | (RefSeq) LOX, LOX1, LOXC; lipoxygenase (A)	lipoxygenase 1 [Vitis vinifera]	RecName: Full=Probable linoleate 9S-lipoxygenase 5; EC=1.13.11.58; AltName: Full=Leaf lipoxygenase;	RecName: Full=Lipoxygenase {ECO:0000256|RuleBase:RU003975}; EC=1.13.11.- {ECO:0000256|RuleBase:RU003975};	--	GO:0005737,cytoplasm; GO:0046872,metal ion binding; GO:0016702,oxidoreductase activity, acting on single donors with incorporation of molecular oxygen, incorporation of two atoms of oxygen; GO:0031408,oxylipin biosynthetic process	PLAT/LH2 domain
VIT_202s0025g00500	10.1	7.81	8.8	13.97	15.9	15.12	739	642	559	813	1134	914	2.21211	1.14543	5.44257e-10	5.60671e-08	chr2	596046	598161	-	VIT_202s0025g00500	--	K03239 translation initiation factor eIF-2B subunit alpha | (RefSeq) methylthioribose-1-phosphate isomerase (A)	PREDICTED: protein LURP-one-related 17 [Vitis vinifera]	RecName: Full=Protein LURP-one-related 17;	SubName: Full=Uncharacterized protein {ECO:0000313|EMBL:CBI34400.3};	--	--	LURP-one-related
VIT_204s0008g02070	0.44	0.53	0.45	1.02	1.03	1.07	41	56	37	76	94	83	2.212	1.145	0.0002822	0.00709364	chr4	1690738	1693511	+	VIT_204s0008g02070	--	K04733 interleukin-1 receptor-associated kinase 4 [EC:2.7.11.1] | (RefSeq) probable serine/threonine-protein kinase PBL12 (A)	PREDICTED: serine/threonine-protein kinase At5g01020 [Vitis vinifera]	RecName: Full=Serine/threonine-protein kinase RIPK {ECO:0000305}; EC=2.7.11.1 {ECO:0000305|PubMed:21320696}; AltName: Full=ACIK1A/PBL14; AltName: Full=ACRE protein ortholog 264A {ECO:0000305}; Short=AtACRE264a {ECO:0000303|PubMed:15181213}; AltName: Full=PBS1-like protein 14 {ECO:0000303|PubMed:20413097}; AltName: Full=RPM1-induced protein kinase {ECO:0000303|PubMed:21320696};	SubName: Full=Uncharacterized protein {ECO:0000313|EMBL:CCB46618.1};	Serine/threonine protein kinase	GO:0005886,plasma membrane; GO:0005524,ATP binding; GO:0004674,protein serine/threonine kinase activity; GO:0004675,transmembrane receptor protein serine/threonine kinase activity; GO:0007166,cell surface receptor signaling pathway; GO:0042742,defense response to bacterium; GO:0006468,protein phosphorylation	Protein kinase domain
VIT_204s0008g00300	1.08	0.88	1.58	2.36	2.88	2.46	166	152	211	288	431	313	2.212	1.145	3.69029e-08	2.83255e-06	chr4	212861	224769	+	VIT_204s0008g00300	--	K00924 kinase [EC:2.7.1.-] | (RefSeq) receptor-like protein kinase 5 isoform X1 (A)	PREDICTED: receptor-like protein kinase HSL1 [Vitis vinifera]	RecName: Full=LRR receptor-like serine/threonine-protein kinase HSL2; EC=2.7.11.1; AltName: Full=Protein HAESA-LIKE2; Flags: Precursor;	SubName: Full=Uncharacterized protein {ECO:0000313|EMBL:CCB46521.1};	--	GO:0016021,integral component of membrane; GO:0005886,plasma membrane; GO:0005524,ATP binding; GO:0004674,protein serine/threonine kinase activity; GO:0010102,lateral root morphogenesis; GO:0010468,regulation of gene expression	Leucine rich repeat N-terminal domain
VIT_215s0048g02260	8.86	9.17	10.96	13.42	14.69	13.62	754	877	810	1418.04	1219	958	2.20916	1.1435	1.51622e-06	7.91387e-05	chr15	16447701	16451310	+	VIT_215s0048g02260	--	K18729 protein angel | (RefSeq) uncharacterized calcium-binding protein At1g02270-like (A)	unnamed protein product, partial [Vitis vinifera]	RecName: Full=Uncharacterized calcium-binding protein At1g02270;	SubName: Full=Uncharacterized protein {ECO:0000313|EMBL:CBI38741.3};	Transcriptional effector CCR4-related protein	GO:0016021,integral component of membrane; GO:0005634,nucleus; GO:0005509,calcium ion binding; GO:0009409,response to cold	Endonuclease/Exonuclease/phosphatase family
VIT_210s0003g01070	3.76	3.33	3.53	5.4	4.26	5.7	351	350	286	625.56	388	440	2.20906	1.14343	0.000607211	0.013399	chr10	2450887	2454614	-	VIT_210s0003g01070	--	K16573 gamma-tubulin complex component 6 | (RefSeq) uncharacterized LOC103722329 (A)	PREDICTED: protein trichome birefringence-like 38 [Vitis vinifera]	RecName: Full=Protein trichome birefringence-like 38;	SubName: Full=Uncharacterized protein {ECO:0000313|EMBL:CCB55673.1};	--	GO:0005794,Golgi apparatus; GO:0016021,integral component of membrane; GO:0016413,O-acetyltransferase activity; GO:0071554,cell wall organization or biogenesis	PMR5 N terminal Domain
VIT_201s0127g00050	3.36	2.15	1.74	3.75	3.57	5.17	178	128	80	158	184	226	2.20725	1.14225	0.00262537	0.0419519	chr1	7385632	7387381	+	VIT_201s0127g00050	--	K22422 protein downstream neighbor of Son | (RefSeq) hypothetical protein (A)	PREDICTED: heme-binding protein 2 [Vitis vinifera]	--	SubName: Full=Uncharacterized protein {ECO:0000313|EMBL:CBI28586.3};	--	--	SOUL heme-binding protein
VIT_203s0038g02200	12.1	12.42	11.62	18.52	16.86	16.61	841	970	701	1597.44	1142	954	2.20548	1.14109	1.77621e-07	1.15119e-05	chr3	1512212	1518494	+	VIT_203s0038g02200	--	K01802 peptidylprolyl isomerase [EC:5.2.1.8] | (RefSeq) peptidyl-prolyl cis-trans isomerase CYP20-1-like (A)	PREDICTED: peptidyl-prolyl cis-trans isomerase CYP21-1 isoform X1 [Vitis vinifera]	RecName: Full=Peptidyl-prolyl cis-trans isomerase CYP21-1; Short=PPIase CYP21-1; EC=5.2.1.8; AltName: Full=Cyclophilin of 21 kDa 1; AltName: Full=Cyclophilin-21-1; Flags: Precursor;	RecName: Full=Peptidyl-prolyl cis-trans isomerase {ECO:0000256|RuleBase:RU363019}; Short=PPIase {ECO:0000256|RuleBase:RU363019}; EC=5.2.1.8 {ECO:0000256|RuleBase:RU363019};	Cyclophilin type peptidyl-prolyl cis-trans isomerase	GO:0005783,endoplasmic reticulum; GO:0005768,endosome; GO:0005794,Golgi apparatus; GO:0005802,trans-Golgi network; GO:0003755,peptidyl-prolyl cis-trans isomerase activity; GO:0006457,protein folding	Cyclophilin type peptidyl-prolyl cis-trans isomerase/CLD
VIT_214s0081g00190	1.54	1.78	2.04	4.05	2.89	4.72	34	44	39	71	62	86	2.204	1.14	0.00134261	0.0249799	chr14	7829426	7829897	+	VIT_214s0081g00190	--	--	PREDICTED: uncharacterized protein LOC108462969 [Gossypium arboreum]	RecName: Full=Sigma factor binding protein 2, chloroplastic; Short=Sigma factor binding protein II; AltName: Full=VQ motif-containing protein 16 {ECO:0000303|PubMed:22535423}; Short=AtVQ16 {ECO:0000303|PubMed:22535423}; Flags: Precursor;	SubName: Full=Uncharacterized protein {ECO:0000313|EMBL:CCB58723.1};	--	GO:0009507,chloroplast; GO:0005634,nucleus; GO:0051091,positive regulation of DNA-binding transcription factor activity	VQ motif
VIT_200s0301g00090	1.83	1.72	2.17	3.29	3.6	2.61	326	344	336	467	626	385	2.20378	1.13998	1.95184e-06	0.000100535	chrUn	22180002	22185356	-	VIT_200s0301g00090	--	K17871 NADH:ubiquinone reductase (non-electrogenic) [EC:1.6.5.9] | (RefSeq) internal alternative NAD(P)H-ubiquinone oxidoreductase A1, mitochondrial (A)	PREDICTED: internal alternative NAD(P)H-ubiquinone oxidoreductase A1, mitochondrial [Vitis vinifera]	RecName: Full=Internal alternative NAD(P)H-ubiquinone oxidoreductase A2, mitochondrial; EC=1.6.5.9; AltName: Full=Internal alternative NADH dehydrogenase NDA2; AltName: Full=NADH:ubiquinone reductase (non-electrogenic) NDA2; Flags: Precursor;	SubName: Full=Uncharacterized protein {ECO:0000313|EMBL:CBI18598.3};	NADH-dehydrogenase (ubiquinone)	GO:0031304,intrinsic component of mitochondrial inner membrane; GO:0005759,mitochondrial matrix; GO:0005739,mitochondrion; GO:0005777,peroxisome; GO:0003959,NADPH dehydrogenase activity; GO:0055114,oxidation-reduction process	Pyridine nucleotide-disulphide oxidoreductase
VIT_202s0154g00520	2.57	2.46	2.96	3.94	3.92	3.5	199	214	199	379.08	296	224	2.20363	1.13988	0.0029407	0.0454289	chr2	5273365	5278436	-	VIT_202s0154g00520	--	K01381 saccharopepsin [EC:3.4.23.25] | (RefSeq) probable aspartyl protease At4g16563 (A)	PREDICTED: probable aspartyl protease At4g16563 [Vitis vinifera]	RecName: Full=Probable aspartyl protease At4g16563 {ECO:0000305}; EC=3.4.23.- {ECO:0000305}; Flags: Precursor;	SubName: Full=Uncharacterized protein {ECO:0000313|EMBL:CCB56520.1};	Aspartyl protease	GO:0009505,plant-type cell wall; GO:0004190,aspartic-type endopeptidase activity; GO:0030163,protein catabolic process; GO:0006508,proteolysis	Eukaryotic aspartyl protease
VIT_204s0008g01070	5.82	6.78	10.01	10.15	11.75	10.16	669	877	1000	1449.24	1318	966	2.19947	1.13716	0.000814021	0.0167891	chr4	905261	908785	+	VIT_204s0008g01070	--	K04733 interleukin-1 receptor-associated kinase 4 [EC:2.7.11.1] | (RefSeq) uncharacterized protein LOC110908553 (A)	PREDICTED: IQ domain-containing protein IQM1 [Vitis vinifera]	RecName: Full=IQ domain-containing protein IQM1 {ECO:0000305}; AltName: Full=IQ motif-containing protein 1 {ECO:0000303|Ref.6};	SubName: Full=Uncharacterized protein {ECO:0000313|EMBL:CCB46557.1};	--	GO:0005737,cytoplasm; GO:0005634,nucleus; GO:0005516,calmodulin binding; GO:0010119,regulation of stomatal movement	--
VIT_207s0005g02230	17.53	17.19	20.86	26.74	27.53	24.9	1644	1812	1698	3110.64	2516	1929	2.19896	1.13682	3.14374e-08	2.47118e-06	chr7	4612116	4615821	+	VIT_207s0005g02230	--	K00789 S-adenosylmethionine synthetase [EC:2.5.1.6] | (RefSeq) METK5; S-adenosylmethionine synthetase 5 (A)	PREDICTED: S-adenosylmethionine synthase 5 [Vitis vinifera]	RecName: Full=S-adenosylmethionine synthase 5; Short=AdoMet synthase 5; EC=2.5.1.6 {ECO:0000250|UniProtKB:Q96551}; AltName: Full=Methionine adenosyltransferase 5; Short=MAT 5;	RecName: Full=S-adenosylmethionine synthase {ECO:0000256|RuleBase:RU000541}; EC=2.5.1.6 {ECO:0000256|RuleBase:RU000541};	S-adenosylmethionine synthetase	GO:0005737,cytoplasm; GO:0005524,ATP binding; GO:0046872,metal ion binding; GO:0004478,methionine adenosyltransferase activity; GO:0006730,one-carbon metabolic process; GO:0006556,S-adenosylmethionine biosynthetic process	S-adenosylmethionine synthetase, N-terminal domain
VIT_209s0002g02230	1.99	1.99	2.83	3.34	3.62	4.35	89	100	110	119	158	161	2.19732	1.13575	0.0026118	0.0418679	chr9	2047331	2048290	+	VIT_209s0002g02230	--	K04077 chaperonin GroEL | (RefSeq) LOW QUALITY PROTEIN: chaperonin CPN60-like 2, mitochondrial (A)	PREDICTED: protein NDR1 [Vitis vinifera]	--	SubName: Full=Uncharacterized protein {ECO:0000313|EMBL:CAN78642.1};	--	GO:0016021,integral component of membrane; GO:0005886,plasma membrane; GO:0009506,plasmodesma	Vacuolar segregation subunit 7
VIT_218s0001g05180	1.02	0.87	1.61	2.24	1.91	1.62	160	153	219	279	291	209	2.19643	1.13516	0.00122455	0.0232701	chr18	4185001	4190060	-	VIT_218s0001g05180	--	K15920 xylan 1,4-beta-xylosidase [EC:3.2.1.37] | (RefSeq) probable beta-D-xylosidase 6 (A)	PREDICTED: probable beta-D-xylosidase 7 [Vitis vinifera]	RecName: Full=Probable beta-D-xylosidase 7; Short=AtBXL7; EC=3.2.1.-; Flags: Precursor;	SubName: Full=Uncharacterized protein {ECO:0000313|EMBL:CCB45555.1};	--	GO:0048046,apoplast; GO:0005618,cell wall; GO:0009507,chloroplast; GO:0009505,plant-type cell wall; GO:0009506,plasmodesma; GO:0005578,NA; GO:0004553,hydrolase activity, hydrolyzing O-glycosyl compounds; GO:0005975,carbohydrate metabolic process	Fibronectin type III-like domain
VIT_217s0119g00120	4.1	1.63	4.75	6.71	7.56	8.31	139	62	140	181	250	233	2.196	1.135	0.000114343	0.00342731	chr17	13472842	13473568	-	VIT_217s0119g00120	--	--	PREDICTED: kunitz trypsin inhibitor 2 [Vitis vinifera]	RecName: Full=Kunitz trypsin inhibitor 2 {ECO:0000305}; Short=AtKTI2 {ECO:0000305}; Flags: Precursor;	SubName: Full=Uncharacterized protein {ECO:0000313|EMBL:CBI35463.3};	--	GO:0048046,apoplast; GO:0005618,cell wall; GO:0004866,endopeptidase inhibitor activity	Trypsin and protease inhibitor
VIT_218s0001g04660	10.85	7.17	8.67	16.68	14.42	13.7	206	153	143	252	267	215	2.19323	1.13306	0.000194001	0.00527387	chr18	3935472	3935878	+	VIT_218s0001g04660	--	--	hypothetical protein CCACVL1_10015, partial [Corchorus capsularis]	--	SubName: Full=Uncharacterized protein {ECO:0000313|EMBL:CCB45543.1};	--	--	--
VIT_206s0004g01410	0.67	0.5	0.5	0.93	0.92	0.98	133	110	86	146	176	159	2.19301	1.13291	0.000912118	0.0183861	chr6	1670470	1688130	+	VIT_206s0004g01410	--	K04733 interleukin-1 receptor-associated kinase 4 [EC:2.7.11.1] | (RefSeq) G-type lectin S-receptor-like serine/threonine-protein kinase LECRK3 (A)	unnamed protein product, partial [Vitis vinifera]	RecName: Full=G-type lectin S-receptor-like serine/threonine-protein kinase LECRK3 {ECO:0000305}; Short=OsLecRK3 {ECO:0000303|PubMed:25485617}; EC=2.7.11.1 {ECO:0000305}; AltName: Full=OsRLCK135 {ECO:0000303|PubMed:19825577}; Flags: Precursor;	SubName: Full=Uncharacterized protein {ECO:0000313|EMBL:CCB43755.1};	--	GO:0016021,integral component of membrane; GO:0005886,plasma membrane; GO:0005524,ATP binding; GO:0030246,carbohydrate binding; GO:0004674,protein serine/threonine kinase activity; GO:0006952,defense response; GO:0006468,protein phosphorylation	Phosphotransferase enzyme family
VIT_212s0034g00130	18	17.8	22.23	27.39	27.96	27.22	1334	1483	1430	2519.4	2020	1667	2.19204	1.13228	2.01756e-07	1.27386e-05	chr12	15534497	15536084	-	VIT_212s0034g00130	--	K22950 acylphloroglucinol glucosyltransferase [EC:2.4.1.358] | (RefSeq) anthocyanidin 3-O-glucosyltransferase 2-like (A)	PREDICTED: anthocyanidin 3-O-glucosyltransferase 2 [Vitis vinifera]	RecName: Full=UDP-glucose flavonoid 3-O-glucosyltransferase 6 {ECO:0000303|PubMed:18487633}; EC=2.4.1.91 {ECO:0000269|PubMed:18487633}; AltName: Full=Flavonol 3-O-glucosyltransferase 6 {ECO:0000303|PubMed:18487633}; Short=FaGT6 {ECO:0000303|PubMed:18487633};	RecName: Full=Glycosyltransferase {ECO:0000256|RuleBase:RU362057}; EC=2.4.1.- {ECO:0000256|RuleBase:RU362057};	UDP-glucuronosyl and UDP-glucosyl transferase	GO:0102360,daphnetin 3-O-glucosyltransferase activity; GO:0047893,flavonol 3-O-glucosyltransferase activity; GO:0102425,myricetin 3-O-glucosyltransferase activity; GO:0008152,metabolic process	UDP-glucoronosyl and UDP-glucosyl transferase
VIT_204s0008g02510	9.35	8.46	13.49	13.04	16.26	15.25	951	967	1191	1645.8	1613	1282	2.1908	1.13146	0.000323052	0.00795359	chr4	2071091	2073270	-	VIT_204s0008g02510	--	K04733 interleukin-1 receptor-associated kinase 4 [EC:2.7.11.1] | (RefSeq) rust resistance kinase Lr10-like isoform X1 (A)	PREDICTED: rust resistance kinase Lr10-like [Vitis vinifera]	RecName: Full=Rust resistance kinase Lr10 {ECO:0000312|EMBL:AAC49629.1}; EC=2.7.11.1; AltName: Full=Probable receptor-like serine/threonine-protein kinase LRK10; Flags: Precursor;	SubName: Full=Uncharacterized protein {ECO:0000313|EMBL:CCB46648.1};	--	GO:0016021,integral component of membrane; GO:0005886,plasma membrane; GO:0005524,ATP binding; GO:0004674,protein serine/threonine kinase activity	Protein kinase domain
VIT_203s0063g00140	5.38	3.78	5.25	8.43	7.27	8.34	352	278	298	439	464	451	2.18858	1.12999	4.53926e-06	0.000210538	chr3	3733785	3735373	-	VIT_203s0063g00140	--	K00588 caffeoyl-CoA O-methyltransferase [EC:2.1.1.104] | (RefSeq) CCOAMT, CCOAOMT; caffeoyl-CoA O-methyltransferase (A)	unnamed protein product, partial [Vitis vinifera]	RecName: Full=Caffeoyl-CoA O-methyltransferase; EC=2.1.1.104; AltName: Full=Trans-caffeoyl-CoA 3-O-methyltransferase; Short=CCOAMT; Short=CCOAOMT;	SubName: Full=Uncharacterized protein {ECO:0000313|EMBL:CBI32387.3};	O-methyltransferase	GO:0042409,caffeoyl-CoA O-methyltransferase activity; GO:0046872,metal ion binding; GO:0009809,lignin biosynthetic process	Methyltransferase domain
VIT_209s0002g04490	24.15	27.23	26.54	35.04	37.13	40.88	1498	1898	1429	2697.24	2245	2095	2.18774	1.12944	1.37271e-08	1.14821e-06	chr9	4085576	4086904	+	VIT_209s0002g04490	--	K06215 pyridoxal 5'-phosphate synthase pdxS subunit [EC:4.3.3.6] | (RefSeq) pyridoxal 5'-phosphate synthase-like subunit PDX1.2 (A)	PREDICTED: pyridoxal 5'-phosphate synthase-like subunit PDX1.2 [Vitis vinifera]	RecName: Full=Pyridoxal 5'-phosphate synthase-like subunit PDX1.2; Short=AtPDX1.2; Short=AtPDX1;3;	SubName: Full=Uncharacterized protein {ECO:0000313|EMBL:CCB59473.1};	Stationary phase-induced protein, SOR/SNZ family	GO:0005829,cytosol; GO:0003824,catalytic activity; GO:0046982,protein heterodimerization activity; GO:0042823,pyridoxal phosphate biosynthetic process	Thiamine biosynthesis protein (ThiI)
VIT_204s0023g01080	2.55	2	2.49	3.26	3.56	3.19	492	433	418	780	670	508	2.1869	1.12888	0.000155635	0.00442124	chr4	17484703	17489663	-	VIT_204s0023g01080	--	K04733 interleukin-1 receptor-associated kinase 4 [EC:2.7.11.1] | (RefSeq) lysM domain receptor-like kinase 4 (A)	unnamed protein product, partial [Vitis vinifera]	RecName: Full=LysM domain receptor-like kinase 4; Short=LysM-containing receptor-like kinase 4; EC=2.7.11.1; Flags: Precursor;	SubName: Full=Uncharacterized protein {ECO:0000313|EMBL:CCB44488.1};	--	GO:0016021,integral component of membrane; GO:0005886,plasma membrane; GO:0005524,ATP binding; GO:0008061,chitin binding; GO:0004675,transmembrane receptor protein serine/threonine kinase activity; GO:0007166,cell surface receptor signaling pathway; GO:0071323,cellular response to chitin; GO:0071219,cellular response to molecule of bacterial origin; GO:0045087,innate immune response; GO:0006468,p…	Nepovirus coat protein, N-terminal domain
VIT_206s0004g00990	15.79	12.38	18.01	24.04	27.08	24.78	597	526	591	723	998	774	2.18349	1.12664	9.99987e-08	6.96539e-06	chr6	1094441	1095250	+	VIT_206s0004g00990	--	K01870 isoleucyl-tRNA synthetase [EC:6.1.1.5] | (RefSeq) isoleucine--tRNA ligase, chloroplastic/mitochondrial-like (A)	PREDICTED: dirigent protein 22 [Vitis vinifera]	RecName: Full=Dirigent protein 7; Short=AtDIR7; Flags: Precursor;	RecName: Full=Dirigent protein {ECO:0000256|RuleBase:RU363099};	--	GO:0048046,apoplast; GO:0016853,isomerase activity	Dirigent-like protein
VIT_216s0098g01160	3.79	2.48	4.23	6.08	6.36	4.68	552	406	535	705	904	563	2.18218	1.12577	2.99758e-05	0.00109258	chr16	21419843	21423482	+	VIT_216s0098g01160	--	K15333 tRNA guanosine-2'-O-methyltransferase [EC:2.1.1.34] | (RefSeq) uncharacterized LOC105043884 (A)	PREDICTED: subtilisin-like protease SBT3.5 [Vitis vinifera]	RecName: Full=Subtilisin-like protease SBT3.3 {ECO:0000303|PubMed:16193095}; EC=3.4.21.- {ECO:0000305}; AltName: Full=Subtilase subfamily 3 member 3 {ECO:0000303|PubMed:16193095}; Short=AtSBT3.3 {ECO:0000303|PubMed:16193095}; Flags: Precursor;	SubName: Full=Uncharacterized protein {ECO:0000313|EMBL:CCB48078.1};	--	GO:0031012,extracellular matrix; GO:0009505,plant-type cell wall; GO:0005578,NA; GO:0004252,serine-type endopeptidase activity; GO:0009682,induced systemic resistance	PA domain
VIT_218s0001g09390	1.38	1.28	1.58	1.94	2.01	2.08	307	321	306	536.64	438	384	2.18197	1.12563	0.000454803	0.0105974	chr18	7874148	7879250	+	VIT_218s0001g09390	--	K01102 pyruvate dehydrogenase phosphatase [EC:3.1.3.43] | (RefSeq) probable protein phosphatase 2C 63 (A)	PREDICTED: probable protein phosphatase 2C 63 [Vitis vinifera]	RecName: Full=Probable protein phosphatase 2C 63; Short=AtPP2C63; EC=3.1.3.16;	SubName: Full=Uncharacterized protein {ECO:0000313|EMBL:CBI19428.3};	Protein phosphatase 2C/pyruvate dehydrogenase (lipoamide) phosphatase	GO:0046872,metal ion binding; GO:0004722,protein serine/threonine phosphatase activity	Protein phosphatase 2C
VIT_203s0063g00460	3.66	3.56	3.5	7.95	8.31	6.86	167	183	139	289	370	259	2.179	1.124	1.78018e-10	1.99105e-08	chr3	4022554	4023532	+	VIT_203s0063g00460	--	K09286 EREBP-like factor | (RefSeq) ethylene-responsive transcription factor ERF105-like (A)	PREDICTED: ethylene-responsive transcription factor ERF109 [Vitis vinifera]	RecName: Full=Ethylene-responsive transcription factor ERF109;	SubName: Full=Uncharacterized protein {ECO:0000313|EMBL:CCB56870.1};	--	GO:0005634,nucleus; GO:0003677,DNA binding; GO:0003700,DNA-binding transcription factor activity; GO:0051301,cell division; GO:0050832,defense response to fungus; GO:0009873,ethylene-activated signaling pathway; GO:0010087,phloem or xylem histogenesis; GO:0010200,response to chitin; GO:0006351,transcription, DNA-templated	AP2 domain
VIT_203s0063g00460	3.66	3.56	3.5	7.95	8.31	6.86	167	183	139	289	370	259	2.179	1.12367	1.78018e-10	1.99105e-08	chr3	4022554	4023532	+	VIT_203s0063g00460	--	K09286 EREBP-like factor | (RefSeq) ethylene-responsive transcription factor ERF105-like (A)	PREDICTED: ethylene-responsive transcription factor ERF109 [Vitis vinifera]	RecName: Full=Ethylene-responsive transcription factor ERF109;	SubName: Full=Uncharacterized protein {ECO:0000313|EMBL:CCB56870.1};	--	GO:0005634,nucleus; GO:0003677,DNA binding; GO:0003700,DNA-binding transcription factor activity; GO:0051301,cell division; GO:0050832,defense response to fungus; GO:0009873,ethylene-activated signaling pathway; GO:0010087,phloem or xylem histogenesis; GO:0010200,response to chitin; GO:0006351,transcription, DNA-templated	AP2 domain
VIT_207s0129g00560	6.42	5.09	4.91	7.85	8.19	7.38	542	483	360	822.12	674	515	2.17811	1.12308	0.000185104	0.00508854	chr7	15804198	15806775	+	VIT_207s0129g00560	--	--	PREDICTED: lysine-rich arabinogalactan protein 18 [Vitis vinifera]	--	--	--	--	--
VIT_204s0008g05760	6.36	6.75	6.95	9.22	10.24	9.18	607	724	576	1092	953	724	2.17803	1.12302	2.88488e-06	0.000140812	chr4	5265456	5268242	-	VIT_204s0008g05760	--	K13424 WRKY transcription factor 33 | (RefSeq) WRKY transcription factor WRKY24 (A)	uncharacterized protein LOC100264507 [Vitis vinifera]	RecName: Full=Probable WRKY transcription factor 40; AltName: Full=WRKY DNA-binding protein 40;	SubName: Full=Uncharacterized protein {ECO:0000313|EMBL:CCB46821.1};	--	GO:0005634,nucleus; GO:0003700,DNA-binding transcription factor activity; GO:0043565,sequence-specific DNA binding; GO:0044212,transcription regulatory region DNA binding; GO:0042742,defense response to bacterium; GO:0050832,defense response to fungus; GO:0045892,negative regulation of transcription, DNA-templated; GO:0031347,regulation of defense response; GO:0010200,response to chitin; GO:00022…	WRKY DNA -binding domain
VIT_215s0048g00740	5.44	5.05	4.97	7.47	8.21	7.34	227	237	180	348	334	253	2.1778	1.12287	0.000508122	0.011578	chr15	14895054	14896036	+	VIT_215s0048g00740	--	--	unnamed protein product, partial [Vitis vinifera]	RecName: Full=Protein LITTLE ZIPPER 2 {ECO:0000303|PubMed:18055602};	SubName: Full=Uncharacterized protein {ECO:0000313|EMBL:CBI38868.3};	--	GO:0006355,regulation of transcription, DNA-templated; GO:0006351,transcription, DNA-templated	--
VIT_202s0025g01430	11.74	10.36	11.32	15.07	16.37	16.38	1118	1109	936	1781.52	1520	1289	2.17698	1.12233	1.04476e-07	7.20035e-06	chr2	1378983	1383158	-	VIT_202s0025g01430	--	K19041 E3 ubiquitin-protein ligase RNF38/44 [EC:2.3.2.27] | (RefSeq) RING-H2 finger protein ATL20-like (A)	PREDICTED: RING-H2 finger protein ATL20 [Vitis vinifera]	RecName: Full=Putative RING-H2 finger protein ATL21A; EC=2.3.2.27 {ECO:0000305}; AltName: Full=RING-type E3 ubiquitin transferase ATL21A {ECO:0000305}; Flags: Precursor;	SubName: Full=Uncharacterized protein {ECO:0000313|EMBL:CBI34481.3};	FOG: Predicted E3 ubiquitin ligase	GO:0016021,integral component of membrane; GO:0046872,metal ion binding; GO:0030247,polysaccharide binding; GO:0061630,ubiquitin protein ligase activity; GO:0043161,proteasome-mediated ubiquitin-dependent protein catabolic process	zinc-RING finger domain
VIT_219s0014g03190	21.31	21.28	19.05	29.81	27.96	30.58	1620	1818	1257	2812.68	2072	1921	2.17434	1.12058	1.0169e-08	8.61633e-07	chr19	3331059	3333803	-	VIT_219s0014g03190	--	--	PREDICTED: uncharacterized protein LOC100260721 [Vitis vinifera]	--	SubName: Full=Uncharacterized protein {ECO:0000313|EMBL:CBI20341.3};	--	GO:0016021,integral component of membrane	Protein of unknown function (DUF1218)
VIT_215s0046g00070	17.58	19.06	15.55	24.22	24	27.39	366	446	281	625.56	487	471	2.17323	1.11984	0.000217653	0.00579608	chr15	17143740	17144185	-	VIT_215s0046g00070	--	K16465 centrin-1 | (RefSeq) calcium-binding protein KIC (A)	PREDICTED: calcium-binding protein KIC [Vitis vinifera]	RecName: Full=Calcium-binding protein KIC; AltName: Full=KCBP-interacting calcium-binding protein;	SubName: Full=Uncharacterized protein {ECO:0000313|EMBL:CCB62560.1};	Ca2+-binding protein (centrin/caltractin), EF-Hand superfamily protein	GO:0005509,calcium ion binding; GO:0010091,trichome branching	EF-hand domain pair
VIT_213s0019g00330	7.63	6.31	6.96	8.68	10.67	10.78	522	485	413	736.32	711	609	2.17217	1.11914	0.000110781	0.00335135	chr13	2428793	2430926	+	VIT_213s0019g00330	--	K09873 aquaporin TIP | (RefSeq) TIP1;1, TIP1, aquaporin; aquaporin-like (A)	unnamed protein product, partial [Vitis vinifera]	RecName: Full=Aquaporin TIP1-3; AltName: Full=Gamma-tonoplast intrinsic protein 3; Short=Gamma-TIP3; AltName: Full=Tonoplast intrinsic protein 1-3; Short=AtTIP1;3;	SubName: Full=Uncharacterized protein {ECO:0000313|EMBL:CBI31728.3};	Aquaporin (major intrinsic protein family)	GO:0042807,central vacuole; GO:0005887,integral component of plasma membrane; GO:0009705,plant-type vacuole membrane; GO:0015204,urea transmembrane transporter activity; GO:0015250,water channel activity; GO:0034220,ion transmembrane transport; GO:0015840,urea transport; GO:0006833,water transport	Major intrinsic protein
VIT_210s0003g01410	6.22	6.58	7.61	9.28	9.38	10.38	504	599	535	932.88	741	695	2.1693	1.11723	3.57904e-05	0.00127833	chr10	2789114	2792146	+	VIT_210s0003g01410	--	K07198 5'-AMP-activated protein kinase, catalytic alpha subunit [EC:2.7.11.11] | (RefSeq) CIPK16; CBL-interacting protein kinase 16 (A)	CBL-interacting protein kinase 16 [Vitis vinifera]	RecName: Full=CBL-interacting protein kinase 5; EC=2.7.11.1; AltName: Full=OsCIPK05;	RecName: Full=Non-specific serine/threonine protein kinase {ECO:0000256|SAAS:SAAS00351747}; EC=2.7.11.1 {ECO:0000256|SAAS:SAAS00351747};	Serine/threonine protein kinase	GO:0005829,cytosol; GO:0005524,ATP binding; GO:0004674,protein serine/threonine kinase activity; GO:0035556,intracellular signal transduction; GO:0018105,peptidyl-serine phosphorylation; GO:0018107,peptidyl-threonine phosphorylation	Phosphotransferase enzyme family
VIT_214s0108g01000	11.47	8.16	11.17	12.34	15.75	15.99	395	316	334	527.28	529	455	2.1693	1.11723	0.00170751	0.0299741	chr14	29638769	29639506	+	VIT_214s0108g01000	--	K02183 calmodulin | (RefSeq) probable calcium-binding protein CML45 (A)	PREDICTED: probable calcium-binding protein CML45 [Vitis vinifera]	RecName: Full=Probable calcium-binding protein CML45; AltName: Full=Calmodulin-like protein 45;	SubName: Full=Uncharacterized protein {ECO:0000313|EMBL:CCB47567.1};	Calmodulin and related proteins (EF-Hand superfamily)	GO:0005509,calcium ion binding	Secreted protein acidic and rich in cysteine Ca binding region
VIT_207s0151g00630	62.62	71.22	60.91	110.81	99.76	117.62	5079	6493	4289	7150	7889	7883	2.16777	1.11621	1.81805e-17	4.62139e-15	chr7	1023416	1025492	-	VIT_207s0151g00630	--	K18626 trichohyalin | (RefSeq) vicilin-like antimicrobial peptides 2-3 (A)	unnamed protein product, partial [Vitis vinifera]	RecName: Full=Vicilin-like antimicrobial peptides 2-2; AltName: Full=MiAMP2; Contains: RecName: Full=Antimicrobial peptide 2a; AltName: Full=MiAMP2a; Contains: RecName: Full=Antimicrobial peptide 2b; AltName: Full=MiAMP2b; Contains: RecName: Full=Antimicrobial peptide 2c-1; AltName: Full=MiAMP2c-1; Contains: RecName: Full=Antimicrobial peptide 2c-2; AltName: Full=MiAMP2c-2; Contains: RecName: Ful…	SubName: Full=Uncharacterized protein {ECO:0000313|EMBL:CCB51903.1};	--	GO:0005576,extracellular region; GO:0045735,nutrient reservoir activity; GO:0042742,defense response to bacterium; GO:0050832,defense response to fungus; GO:0031640,killing of cells of other organism	Vicilin N terminal region
VIT_206s0004g08440	1.37	1.87	1.28	2.06	2.35	2.15	222	339	180	413.4	370	287	2.1668	1.11557	0.00303182	0.0461444	chr6	9366822	9373593	-	VIT_206s0004g08440	--	K20858 calcium uniporter protein, mitochondrial | (RefSeq) calcium uniporter protein 6, mitochondrial (A)	PREDICTED: calcium uniporter protein 6, mitochondrial [Vitis vinifera]	RecName: Full=Calcium uniporter protein 6, mitochondrial; Flags: Precursor;	SubName: Full=Uncharacterized protein {ECO:0000313|EMBL:CCB43377.1};	Uncharacterized conserved protein	GO:0016021,integral component of membrane; GO:0005743,mitochondrial inner membrane; GO:0005739,mitochondrion; GO:0005262,calcium channel activity; GO:0015292,uniporter activity	Mitochondrial calcium uniporter
VIT_200s0181g00080	10.92	10.67	10.2	14.36	15.77	15.34	906	995	735	1478.88	1276	1052	2.16628	1.11522	2.09026e-07	1.29882e-05	chrUn	7713637	7715554	-	VIT_200s0181g00080	--	--	PREDICTED: F-box protein At1g61340 [Vitis vinifera]	RecName: Full=F-box protein SKIP27; AltName: Full=SKP1-interacting partner 27;	SubName: Full=Uncharacterized protein {ECO:0000313|EMBL:CCB48273.1};	--	GO:0005634,nucleus; GO:0016567,protein ubiquitination	--
VIT_214s0030g00210	4.1	4.59	3.51	6.4	5.34	5.6	496	623	368	959.4	629	559	2.16617	1.11515	0.000230579	0.00608228	chr14	4039028	4044814	-	VIT_214s0030g00210	--	K08145 MFS transporter, SP family, solute carrier family 2 (facilitated glucose transporter), member 8 | (RefSeq) uncharacterized LOC100253784 (A)	PREDICTED: uncharacterized protein LOC100253784 [Vitis vinifera]	RecName: Full=Sugar transporter ERD6-like 5;	SubName: Full=Putative ERD6-like transporter {ECO:0000313|EMBL:ADP37156.1};	Predicted transporter (major facilitator superfamily)	GO:0016021,integral component of membrane; GO:0005355,glucose transmembrane transporter activity; GO:0005351,carbohydrate:proton symporter activity; GO:0046323,glucose import; GO:0035428,NA	Major Facilitator Superfamily
VIT_216s0100g00950	2.83	2.59	6.04	7.46	8.32	8.52	74	76	137	155	212	184	2.165	1.114	0.000116802	0.00349032	chr16	16430833	16431392	-	VIT_216s0100g00950	--	K13232 stilbene synthase [EC:2.3.1.95] | (RefSeq) RS, STS1; stilbene synthase 2 (A)	stilbene synthase, partial [Vitis vinifera]	RecName: Full=Stilbene synthase 2; EC=2.3.1.95; AltName: Full=PSV21; AltName: Full=Resveratrol synthase 2; AltName: Full=Trihydroxystilbene synthase 2; Short=StSy 2;	SubName: Full=Uncharacterized protein {ECO:0000313|EMBL:CCB56440.1};	--	GO:0005737,cytoplasm; GO:0050350,trihydroxystilbene synthase activity; GO:0009058,biosynthetic process; GO:0006952,defense response	Chalcone and stilbene synthases, C-terminal domain
VIT_219s0014g01220	23	23.89	19.12	33	27.25	34.32	1182	1380	853	2104.44	1365	1457	2.16388	1.11362	1.16708e-05	0.000481926	chr19	1343943	1345043	-	VIT_219s0014g01220	--	K21867 potassium channel | (RefSeq) ankyrin repeat domain-containing protein 17-like (A)	PREDICTED: protein DELAY OF GERMINATION 1 [Vitis vinifera]	RecName: Full=Protein DOG1-like 1 {ECO:0000303|PubMed:17065317};	SubName: Full=Uncharacterized protein {ECO:0000313|EMBL:CCB46244.1};	--	GO:0043565,sequence-specific DNA binding; GO:0006351,transcription, DNA-templated	Seed dormancy control
VIT_203s0091g00690	40.82	40.11	43.92	56.96	60.68	59.32	1762	1946	1646	3051.36	2554	2116	2.16325	1.1132	7.64441e-10	7.71258e-08	chr3	7125371	7126295	-	VIT_203s0091g00690	--	K22534 PR domain zinc finger protein 5 | (RefSeq) zinc finger protein ZAT4-like (A)	PREDICTED: zinc finger protein ZAT10 [Vitis vinifera]	RecName: Full=Zinc finger protein ZAT10; AltName: Full=Salt-tolerance zinc finger;	SubName: Full=Uncharacterized protein {ECO:0000313|EMBL:CCB47705.1};	FOG: Zn-finger	GO:0005634,nucleus; GO:0003700,DNA-binding transcription factor activity; GO:0046872,metal ion binding; GO:0043565,sequence-specific DNA binding; GO:0035264,multicellular organism growth; GO:0045892,negative regulation of transcription, DNA-templated; GO:0010117,photoprotection; GO:0015979,photosynthesis; GO:0009737,response to abscisic acid; GO:0010200,response to chitin; GO:0009409,response to …	Zinc finger, C2H2 type
VIT_203s0063g00400	3.85	3.16	4.24	5.24	5.54	5.87	250	231	239	371	351	315	2.16042	1.11131	0.000672203	0.0144901	chr3	3981014	3983570	+	VIT_203s0063g00400	--	K01176 alpha-amylase [EC:3.2.1.1] | (RefSeq) alpha-amylase (A)	PREDICTED: alpha-amylase [Vitis vinifera]	RecName: Full=Alpha-amylase; EC=3.2.1.1 {ECO:0000250|UniProtKB:P00693}; AltName: Full=1,4-alpha-D-glucan glucanohydrolase; Flags: Precursor;	RecName: Full=Alpha-amylase {ECO:0000256|PIRNR:PIRNR001028}; EC=3.2.1.1 {ECO:0000256|PIRNR:PIRNR001028}; AltName: Full=1,4-alpha-D-glucan glucanohydrolase {ECO:0000256|PIRNR:PIRNR001028};	Alpha-amylase	GO:0004556,alpha-amylase activity; GO:0103025,alpha-amylase activity (releasing maltohexaose); GO:0005509,calcium ion binding; GO:0005975,carbohydrate metabolic process	Glycosyl hydrolase family 70
VIT_206s0004g05380	8.37	6.78	7.31	10.26	10.39	11.25	531	484	403	808.08	643	590	2.15911	1.11044	9.64266e-05	0.00300057	chr6	6240280	6241948	+	VIT_206s0004g05380	--	K08081 tropinone reductase I [EC:1.1.1.206] | (RefSeq) tropinone reductase homolog At5g06060 (A)	PREDICTED: tropinone reductase homolog At5g06060 [Vitis vinifera]	RecName: Full=Tropinone reductase homolog At2g29260, chloroplastic {ECO:0000305}; EC=1.1.1.- {ECO:0000305}; Flags: Precursor;	SubName: Full=Uncharacterized protein {ECO:0000313|EMBL:CBI16066.3};	Reductases with broad range of substrate specificities	GO:0009507,chloroplast; GO:0016491,oxidoreductase activity	KR domain
VIT_213s0067g01450	4.45	4.41	1.97	6.93	7.86	8.44	143	159	55	177	246	224	2.157	1.109	3.78643e-05	0.00134504	chr13	817035	817722	-	VIT_213s0067g01450	--	K13944 LOB domain-containing protein 16 | (RefSeq) LOB domain-containing protein 16-like (A)	PREDICTED: LOB domain-containing protein 21 [Vitis vinifera]	RecName: Full=LOB domain-containing protein 21; AltName: Full=ASYMMETRIC LEAVES 2-like protein 12; Short=AS2-like protein 12;	SubName: Full=Uncharacterized protein {ECO:0000313|EMBL:CBI25449.3};	--	--	Lateral organ boundaries (LOB) domain
VIT_218s0001g11620	1.64	1.32	1.75	2.97	2.59	2.16	231	210	215	334	357	252	2.15625	1.10852	6.73013e-05	0.00221916	chr18	9901045	9905369	+	VIT_218s0001g11620	--	K04733 interleukin-1 receptor-associated kinase 4 [EC:2.7.11.1] | (RefSeq) wall-associated receptor kinase-like 14 (A)	PREDICTED: wall-associated receptor kinase-like 14 [Vitis vinifera]	RecName: Full=Wall-associated receptor kinase-like 14; EC=2.7.11.-; Flags: Precursor;	SubName: Full=Uncharacterized protein {ECO:0000313|EMBL:CBI19615.3};	Serine/threonine protein kinase	GO:0016021,integral component of membrane; GO:0005886,plasma membrane; GO:0005524,ATP binding; GO:0004674,protein serine/threonine kinase activity; GO:0007166,cell surface receptor signaling pathway	EGF domain
VIT_213s0067g03260	3.32	3.36	3.8	5.04	5.93	6.22	728	828	723	880	1268	1127	2.15555	1.10806	5.33028e-10	5.52009e-08	chr13	1806612	1813329	+	VIT_213s0067g03260	--	K13544 pheophorbidase [EC:3.1.1.82] | (RefSeq) pheophorbidase isoform X1 (A)	PREDICTED: methylesterase 17 [Vitis vinifera]	RecName: Full=Methylesterase 17; Short=AtMES17; EC=3.1.1.-; AltName: Full=Methyl indole-3-acetic acid esterase;	SubName: Full=Uncharacterized protein {ECO:0000313|EMBL:CCB49772.1};	--	GO:0016788,hydrolase activity, acting on ester bonds; GO:0080030,methyl indole-3-acetate esterase activity; GO:0033473,indoleacetic acid conjugate metabolic process; GO:0048367,shoot system development	Pectinacetylesterase
VIT_214s0060g01190	31.41	36.78	27.64	45.13	45.21	47.12	1491	1962	1139	2658.24	2092	1848	2.15535	1.10792	9.80658e-07	5.33179e-05	chr14	941773	942959	-	VIT_214s0060g01190	--	K05953 nicotianamine synthase [EC:2.5.1.43] | (RefSeq) nicotianamine synthase (A)	PREDICTED: nicotianamine synthase [Vitis vinifera]	RecName: Full=Nicotianamine synthase; EC=2.5.1.43; AltName: Full=Chloronerva; AltName: Full=S-adenosyl-L-methionine:S-adenosyl-L-methionine:S-adenosyl-methionine 3-amino-3-carboxypropyltransferase;	SubName: Full=Uncharacterized protein {ECO:0000313|EMBL:CCB61914.1};	--	GO:0030410,nicotianamine synthase activity; GO:0030418,nicotianamine biosynthetic process	Methyltransferase domain
VIT_209s0002g04560	2.17	1.72	2.81	3.46	3.19	4.28	194	173	218	246	278	316	2.15385	1.10692	0.000507462	0.0115764	chr9	4138445	4141038	+	VIT_209s0002g04560	--	K04733 interleukin-1 receptor-associated kinase 4 [EC:2.7.11.1] | (RefSeq) uncharacterized protein LOC110908553 (A)	PREDICTED: IQ domain-containing protein IQM1 [Vitis vinifera]	RecName: Full=IQ domain-containing protein IQM1 {ECO:0000305}; AltName: Full=IQ motif-containing protein 1 {ECO:0000303|Ref.6};	SubName: Full=Uncharacterized protein {ECO:0000313|EMBL:CBI36148.3};	--	GO:0005737,cytoplasm; GO:0005634,nucleus; GO:0005516,calmodulin binding; GO:0010119,regulation of stomatal movement	IQ calmodulin-binding motif
VIT_206s0004g01020	12.87	9.74	15.32	20.15	20.89	20.34	992	844	1025	1236	1570	1296	2.15065	1.10477	8.89688e-08	6.24153e-06	chr6	1125325	1138513	+	VIT_206s0004g01020	--	K01870 isoleucyl-tRNA synthetase [EC:6.1.1.5] | (RefSeq) isoleucine--tRNA ligase, chloroplastic/mitochondrial-like (A)	unnamed protein product, partial [Vitis vinifera]	RecName: Full=Dirigent protein 19; Short=AtDIR19; Flags: Precursor;	RecName: Full=Dirigent protein {ECO:0000256|RuleBase:RU363099};	--	GO:0048046,apoplast; GO:0016853,isomerase activity	Dirigent-like protein
VIT_203s0038g04550	1.57	3.03	2.06	3.21	3.85	4.11	92	200	105	150	220	199	2.14987	1.10425	0.00276782	0.0434091	chr3	3334321	3335577	-	VIT_203s0038g04550	--	--	PREDICTED: uncharacterized protein LOC100264004 [Vitis vinifera]	--	SubName: Full=Uncharacterized protein {ECO:0000313|EMBL:CCB60483.1};	--	GO:0016021,integral component of membrane	Domain of unknown function (DUF4408)
VIT_215s0021g02470	3.11	2.55	3.34	3.75	5.14	4.31	266	245	248	355	428	304	2.14822	1.10314	0.00149497	0.0270434	chr15	13461192	13464471	-	VIT_215s0021g02470	--	K08726 soluble epoxide hydrolase / lipid-phosphate phosphatase [EC:3.3.2.10 3.1.3.76] | (RefSeq) hypothetical protein (A)	PREDICTED: bifunctional epoxide hydrolase 2 [Vitis vinifera]	--	SubName: Full=Uncharacterized protein {ECO:0000313|EMBL:CBI16602.3};	Soluble epoxide hydrolase	GO:0003824,catalytic activity	Chlorophyllase
VIT_207s0031g00660	127.99	121.15	109.66	159.77	170.8	181.23	12622	13428	9387	19551.5	16421	14767	2.14773	1.10281	2.69784e-10	2.94999e-08	chr7	16829104	16831437	+	VIT_207s0031g00660	--	--	hypothetical protein VITISV_028660 [Vitis vinifera]	--	SubName: Full=Uncharacterized protein {ECO:0000313|EMBL:CAN61779.1};	FOG: PPR repeat	--	Protein of unknown function (DUF1685)
VIT_201s0011g05900	2.11	1.72	2.84	3.95	3.46	3.37	118	108	138	176	189	156	2.14698	1.10231	0.002337	0.0385007	chr1	5664046	5665866	-	VIT_201s0011g05900	--	K18886 gibberellin A4 carboxyl methyltransferase [EC:2.1.1.276] | (RefSeq) probable S-adenosylmethionine-dependent methyltransferase At5g38100 (A)	PREDICTED: probable S-adenosylmethionine-dependent methyltransferase At5g37990 [Vitis vinifera]	RecName: Full=Probable S-adenosylmethionine-dependent methyltransferase At5g37990; EC=2.1.1.-;	SubName: Full=Uncharacterized protein {ECO:0000313|EMBL:CCB50775.1};	--	GO:0046872,metal ion binding; GO:0008168,methyltransferase activity	SAM dependent carboxyl methyltransferase
VIT_219s0015g02730	23.59	25.78	21.07	34.28	30.78	34.88	1091	1340	846	1967.16	1388	1333	2.14594	1.10161	2.2861e-06	0.000115623	chr19	13089518	13090811	-	VIT_219s0015g02730	--	K00799 glutathione S-transferase [EC:2.5.1.18] | (RefSeq) probable glutathione S-transferase parC (A)	PREDICTED: probable glutathione S-transferase parC [Vitis vinifera]	RecName: Full=Probable glutathione S-transferase parC; EC=2.5.1.18; AltName: Full=Auxin-regulated protein parC;	SubName: Full=Uncharacterized protein {ECO:0000313|EMBL:CCB62110.1};	Glutathione S-transferase	GO:0004364,glutathione transferase activity; GO:0009734,auxin-activated signaling pathway	Glutathione S-transferase, C-terminal domain
VIT_209s0002g04840	1.76	1.32	1.91	3.17	2.54	2.44	138	116	130	197	194	158	2.14453	1.10066	0.00135657	0.0251144	chr9	4405022	4406785	-	VIT_209s0002g04840	--	--	PREDICTED: thionin-like protein 2 [Vitis vinifera]	RecName: Full=Thionin-like protein 2; Flags: Precursor;	SubName: Full=Uncharacterized protein {ECO:0000313|EMBL:CCB59495.1};	--	GO:0005576,extracellular region; GO:0006952,defense response	--
VIT_210s0042g00560	8.08	9.53	6.54	11.95	10.7	11.75	1131	1499	794	2074.8	1459	1359	2.14346	1.09994	4.235e-05	0.00148286	chr10	13493232	13496856	+	VIT_210s0042g00560	--	--	PREDICTED: uncharacterized protein LOC100240757 [Vitis vinifera]	--	SubName: Full=Uncharacterized protein {ECO:0000313|EMBL:CCB52099.1};	--	GO:0016021,integral component of membrane	--
VIT_206s0009g03120	35.03	30.83	34.93	59.72	56.35	48.9	2807	2777	2430	3807	4402	3238	2.14256	1.09934	8.68214e-16	1.86742e-13	chr6	16266089	16267917	+	VIT_206s0009g03120	--	K12153 phenylalanine N-monooxygenase [EC:1.14.14.40] | (RefSeq) phenylalanine N-monooxygenase (A)	PREDICTED: phenylalanine N-monooxygenase [Vitis vinifera]	RecName: Full=Phenylalanine N-monooxygenase; EC=1.14.14.40 {ECO:0000269|PubMed:10799553}; AltName: Full=Cytochrome P450 79A2; AltName: Full=Phenylalanine N-hydroxylase;	SubName: Full=Uncharacterized protein {ECO:0000313|EMBL:CCB49064.1};	Cytochrome P450 CYP2 subfamily	GO:0005789,endoplasmic reticulum membrane; GO:0016021,integral component of membrane; GO:0016020,membrane; GO:0020037,heme binding; GO:0005506,iron ion binding; GO:0004497,monooxygenase activity; GO:0016705,oxidoreductase activity, acting on paired donors, with incorporation or reduction of molecular oxygen; GO:0098542,defense response to other organism; GO:0009684,indoleacetic acid biosynthetic …	Cytochrome P450
VIT_219s0014g04650	6.23	6.25	7.18	7.77	9.27	11.05	266	300	266	411.84	386	390	2.14154	1.09865	0.00222093	0.0371223	chr19	4955233	4956288	+	VIT_219s0014g04650	--	K10840 centrin-2 | (RefSeq) calcium-binding protein PBP1-like (A)	unnamed protein product, partial [Vitis vinifera]	RecName: Full=Calcium-binding protein PBP1; AltName: Full=KIC-related protein 2; AltName: Full=PINOID-binding protein 1;	SubName: Full=Uncharacterized protein {ECO:0000313|EMBL:CCB46448.1};	Ca2+-binding protein (centrin/caltractin), EF-Hand superfamily protein	GO:0005509,calcium ion binding; GO:0009733,response to auxin	EF hand
VIT_207s0031g00530	7.49	8.23	6.97	14.25	13.14	10.13	400	494	323	605	684	447	2.13969	1.0974	8.38053e-07	4.62062e-05	chr7	16722078	16724988	-	VIT_207s0031g00530	--	K20716 mitogen-activated protein kinase kinase kinase 17/18 | (RefSeq) mitogen-activated protein kinase kinase kinase 18-like (A)	unnamed protein product, partial [Vitis vinifera]	RecName: Full=Mitogen-activated protein kinase kinase kinase 17 {ECO:0000303|PubMed:25720833}; EC=2.7.11.25 {ECO:0000250|UniProtKB:Q9ZVP5, ECO:0000255|PROSITE-ProRule:PRU00159};	SubName: Full=Uncharacterized protein {ECO:0000313|EMBL:CBI21416.3};	MEKK and related serine/threonine protein kinases	GO:0005737,cytoplasm; GO:0005634,nucleus; GO:0005524,ATP binding; GO:0004709,MAP kinase kinase kinase activity; GO:0004674,protein serine/threonine kinase activity; GO:0004702,NA; GO:0009738,abscisic acid-activated signaling pathway; GO:0032147,activation of protein kinase activity; GO:0007346,regulation of mitotic cell cycle; GO:0009737,response to abscisic acid; GO:0006970,response to osmotic s…	Fungal protein kinase
VIT_218s0001g11170	3.09	2.93	3.79	5.22	5.41	5.3	108	115	115	145	184	153	2.13905	1.09697	0.00130262	0.0243982	chr18	9482136	9483000	+	VIT_218s0001g11170	--	K09422 transcription factor MYB, plant | (RefSeq) sucrose responsive element binding protein (A)	PREDICTED: transcription factor MYB44 [Vitis vinifera]	RecName: Full=Transcription factor MYB73 {ECO:0000303|PubMed:11597504}; AltName: Full=Myb-related protein 73 {ECO:0000303|PubMed:11597504}; Short=AtMYB73 {ECO:0000303|PubMed:11597504};	SubName: Full=Uncharacterized protein {ECO:0000313|EMBL:CCB45878.1};	Transcription factor, Myb superfamily	GO:0005634,nucleus; GO:0003700,DNA-binding transcription factor activity; GO:0000981,DNA-binding transcription factor activity, RNA polymerase II-specific; GO:0043565,sequence-specific DNA binding; GO:0001135,RNA polymerase II transcription regulator recruiting activity; GO:0044212,transcription regulatory region DNA binding; GO:0030154,cell differentiation; GO:0019760,glucosinolate metabolic pro…	Myb DNA-binding like
VIT_205s0077g02020	13.11	12.32	8.98	15.89	13.95	19.66	976	1031	580	1467.96	1012	1209	2.13894	1.0969	0.00046312	0.0107401	chr5	1571475	1573333	+	VIT_205s0077g02020	--	K08726 soluble epoxide hydrolase / lipid-phosphate phosphatase [EC:3.3.2.10 3.1.3.76] | (RefSeq) hypothetical protein (A)	PREDICTED: bifunctional epoxide hydrolase 2 [Vitis vinifera]	RecName: Full=Probable esterase D14L; AltName: Full=Protein DWARF-14-like; Short=Protein D14-like; AltName: Full=Protein HEBIBA D14L {ECO:0000303|PubMed:26680197};	SubName: Full=Uncharacterized protein {ECO:0000313|EMBL:CCB48025.1};	Soluble epoxide hydrolase	GO:0005737,cytoplasm; GO:0005634,nucleus; GO:0016787,hydrolase activity; GO:0036377,arbuscular mycorrhizal association; GO:0080167,response to karrikin	Chlorophyllase
VIT_213s0074g00570	12.98	11.06	13.24	21.58	19.57	19.78	1242	1189	1100	1642	1825	1564	2.13721	1.09573	4.38972e-13	7.81091e-11	chr13	8552766	8555859	+	VIT_213s0074g00570	--	K14209 solute carrier family 36 (proton-coupled amino acid transporter) | (RefSeq) probable GABA transporter 2 isoform X1 (A)	PREDICTED: GABA transporter 1 [Vitis vinifera]	RecName: Full=GABA transporter 1; Short=AtGAT1; AltName: Full=Bidirectional amino acid transporter 1;	SubName: Full=Uncharacterized protein {ECO:0000313|EMBL:CBI40231.3};	Amino acid transporters	GO:0016021,integral component of membrane; GO:0005886,plasma membrane; GO:0015171,amino acid transmembrane transporter activity; GO:0015185,gamma-aminobutyric acid transmembrane transporter activity; GO:0003333,amino acid transmembrane transport; GO:0015812,gamma-aminobutyric acid transport	Transmembrane amino acid transporter protein
VIT_202s0012g01010	10.48	12.1	9.6	14.81	14.58	16.4	1195	1551	951	2096.64	1621	1546	2.13564	1.09467	2.37472e-06	0.000119181	chr2	6974958	6977822	-	VIT_202s0012g01010	--	K19613 leucine-rich repeat protein SHOC2 | (RefSeq) predicted protein (A)	PREDICTED: plant intracellular Ras-group-related LRR protein 5 [Vitis vinifera]	RecName: Full=Plant intracellular Ras-group-related LRR protein 5; AltName: Full=Intracellular Ras-group-related LRR protein 5; Short=OsIRL5;	SubName: Full=Uncharacterized protein {ECO:0000313|EMBL:CCB57919.1};	FOG: Leucine rich repeat	GO:0005886,plasma membrane; GO:0009416,response to light stimulus; GO:0007165,signal transduction	Leucine Rich Repeat
VIT_208s0007g06040	872.35	723.53	1050.23	1388.96	1483.39	1387.34	70270	65508	73438	89000	116492	92341	2.13535	1.09447	4.43374e-12	6.8332e-10	chr8	19872916	19874890	-	VIT_208s0007g06040	--	K19893 glucan endo-1,3-beta-glucosidase 5/6 [EC:3.2.1.39] | (RefSeq) glucan endo-1,3-beta-glucosidase 6 (A)	PREDICTED: glucan endo-1,3-beta-glucosidase [Vitis vinifera]	RecName: Full=Glucan endo-1,3-beta-glucosidase, basic isoform; EC=3.2.1.39; AltName: Full=(1->3)-beta-glucan endohydrolase; Short=(1->3)-beta-glucanase; AltName: Full=Beta-1,3-endoglucanase; AltName: Full=PpGns1; Flags: Precursor;	SubName: Full=Uncharacterized protein {ECO:0000313|EMBL:CCB55275.1};	--	GO:0042973,glucan endo-1,3-beta-D-glucosidase activity; GO:0005975,carbohydrate metabolic process; GO:0006952,defense response; GO:0009607,response to biotic stimulus	Glycosyl hydrolases family 17
VIT_213s0073g00590	23.35	18.57	24.5	31.56	39.04	36.19	292	261	266	314	476	374	2.13187	1.09212	2.33219e-05	0.000876161	chr13	14521667	14521934	+	VIT_213s0073g00590	--	--	hypothetical protein LSAT_9X5080 [Lactuca sativa]	RecName: Full=Uncharacterized mitochondrial protein AtMg00030; AltName: Full=ORF107a;	SubName: Full=Uncharacterized protein {ECO:0000313|EMBL:CCB49557.1};	--	GO:0005739,mitochondrion	--
VIT_202s0033g01380	6.57	6.46	7.76	9.35	10.83	10.42	499	552	512	765	802	654	2.13148	1.09185	7.93152e-06	0.000344986	chr2	16899930	16901840	+	VIT_202s0033g01380	--	K17893 ubiquinol oxidase [EC:1.10.3.11] | (RefSeq) Aox1d; ubiquinol oxidase 2, mitochondrial (A)	PREDICTED: ubiquinol oxidase 2, mitochondrial [Vitis vinifera]	RecName: Full=Ubiquinol oxidase 3, mitochondrial; EC=1.10.3.11; AltName: Full=Alternative oxidase 3; Flags: Precursor;	RecName: Full=Ubiquinol oxidase {ECO:0000256|RuleBase:RU003779}; EC=1.10.3.11 {ECO:0000256|RuleBase:RU003779};	--	GO:0016021,integral component of membrane; GO:0005743,mitochondrial inner membrane; GO:0070469,respiratory chain; GO:0009916,alternative oxidase activity; GO:0046872,metal ion binding; GO:0102721,ubiquinol:oxygen oxidoreductase activity	Ubiquinone biosynthesis protein COQ7
VIT_202s0087g00330	3.81	4.05	4.21	5.09	5.86	6.12	273	326	262	452.4	409	362	2.13136	1.09177	0.00101599	0.0201072	chr2	17600910	17602444	-	VIT_202s0087g00330	--	K06119 sulfoquinovosyltransferase [EC:2.4.1.-] | (RefSeq) sulfoquinovosyl transferase SQD2-like (A)	PREDICTED: uncharacterized protein LOC100252842 [Vitis vinifera]	--	SubName: Full=Uncharacterized protein {ECO:0000313|EMBL:CCB52241.1};	--	GO:0016757,transferase activity, transferring glycosyl groups	Glycosyl transferases group 1
VIT_211s0016g02380	15.47	12.19	15.26	19.08	25.31	24.69	1210	1072	1036	1187	1930	1596	2.13065	1.09129	3.5906e-08	2.76688e-06	chr11	1906128	1908045	-	VIT_211s0016g02380	--	K05933 aminocyclopropanecarboxylate oxidase [EC:1.14.17.4] | (RefSeq) ACO3; 1-aminocyclopropane-1-carboxylate oxidase 1 (A)	PREDICTED: 1-aminocyclopropane-1-carboxylate oxidase 1 [Vitis vinifera]	RecName: Full=1-aminocyclopropane-1-carboxylate oxidase 1; Short=ACC oxidase 1; Short=AtACO1; EC=1.14.17.4;	SubName: Full=1-aminocyclopropane-1-carboxylic acid oxidase 3 {ECO:0000313|EMBL:AFU66006.1};	Iron/ascorbate family oxidoreductases	GO:0009815,1-aminocyclopropane-1-carboxylate oxidase activity; GO:0031418,L-ascorbic acid binding; GO:0046872,metal ion binding; GO:0071398,cellular response to fatty acid; GO:0071281,cellular response to iron ion; GO:0071732,cellular response to nitric oxide; GO:0051365,cellular response to potassium ion starvation; GO:0006952,defense response; GO:0009693,ethylene biosynthetic process	non-haem dioxygenase in morphine synthesis N-terminal
VIT_211s0016g02380	15.47	12.19	15.26	19.08	25.31	24.69	1210	1072	1036	1187	1930	1596	2.13065	1.09129	3.5906e-08	2.76688e-06	chr11	1906128	1908045	-	VIT_211s0016g02380	--	K05933 aminocyclopropanecarboxylate oxidase [EC:1.14.17.4] | (RefSeq) ACO3; 1-aminocyclopropane-1-carboxylate oxidase 1 (A)	PREDICTED: 1-aminocyclopropane-1-carboxylate oxidase 1 [Vitis vinifera]	RecName: Full=1-aminocyclopropane-1-carboxylate oxidase 1; Short=ACC oxidase 1; Short=AtACO1; EC=1.14.17.4;	SubName: Full=1-aminocyclopropane-1-carboxylic acid oxidase 3 {ECO:0000313|EMBL:AFU66006.1};	Iron/ascorbate family oxidoreductases	GO:0009815,1-aminocyclopropane-1-carboxylate oxidase activity; GO:0031418,L-ascorbic acid binding; GO:0046872,metal ion binding; GO:0071398,cellular response to fatty acid; GO:0071281,cellular response to iron ion; GO:0071732,cellular response to nitric oxide; GO:0051365,cellular response to potassium ion starvation; GO:0006952,defense response; GO:0009693,ethylene biosynthetic process	non-haem dioxygenase in morphine synthesis N-terminal
VIT_208s0007g01560	18.31	18.77	22.28	28.18	33.85	33.89	1167	1345	1233	1429	2104	1785	2.13004	1.09088	1.44938e-10	1.66875e-08	chr8	15667449	15669623	-	VIT_208s0007g01560	--	--	PREDICTED: uncharacterized protein LOC100246012 [Vitis vinifera]	--	SubName: Full=Uncharacterized protein {ECO:0000313|EMBL:CBI30454.3};	--	--	PAR1 protein
VIT_218s0001g06430	2.51	2.42	2.01	3.25	4.09	4.02	205	222	142	211	325	271	2.12742	1.0891	0.00013286	0.00388709	chr18	4806866	4809014	-	VIT_218s0001g06430	--	K09338 homeobox-leucine zipper protein | (RefSeq) homeobox-leucine zipper protein ATHB-6 (A)	PREDICTED: homeobox-leucine zipper protein ATHB-6 [Vitis vinifera]	RecName: Full=Homeobox-leucine zipper protein ATHB-16; AltName: Full=HD-ZIP protein ATHB-16; AltName: Full=Homeodomain transcription factor ATHB-16;	SubName: Full=Uncharacterized protein {ECO:0000313|EMBL:CCB45600.1};	Transcription factor HEX, contains HOX and HALZ domains	GO:0005634,nucleus; GO:0003700,DNA-binding transcription factor activity; GO:0043565,sequence-specific DNA binding; GO:0030308,negative regulation of cell growth; GO:0048573,photoperiodism, flowering; GO:0045893,positive regulation of transcription, DNA-templated; GO:0048510,regulation of timing of transition from vegetative to reproductive phase; GO:0009637,response to blue light; GO:0006351,tra…	Growth-arrest specific micro-tubule binding
VIT_212s0057g01430	23.34	24.69	33.83	41.14	45.92	44.24	841	1000	1058	1179	1613	1317	2.12608	1.08819	5.62128e-08	4.1208e-06	chr12	10135156	10136024	+	VIT_212s0057g01430	--	K04733 interleukin-1 receptor-associated kinase 4 [EC:2.7.11.1] | (RefSeq) receptor-like protein kinase HERK 1 (A)	PREDICTED: uncharacterized protein LOC100252914 [Vitis vinifera]	RecName: Full=Heavy metal-associated isoprenylated plant protein 16 {ECO:0000303|PubMed:21072340, ECO:0000303|PubMed:23368984}; Short=AtHIP16 {ECO:0000303|PubMed:21072340, ECO:0000303|PubMed:23368984}; AltName: Full=Farnesylated protein 4 {ECO:0000303|PubMed:8837031}; Short=AtFP4 {ECO:0000303|PubMed:8837031}; Flags: Precursor;	SubName: Full=Uncharacterized protein {ECO:0000313|EMBL:CBI28484.3};	--	GO:0005737,cytoplasm; GO:0046914,transition metal ion binding; GO:0046916,cellular transition metal ion homeostasis; GO:0030001,metal ion transport	--
VIT_207s0104g01800	2.36	2.06	1.67	2.75	4.17	2.92	156	153	96	145	269	160	2.12593	1.08809	0.00272046	0.0430109	chr7	2806800	2808620	+	VIT_207s0104g01800	--	K00799 glutathione S-transferase [EC:2.5.1.18] | (RefSeq) glutathione S-transferase F13 (A)	PREDICTED: glutathione S-transferase F13 [Vitis vinifera]	RecName: Full=Glutathione S-transferase F13; Short=AtGSTF13; EC=2.5.1.18; AltName: Full=GST class-phi member 13;	SubName: Full=Uncharacterized protein {ECO:0000313|EMBL:CBI32223.3};	Glutathione S-transferase	GO:0005737,cytoplasm; GO:0005829,cytosol; GO:0004364,glutathione transferase activity; GO:0006749,glutathione metabolic process; GO:0009407,toxin catabolic process	Glutathione S-transferase, C-terminal domain
VIT_214s0030g01520	0.68	0.68	0.69	1.25	1.42	1.62	53	60	47	78	109	105	2.126	1.088	0.000238352	0.00621156	chr14	6133680	6138913	+	VIT_214s0030g01520	--	K01738 cysteine synthase A [EC:2.5.1.47] | (RefSeq) cysteine synthase (A)	PREDICTED: cysteine synthase [Vitis vinifera]	RecName: Full=Cysteine synthase {ECO:0000303|PubMed:8280125}; Short=CSase; EC=2.5.1.47 {ECO:0000269|PubMed:8280125, ECO:0000269|PubMed:9013806}; AltName: Full=Beta-PA/CSase; EC=2.5.1.51 {ECO:0000269|PubMed:8280125, ECO:0000269|PubMed:9013806}; AltName: Full=Beta-pyrazolylalanine synthase {ECO:0000303|PubMed:8280125}; EC=4.2.1.50 {ECO:0000269|PubMed:8280125, ECO:0000269|PubMed:9013806}; AltName: F…	RecName: Full=Cysteine synthase {ECO:0000256|RuleBase:RU003985}; EC=2.5.1.47 {ECO:0000256|RuleBase:RU003985};	Cystathionine beta-synthase and related enzymes	GO:0005737,cytoplasm; GO:0047458,beta-pyrazolylalanine synthase activity; GO:0004124,cysteine synthase activity; GO:0050461,L-mimosine synthase activity; GO:0050234,pyrazolylalanine synthase activity; GO:0006535,cysteine biosynthetic process from serine	Pyridoxal-phosphate dependent enzyme
VIT_207s0104g00850	5.3	6.45	4.34	8.91	7.49	7.94	486	665	345	650	669	801	2.12567	1.08792	6.75705e-05	0.00222278	chr7	1998953	2001748	+	VIT_207s0104g00850	--	K04733 interleukin-1 receptor-associated kinase 4 [EC:2.7.11.1] | (RefSeq) receptor-like cytosolic serine/threonine-protein kinase RBK2 (A)	PREDICTED: receptor-like cytosolic serine/threonine-protein kinase RBK2 [Vitis vinifera]	RecName: Full=Receptor-like cytosolic serine/threonine-protein kinase RBK2; EC=2.7.11.1; AltName: Full=Protein ROP BINDING PROTEIN KINASES 2;	SubName: Full=Uncharacterized protein {ECO:0000313|EMBL:CBI32304.3};	Serine/threonine protein kinase	GO:0005737,cytoplasm; GO:0005634,nucleus; GO:0005886,plasma membrane; GO:0005524,ATP binding; GO:0051020,GTPase binding; GO:0004675,transmembrane receptor protein serine/threonine kinase activity; GO:0007166,cell surface receptor signaling pathway; GO:0006468,protein phosphorylation	Phosphotransferase enzyme family
VIT_210s0003g01020	12.3	11.24	15.17	20.69	19.81	17.87	1074	1103	1150	1737	1686	1289	2.12444	1.08708	1.21096e-07	8.19695e-06	chr10	2410086	2411956	-	VIT_210s0003g01020	--	--	PREDICTED: uncharacterized protein LOC100253275 [Vitis vinifera]	--	SubName: Full=Uncharacterized protein {ECO:0000313|EMBL:CCB55668.1};	--	GO:0016021,integral component of membrane	--
VIT_218s0001g15660	2.28	1.94	2.76	5	4.81	4.8	209	200	220	365	430	364	2.125	1.087	1.42612e-10	1.65169e-08	chr18	13810479	13812562	+	VIT_218s0001g15660	--	--	PREDICTED: pathogen-related protein [Vitis vinifera]	RecName: Full=Pathogen-related protein;	SubName: Full=Uncharacterized protein {ECO:0000313|EMBL:CCB46106.1};	--	GO:0006952,defense response; GO:0009607,response to biotic stimulus	SnoaL-like polyketide cyclase
VIT_204s0008g01550	7.16	8.54	8.56	13.85	12.3	10.64	293	393	304	451	491	460	2.12424	1.08695	6.30758e-05	0.00209607	chr4	1237576	1240002	-	VIT_204s0008g01550	--	K13993 HSP20 family protein | (RefSeq) 17.3 kDa class II heat shock protein (A)	PREDICTED: 17.3 kDa class II heat shock protein [Vitis vinifera]	RecName: Full=17.9 kDa class II heat shock protein;	SubName: Full=Uncharacterized protein {ECO:0000313|EMBL:CAN67663.1}; Flags: Fragment;	Molecular chaperone (small heat-shock protein Hsp26/Hsp42)	GO:0005737,cytoplasm	BON domain
VIT_218s0166g00190	3.88	3.62	4.4	5.64	6.72	6.79	251	263	247	290	424	363	2.12286	1.08601	1.77276e-05	0.000698507	chr18	14139015	14140400	-	VIT_218s0166g00190	--	K08332 vacuolar protein 8 | (RefSeq) hypothetical protein (A)	PREDICTED: U-box domain-containing protein 27 [Vitis vinifera]	RecName: Full=U-box domain-containing protein 28; EC=2.3.2.27; AltName: Full=Plant U-box protein 28; AltName: Full=RING-type E3 ubiquitin transferase PUB28 {ECO:0000305};	RecName: Full=RING-type E3 ubiquitin transferase {ECO:0000256|SAAS:SAAS00702733}; EC=2.3.2.27 {ECO:0000256|SAAS:SAAS00702733};	--	GO:0004842,ubiquitin-protein transferase activity; GO:0010200,response to chitin	Zinc-finger of the MIZ type in Nse subunit
VIT_206s0004g01040	1.47	1.5	1.92	2.89	4.66	2.66	69	79	78	108	213	103	2.123	1.086	0.000144769	0.00419788	chr6	1149407	1150411	+	VIT_206s0004g01040	--	K01870 isoleucyl-tRNA synthetase [EC:6.1.1.5] | (RefSeq) hypothetical protein (A)	PREDICTED: dirigent protein 22 [Vitis vinifera]	RecName: Full=Dirigent protein 7; Short=AtDIR7; Flags: Precursor;	RecName: Full=Dirigent protein {ECO:0000256|RuleBase:RU363099};	--	GO:0048046,apoplast; GO:0016853,isomerase activity	Dirigent-like protein
VIT_214s0066g02470	1.25	1.4	1.41	2.13	2.2	2.28	102	128	100	138	175	154	2.12273	1.08592	0.00119541	0.0228493	chr14	28654958	28658139	+	VIT_214s0066g02470	--	K13122 protein FRG1 | (RefSeq) uncharacterized protein LOC111481770 (A)	PREDICTED: uncharacterized protein LOC100267969 [Vitis vinifera]	--	SubName: Full=Uncharacterized protein {ECO:0000313|EMBL:CCB58591.1};	--	--	Fascin domain
VIT_209s0002g00320	2.63	1.78	2.79	3.82	3.66	3.14	273	208	252	396	371	270	2.1221	1.08549	0.00220566	0.0369619	chr9	240600	244126	+	VIT_209s0002g00320	--	K01051 pectinesterase [EC:3.1.1.11] | (RefSeq) pectinesterase (A)	PREDICTED: pectinesterase [Vitis vinifera]	RecName: Full=Pectinesterase 3; Short=PE 3; EC=3.1.1.11; AltName: Full=Pectin methylesterase 3; Flags: Precursor;	RecName: Full=Pectinesterase {ECO:0000256|RuleBase:RU000589}; EC=3.1.1.11 {ECO:0000256|RuleBase:RU000589};	--	GO:0005618,cell wall; GO:0005576,extracellular region; GO:0045330,aspartyl esterase activity; GO:0004857,enzyme inhibitor activity; GO:0030599,pectinesterase activity; GO:0042545,cell wall modification; GO:0045490,pectin catabolic process	Plant invertase/pectin methylesterase inhibitor
VIT_205s0020g01100	1.33	1.28	1.9	2.68	2.27	2.28	135	145	167	216	224	191	2.11745	1.08233	0.00106348	0.020899	chr5	2866727	2868983	+	VIT_205s0020g01100	--	K09422 transcription factor MYB, plant | (RefSeq) transcription factor MYB86 (A)	PREDICTED: transcription factor MYB86 [Vitis vinifera]	RecName: Full=Transcription factor MYB61 {ECO:0000305}; AltName: Full=Myb-related protein 61 {ECO:0000305}; Short=AtMYB61 {ECO:0000303|PubMed:16005292};	SubName: Full=Uncharacterized protein {ECO:0000313|EMBL:CCB50306.1};	Transcription factor, Myb superfamily	GO:0005634,nucleus; GO:0003700,DNA-binding transcription factor activity; GO:0000981,DNA-binding transcription factor activity, RNA polymerase II-specific; GO:0043565,sequence-specific DNA binding; GO:0001135,RNA polymerase II transcription regulator recruiting activity; GO:0044212,transcription regulatory region DNA binding; GO:0030154,cell differentiation; GO:0010087,phloem or xylem histogenesi…	Myb-like DNA-binding domain
VIT_218s0001g15120	4.45	4.16	5.37	7.47	6.39	7.42	233	245	244	371	326	321	2.11496	1.08063	0.000267549	0.00680981	chr18	13199060	13200303	-	VIT_218s0001g15120	--	K12619 5'-3' exoribonuclease 2 [EC:3.1.13.-] | (RefSeq) 5'-3' exoribonuclease 3-like (A)	PREDICTED: uncharacterized protein LOC100243726 [Vitis vinifera]	--	SubName: Full=Uncharacterized protein {ECO:0000313|EMBL:CCB46084.1};	--	GO:0016021,integral component of membrane	--
VIT_201s0011g02320	10.37	9.43	10.95	15.79	15.47	15.6	1295	1324	1187	1869	1884	1610	2.11364	1.07973	1.49445e-11	2.10438e-09	chr1	2094339	2097135	-	VIT_201s0011g02320	--	K00993 ethanolaminephosphotransferase [EC:2.7.8.1] | (RefSeq) uncharacterized protein LOC106453259 (A)	PREDICTED: uncharacterized protein LOC100266416 [Vitis vinifera]	--	SubName: Full=Uncharacterized protein {ECO:0000313|EMBL:CBI27123.3};	--	--	Insecticidal Crystal Toxin, P42
VIT_205s0020g03690	14.2	14.46	17.84	24.61	22.15	21.91	521	596	568	918	792	664	2.11335	1.07953	5.17582e-06	0.000235596	chr5	5401299	5402084	+	VIT_205s0020g03690	--	--	PREDICTED: uncharacterized protein LOC100240811 [Vitis vinifera]	--	SubName: Full=Uncharacterized protein {ECO:0000313|EMBL:CBI26277.3};	--	GO:0008080,N-acetyltransferase activity	Acetyltransferase (GNAT) domain
VIT_209s0002g01090	38.32	33.33	48.77	64.84	67.1	59.79	3457	3380	3819	4653	5901	4457	2.11303	1.07932	4.63503e-10	4.82561e-08	chr9	829306	832222	+	VIT_209s0002g01090	--	K20623 typhasterol/6-deoxotyphasterol 2alpha-hydroxylase | (RefSeq) cytochrome P450 71A1 (A)	PREDICTED: cytochrome P450 71A1 [Vitis vinifera]	RecName: Full=Flavonoid 3'-monooxygenase; EC=1.14.13.21; AltName: Full=Cytochrome P450 75B1; AltName: Full=Flavonoid 3'-hydroxylase; Short=AtF3'H; AltName: Full=Protein TRANSPARENT TESTA 7;	SubName: Full=Uncharacterized protein {ECO:0000313|EMBL:CCB59282.1};	Cytochrome P450 CYP2 subfamily	GO:0005789,endoplasmic reticulum membrane; GO:0016021,integral component of membrane; GO:0016020,membrane; GO:0016711,flavonoid 3'-monooxygenase activity; GO:0020037,heme binding; GO:0005506,iron ion binding; GO:0009813,flavonoid biosynthetic process; GO:0009733,response to auxin; GO:0044550,secondary metabolite biosynthetic process	Cytochrome P450
VIT_218s0001g11130	16.6	17.67	14.39	23.48	22.79	26.2	1046	1251	787	1577	1400	1364	2.11138	1.07819	1.82463e-07	1.16604e-05	chr18	9443017	9444382	+	VIT_218s0001g11130	--	--	PREDICTED: uncharacterized protein LOC100243808 [Vitis vinifera]	--	SubName: Full=Uncharacterized protein {ECO:0000313|EMBL:CCB45874.1};	--	GO:0005886,plasma membrane	Protein of unknown function (DUF1645)
VIT_212s0028g02530	4.07	2.85	4.49	5.73	5.88	6.58	193	152	185	216	272	258	2.11132	1.07815	0.000740912	0.0156947	chr12	3292336	3293351	+	VIT_212s0028g02530	--	K19038 E3 ubiquitin-protein ligase ATL41 [EC:2.3.2.27] | (RefSeq) RING-H2 finger protein ATL40 (A)	PREDICTED: RING-H2 finger protein ATL40 [Vitis vinifera]	RecName: Full=E3 ubiquitin-protein ligase ATL41; EC=2.3.2.27 {ECO:0000269|PubMed:15644464, ECO:0000269|PubMed:16339806}; AltName: Full=RING-H2 finger protein ATL41; AltName: Full=RING-type E3 ubiquitin transferase ATL41 {ECO:0000305};	SubName: Full=Uncharacterized protein {ECO:0000313|EMBL:CCB47347.1};	FOG: Predicted E3 ubiquitin ligase	GO:0016021,integral component of membrane; GO:0046872,metal ion binding; GO:0061630,ubiquitin protein ligase activity; GO:0004842,ubiquitin-protein transferase activity; GO:0043161,proteasome-mediated ubiquitin-dependent protein catabolic process; GO:0016567,protein ubiquitination	Zinc-ribbon like family
VIT_210s0003g04090	2.21	3.1	3.44	3.8	4.88	4.39	272	429	367	472	585	446	2.11096	1.0779	0.000564847	0.0126786	chr10	6939803	6943698	+	VIT_210s0003g04090	--	K22455 estrogen receptor-binding fragment-associated gene 9 protein | (RefSeq) uncharacterized protein At3g61260 (A)	PREDICTED: uncharacterized protein LOC100256651 isoform X1 [Vitis vinifera]	--	SubName: Full=Uncharacterized protein {ECO:0000313|EMBL:CBI30948.3};	--	GO:0005886,plasma membrane	Remorin, C-terminal region
VIT_215s0046g00360	32.26	28.4	39.56	51.73	50.11	48.37	2608	2580	2776	3326	3949	3931	2.11062	1.07767	8.29843e-09	7.25113e-07	chr15	17368200	17369931	+	VIT_215s0046g00360	--	K22683 aspartyl protease family protein [EC:3.4.23.-] | (RefSeq) aspartic proteinase nepenthesin-1-like (A)	PREDICTED: aspartyl protease family protein 2 [Vitis vinifera]	RecName: Full=Aspartyl protease family protein 2 {ECO:0000305}; EC=3.4.23.- {ECO:0000305}; Flags: Precursor;	SubName: Full=Uncharacterized protein {ECO:0000313|EMBL:CAN64659.1};	Aspartyl protease	GO:0016020,membrane; GO:0009505,plant-type cell wall; GO:0004190,aspartic-type endopeptidase activity; GO:0030163,protein catabolic process; GO:0006508,proteolysis; GO:0080167,response to karrikin	Eukaryotic aspartyl protease
VIT_217s0000g02950	5.15	4.19	6.35	7.28	8.27	9.38	314	287	336	353	492	473	2.10993	1.07719	7.64079e-05	0.00245572	chr17	2720849	2722236	-	VIT_217s0000g02950	--	K00799 glutathione S-transferase [EC:2.5.1.18] | (RefSeq) probable glutathione S-transferase (A)	PREDICTED: probable glutathione S-transferase [Vitis vinifera]	RecName: Full=Probable glutathione S-transferase; EC=2.5.1.18; AltName: Full=G2-4; AltName: Full=Heat shock protein 26A;	SubName: Full=Uncharacterized protein {ECO:0000313|EMBL:CCB43253.1};	Glutathione S-transferase	GO:0005737,cytoplasm; GO:0004364,glutathione transferase activity; GO:0006749,glutathione metabolic process; GO:0009737,response to abscisic acid; GO:0009733,response to auxin; GO:0009735,response to cytokinin; GO:0009739,response to gibberellin; GO:0009408,response to heat; GO:0010038,response to metal ion; GO:0009407,toxin catabolic process	Glutathione S-transferase N-terminal domain
VIT_218s0089g00510	0.71	1.04	0.49	1.26	1.55	1.88	44	72	26	62	93	96	2.108	1.076	0.00268477	0.042688	chr18	28294818	28296663	+	VIT_218s0089g00510	--	K19613 leucine-rich repeat protein SHOC2 | (RefSeq) TMV resistance protein N-like (A)	unnamed protein product, partial [Vitis vinifera]	RecName: Full=Disease resistance-like protein CSA1 {ECO:0000305}; AltName: Full=Protein CONSTITUTIVE SHADE-AVOIDANCE 1 {ECO:0000303|PubMed:17114357};	SubName: Full=Uncharacterized protein {ECO:0000313|EMBL:CBI17018.3};	--	GO:0043531,ADP binding; GO:0005524,ATP binding; GO:0042742,defense response to bacterium; GO:0007275,multicellular organism development; GO:0009416,response to light stimulus; GO:0010114,response to red light; GO:0007165,signal transduction	--
VIT_200s0187g00110	134.96	141.88	134.6	183.77	211.63	226.84	3546	4190	3070	4841	5421	4925	2.10813	1.07597	2.27852e-11	3.16294e-09	chrUn	9073614	9074176	-	VIT_200s0187g00110	--	K13899 cystatin-C | (RefSeq) cysteine proteinase inhibitor 1-like (A)	PREDICTED: cysteine proteinase inhibitor 5-like [Vitis vinifera]	RecName: Full=Cysteine proteinase inhibitor 5; Short=AtCYS-5; Flags: Precursor;	RecName: Full=Cysteine proteinase inhibitor {ECO:0000256|RuleBase:RU362130};	--	GO:0005618,cell wall; GO:0005576,extracellular region; GO:0004869,cysteine-type endopeptidase inhibitor activity; GO:0002020,protease binding; GO:0034605,cellular response to heat; GO:0006952,defense response; GO:2000117,negative regulation of cysteine-type endopeptidase activity; GO:0010030,positive regulation of seed germination	Phloem filament protein PP1 cystatin-like domain
VIT_205s0049g00720	2.94	2.54	3.22	4.95	4.47	4.57	141	137	134	189	209	181	2.10801	1.07588	0.000603947	0.0133722	chr5	7756347	7762544	-	VIT_205s0049g00720	--	--	unnamed protein product, partial [Vitis vinifera]	--	SubName: Full=Uncharacterized protein {ECO:0000313|EMBL:CAN69579.1};	--	--	--
VIT_202s0012g00140	1.65	1.91	1.72	2.14	3.03	2.6	263	342	239	372	471	343	2.10782	1.07575	0.000815547	0.0168029	chr2	5757511	5776038	+	VIT_202s0012g00140	--	K08494 novel plant SNARE | (RefSeq) novel plant SNARE 11 (A)	PREDICTED: novel plant SNARE 11 [Vitis vinifera]	RecName: Full=Novel plant SNARE 11; Short=AtNPSN11;	SubName: Full=Uncharacterized protein {ECO:0000313|EMBL:CBI33980.3};	--	GO:0009504,cell plate; GO:0005829,cytosol; GO:0005789,endoplasmic reticulum membrane; GO:0012507,ER to Golgi transport vesicle membrane; GO:0005794,Golgi apparatus; GO:0016021,integral component of membrane; GO:0031902,late endosome membrane; GO:0005886,plasma membrane; GO:0031201,SNARE complex; GO:0005484,SNAP receptor activity; GO:0000149,SNARE binding; GO:0000911,cytokinesis by cell plate form…	Prominin
VIT_211s0016g01810	20.04	18.34	21.6	31.48	31.61	27.39	1631	1678	1526	2438	2508	1842	2.10589	1.07443	1.06298e-10	1.27643e-08	chr11	1460164	1461907	-	VIT_211s0016g01810	--	K23222 nuclease HARBI1 [EC:3.1.-.-] | (RefSeq) uncharacterized LOC100247440 (A)	PREDICTED: uncharacterized protein LOC100247440 [Vitis vinifera]	RecName: Full=Protein ALP1-like {ECO:0000305}; EC=3.1.-.-;	SubName: Full=Uncharacterized protein {ECO:0000313|EMBL:CCB51433.1};	Predicted transposase	GO:0005634,nucleus; GO:0046872,metal ion binding; GO:0004518,nuclease activity	DDE superfamily endonuclease
VIT_205s0020g04820	1.91	2.14	2.24	3.22	2.43	4.65	159	200	162	213	197	320	2.10173	1.07158	0.00184769	0.032061	chr5	6661197	6664980	-	VIT_205s0020g04820	--	--	PREDICTED: uncharacterized protein LOC100264865 isoform X1 [Vitis vinifera]	--	SubName: Full=Uncharacterized protein {ECO:0000313|EMBL:CCB50503.1};	--	GO:0005524,ATP binding; GO:0016301,kinase activity	Rad17 P-loop domain
VIT_217s0119g00110	6.32	6.5	6.62	9.6	11.45	10.05	387	448	352	468	684	509	2.09899	1.06969	2.0596e-07	1.28384e-05	chr17	13469489	13471651	+	VIT_217s0119g00110	--	K03868 RING-box protein 1 [EC:2.3.2.32] | (RefSeq) uncharacterized LOC100792815 (A)	PREDICTED: GEM-like protein 4 [Vitis vinifera]	RecName: Full=GEM-like protein 4;	SubName: Full=Uncharacterized protein {ECO:0000313|EMBL:CCB58931.1};	--	--	Sterol methyltransferase C-terminal
VIT_219s0014g05430	6.93	5.95	9.65	10.5	9.88	12.61	292	282	353	452	406	439	2.09871	1.0695	0.00212975	0.0358123	chr19	5818419	5819321	-	VIT_219s0014g05430	--	K04733 interleukin-1 receptor-associated kinase 4 [EC:2.7.11.1] | (RefSeq) cysteine-rich receptor-like protein kinase 10 (A)	PREDICTED: protein NDR1 [Vitis vinifera]	RecName: Full=Protein NDR1; AltName: Full=Non-race specific disease resistance protein 1; Short=AtNDR1; Flags: Precursor;	SubName: Full=Uncharacterized protein {ECO:0000313|EMBL:CCB46487.1}; Flags: Fragment;	--	GO:0046658,anchored component of plasma membrane; GO:0016020,membrane; GO:0005886,plasma membrane; GO:0009506,plasmodesma; GO:0042742,defense response to bacterium; GO:0009816,defense response to bacterium, incompatible interaction; GO:0009817,defense response to fungus, incompatible interaction; GO:0009814,defense response, incompatible interaction; GO:0009626,plant-type hypersensitive response;…	Late embryogenesis abundant protein
VIT_208s0040g01780	6.26	7.79	6.98	8.38	10.24	12.68	279	390	270	397	445	467	2.09105	1.06423	0.000922779	0.0185317	chr8	12902284	12906851	+	VIT_208s0040g01780	--	K06966 uncharacterized protein | (RefSeq) cytokinin riboside 5'-monophosphate phosphoribohydrolase LOG3 (A)	PREDICTED: cytokinin riboside 5'-monophosphate phosphoribohydrolase LOG3 [Vitis vinifera]	RecName: Full=Cytokinin riboside 5'-monophosphate phosphoribohydrolase LOG3; EC=3.2.2.n1; AltName: Full=Protein LONELY GUY 3;	RecName: Full=Cytokinin riboside 5'-monophosphate phosphoribohydrolase {ECO:0000256|RuleBase:RU363015}; EC=3.2.2.n1 {ECO:0000256|RuleBase:RU363015};	--	GO:0005737,cytoplasm; GO:0005634,nucleus; GO:0016787,hydrolase activity; GO:0009691,cytokinin biosynthetic process	SLOG cluster4 family
VIT_210s0003g01600	6.2	5.97	6.42	8.37	8.94	9.97	581	628	522	824	816	772	2.09012	1.06359	3.03879e-06	0.000147223	chr10	3008584	3010705	+	VIT_210s0003g01600	--	K13425 WRKY transcription factor 22 | (RefSeq) WRKY10; transcription factor (A)	PREDICTED: probable WRKY transcription factor 65 [Vitis vinifera]	RecName: Full=Probable WRKY transcription factor 65; AltName: Full=WRKY DNA-binding protein 65;	SubName: Full=Uncharacterized protein {ECO:0000313|EMBL:CBI30716.3};	--	GO:0005634,nucleus; GO:0003700,DNA-binding transcription factor activity; GO:0043565,sequence-specific DNA binding; GO:0006351,transcription, DNA-templated	Aflatoxin regulatory protein
VIT_213s0067g00930	7.4	5.93	7.25	10.01	10.87	9.83	876	789	745	1142	1254	961	2.08942	1.0631	2.49805e-07	1.51376e-05	chr13	525598	528133	-	VIT_213s0067g00930	--	K04730 interleukin-1 receptor-associated kinase 1 [EC:2.7.11.1] | (RefSeq) putative serine/threonine-protein kinase-like protein CCR3 (A)	PREDICTED: putative serine/threonine-protein kinase-like protein CCR3 [Vitis vinifera]	RecName: Full=Putative serine/threonine-protein kinase-like protein CCR3; EC=2.7.11.1; AltName: Full=Protein CRINKLY 4 RELATED 3; Short=AtCRR3; Flags: Precursor;	SubName: Full=Uncharacterized protein {ECO:0000313|EMBL:CCB49861.1};	Serine/threonine protein kinase	GO:0016021,integral component of membrane; GO:0005524,ATP binding; GO:0042803,protein homodimerization activity; GO:0004674,protein serine/threonine kinase activity	ABC1 family
VIT_218s0041g01290	1.34	1.06	1.84	1.91	2.37	2.33	159	142	189	180	274	228	2.08776	1.06195	0.00291699	0.0451337	chr18	25936364	25938905	-	VIT_218s0041g01290	--	K04733 interleukin-1 receptor-associated kinase 4 [EC:2.7.11.1] | (RefSeq) serine/threonine-protein kinase-like protein CCR4 (A)	PREDICTED: serine/threonine-protein kinase-like protein CCR4 [Vitis vinifera]	RecName: Full=Serine/threonine-protein kinase-like protein CCR4; EC=2.7.11.1; AltName: Full=CRINKLY 4-related kinase 1; Short=AtCRK1; AltName: Full=Protein CRINKLY 4 RELATED 4; Short=AtCCR4; Flags: Precursor;	SubName: Full=Uncharacterized protein {ECO:0000313|EMBL:CCB61675.1};	Serine/threonine protein kinase	GO:0016021,integral component of membrane; GO:0005524,ATP binding; GO:0042803,protein homodimerization activity; GO:0004672,protein kinase activity; GO:0004674,protein serine/threonine kinase activity	ABC1 family
VIT_207s0104g01260	6.76	7.94	5.63	7.77	10.41	10.69	387	511	280	552.24	581	506	2.08732	1.06165	0.00241767	0.0395001	chr7	2279680	2285668	-	VIT_207s0104g01260	--	K11816 indole-3-pyruvate monooxygenase [EC:1.14.13.168] | (RefSeq) probable indole-3-pyruvate monooxygenase YUCCA10 (A)	PREDICTED: probable indole-3-pyruvate monooxygenase YUCCA10 [Vitis vinifera]	RecName: Full=Probable indole-3-pyruvate monooxygenase YUCCA10; EC=1.14.13.168; AltName: Full=Flavin-containing monooxygenase YUCCA10;	RecName: Full=Flavin-containing monooxygenase {ECO:0000256|RuleBase:RU361177}; EC=1.-.-.- {ECO:0000256|RuleBase:RU361177};	Flavin-containing monooxygenase	GO:0050660,flavin adenine dinucleotide binding; GO:0103075,indole-3-pyruvate monooxygenase activity; GO:0004499,N,N-dimethylaniline monooxygenase activity; GO:0050661,NADP binding; GO:0009851,auxin biosynthetic process	FAD dependent oxidoreductase
VIT_205s0049g01020	21.06	20.13	25.16	31.48	35.12	32.84	1778	1910	1844	2514	2891	2291	2.08677	1.06127	9.88371e-10	9.81999e-08	chr5	8046668	8048621	+	VIT_205s0049g01020	--	K09422 transcription factor MYB, plant | (RefSeq) myb15; myb-related protein Myb4 (A)	PREDICTED: myb-related protein Myb4 [Vitis vinifera]	RecName: Full=Transcription factor MYB15 {ECO:0000305}; AltName: Full=Myb-related protein 15 {ECO:0000305}; Short=AtMYB15 {ECO:0000312|EMBL:CAA74603.1}; AltName: Full=Myb-related protein Y19 {ECO:0000305}; Short=AtY19 {ECO:0000303|PubMed:8980549};	SubName: Full=R2R3 MYB15 transcription factor {ECO:0000313|EMBL:AHA83524.1};	Transcription factor, Myb superfamily	GO:0005634,nucleus; GO:0003700,DNA-binding transcription factor activity; GO:0000981,DNA-binding transcription factor activity, RNA polymerase II-specific; GO:0043565,sequence-specific DNA binding; GO:0001135,RNA polymerase II transcription regulator recruiting activity; GO:0044212,transcription regulatory region DNA binding; GO:0030154,cell differentiation; GO:0006357,regulation of transcription…	SLIDE
VIT_212s0059g00270	1.92	2.18	2.34	3.86	3.33	3.14	182	232	192	290	307	245	2.08416	1.05946	9.06308e-05	0.00284738	chr12	5132604	5136244	-	VIT_212s0059g00270	--	K00218 protochlorophyllide reductase [EC:1.3.1.33] | (RefSeq) protochlorophyllide reductase (A)	PREDICTED: protochlorophyllide reductase [Vitis vinifera]	RecName: Full=Protochlorophyllide reductase, chloroplastic; Short=PCR; EC=1.3.1.33; AltName: Full=NADPH-protochlorophyllide oxidoreductase; Short=POR; Flags: Precursor;	RecName: Full=NADPH-protochlorophyllide oxidoreductase {ECO:0000256|RuleBase:RU365001}; EC=1.3.1.33 {ECO:0000256|RuleBase:RU365001};	Dehydrogenases with different specificities (related to short-chain alcohol dehydrogenases)	GO:0009507,chloroplast; GO:0016630,protochlorophyllide reductase activity; GO:0015995,chlorophyll biosynthetic process; GO:0015979,photosynthesis	NAD(P)H binding domain of trans-2-enoyl-CoA reductase
VIT_201s0026g00200	1.83	2.25	3.5	3.92	3.83	4.13	237	328	393	404	483	442	2.0809	1.05721	0.000604737	0.0133746	chr1	8845126	8848007	+	VIT_201s0026g00200	--	K08235 xyloglucan:xyloglucosyl transferase [EC:2.4.1.207] | (RefSeq) probable xyloglucan endotransglucosylase/hydrolase protein 33 (A)	PREDICTED: probable xyloglucan endotransglucosylase/hydrolase protein 33 [Vitis vinifera]	RecName: Full=Probable xyloglucan endotransglucosylase/hydrolase protein 33; Short=At-XTH33; Short=XTH-33; EC=2.4.1.207; Flags: Precursor;	RecName: Full=Xyloglucan endotransglucosylase/hydrolase {ECO:0000256|RuleBase:RU361120}; EC=2.4.1.207 {ECO:0000256|RuleBase:RU361120};	--	GO:0048046,apoplast; GO:0005618,cell wall; GO:0005887,integral component of plasma membrane; GO:0004553,hydrolase activity, hydrolyzing O-glycosyl compounds; GO:0016762,xyloglucan:xyloglucosyl transferase activity; GO:0042546,cell wall biogenesis; GO:0009831,plant-type cell wall modification involved in multidimensional cell growth; GO:0010411,xyloglucan metabolic process	Xyloglucan endo-transglycosylase (XET) C-terminus
VIT_202s0033g00700	13	13.25	13.57	19.85	18.8	21.3	802	919	727	974	1331	1086	2.07782	1.05507	8.76526e-09	7.55769e-07	chr2	15324013	15326029	-	VIT_202s0033g00700	--	K13035 beta-cyano-L-alanine hydratase/nitrilase [EC:3.5.5.4 4.2.1.65] | (RefSeq) bifunctional nitrilase/nitrile hydratase NIT4B-like (A)	PREDICTED: bifunctional nitrilase/nitrile hydratase NIT4B-like [Vitis vinifera]	RecName: Full=Bifunctional nitrilase/nitrile hydratase NIT4A; Short=TNIT4A; EC=3.5.5.1; EC=3.5.5.4; EC=4.2.1.65; AltName: Full=3-cyanoalanine hydratase; AltName: Full=Cyanoalanine nitrilase A; AltName: Full=Nitrilase 4A;	SubName: Full=Uncharacterized protein {ECO:0000313|EMBL:CBI37421.3};	Carbon-nitrogen hydrolase	GO:0005886,plasma membrane; GO:0047558,3-cyanoalanine hydratase activity; GO:0047427,cyanoalanine nitrilase activity; GO:0006807,nitrogen compound metabolic process	Carbon-nitrogen hydrolase
VIT_215s0046g02190	6.77	6.6	5.9	9.15	10.42	11.24	505	554	382	543	758	693	2.07564	1.05356	2.42206e-07	1.48147e-05	chr15	18957072	18958849	-	VIT_215s0046g02190	--	K13425 WRKY transcription factor 22 | (RefSeq) WRKY transcription factor 22 (A)	PREDICTED: WRKY transcription factor 22 [Vitis vinifera]	RecName: Full=WRKY transcription factor 22; AltName: Full=WRKY DNA-binding protein 22;	SubName: Full=Uncharacterized protein {ECO:0000313|EMBL:CBI40407.3};	--	GO:0005634,nucleus; GO:0003700,DNA-binding transcription factor activity; GO:0043565,sequence-specific DNA binding; GO:0006952,defense response; GO:0010150,leaf senescence; GO:0010200,response to chitin; GO:0006351,transcription, DNA-templated	Unstructured region C-term to UIM in Ataxin3
VIT_206s0004g06770	13.57	15.54	17.11	24.4	23.04	26.13	497	640	544	711	823	791	2.07466	1.05287	5.11333e-08	3.79103e-06	chr6	7464821	7465712	-	VIT_206s0004g06770	--	--	PREDICTED: protein PSY3 isoform X1 [Vitis vinifera]	--	SubName: Full=Uncharacterized protein {ECO:0000313|EMBL:CBI15938.3};	--	--	--
VIT_206s0004g07770	31.84	27.7	45.48	52.64	57.49	52.44	2853	2790	3538	3752	5022	3883	2.06791	1.04817	0.00298446	0.0458516	chr6	8561814	8564908	+	VIT_206s0004g07770	--	K00430 peroxidase [EC:1.11.1.7] | (RefSeq) Peroxidase 4 (A)	PREDICTED: peroxidase 4 [Vitis vinifera]	RecName: Full=Peroxidase 4 {ECO:0000250|UniProtKB:Q42578}; EC=1.11.1.7; Flags: Precursor;	RecName: Full=Peroxidase {ECO:0000256|RuleBase:RU362060, ECO:0000256|SAAS:SAAS00709852}; EC=1.11.1.7 {ECO:0000256|RuleBase:RU362060, ECO:0000256|SAAS:SAAS00709852};	--	GO:0005576,extracellular region; GO:0020037,heme binding; GO:0046872,metal ion binding; GO:0004601,peroxidase activity; GO:0042744,hydrogen peroxide catabolic process; GO:0006979,response to oxidative stress	Peroxidase
VIT_201s0137g00460	4.52	4.11	3.17	5.97	6.63	6.27	766	783	467	805	1096	878	2.06771	1.04803	3.03535e-07	1.8058e-05	chr1	6976957	6983679	-	VIT_201s0137g00460	--	K16280 E3 ubiquitin-protein ligase RGLG [EC:2.3.2.27] | (RefSeq) E3 ubiquitin-protein ligase RGLG2 (A)	PREDICTED: E3 ubiquitin-protein ligase RGLG2 [Vitis vinifera]	RecName: Full=E3 ubiquitin-protein ligase RGLG2 {ECO:0000305}; EC=2.3.2.27 {ECO:0000305}; AltName: Full=RING domain ligase 2 {ECO:0000303|PubMed:17586653};	SubName: Full=Uncharacterized protein {ECO:0000313|EMBL:CBI16816.3};	Copine	GO:0005634,nucleus; GO:0005886,plasma membrane; GO:0046872,metal ion binding; GO:0004842,ubiquitin-protein transferase activity; GO:0009738,abscisic acid-activated signaling pathway; GO:0009850,auxin metabolic process; GO:0009690,cytokinin metabolic process; GO:0080148,negative regulation of response to water deprivation	Zinc finger, C3HC4 type (RING finger)
VIT_208s0007g04000	48.89	66.49	48.29	83.63	81.51	99.26	1417	2166	1215	1928	2303	2377	2.06586	1.04674	2.86812e-08	2.27278e-06	chr8	18010449	18011069	-	VIT_208s0007g04000	--	K00052 3-isopropylmalate dehydrogenase [EC:1.1.1.85] | (RefSeq) 3-isopropylmalate dehydrogenase 2, chloroplastic-like (A)	PREDICTED: uncharacterized protein LOC100254632 [Vitis vinifera]	--	SubName: Full=Uncharacterized protein {ECO:0000313|EMBL:CCB55392.1};	--	GO:0009061,anaerobic respiration; GO:0006979,response to oxidative stress	--
VIT_211s0016g04920	1539.3	1383.44	1372.88	2137.75	2255.56	2423.59	79167	79972	61293	87458	113093	102994	2.06557	1.04654	3.36483e-18	9.27603e-16	chr11	4233399	4234829	+	VIT_211s0016g04920	--	--	hypothetical protein VITISV_015688, partial [Vitis vinifera]	RecName: Full=Early nodulin-93; Short=N-93;	SubName: Full=Uncharacterized protein {ECO:0000313|EMBL:CAN71779.1}; Flags: Fragment;	--	GO:0016021,integral component of membrane; GO:0009877,nodulation	Early nodulin 93 ENOD93 protein
VIT_213s0019g01130	6.11	6.11	7.01	10.45	10.44	9.37	430	483	428	585	716	545	2.06488	1.04606	1.22406e-07	8.23319e-06	chr13	2804110	2807709	-	VIT_213s0019g01130	--	K03283 heat shock 70kDa protein 1/2/6/8 | (RefSeq) heat shock cognate 70 kDa protein 2-like (A)	PREDICTED: uncharacterized protein LOC100854071 [Vitis vinifera]	--	SubName: Full=Uncharacterized protein {ECO:0000313|EMBL:CCB56354.1};	--	GO:0005737,cytoplasm; GO:0004791,thioredoxin-disulfide reductase activity	C1 domain
VIT_217s0000g03230	1.11	1.22	1.44	1.94	2.37	1.56	201	248	225	278	417	232	2.06306	1.04478	0.000615962	0.0135268	chr17	3110797	3118902	-	VIT_217s0000g03230	--	K01191 alpha-mannosidase [EC:3.2.1.24] | (RefSeq) alpha-mannosidase (A)	PREDICTED: probable alpha-mannosidase At5g13980 [Vitis vinifera]	RecName: Full=Probable alpha-mannosidase At5g13980 {ECO:0000305}; EC=3.2.1.24 {ECO:0000305}; Flags: Precursor;	RecName: Full=Alpha-mannosidase {ECO:0000256|RuleBase:RU361199}; EC=3.2.1.- {ECO:0000256|RuleBase:RU361199};	Glycosyl hydrolase, family 38 - alpha-mannosidase	GO:0048046,apoplast; GO:0005618,cell wall; GO:0009505,plant-type cell wall; GO:0005774,vacuolar membrane; GO:0005773,vacuole; GO:0004559,alpha-mannosidase activity; GO:0030246,carbohydrate binding; GO:0046872,metal ion binding; GO:0006013,mannose metabolic process; GO:0006517,protein deglycosylation	Glycosyl hydrolases family 38 C-terminal beta sandwich domain
VIT_205s0020g03200	2.8	2.29	2.41	3.25	4.23	4.31	284	261	212	262	418	361	2.06275	1.04457	0.000141644	0.00412558	chr5	4962281	4965973	-	VIT_205s0020g03200	--	K18787 thermospermine synthase [EC:2.5.1.79] | (RefSeq) thermospermine synthase ACAULIS5 (A)	PREDICTED: thermospermine synthase ACAULIS5 [Vitis vinifera]	RecName: Full=Thermospermine synthase ACAULIS5; EC=2.5.1.79;	SubName: Full=Uncharacterized protein {ECO:0000313|EMBL:CBI26232.3};	Spermidine synthase	GO:0005737,cytoplasm; GO:0016768,spermine synthase activity; GO:0010487,thermospermine synthase activity; GO:0009926,auxin polar transport; GO:0010087,phloem or xylem histogenesis; GO:0006596,polyamine biosynthetic process; GO:0048759,xylem vessel member cell differentiation	Methyltransferase domain
VIT_209s0002g06400	40.22	33.98	29.28	46.65	52.97	65.36	595	565	376	549	764	799	2.0625	1.04439	1.27124e-05	0.000518374	chr9	6317982	6318298	+	VIT_209s0002g06400	--	--	PREDICTED: uncharacterized protein LOC104880259 [Vitis vinifera]	--	SubName: Full=Uncharacterized protein {ECO:0000313|EMBL:CCB59580.1};	--	--	Cotton fibre expressed protein
VIT_203s0063g00640	1.56	1.49	1.39	2.24	2.23	2.6	175	188	136	200	244	242	2.06212	1.04413	0.000330719	0.00811174	chr3	4180207	4183625	-	VIT_203s0063g00640	--	K14016 ubiquitin fusion degradation protein 1 | (RefSeq) B3 domain-containing protein At3g19184-like (A)	unnamed protein product, partial [Vitis vinifera]	RecName: Full=B3 domain-containing protein Os01g0234100;	SubName: Full=Uncharacterized protein {ECO:0000313|EMBL:CCB56879.1};	--	GO:0005634,nucleus; GO:0003677,DNA binding; GO:0006355,regulation of transcription, DNA-templated; GO:0006351,transcription, DNA-templated	B3 DNA binding domain
VIT_212s0055g00020	1.86	1.58	2.31	2.97	2.56	3.48	138	132	149	176	186	214	2.06205	1.04408	0.00276325	0.0434091	chr12	12595661	12597254	-	VIT_212s0055g00020	--	K22950 acylphloroglucinol glucosyltransferase [EC:2.4.1.358] | (RefSeq) anthocyanidin 3-O-glucosyltransferase 2-like (A)	PREDICTED: anthocyanidin 3-O-glucosyltransferase 2-like [Vitis vinifera]	RecName: Full=UDP-glucose flavonoid 3-O-glucosyltransferase 6 {ECO:0000303|PubMed:18487633}; EC=2.4.1.91 {ECO:0000269|PubMed:18487633}; AltName: Full=Flavonol 3-O-glucosyltransferase 6 {ECO:0000303|PubMed:18487633}; Short=FaGT6 {ECO:0000303|PubMed:18487633};	RecName: Full=Glycosyltransferase {ECO:0000256|RuleBase:RU362057}; EC=2.4.1.- {ECO:0000256|RuleBase:RU362057};	UDP-glucuronosyl and UDP-glucosyl transferase	GO:0102360,daphnetin 3-O-glucosyltransferase activity; GO:0047893,flavonol 3-O-glucosyltransferase activity; GO:0102425,myricetin 3-O-glucosyltransferase activity; GO:0008152,metabolic process	UDP-glucoronosyl and UDP-glucosyl transferase
VIT_208s0032g00470	10.4	7.94	10.38	15.92	15.64	13.34	1373	1178	1189	1671	2013	1455	2.0611	1.04341	1.11413e-08	9.35919e-07	chr8	3640437	3646764	-	VIT_208s0032g00470	--	K05349 beta-glucosidase [EC:3.2.1.21] | (RefSeq) beta-glucosidase BoGH3B (A)	PREDICTED: uncharacterized protein LOC100254789 isoform X1 [Vitis vinifera]	RecName: Full=Beta-xylosidase/alpha-L-arabinofuranosidase 2 {ECO:0000303|PubMed:17615411, ECO:0000312|EMBL:ABQ45228.1}; AltName: Full=Xylan 1,4-beta-xylosidase/Alpha-L-arabinofuranosidase 2; Short=MsXyl2 {ECO:0000303|PubMed:17615411}; Includes: RecName: Full=Beta-xylosidase; EC=3.2.1.37; AltName: Full=1,4-beta-D-xylan xylohydrolase {ECO:0000250|UniProtKB:P48792}; AltName: Full=Xylan 1,4-beta-xylo…	SubName: Full=Uncharacterized protein {ECO:0000313|EMBL:CBI39076.3};	--	GO:0005578,NA; GO:0046556,alpha-L-arabinofuranosidase activity; GO:0009044,xylan 1,4-beta-xylosidase activity; GO:0045493,xylan catabolic process	Glycosyl hydrolase family 3 C-terminal domain
VIT_218s0001g12840	6.13	6.34	8.66	11.7	10.34	8.8	538	626	660	980.4	885	638	2.05872	1.04175	0.000135439	0.00395664	chr18	10942587	10945785	-	VIT_218s0001g12840	--	K00975 glucose-1-phosphate adenylyltransferase [EC:2.7.7.27] | (RefSeq) glucose-1-phosphate adenylyltransferase large subunit 1 (A)	PREDICTED: glucose-1-phosphate adenylyltransferase large subunit 1 isoform X1 [Vitis vinifera]	RecName: Full=Glucose-1-phosphate adenylyltransferase large subunit 2, chloroplastic/amyloplastic; EC=2.7.7.27; AltName: Full=ADP-glucose pyrophosphorylase; AltName: Full=ADP-glucose synthase; AltName: Full=AGPase S; AltName: Full=Alpha-D-glucose-1-phosphate adenyl transferase; Flags: Precursor;	RecName: Full=Glucose-1-phosphate adenylyltransferase {ECO:0000256|RuleBase:RU362093}; EC=2.7.7.27 {ECO:0000256|RuleBase:RU362093}; AltName: Full=ADP-glucose pyrophosphorylase {ECO:0000256|RuleBase:RU362093};	GDP-mannose pyrophosphorylase/mannose-1-phosphate guanylyltransferase	GO:0009501,amyloplast; GO:0009507,chloroplast; GO:0005524,ATP binding; GO:0008878,glucose-1-phosphate adenylyltransferase activity; GO:0005978,glycogen biosynthetic process; GO:0019252,starch biosynthetic process	MobA-like NTP transferase domain
VIT_212s0028g01640	1.9	1.41	2.25	2.75	3.01	2.83	195	163	201	225	302	240	2.05814	1.04134	0.00118914	0.0227517	chr12	2319670	2321872	+	VIT_212s0028g01640	--	K04733 interleukin-1 receptor-associated kinase 4 [EC:2.7.11.1] | (RefSeq) G-type lectin S-receptor-like serine/threonine-protein kinase SD2-5 (A)	PREDICTED: G-type lectin S-receptor-like serine/threonine-protein kinase At5g24080 [Vitis vinifera]	RecName: Full=G-type lectin S-receptor-like serine/threonine-protein kinase SD2-5; EC=2.7.11.1; AltName: Full=S-domain-2 (SD2) receptor kinase 5; Short=SD2-5; Flags: Precursor;	SubName: Full=Uncharacterized protein {ECO:0000313|EMBL:CCB47404.1};	--	GO:0016021,integral component of membrane; GO:0005886,plasma membrane; GO:0005524,ATP binding; GO:0005516,calmodulin binding; GO:0030246,carbohydrate binding; GO:0004672,protein kinase activity; GO:0004674,protein serine/threonine kinase activity; GO:0031625,ubiquitin protein ligase binding; GO:0046777,protein autophosphorylation	Kinase-like
VIT_218s0001g06400	5.36	5.76	7.33	10.1	9.04	9.79	193	233	229	289	317	291	2.0542	1.03858	0.000176844	0.00490974	chr18	4788251	4789021	-	VIT_218s0001g06400	--	--	PREDICTED: uncharacterized protein LOC100245494 [Vitis vinifera]	--	SubName: Full=Uncharacterized protein {ECO:0000313|EMBL:CCB45597.1};	--	--	Protein of unknown function (DUF740)
VIT_218s0001g10810	4.88	4.18	5.19	7.57	8.11	6.46	298	287	275	368	483	326	2.05291	1.03767	3.86615e-05	0.00136839	chr18	9083105	9084413	+	VIT_218s0001g10810	--	K20506 tuliposide A-converting enzyme [EC:4.2.99.22] | (RefSeq) tuliposide A-converting enzyme 2, chloroplastic-like (A)	PREDICTED: probable carboxylesterase 2 [Vitis vinifera]	RecName: Full=Probable carboxylesterase 2; AltName: Full=AtCXE2; EC=3.1.1.1;	SubName: Full=Uncharacterized protein {ECO:0000313|EMBL:CCB45859.1};	Arylacetamide deacetylase	GO:0052689,carboxylic ester hydrolase activity; GO:0016787,hydrolase activity; GO:0009056,catabolic process	Carboxylesterase family
VIT_213s0067g01120	1.62	1.57	1.95	2.46	3.03	1.98	238	258	248	344.4	433	240	2.05121	1.03647	0.00273062	0.0431368	chr13	613935	617765	-	VIT_213s0067g01120	--	K10257 acyl-lipid omega-3 desaturase [EC:1.14.19.25 1.14.19.35 1.14.19.36] | (RefSeq) omega-3 fatty acid desaturase, chloroplastic (A)	PREDICTED: omega-3 fatty acid desaturase, chloroplastic [Vitis vinifera]	RecName: Full=Omega-3 fatty acid desaturase, chloroplastic; EC=1.14.19.-; Flags: Precursor;	SubName: Full=Uncharacterized protein {ECO:0000313|EMBL:CCB49859.1};	--	GO:0031969,chloroplast membrane; GO:0016717,oxidoreductase activity, acting on paired donors, with oxidation of a pair of donors resulting in the reduction of molecular oxygen to two molecules of water; GO:0006636,unsaturated fatty acid biosynthetic process	Fatty acid desaturase
VIT_203s0038g03410	3.55	3.8	5.61	7.06	6.48	6.53	277	333	380	438	493	421	2.04848	1.03456	0.000161962	0.00454818	chr3	2465240	2467125	-	VIT_203s0038g03410	--	K00521 ferric-chelate reductase [EC:1.16.1.7] | (RefSeq) ferric reduction oxidase 7, chloroplastic-like (A)	PREDICTED: NAC domain-containing protein 35 [Vitis vinifera]	RecName: Full=NAC domain-containing protein 22 {ECO:0000303|PubMed:15029955}; Short=ONAC022 {ECO:0000303|PubMed:15029955};	SubName: Full=MYB transcription factor 94 {ECO:0000313|EMBL:ANC70286.1};	--	GO:0005634,nucleus; GO:0043565,sequence-specific DNA binding; GO:1901002,positive regulation of response to salt stress; GO:1902584,positive regulation of response to water deprivation; GO:0045893,positive regulation of transcription, DNA-templated; GO:0006351,transcription, DNA-templated	No apical meristem (NAM) protein
VIT_207s0141g00090	15.76	12.13	16.85	22.47	24.18	19.63	1286	1112	1193	1658	1923	1323	2.04845	1.03454	1.84578e-06	9.58288e-05	chr7	53748	55598	+	VIT_207s0141g00090	--	K15397 3-ketoacyl-CoA synthase [EC:2.3.1.199] | (RefSeq) 3-ketoacyl-CoA synthase 2 (A)	PREDICTED: 3-ketoacyl-CoA synthase 2 [Vitis vinifera]	RecName: Full=3-ketoacyl-CoA synthase 2 {ECO:0000303|PubMed:18465198}; Short=KCS-2 {ECO:0000303|PubMed:18465198}; EC=2.3.1.199 {ECO:0000305}; AltName: Full=Docosanoic acid synthase {ECO:0000303|PubMed:18786002}; AltName: Full=Very long-chain fatty acid condensing enzyme 2 {ECO:0000303|PubMed:18465198}; Short=VLCFA condensing enzyme 2 {ECO:0000303|PubMed:18465198};	RecName: Full=3-ketoacyl-CoA synthase {ECO:0000256|PIRNR:PIRNR036417}; EC=2.3.1.- {ECO:0000256|PIRNR:PIRNR036417};	--	GO:0016021,integral component of membrane; GO:0102336,3-oxo-arachidoyl-CoA synthase activity; GO:0102337,3-oxo-cerotoyl-CoA synthase activity; GO:0102338,3-oxo-lignoceronyl-CoA synthase activity; GO:0009922,fatty acid elongase activity; GO:0102756,very-long-chain 3-ketoacyl-CoA synthase activity; GO:0006633,fatty acid biosynthetic process; GO:0006970,response to osmotic stress; GO:0009611,respons…	3-Oxoacyl-[acyl-carrier-protein (ACP)] synthase III
VIT_218s0001g05030	2.94	3.46	5.85	6.26	6.9	5.51	327	432	565	554	748	506	2.04834	1.03445	0.00134888	0.0250728	chr18	4130170	4134486	-	VIT_218s0001g05030	--	K01210 glucan 1,3-beta-glucosidase [EC:3.2.1.58] | (RefSeq) probable glucan 1,3-beta-glucosidase A (A)	PREDICTED: probable glucan 1,3-beta-glucosidase A [Vitis vinifera]	--	SubName: Full=Uncharacterized protein {ECO:0000313|EMBL:CBI19131.3};	--	GO:0005737,cytoplasm; GO:0031941,filamentous actin; GO:0051015,actin filament binding; GO:0004553,hydrolase activity, hydrolyzing O-glycosyl compounds; GO:0051017,actin filament bundle assembly; GO:0005975,carbohydrate metabolic process; GO:0016477,cell migration; GO:0007163,establishment or maintenance of cell polarity	Cellulase (glycosyl hydrolase family 5)
VIT_207s0031g01040	2.15	1.66	2.51	3.9	3.33	2.56	191	166	193	275	288	188	2.04818	1.03434	0.00227505	0.0379278	chr7	17191409	17193934	+	VIT_207s0031g01040	--	K00423 L-ascorbate oxidase [EC:1.10.3.3] | (RefSeq) L-ascorbate oxidase (A)	PREDICTED: L-ascorbate oxidase [Vitis vinifera]	RecName: Full=L-ascorbate oxidase; Short=ASO; Short=Ascorbase; EC=1.10.3.3; Flags: Precursor;	SubName: Full=Uncharacterized protein {ECO:0000313|EMBL:CBI21457.3};	Multicopper oxidases	GO:0005576,extracellular region; GO:0005507,copper ion binding; GO:0008447,L-ascorbate oxidase activity	Multicopper oxidase
VIT_206s0061g00120	4.37	3.87	8.22	9.76	11.7	11.67	275	274	449	489	718	607	2.048	1.034	1.09837e-06	5.88754e-05	chr6	17352194	17354172	+	VIT_206s0061g00120	--	K19891 glucan endo-1,3-beta-glucosidase 1/2/3 [EC:3.2.1.39] | (RefSeq) glucan endo-1,3-beta-glucosidase 3-like (A)	PREDICTED: glucan endo-1,3-beta-glucosidase isoform X2 [Vitis vinifera]	RecName: Full=Glucan endo-1,3-beta-glucosidase {ECO:0000250|UniProtKB:Q03467}; EC=3.2.1.39; AltName: Full=(1->3)-beta-glucan endohydrolase {ECO:0000250|UniProtKB:Q03467}; Short=(1->3)-beta-glucanase {ECO:0000250|UniProtKB:Q03467}; AltName: Full=Beta-1,3-endoglucanase {ECO:0000250|UniProtKB:Q03467}; Flags: Precursor;	SubName: Full=Beta-1,3-glucanase {ECO:0000313|EMBL:AAR06588.1};	--	GO:0046658,anchored component of plasma membrane; GO:0042973,glucan endo-1,3-beta-D-glucosidase activity; GO:0004553,hydrolase activity, hydrolyzing O-glycosyl compounds; GO:0030247,polysaccharide binding; GO:0005975,carbohydrate metabolic process; GO:0006952,defense response; GO:0009607,response to biotic stimulus	Glycosyl hydrolases family 17
VIT_212s0055g00310	6.26	5.21	6.12	8.7	8.56	10.3	452	423	384	500	603	615	2.04686	1.03341	2.74847e-06	0.000135165	chr12	12989334	12990881	+	VIT_212s0055g00310	--	K22950 acylphloroglucinol glucosyltransferase [EC:2.4.1.358] | (RefSeq) anthocyanidin 3-O-glucosyltransferase 2-like (A)	PREDICTED: anthocyanidin 3-O-glucosyltransferase 2 [Vitis vinifera]	RecName: Full=UDP-glucose flavonoid 3-O-glucosyltransferase 6 {ECO:0000303|PubMed:18487633}; EC=2.4.1.91 {ECO:0000269|PubMed:18487633}; AltName: Full=Flavonol 3-O-glucosyltransferase 6 {ECO:0000303|PubMed:18487633}; Short=FaGT6 {ECO:0000303|PubMed:18487633};	RecName: Full=Glycosyltransferase {ECO:0000256|RuleBase:RU362057}; EC=2.4.1.- {ECO:0000256|RuleBase:RU362057};	UDP-glucuronosyl and UDP-glucosyl transferase	GO:0102360,daphnetin 3-O-glucosyltransferase activity; GO:0047893,flavonol 3-O-glucosyltransferase activity; GO:0102425,myricetin 3-O-glucosyltransferase activity; GO:0008152,metabolic process	UDP-glucoronosyl and UDP-glucosyl transferase
VIT_206s0004g01030	8.73	7.01	9.62	13.95	11.74	13.9	203	183	194	258	266	267	2.04569	1.03259	0.000480006	0.0110531	chr6	1139834	1142936	+	VIT_206s0004g01030	--	K01870 isoleucyl-tRNA synthetase [EC:6.1.1.5] | (RefSeq) isoleucine--tRNA ligase, chloroplastic/mitochondrial-like (A)	PREDICTED: dirigent protein 22 [Vitis vinifera]	RecName: Full=Dirigent protein 7; Short=AtDIR7; Flags: Precursor;	RecName: Full=Dirigent protein {ECO:0000256|RuleBase:RU363099};	--	GO:0048046,apoplast; GO:0016853,isomerase activity	Dirigent-like protein
VIT_211s0052g01300	10.06	9.02	8.86	14.89	15.54	13.33	665	670	508	783	1001	728	2.04449	1.03174	1.5564e-08	1.29083e-06	chr11	19004206	19005814	+	VIT_211s0052g01300	--	K08235 xyloglucan:xyloglucosyl transferase [EC:2.4.1.207] | (RefSeq) probable xyloglucan endotransglucosylase/hydrolase protein 23-like (A)	PREDICTED: probable xyloglucan endotransglucosylase/hydrolase protein 23 [Vitis vinifera]	RecName: Full=Probable xyloglucan endotransglucosylase/hydrolase protein 23; Short=At-XTH23; Short=XTH-23; EC=2.4.1.207; Flags: Precursor;	RecName: Full=Xyloglucan endotransglucosylase/hydrolase {ECO:0000256|RuleBase:RU361120}; EC=2.4.1.207 {ECO:0000256|RuleBase:RU361120};	--	GO:0048046,apoplast; GO:0005618,cell wall; GO:0005794,Golgi apparatus; GO:0004553,hydrolase activity, hydrolyzing O-glycosyl compounds; GO:0016762,xyloglucan:xyloglucosyl transferase activity; GO:0042546,cell wall biogenesis; GO:0071555,cell wall organization; GO:0010411,xyloglucan metabolic process	Xyloglucan endo-transglycosylase (XET) C-terminus
VIT_204s0008g01500	8.41	7.02	5.16	13.16	12.03	16.49	261	245	139	325	364	423	2.043	1.031	3.11408e-07	1.8359e-05	chr4	1221915	1222579	-	VIT_204s0008g01500	--	K13993 HSP20 family protein | (RefSeq) 17.3 kDa class II heat shock protein (A)	PREDICTED: 17.3 kDa class II heat shock protein [Vitis vinifera]	RecName: Full=17.9 kDa class II heat shock protein;	SubName: Full=Uncharacterized protein {ECO:0000313|EMBL:CCB46584.1};	Molecular chaperone (small heat-shock protein Hsp26/Hsp42)	GO:0005737,cytoplasm	HSP20-like domain found in ArsA
VIT_211s0016g02910	2.49	2.56	2.29	3.39	3.66	4.55	429	496	342	464	614	647	2.04223	1.03014	5.70093e-06	0.000258168	chr11	2340947	2345805	-	VIT_211s0016g02910	--	K20728 vegetative storage protein 2 | (RefSeq) vegetative storage protein 2-like (A)	PREDICTED: acid phosphatase 1 [Vitis vinifera]	RecName: Full=Acid phosphatase 1; EC=3.1.3.2; AltName: Full=Apase-1(1); Flags: Precursor;	SubName: Full=Uncharacterized protein {ECO:0000313|EMBL:CBI27978.3};	--	GO:0003993,acid phosphatase activity	HAD superfamily, subfamily IIIB (Acid phosphatase)
VIT_205s0051g00670	2.43	1.47	1.54	3.78	3.7	3.54	200	136	110	247	296	240	2.042	1.03	2.13452e-06	0.000108517	chr5	11589343	11591102	-	VIT_205s0051g00670	--	K09840 9-cis-epoxycarotenoid dioxygenase [EC:1.13.11.51] | (RefSeq) 9-cis-epoxycarotenoid dioxygenase NCED6, chloroplastic (A)	PREDICTED: 9-cis-epoxycarotenoid dioxygenase NCED6, chloroplastic [Vitis vinifera]	RecName: Full=9-cis-epoxycarotenoid dioxygenase NCED6, chloroplastic; Short=AtNCED6; EC=1.13.11.51; Flags: Precursor;	SubName: Full=Uncharacterized protein {ECO:0000313|EMBL:CCB57517.1};	Beta, beta-carotene 15,15'-dioxygenase and related enzymes	GO:0009570,chloroplast stroma; GO:0009535,chloroplast thylakoid membrane; GO:0045549,9-cis-epoxycarotenoid dioxygenase activity; GO:0046872,metal ion binding; GO:0009688,abscisic acid biosynthetic process; GO:0010114,response to red light; GO:0009639,response to red or far red light	Retinal pigment epithelial membrane protein
VIT_212s0059g02280	4.39	3.54	3.2	5.57	5.01	6.29	338	306	214	391	376	400	2.04021	1.02872	0.000391054	0.00933427	chr12	7074081	7076328	+	VIT_212s0059g02280	--	K07976 Rab family, other | (RefSeq) septum-promoting GTP-binding protein 1 (A)	PREDICTED: septum-promoting GTP-binding protein 1 [Vitis vinifera]	RecName: Full=Ras-related protein RABH1b; Short=AtRABH1b; AltName: Full=Ras-related protein Rab6A; Short=AtRab6A;	SubName: Full=Uncharacterized protein {ECO:0000313|EMBL:CCB52043.1};	Ras GTPases	GO:0005829,cytosol; GO:0005768,endosome; GO:0005794,Golgi apparatus; GO:0000139,Golgi membrane; GO:0016020,membrane; GO:0005886,plasma membrane; GO:0009506,plasmodesma; GO:0005802,trans-Golgi network; GO:0005774,vacuolar membrane; GO:0005525,GTP binding; GO:0003924,GTPase activity; GO:0006891,intra-Golgi vesicle-mediated transport; GO:0015031,protein transport; GO:0042147,retrograde transport, en…	Ras of Complex, Roc, domain of DAPkinase
VIT_216s0098g00850	41.97	37.27	50.92	64.37	64.02	62.73	4820	4812	5077	6881	7169	5953	2.03987	1.02848	4.08138e-09	3.73294e-07	chr16	21165470	21178109	+	VIT_216s0098g00850	--	K13066 caffeic acid 3-O-methyltransferase [EC:2.1.1.68] | (RefSeq) caffeic acid O-methyltransferase (A)	PREDICTED: caffeic acid O-methyltransferase isoform X1 [Vitis vinifera]	RecName: Full=Caffeic acid 3-O-methyltransferase 1; Short=CAOMT-1; Short=COMT-1; EC=2.1.1.68; AltName: Full=S-adenosysl-L-methionine:caffeic acid 3-O-methyltransferase 1;	SubName: Full=Uncharacterized protein {ECO:0000313|EMBL:CCB48098.1};	Hydroxyindole-O-methyltransferase and related SAM-dependent methyltransferases	GO:0047763,caffeate O-methyltransferase activity; GO:0046983,protein dimerization activity; GO:0009809,lignin biosynthetic process	Methyltransferase domain
VIT_218s0072g00990	1.77	1.49	2.32	2.97	3	2.6	289	274	329	386	477	350	2.0398	1.02843	0.000229467	0.00606121	chr18	20438145	20441841	+	VIT_218s0072g00990	--	K04733 interleukin-1 receptor-associated kinase 4 [EC:2.7.11.1] | (RefSeq) hypothetical protein (A)	PREDICTED: leucine-rich repeat receptor-like tyrosine-protein kinase PXC3 [Vitis vinifera]	RecName: Full=Leucine-rich repeat receptor-like tyrosine-protein kinase PXC3 {ECO:0000305}; EC=2.7.10.1; AltName: Full=Protein PXY/TDR-CORRELATED 3 {ECO:0000303|PubMed:23815750}; Flags: Precursor;	SubName: Full=Uncharacterized protein {ECO:0000313|EMBL:CCB44849.1};	--	GO:0016021,integral component of membrane; GO:0005886,plasma membrane; GO:0005524,ATP binding; GO:0004714,transmembrane receptor protein tyrosine kinase activity	Leucine rich repeat N-terminal domain
VIT_202s0025g04460	6.26	4.66	5.84	7.96	8.42	9.66	247	207	200	250	324	315	2.03899	1.02786	0.000340007	0.0083083	chr2	3928473	3929345	+	VIT_202s0025g04460	--	K09286 EREBP-like factor | (RefSeq) dehydration-responsive element-binding protein 1A-like (A)	PREDICTED: dehydration-responsive element-binding protein 1E [Vitis vinifera]	RecName: Full=Dehydration-responsive element-binding protein 1E; Short=Protein DREB1E;	SubName: Full=Uncharacterized protein {ECO:0000313|EMBL:CCB58403.1};	--	GO:0005634,nucleus; GO:0003677,DNA binding; GO:0003700,DNA-binding transcription factor activity; GO:0010371,regulation of gibberellin biosynthetic process; GO:0048510,regulation of timing of transition from vegetative to reproductive phase; GO:0006351,transcription, DNA-templated	AP2 domain
VIT_218s0001g03470	1.87	1.46	3.02	4.36	4.23	4.12	124	109	174	230	274	226	2.038	1.027	1.82307e-05	0.00071509	chr18	3338215	3341023	+	VIT_218s0001g03470	--	K05278 flavonol synthase [EC:1.14.11.23] | (RefSeq) FLS1, FLS4; flavonol synthase/flavanone 3-hydroxylase (A)	PREDICTED: flavonol synthase/flavanone 3-hydroxylase [Vitis vinifera]	RecName: Full=Flavonol synthase/flavanone 3-hydroxylase; EC=1.14.11.23 {ECO:0000250|UniProtKB:Q7XZQ6}; EC=1.14.11.9 {ECO:0000250|UniProtKB:Q7XZQ6}; AltName: Full=CitFLS; Short=FLS;	SubName: Full=Flavonol synthase {ECO:0000313|EMBL:BAE75808.1};	Iron/ascorbate family oxidoreductases	GO:0005737,cytoplasm; GO:0045431,flavonol synthase activity; GO:0031418,L-ascorbic acid binding; GO:0046872,metal ion binding; GO:0045486,naringenin 3-dioxygenase activity	non-haem dioxygenase in morphine synthesis N-terminal
VIT_218s0001g05850	0.31	0.07	0.36	0.13	0.64	0.7	12	3	12	4	24	22	2.036	1.02574	0.213692	0.599656	chr18_random	4529699	4530517	-	VIT_218s0001g05850	--	K09286 EREBP-like factor | (RefSeq) ethylene-responsive transcription factor ERF039 (A)	PREDICTED: ethylene-responsive transcription factor ERF022 [Vitis vinifera]	RecName: Full=Ethylene-responsive transcription factor ERF022;	SubName: Full=Uncharacterized protein {ECO:0000313|EMBL:CBI31324.3};	--	GO:0005634,nucleus; GO:0003677,DNA binding; GO:0003700,DNA-binding transcription factor activity; GO:0009873,ethylene-activated signaling pathway; GO:0006351,transcription, DNA-templated	AP2 domain
VIT_201s0011g05470	7.16	8.25	9.32	12.42	13.43	12.46	622	805	703	858	1137	894	2.03451	1.02468	4.64743e-08	3.48522e-06	chr1	5122928	5125031	+	VIT_201s0011g05470	--	--	PREDICTED: protein PLANT CADMIUM RESISTANCE 2 [Vitis vinifera]	RecName: Full=Protein PLANT CADMIUM RESISTANCE 2; Short=AtPCR2;	SubName: Full=Uncharacterized protein {ECO:0000313|EMBL:CBI26853.3};	--	GO:0016021,integral component of membrane; GO:0005886,plasma membrane; GO:0006979,response to oxidative stress	PLAC8 family
VIT_200s0463g00030	2.18	2.27	2.15	3.53	3.43	2.7	334	390	285	516	511	341	2.0337	1.0241	0.000190359	0.00521105	chrUn	29716791	29724551	+	VIT_200s0463g00030	--	K01537 Ca2+-transporting ATPase [EC:3.6.3.8] | (RefSeq) putative calcium-transporting ATPase 13, plasma membrane-type (A)	unnamed protein product, partial [Vitis vinifera]	RecName: Full=Calcium-transporting ATPase 12, plasma membrane-type; EC=3.6.3.8; AltName: Full=Ca(2+)-ATPase isoform 12;	SubName: Full=Uncharacterized protein {ECO:0000313|EMBL:CCB57415.1}; Flags: Fragment;	Calcium transporting ATPase	GO:0005887,integral component of plasma membrane; GO:0043231,intracellular membrane-bounded organelle; GO:0005524,ATP binding; GO:0005388,calcium-transporting ATPase activity; GO:0005516,calmodulin binding; GO:0046872,metal ion binding	Cation transporter/ATPase, N-terminus
VIT_213s0047g00210	0.53	0.48	0.44	0.69	1.09	1.11	61	62	44	64	123	106	2.033	1.024	0.00107086	0.0210231	chr13	15709580	15734466	-	VIT_213s0047g00210	--	K18054 2'-deoxymugineic-acid 2'-dioxygenase / mugineic-acid 3-dioxygenase [EC:1.14.11.24 1.14.11.25] | (RefSeq) 2'-deoxymugineic-acid 2'-dioxygenase-like (A)	PREDICTED: protein DOWNY MILDEW RESISTANCE 6 [Vitis vinifera]	RecName: Full=Protein DOWNY MILDEW RESISTANCE 6 {ECO:0000303|PubMed:15986928}; Short=AtDMR6 {ECO:0000303|PubMed:15986928}; EC=1.14.11.- {ECO:0000255|PROSITE-ProRule:PRU00805}; AltName: Full=2-oxoglutarate (2OG)-Fe(II) oxygenase-like protein DMR6 {ECO:0000303|PubMed:18248595}; AltName: Full=Salicylate 3-hydroxylase DMR6 {ECO:0000305}; Short=S3H DMR6 {ECO:0000305}; Short=SA 3-hydroxylase DMR6 {ECO:…	SubName: Full=Uncharacterized protein {ECO:0000313|EMBL:CBI29158.3};	Iron/ascorbate family oxidoreductases	GO:0033759,flavone synthase activity; GO:0046872,metal ion binding; GO:0034785,salicylate 5-hydroxylase activity; GO:0042742,defense response to bacterium; GO:0002229,defense response to oomycetes; GO:0009813,flavonoid biosynthetic process; GO:0010150,leaf senescence; GO:0009617,response to bacterium; GO:0009620,response to fungus; GO:0002239,response to oomycetes; GO:0009751,response to salicyli…	non-haem dioxygenase in morphine synthesis N-terminal
VIT_218s0001g01060	53.07	51.79	45.75	71.39	76.23	75.13	2316	2540	1733	2978	3243	2709	2.03293	1.02356	7.61652e-11	9.37599e-09	chr18	1727361	1728295	-	VIT_218s0001g01060	--	K19037 E3 ubiquitin-protein ligase ATL23 [EC:2.3.2.27] | (RefSeq) E3 ubiquitin-protein ligase ATL23 (A)	unnamed protein product, partial [Vitis vinifera]	RecName: Full=E3 ubiquitin-protein ligase ATL23; EC=2.3.2.27 {ECO:0000269|PubMed:15644464, ECO:0000269|PubMed:16339806}; AltName: Full=RING-H2 finger protein ATL23; AltName: Full=RING-type E3 ubiquitin transferase ATL23 {ECO:0000305};	SubName: Full=Uncharacterized protein {ECO:0000313|EMBL:CCB45416.1};	FOG: Predicted E3 ubiquitin ligase	GO:0016021,integral component of membrane; GO:0046872,metal ion binding; GO:0061630,ubiquitin protein ligase activity; GO:0004842,ubiquitin-protein transferase activity; GO:0043161,proteasome-mediated ubiquitin-dependent protein catabolic process; GO:0016567,protein ubiquitination	Protein of unknown function (DUF1272)
VIT_209s0002g02700	1.06	1.16	1.34	1.62	1.69	2.23	229	282	251	278	356	398	2.0315	1.02254	0.000290391	0.00724977	chr9	2453416	2458033	+	VIT_209s0002g02700	--	K10863 aprataxin [EC:3.1.11.7 3.1.11.8 3.1.12.2] | (RefSeq) basic helix-loop-helix family protein (A)	PREDICTED: transcription factor bHLH87 [Vitis vinifera]	RecName: Full=Transcription factor bHLH87; AltName: Full=Basic helix-loop-helix protein 87; Short=AtbHLH87; Short=bHLH 87; AltName: Full=Transcription factor EN 121; AltName: Full=bHLH transcription factor bHLH087;	SubName: Full=Uncharacterized protein {ECO:0000313|EMBL:CCB59369.1};	--	GO:0005634,nucleus; GO:0003677,DNA binding; GO:0003700,DNA-binding transcription factor activity; GO:0046983,protein dimerization activity; GO:0006355,regulation of transcription, DNA-templated; GO:0006351,transcription, DNA-templated	Helix-loop-helix DNA-binding domain
VIT_208s0007g08030	6.8	7.45	4.98	9.79	10.2	10.46	151	186	96	173	221	192	2.03002	1.0215	0.00190938	0.0330144	chr8	21393658	21394133	-	VIT_208s0007g08030	--	--	unnamed protein product, partial [Vitis vinifera]	--	SubName: Full=Uncharacterized protein {ECO:0000313|EMBL:CCB55157.1};	--	--	--
VIT_210s0003g00410	7.62	7.24	8.84	11.87	11.67	10.87	862	920	868	1281.6	1287	1016	2.02902	1.02078	2.38044e-07	1.46057e-05	chr10	1688697	1693338	-	VIT_210s0003g00410	--	K08472 mlo protein | (RefSeq) MLO3, MLO6; MLO-like protein 6-like (A)	unnamed protein product, partial [Vitis vinifera]	RecName: Full=MLO-like protein 6; Short=AtMlo6;	RecName: Full=MLO-like protein {ECO:0000256|RuleBase:RU280816};	--	GO:0016021,integral component of membrane; GO:0005886,plasma membrane; GO:0005516,calmodulin binding; GO:0009817,defense response to fungus, incompatible interaction	Mlo family
VIT_205s0102g00710	18.14	22.39	16.81	27.11	31.72	31.26	2336	3241	1879	2777	3982	3326	2.0289	1.0207	1.6069e-09	1.55074e-07	chr5	22616170	22620307	+	VIT_205s0102g00710	--	K00847 fructokinase [EC:2.7.1.4] | (RefSeq) fructokinase-2-like (A)	PREDICTED: probable fructokinase-4 [Vitis vinifera]	RecName: Full=Fructokinase-2; EC=2.7.1.4;	SubName: Full=Uncharacterized protein {ECO:0000313|EMBL:CAN67659.1};	Ribokinase	GO:0005524,ATP binding; GO:0008865,fructokinase activity; GO:0019252,starch biosynthetic process	pfkB family carbohydrate kinase
VIT_201s0026g00980	9.3	10.92	10.48	15.71	15.48	15.07	1291	1704	1263	1935	2095	1728	2.02842	1.02035	5.65209e-11	7.21295e-09	chr1	9901109	9904182	-	VIT_201s0026g00980	--	K20893 probable galacturonosyltransferase-like 1 [EC:2.4.1.-] | (RefSeq) hypothetical protein (A)	PREDICTED: probable galacturonosyltransferase-like 9 [Vitis vinifera]	RecName: Full=Probable galacturonosyltransferase-like 9; EC=2.4.1.-; AltName: Full=Like glycosyl transferase 8;	RecName: Full=Hexosyltransferase {ECO:0000256|RuleBase:RU362027}; EC=2.4.1.- {ECO:0000256|RuleBase:RU362027};	--	GO:0005794,Golgi apparatus; GO:0000139,Golgi membrane; GO:0016021,integral component of membrane; GO:0047262,polygalacturonate 4-alpha-galacturonosyltransferase activity; GO:0016757,transferase activity, transferring glycosyl groups; GO:0071555,cell wall organization; GO:0045489,pectin biosynthetic process; GO:0000271,polysaccharide biosynthetic process	Glucosyltransferase 24
VIT_205s0020g03710	15.83	12.26	16.01	20.68	23.41	23.67	534	465	469	555	770	660	2.02827	1.02025	4.45234e-06	0.000206997	chr5	5408291	5409013	+	VIT_205s0020g03710	--	--	PREDICTED: uncharacterized protein LOC100233116 [Vitis vinifera]	--	SubName: Full=Uncharacterized protein {ECO:0000313|EMBL:CCB50437.1};	--	GO:0008080,N-acetyltransferase activity	Acetyltransferase (GNAT) domain
VIT_205s0049g00010	8.59	7.16	8.85	13.17	12.77	12.06	926	868	828	1129	1342	1074	2.02803	1.02008	3.59965e-09	3.33915e-07	chr5	7030489	7035383	+	VIT_205s0049g00010	--	K10999 cellulose synthase A [EC:2.4.1.12] | (RefSeq) cellulose synthase A catalytic subunit 7 [UDP-forming] (A)	PREDICTED: cellulose synthase-like protein G2 isoform X1 [Vitis vinifera]	RecName: Full=Cellulose synthase-like protein G2; Short=AtCslG2; EC=2.4.1.-;	SubName: Full=Uncharacterized protein {ECO:0000313|EMBL:CCB48509.1};	--	GO:0005794,Golgi apparatus; GO:0000139,Golgi membrane; GO:0016021,integral component of membrane; GO:0005886,plasma membrane; GO:0016760,cellulose synthase (UDP-forming) activity; GO:0016759,cellulose synthase activity; GO:0071555,cell wall organization; GO:0030244,cellulose biosynthetic process; GO:0009833,plant-type primary cell wall biogenesis	Glycosyl transferase family group 2
VIT_218s0001g11830	5.83	5.14	5.35	6.83	7.25	11.44	222	220	177	207	269	360	2.02585	1.01853	0.00206478	0.0350512	chr18	10100593	10101408	-	VIT_218s0001g11830	--	K13448 calcium-binding protein CML | (RefSeq) probable calcium-binding protein CML41 (A)	PREDICTED: probable calcium-binding protein CML41 [Vitis vinifera]	RecName: Full=Probable calcium-binding protein CML41; AltName: Full=Calmodulin-like protein 41;	SubName: Full=Uncharacterized protein {ECO:0000313|EMBL:CCB45911.1};	Calmodulin and related proteins (EF-Hand superfamily)	GO:0005509,calcium ion binding	Cytoskeletal-regulatory complex EF hand
VIT_214s0171g00320	13.95	12.26	11.45	18.28	18.81	18.25	1290	1275	919	1614	1696	1395	2.02569	1.01841	2.36982e-08	1.91671e-06	chr14	26140806	26146484	-	VIT_214s0171g00320	--	--	PREDICTED: kelch repeat-containing protein At3g27220 [Vitis vinifera]	RecName: Full=Kelch repeat-containing protein At3g27220;	SubName: Full=Uncharacterized protein {ECO:0000313|EMBL:CCB62230.1};	FOG: Kelch repeat	GO:0005737,cytoplasm; GO:0005768,endosome; GO:0005794,Golgi apparatus; GO:0016021,integral component of membrane; GO:0019005,SCF ubiquitin ligase complex; GO:0005802,trans-Golgi network; GO:0031625,ubiquitin protein ligase binding; GO:0009061,anaerobic respiration; GO:0043161,proteasome-mediated ubiquitin-dependent protein catabolic process; GO:0042787,NA; GO:0030162,regulation of proteolysis	PQQ-like domain
VIT_205s0094g00220	0.87	0.69	0.75	1.22	1.5	1.88	73	65	55	82	123	131	2.025	1.018	0.000465011	0.0107586	chr5	23548685	23550580	-	VIT_205s0094g00220	--	K01183 chitinase [EC:3.2.1.14] | (RefSeq) endochitinase EP3 (A)	PREDICTED: endochitinase EP3 [Vitis vinifera]	RecName: Full=Endochitinase EP3 {ECO:0000303|PubMed:11525512}; EC=3.2.1.14; AltName: Full=Chitinase class IV {ECO:0000303|PubMed:11525512}; Short=AtchitIV {ECO:0000303|PubMed:11525512}; AltName: Full=Protein HOMOLOG OF CARROT EP3-3 CHITINASE {ECO:0000303|PubMed:11525512}; Short=AtEP3 {ECO:0000303|PubMed:11525512}; Flags: Precursor;	SubName: Full=Uncharacterized protein {ECO:0000313|EMBL:CCB49362.1};	Predicted chitinase	GO:0005618,cell wall; GO:0008061,chitin binding; GO:0004568,chitinase activity; GO:0016998,cell wall macromolecule catabolic process; GO:0006032,chitin catabolic process; GO:0006952,defense response; GO:0000272,polysaccharide catabolic process; GO:0009617,response to bacterium; GO:0009611,response to wounding; GO:0010262,somatic embryogenesis	Chitin recognition protein
VIT_214s0081g00020	17.81	14.97	15.34	29.07	30.99	36.22	503	475	376	653	853	845	2.025	1.018	7.93113e-14	1.52192e-11	chr14	7571619	7577106	+	VIT_214s0081g00020	--	--	unnamed protein product, partial [Vitis vinifera]	RecName: Full=Pathogenesis-related protein PR-4B; Flags: Precursor;	SubName: Full=Uncharacterized protein {ECO:0000313|EMBL:CCB58730.1};	Predicted chitinase	GO:0005618,cell wall; GO:0005576,extracellular region; GO:0042742,defense response to bacterium; GO:0050832,defense response to fungus	Barwin family
VIT_203s0017g02170	4.84	3.18	5.4	7.17	6.87	6.39	450	332	436	530	623	491	2.02463	1.01766	0.000254898	0.00655601	chr3	18921670	18923756	-	VIT_203s0017g02170	--	K14709 solute carrier family 39 (zinc transporter), member 1/2/3 | (RefSeq) zinc transporter 8 (A)	PREDICTED: zinc transporter 8 [Vitis vinifera]	RecName: Full=Zinc transporter 5; AltName: Full=ZRT/IRT-like protein 5; Short=OsZIP5; Flags: Precursor;	SubName: Full=Uncharacterized protein {ECO:0000313|EMBL:CCB58056.1};	Fe2+/Zn2+ regulated transporter	GO:0016021,integral component of membrane; GO:0005886,plasma membrane; GO:0005385,zinc ion transmembrane transporter activity; GO:0071577,zinc ion transmembrane transport; GO:0006829,zinc ion transport	ZIP Zinc transporter
VIT_207s0205g00010	5.3	3.53	4.5	5.97	7.6	6.78	384	287	283	344	537	406	2.02358	1.01691	0.00028949	0.00723652	chr7	15068712	15070381	-	VIT_207s0205g00010	--	--	PREDICTED: uncharacterized protein At5g65660 [Vitis vinifera]	RecName: Full=Uncharacterized protein At5g65660;	SubName: Full=Uncharacterized protein {ECO:0000313|EMBL:CBI18621.3};	--	GO:0016021,integral component of membrane; GO:0005886,plasma membrane	--
VIT_210s0003g05550	8.83	12.15	9.45	13.97	17.7	13.06	664	1027	617	1003.2	1298	812	2.02331	1.01672	7.35147e-05	0.00239021	chr10	10224104	10225715	+	VIT_210s0003g05550	--	K22395 cinnamyl-alcohol dehydrogenase [EC:1.1.1.195] | (RefSeq) berberine bridge enzyme-like 26 (A)	PREDICTED: berberine bridge enzyme-like 8 [Vitis vinifera]	RecName: Full=Berberine bridge enzyme-like 8 {ECO:0000303|PubMed:26037923}; Short=AtBBE-like 8 {ECO:0000303|PubMed:26037923}; EC=1.1.1.- {ECO:0000250|UniProtKB:O64743}; Flags: Precursor;	SubName: Full=Uncharacterized protein {ECO:0000313|EMBL:CCB55884.1};	--	GO:0005618,cell wall; GO:0005576,extracellular region; GO:0050660,flavin adenine dinucleotide binding; GO:0016614,oxidoreductase activity, acting on CH-OH group of donors	Berberine and berberine like
VIT_219s0014g04130	5.93	5.27	5.34	8.55	9.19	7.77	871	870	680	999	1315	943	2.01797	1.0129	4.28972e-09	3.88716e-07	chr19	4401660	4405648	+	VIT_219s0014g04130	--	K04733 interleukin-1 receptor-associated kinase 4 [EC:2.7.11.1] | (RefSeq) receptor-like serine/threonine-protein kinase SD1-7 (A)	PREDICTED: receptor-like serine/threonine-protein kinase SD1-7 isoform X1 [Vitis vinifera]	RecName: Full=G-type lectin S-receptor-like serine/threonine-protein kinase At4g03230; EC=2.7.11.1; Flags: Precursor;	SubName: Full=Uncharacterized protein {ECO:0000313|EMBL:CCB46416.1};	--	GO:0016021,integral component of membrane; GO:0005886,plasma membrane; GO:0005524,ATP binding; GO:0005516,calmodulin binding; GO:0030246,carbohydrate binding; GO:0004674,protein serine/threonine kinase activity; GO:0006468,protein phosphorylation; GO:0048544,recognition of pollen	Fungal protein kinase
VIT_206s0004g07550	55.16	54.65	56.94	75.67	83.51	84.26	2726	3036	2443	3570	4024	3441	2.01737	1.01247	4.51157e-12	6.89883e-10	chr6	8313240	8314298	-	VIT_206s0004g07550	--	--	Senescence associated gene 20, putative [Theobroma cacao]	RecName: Full=Wound-induced protein 1;	SubName: Full=Uncharacterized protein {ECO:0000313|EMBL:CCB43428.1};	--	--	Limonene-1,2-epoxide hydrolase catalytic domain
VIT_219s0014g04150	6.59	5.94	6.56	10.59	9.63	9.31	910	922	787	1163	1296	1062	2.01661	1.01193	3.86927e-10	4.09369e-08	chr19	4430204	4433826	+	VIT_219s0014g04150	--	K04733 interleukin-1 receptor-associated kinase 4 [EC:2.7.11.1] | (RefSeq) receptor-like serine/threonine-protein kinase SD1-7 (A)	PREDICTED: receptor-like serine/threonine-protein kinase SD1-8 isoform X2 [Vitis vinifera]	RecName: Full=Receptor-like serine/threonine-protein kinase SD1-8; EC=2.7.11.1; AltName: Full=Arabidopsis thaliana receptor kinase 3; AltName: Full=S-domain-1 (SD1) receptor kinase 8; Short=SD1-8; Flags: Precursor;	SubName: Full=Uncharacterized protein {ECO:0000313|EMBL:CAN69396.1};	--	GO:0016021,integral component of membrane; GO:0005886,plasma membrane; GO:0009506,plasmodesma; GO:0005773,vacuole; GO:0005524,ATP binding; GO:0030246,carbohydrate binding; GO:0004674,protein serine/threonine kinase activity; GO:0004675,transmembrane receptor protein serine/threonine kinase activity; GO:0031625,ubiquitin protein ligase binding; GO:0006468,protein phosphorylation; GO:0048544,recogn…	Fungal protein kinase
VIT_208s0040g02730	6.49	6.94	7.2	11.19	10.73	9.94	711	855	685	976	1147	900	2.01444	1.01038	1.06176e-09	1.04958e-07	chr8	13769698	13772696	+	VIT_208s0040g02730	--	K07195 exocyst complex component 7 | (RefSeq) exocyst complex component EXO70B1 (A)	PREDICTED: exocyst complex component EXO70B1 [Vitis vinifera]	RecName: Full=Exocyst complex component EXO70H1 {ECO:0000303|PubMed:16942608}; Short=AtExo70h1 {ECO:0000303|PubMed:16942608}; AltName: Full=Exocyst subunit Exo70 family protein H1 {ECO:0000303|PubMed:16942608};	SubName: Full=Uncharacterized protein {ECO:0000313|EMBL:CCB57025.1};	Exocyst component protein and related proteins	GO:0005829,cytosol; GO:0012505,endomembrane system; GO:0000145,exocyst; GO:0016020,membrane; GO:0005634,nucleus; GO:0045335,phagocytic vesicle; GO:0031982,vesicle; GO:0006952,defense response; GO:0006887,exocytosis; GO:1900426,positive regulation of defense response to bacterium; GO:0009617,response to bacterium; GO:0009620,response to fungus; GO:0002237,response to molecule of bacterial origin	Exo70 exocyst complex subunit
VIT_216s0050g00400	12.05	8.18	14.2	16.79	17.42	17.84	515	393	527	571	726	630	2.01429	1.01027	0.000215163	0.00575326	chr16	17218589	17219782	-	VIT_216s0050g00400	--	--	PREDICTED: uncharacterized protein LOC100251502 [Vitis vinifera]	--	SubName: Full=Uncharacterized protein {ECO:0000313|EMBL:CBI22724.3};	--	--	PAR1 protein
VIT_217s0000g02700	2.07	1.76	1.78	3.26	2.69	2.76	245	235	183	308	311	271	2.01357	1.00976	0.000173104	0.00481273	chr17	2506020	2509845	-	VIT_217s0000g02700	--	K10529 alpha-dioxygenase [EC:1.14.99.-] | (RefSeq) alpha-dioxygenase 2 (A)	PREDICTED: alpha-dioxygenase 2 [Vitis vinifera]	RecName: Full=Alpha-dioxygenase 2; Short=Alpha DOX2; EC=1.14.99.-; AltName: Full=Fatty acid dioxygenase AlphaDOX2; Flags: Precursor;	SubName: Full=Uncharacterized protein {ECO:0000313|EMBL:CBI15541.3};	Peroxidase/oxygenase	GO:0051213,dioxygenase activity; GO:0020037,heme binding; GO:0046872,metal ion binding; GO:0004601,peroxidase activity; GO:0006631,fatty acid metabolic process; GO:0010150,leaf senescence; GO:0001676,long-chain fatty acid metabolic process; GO:0031408,oxylipin biosynthetic process; GO:0006979,response to oxidative stress	Animal haem peroxidase
VIT_219s0015g02410	5.37	4.94	5.55	8.76	8.11	7.59	746	771	669	967	1097	870	2.01327	1.00954	3.76873e-09	3.4795e-07	chr19	12245550	12248902	+	VIT_219s0015g02410	--	K04733 interleukin-1 receptor-associated kinase 4 [EC:2.7.11.1] | (RefSeq) G-type lectin S-receptor-like serine/threonine-protein kinase At4g27290 (A)	unnamed protein product, partial [Vitis vinifera]	RecName: Full=Receptor-like serine/threonine-protein kinase SD1-8; EC=2.7.11.1; AltName: Full=Arabidopsis thaliana receptor kinase 3; AltName: Full=S-domain-1 (SD1) receptor kinase 8; Short=SD1-8; Flags: Precursor;	SubName: Full=Uncharacterized protein {ECO:0000313|EMBL:CBI39910.3};	--	GO:0016021,integral component of membrane; GO:0005886,plasma membrane; GO:0009506,plasmodesma; GO:0005773,vacuole; GO:0005524,ATP binding; GO:0030246,carbohydrate binding; GO:0004674,protein serine/threonine kinase activity; GO:0004675,transmembrane receptor protein serine/threonine kinase activity; GO:0031625,ubiquitin protein ligase binding; GO:0006468,protein phosphorylation; GO:0048544,recogn…	Phosphotransferase enzyme family
VIT_212s0057g00090	56.89	63.09	56.82	80.61	85.84	93.29	2164	2697	1876	2926.8	3183	2932	2.01317	1.00947	6.19098e-10	6.34429e-08	chr12	8779704	8782407	+	VIT_212s0057g00090	--	--	PREDICTED: uncharacterized protein LOC100252779 [Vitis vinifera]	--	SubName: Full=Uncharacterized protein {ECO:0000313|EMBL:CCB51683.1};	--	--	Wound-induced protein
VIT_200s0240g00050	7.29	8.13	7.38	12.06	9.48	11.98	355	445	312	560.4	450	482	2.01313	1.00944	0.000151722	0.00433701	chrUn	16571573	16573239	+	VIT_200s0240g00050	--	K00799 glutathione S-transferase [EC:2.5.1.18] | (RefSeq) probable glutathione S-transferase (A)	PREDICTED: probable glutathione S-transferase [Vitis vinifera]	RecName: Full=Probable glutathione S-transferase parC; EC=2.5.1.18; AltName: Full=Auxin-regulated protein parC;	SubName: Full=Uncharacterized protein {ECO:0000313|EMBL:CCB61025.1};	Glutathione S-transferase	GO:0004364,glutathione transferase activity; GO:0009734,auxin-activated signaling pathway	Glutathione S-transferase, C-terminal domain
VIT_201s0011g05920	3.98	3.92	5.66	7.28	6.06	7.43	240	266	296	349	356	370	2.0106	1.00763	0.000448171	0.0104678	chr1	5681591	5683503	-	VIT_201s0011g05920	--	K18886 gibberellin A4 carboxyl methyltransferase [EC:2.1.1.276] | (RefSeq) probable S-adenosylmethionine-dependent methyltransferase At5g38100 (A)	PREDICTED: probable S-adenosylmethionine-dependent methyltransferase At5g37990 [Vitis vinifera]	RecName: Full=Probable S-adenosylmethionine-dependent methyltransferase At5g37990; EC=2.1.1.-;	SubName: Full=Uncharacterized protein {ECO:0000313|EMBL:CBI26816.3};	--	GO:0046872,metal ion binding; GO:0008168,methyltransferase activity	SAM dependent carboxyl methyltransferase
VIT_204s0044g00220	21.42	22.42	25.3	34.78	33.9	34.01	2080	2447	2133	2987	3210	2729	2.01036	1.00745	5.45137e-12	8.20767e-10	chr4	20906015	20914980	-	VIT_204s0044g00220	--	K09838 zeaxanthin epoxidase [EC:1.14.15.21] | (RefSeq) zeaxanthin epoxidase, chloroplastic (A)	PREDICTED: uncharacterized protein LOC100257537 isoform X1 [Vitis vinifera]	RecName: Full=Monooxygenase 2 {ECO:0000303|PubMed:10216258}; Short=AtMO2 {ECO:0000303|PubMed:10216258}; EC=1.14.13.-;	SubName: Full=Uncharacterized protein {ECO:0000313|EMBL:CBI37634.3};	Kynurenine 3-monooxygenase and related flavoprotein monooxygenases	GO:0071949,FAD binding; GO:0004497,monooxygenase activity; GO:0002239,response to oomycetes; GO:0044550,secondary metabolite biosynthetic process	FAD dependent oxidoreductase
VIT_212s0057g00120	27.09	26.05	24.71	35.21	38.81	39.67	1086	1174	860	1347.6	1517	1314	2.00894	1.00644	3.24403e-08	2.5297e-06	chr12	8787715	8801287	+	VIT_212s0057g00120	--	--	PREDICTED: uncharacterized protein LOC100251039 [Vitis vinifera]	--	SubName: Full=Uncharacterized protein {ECO:0000313|EMBL:CCB51686.1};	--	--	Wound-induced protein
VIT_212s0059g00370	7.26	5.88	6.49	12.4	13.73	12.81	223	203	173	303	411	325	2.008	1.006	2.03855e-09	1.93692e-07	chr12	5208673	5209330	-	VIT_212s0059g00370	--	K17338 receptor expression-enhancing protein 1/2/3/4 | (RefSeq) uncharacterized LOC101760823 (A)	PREDICTED: uncharacterized protein LOC100243037 [Vitis vinifera]	--	SubName: Full=Uncharacterized protein {ECO:0000313|EMBL:CCB51946.1};	--	GO:0005509,calcium ion binding	EF-hand domain pair
VIT_201s0011g03670	51.51	44.36	45.82	72.09	72.15	74.13	6065	5871	4683	6752	8282	7212	2.00788	1.00567	5.17253e-16	1.17723e-13	chr1	3329551	3333174	+	VIT_201s0011g03670	--	--	PREDICTED: endonuclease 2 [Vitis vinifera]	RecName: Full=Endonuclease 2; Short=AtENDO2; EC=3.1.30.1; AltName: Full=Deoxyribonuclease ENDO2; AltName: Full=Single-stranded-nucleate endonuclease ENDO2; Flags: Precursor;	SubName: Full=Uncharacterized protein {ECO:0000313|EMBL:CBI27008.3};	--	GO:0004519,endonuclease activity; GO:0046872,metal ion binding; GO:0003676,nucleic acid binding; GO:0006308,DNA catabolic process	S1/P1 Nuclease
VIT_206s0004g05320	19.34	14.89	18.08	22.5	24.76	29.95	1555	1346	1262	1639	1941	1990	2.00697	1.00502	3.87218e-06	0.000184404	chr6	6203548	6205435	+	VIT_206s0004g05320	--	K08081 tropinone reductase I [EC:1.1.1.206] | (RefSeq) tropinone reductase homolog At5g06060-like (A)	unnamed protein product, partial [Vitis vinifera]	RecName: Full=Tropinone reductase homolog At5g06060 {ECO:0000305}; EC=1.1.1.- {ECO:0000305};	SubName: Full=Uncharacterized protein {ECO:0000313|EMBL:CBI16074.3};	Reductases with broad range of substrate specificities	GO:0005829,cytosol; GO:0016491,oxidoreductase activity	short chain dehydrogenase
VIT_206s0004g03100	3.36	2.66	2.88	4.99	4.56	4.12	507	451	377	599	671	514	2.00449	1.00324	4.57439e-06	0.000211665	chr6	3841152	3846025	-	VIT_206s0004g03100	--	K08472 mlo protein | (RefSeq) MLO13; MLO-like protein 6 (A)	PREDICTED: MLO-like protein 6 [Vitis vinifera]	RecName: Full=MLO-like protein 6; Short=AtMlo6;	SubName: Full=Uncharacterized protein {ECO:0000313|EMBL:CBI16290.3};	--	GO:0016021,integral component of membrane; GO:0005886,plasma membrane; GO:0005516,calmodulin binding; GO:0009817,defense response to fungus, incompatible interaction	Protein of unknown function (DUF1218)
VIT_216s0039g01100	4.7	4.18	6.41	8.02	7.32	7.84	493	493	583	669	748	679	2.00382	1.00276	3.46627e-05	0.00124487	chr16	598409	601085	-	VIT_216s0039g01100	--	K10775 phenylalanine ammonia-lyase [EC:4.3.1.24] | (RefSeq) phenylalanine ammonia-lyase (A)	PREDICTED: phenylalanine ammonia-lyase [Vitis vinifera]	RecName: Full=Phenylalanine ammonia-lyase; EC=4.3.1.24;	RecName: Full=Phenylalanine ammonia-lyase {ECO:0000256|RuleBase:RU003955}; EC=4.3.1.24 {ECO:0000256|RuleBase:RU003955};	Phenylalanine and histidine ammonia-lyase	GO:0005737,cytoplasm; GO:0045548,phenylalanine ammonia-lyase activity; GO:0009800,cinnamic acid biosynthetic process; GO:0006559,L-phenylalanine catabolic process	Aromatic amino acid lyase
VIT_218s0001g09910	18.17	19.29	17.97	24.06	28.2	29.45	1764	2105	1514	1958	2669	2562	2.00325	1.00234	6.40619e-09	5.67368e-07	chr18	8277625	8279789	-	VIT_218s0001g09910	--	K13051 beta-aspartyl-peptidase (threonine type) [EC:3.4.19.5] | (RefSeq) probable isoaspartyl peptidase/L-asparaginase 2-like (A)	PREDICTED: probable isoaspartyl peptidase/L-asparaginase 2 [Vitis vinifera]	RecName: Full=Probable isoaspartyl peptidase/L-asparaginase 2; EC=3.4.19.5; AltName: Full=L-asparagine amidohydrolase 2; Contains: RecName: Full=Isoaspartyl peptidase/L-asparaginase 2 subunit alpha; Contains: RecName: Full=Isoaspartyl peptidase/L-asparaginase 2 subunit beta; Flags: Precursor;	SubName: Full=Uncharacterized protein {ECO:0000313|EMBL:CAN81785.1};	Asparaginase	GO:0004067,asparaginase activity; GO:0008798,beta-aspartyl-peptidase activity	Asparaginase
VIT_212s0059g02360	10.24	11.58	9.88	16	15.9	15.46	684	869	573	950	1035	853	2.00235	1.0017	1.07278e-07	7.34152e-06	chr12	7147292	7148823	-	VIT_212s0059g02360	--	K09422 transcription factor MYB, plant | (RefSeq) myb transcription factor (A)	PREDICTED: MYB-like transcription factor ETC3 [Vitis vinifera]	RecName: Full=Transcription factor CPC; AltName: Full=Protein CAPRICE;	SubName: Full=Uncharacterized protein {ECO:0000313|EMBL:CBI28950.3};	--	GO:0005634,nucleus; GO:0003700,DNA-binding transcription factor activity; GO:0000981,DNA-binding transcription factor activity, RNA polymerase II-specific; GO:0043565,sequence-specific DNA binding; GO:0001135,RNA polymerase II transcription regulator recruiting activity; GO:0044212,transcription regulatory region DNA binding; GO:0009913,epidermal cell differentiation; GO:0007275,multicellular org…	Acyltransferase family
VIT_205s0077g01540	24.18	21.84	28.56	47.89	51.27	48.14	991	1006	1016	1561	2048	1630	2.001	1.001	1.12317e-20	3.85682e-18	chr5	1239180	1240179	-	VIT_205s0077g01540	--	K05387 glutamate receptor, ionotropic, plant | (RefSeq) LOW QUALITY PROTEIN: glutamate receptor 2.3-like (A)	PREDICTED: major allergen Pru av 1-like [Vitis vinifera]	RecName: Full=Major allergen Pru ar 1; AltName: Allergen=Pru ar 1;	SubName: Full=Uncharacterized protein {ECO:0000313|EMBL:CCB48002.1};	--	GO:0006952,defense response; GO:0009607,response to biotic stimulus	Pathogenesis-related protein Bet v I family
VIT_204s0044g01160	8.53	8.46	7.12	11.42	11.48	12.37	602	671	436	769.2	790	721	2.00135	1.00097	7.43463e-06	0.000324817	chr4	22531674	22533447	-	VIT_204s0044g01160	--	K11717 cysteine desulfurase / selenocysteine lyase [EC:2.8.1.7 4.4.1.16] | (RefSeq) predicted protein (A)	unnamed protein product, partial [Vitis vinifera]	--	SubName: Full=Uncharacterized protein {ECO:0000313|EMBL:CBI37550.3};	Uncharacterized conserved protein with similarity to predicted ATPase of the PP-loop superfamily	GO:0003824,catalytic activity	Aminotransferase class-V
VIT_211s0016g04720	10.45	10.65	9.75	15.14	16.19	14.37	701	803	568	908	1059	797	2.00097	1.0007	1.27085e-07	8.48952e-06	chr11	4011782	4017044	+	VIT_211s0016g04720	--	K14771 U3 small nucleolar RNA-associated protein 19 | (RefSeq) uncharacterized LOC104428623 (A)	PREDICTED: EG45-like domain containing protein [Vitis vinifera]	RecName: Full=EG45-like domain containing protein; AltName: Full=Blight-associated protein p12; AltName: Full=Plant natriuretic peptide; Short=PNP; Flags: Precursor;	SubName: Full=Uncharacterized protein {ECO:0000313|EMBL:CCB51560.1};	--	GO:0005576,extracellular region	Lytic transglycolase
VIT_200s0398g00020	2.46	2.89	3.06	3.82	4.55	4.45	149	197	161	184	269	223	2	1	0.00128285	0.0240972	chrUn	27442661	27444563	-	VIT_200s0398g00020	--	K04733 interleukin-1 receptor-associated kinase 4 [EC:2.7.11.1] | (RefSeq) putative cysteine-rich receptor-like protein kinase 23 (A)	PREDICTED: putative cysteine-rich receptor-like protein kinase 23, partial [Vitis vinifera]	RecName: Full=Cysteine-rich receptor-like protein kinase 15; Short=Cysteine-rich RLK15; EC=2.7.11.-; Flags: Precursor;	SubName: Full=Uncharacterized protein {ECO:0000313|EMBL:CCB62886.1};	--	GO:0016021,integral component of membrane; GO:0005886,plasma membrane; GO:0005524,ATP binding; GO:0004674,protein serine/threonine kinase activity; GO:0006468,protein phosphorylation	Haspin like kinase domain
VIT_207s0191g00070	2.13	3.04	3	4.38	3.31	5.01	231	372	283	379	351	450	1.99774	0.998371	0.00064107	0.0139574	chr7	14826004	14829646	-	VIT_207s0191g00070	--	K14498 serine/threonine-protein kinase SRK2 [EC:2.7.11.1] | (RefSeq) serine/threonine-protein kinase SAPK2 (A)	PREDICTED: serine/threonine-protein kinase SAPK2 [Vitis vinifera]	RecName: Full=Serine/threonine-protein kinase SAPK2; EC=2.7.11.1; AltName: Full=Osmotic stress/abscisic acid-activated protein kinase 2;	SubName: Full=Uncharacterized protein {ECO:0000313|EMBL:CBI33139.3};	Serine/threonine protein kinase	GO:0005524,ATP binding; GO:0004674,protein serine/threonine kinase activity; GO:0009738,abscisic acid-activated signaling pathway	Protein tyrosine kinase
VIT_217s0000g03510	1.21	1.03	1.23	1.63	1.8	1.83	300	286	264	321	435	375	1.99588	0.997027	6.7347e-05	0.00221916	chr17	3396479	3403294	+	VIT_217s0000g03510	--	K04733 interleukin-1 receptor-associated kinase 4 [EC:2.7.11.1] | (RefSeq) putative receptor-like protein kinase At4g00960 isoform X1 (A)	PREDICTED: cysteine-rich receptor-like protein kinase 14 [Vitis vinifera]	RecName: Full=Cysteine-rich receptor-like protein kinase 10; Short=Cysteine-rich RLK10; EC=2.7.11.-; AltName: Full=Receptor-like protein kinase 4; Flags: Precursor;	SubName: Full=Uncharacterized protein {ECO:0000313|EMBL:CBI15469.3};	--	GO:0016021,integral component of membrane; GO:0005886,plasma membrane; GO:0005524,ATP binding; GO:0004674,protein serine/threonine kinase activity; GO:0042742,defense response to bacterium; GO:0006468,protein phosphorylation	Fungal protein kinase
VIT_215s0048g01895	2.65	2.86	2.48	3.79	3.76	4.57	160	194	130	182	221	228	1.95558	0.967595	0.00207729	0.0351719	chr15	16027522	16029668	+	VIT_215s0048g01895	--	--	PREDICTED: probable transcriptional regulator SLK2 [Vitis vinifera]	RecName: Full=Probable transcriptional regulator SLK2; Short=AtSLK2; AltName: Full=Protein SEUSS-like 2;	SubName: Full=Uncharacterized protein {ECO:0000313|EMBL:KJB23925.1};	--	GO:0005634,nucleus; GO:0030154,cell differentiation; GO:0009793,embryo development ending in seed dormancy; GO:0048467,gynoecium development; GO:1901001,negative regulation of response to salt stress; GO:0048481,plant ovule development; GO:0047484,regulation of response to osmotic stress; GO:0006355,regulation of transcription, DNA-templated; GO:0010044,response to aluminum ion; GO:0006351,transc…	LIM-domain binding protein
VIT_216s0022g00670	3.34	2.68	3.45	2.22	2.24	1.71	618	556	553	326	404	261	0.516445	-0.953314	0.000112122	0.00338145	chr16	12049376	12054304	+	VIT_216s0022g00670	--	K01193 beta-fructofuranosidase [EC:3.2.1.26] | (RefSeq) beta-fructofuranosidase, soluble isoenzyme I (A)	PREDICTED: beta-fructofuranosidase, soluble isoenzyme I isoform X1 [Vitis vinifera]	RecName: Full=Beta-fructofuranosidase, soluble isoenzyme I; EC=3.2.1.26; AltName: Full=Invertase; AltName: Full=Saccharase; AltName: Full=Sucrose hydrolase; Flags: Precursor;	SubName: Full=Uncharacterized protein {ECO:0000313|EMBL:CCB49325.1};	Beta-fructofuranosidase (invertase)	GO:0016021,integral component of membrane; GO:0005775,vacuolar lumen; GO:0004575,sucrose alpha-glucosidase activity; GO:0005975,carbohydrate metabolic process	Glycosyl hydrolases family 32 C terminal
VIT_200s0341g00070	0.15	0.26	0.11	0	0.31	0.04	9	18	6	0	19	2	0.509091	-0.974005	0.6389	0.890374	chrUn	24450811	24452137	-	VIT_200s0341g00070	--	K09286 EREBP-like factor | (RefSeq) dehydration-responsive element-binding protein 3-like (A)	PREDICTED: ethylene-responsive transcription factor ERF039 [Vitis vinifera]	RecName: Full=Ethylene-responsive transcription factor ERF034;	SubName: Full=Uncharacterized protein {ECO:0000313|EMBL:CBI23469.3};	--	GO:0005634,nucleus; GO:0003700,DNA-binding transcription factor activity; GO:0044212,transcription regulatory region DNA binding; GO:0009873,ethylene-activated signaling pathway; GO:0006351,transcription, DNA-templated	AP2 domain
VIT_214s0060g01440	1.96	2.6	2.56	1.4	1.67	1.51	258	386	293	147	215	165	0.50619	-0.982249	0.0010919	0.0213717	chr14	1129170	1135838	-	VIT_214s0060g01440	--	K10901 bloom syndrome protein [EC:3.6.4.12] | (RefSeq) ATP-dependent DNA helicase Q-like 1 (A)	PREDICTED: ATP-dependent DNA helicase Q-like 1 [Vitis vinifera]	RecName: Full=ATP-dependent DNA helicase Q-like 1; EC=3.6.4.12; AltName: Full=RecQ-like protein 1; Short=AtRecQ1; Short=AtRecQl1;	RecName: Full=ATP-dependent DNA helicase {ECO:0000256|RuleBase:RU364117}; EC=3.6.4.12 {ECO:0000256|RuleBase:RU364117};	ATP-dependent DNA helicase	GO:0005694,chromosome; GO:0005737,cytoplasm; GO:0005634,nucleus; GO:0005524,ATP binding; GO:0043140,ATP-dependent 3'-5' DNA helicase activity; GO:0003677,DNA binding; GO:0009378,four-way junction helicase activity; GO:0046872,metal ion binding; GO:0070417,cellular response to cold; GO:0042631,cellular response to water deprivation; GO:0000724,double-strand break repair via homologous recombination	Type III restriction enzyme, res subunit
VIT_219s0014g00450	203.5	180.73	186.99	124.56	121.05	122.39	14683	14657	11712	7149	8515	7297	0.503384	-0.99027	7.16885e-18	1.89616e-15	chr19	468858	472648	-	VIT_219s0014g00450	--	K16573 gamma-tubulin complex component 6 | (RefSeq) uncharacterized LOC103722329 (A)	PREDICTED: protein trichome birefringence-like 38 [Vitis vinifera]	RecName: Full=Protein trichome birefringence-like 38;	SubName: Full=Uncharacterized protein {ECO:0000313|EMBL:CBI20119.3};	--	GO:0005794,Golgi apparatus; GO:0016021,integral component of membrane; GO:0016413,O-acetyltransferase activity; GO:0071554,cell wall organization or biogenesis	PMR5 N terminal Domain
VIT_219s0014g02740	734.53	1020.14	894.28	404.97	428.03	475.15	44119	68871	46628	19349	25064	23582	0.5	-1	9.17501e-22	3.52123e-19	chr19	2788970	2790543	-	VIT_219s0014g02740	--	--	putative metallothionein-like protein [Vitis vinifera]	RecName: Full=Metallothionein-like protein type 3; Short=MT-3; AltName: Full=MWMT3;	SubName: Full=Putative metallothionein-like protein {ECO:0000313|EMBL:CAB85630.1};	--	GO:0046872,metal ion binding	--
VIT_205s0049g00350	0.14	0.05	0.1	0	0.09	0.11	16	6	10	0	10	10	0.5	-1	0.608038	0.878441	chr5	7405256	7407873	+	VIT_205s0049g00350	--	K13229 2,4-dihydroxy-1,4-benzoxazin-3-one-glucoside dioxygenase [EC:1.14.11.59] | (RefSeq) DIBOA-glucoside dioxygenase BX6 (A)	PREDICTED: 1-aminocyclopropane-1-carboxylate oxidase homolog 1 [Vitis vinifera]	RecName: Full=1-aminocyclopropane-1-carboxylate oxidase homolog 1;	SubName: Full=Uncharacterized protein {ECO:0000313|EMBL:CCB48536.1};	Iron/ascorbate family oxidoreductases	GO:0046872,metal ion binding; GO:0016491,oxidoreductase activity	non-haem dioxygenase in morphine synthesis N-terminal
VIT_200s0301g00100	14.42	15.11	13.89	8.85	9.53	9.44	762	897	637	372	491	412	0.499782	-1.00063	2.93488e-07	1.75671e-05	chrUn	22189601	22191884	-	VIT_200s0301g00100	--	--	PREDICTED: endonuclease 1 [Vitis vinifera]	RecName: Full=Endonuclease 1; Short=AtENDO1; EC=3.1.30.1; AltName: Full=Bifunctional nuclease I; Short=AtBFN1; AltName: Full=Deoxyribonuclease ENDO1; AltName: Full=Single-stranded-nucleate endonuclease ENDO1; Flags: Precursor;	SubName: Full=Uncharacterized protein {ECO:0000313|EMBL:CBI18599.3};	--	GO:0016891,endoribonuclease activity, producing 5'-phosphomonoesters; GO:0046872,metal ion binding; GO:0003676,nucleic acid binding; GO:0000014,single-stranded DNA endodeoxyribonuclease activity; GO:0043765,T/G mismatch-specific endonuclease activity; GO:0006308,DNA catabolic process; GO:0080187,floral organ senescence; GO:0010150,leaf senescence	S1/P1 Nuclease
VIT_219s0014g02190	58.24	64.27	48.92	35.78	37.27	37.81	5455	6766	3978	2666	3403	2926	0.499753	-1.00071	6.35406e-10	6.4775e-08	chr19	2309050	2317231	-	VIT_219s0014g02190	--	K00815 tyrosine aminotransferase [EC:2.6.1.5] | (RefSeq) probable aminotransferase TAT2 (A)	unnamed protein product, partial [Vitis vinifera]	RecName: Full=Probable aminotransferase TAT2; EC=2.6.1.-; AltName: Full=Tyrosine aminotransferase 2;	SubName: Full=Uncharacterized protein {ECO:0000313|EMBL:CCB46314.1};	Tyrosine aminotransferase	GO:0005829,cytosol; GO:0004838,L-tyrosine:2-oxoglutarate aminotransferase activity; GO:0030170,pyridoxal phosphate binding; GO:0006572,tyrosine catabolic process; GO:0010189,vitamin E biosynthetic process	Aminotransferase class-V
VIT_203s0063g01400	6.82	6.96	5.94	3.22	4.28	5.14	360	413	272	135	220	224	0.49866	-1.00387	0.00146384	0.0265539	chr3	4854093	4857037	+	VIT_203s0063g01400	--	K23408 cell division cycle-associated protein 7 | (RefSeq) cell division cycle-associated 7-like protein (A)	PREDICTED: cell division cycle-associated 7-like protein [Vitis vinifera]	--	SubName: Full=Uncharacterized protein {ECO:0000313|EMBL:CBI32498.3};	--	GO:0005634,nucleus	Zinc-finger domain of monoamine-oxidase A repressor R1
VIT_203s0038g01510	175.04	190.21	161.72	101.62	115.05	125.72	4738	5787	3800	2088	3036	2812	0.498597	-1.00405	1.14448e-09	1.12568e-07	chr3	1041388	1041967	+	VIT_203s0038g01510	--	--	PREDICTED: uncharacterized protein LOC100243519 [Vitis vinifera]	--	SubName: Full=Uncharacterized protein {ECO:0000313|EMBL:CCB60663.1};	--	GO:0016021,integral component of membrane	--
VIT_208s0007g00840	17.73	16.66	21.16	11.73	11.59	11.71	2510	2651	2600	1321	1600	1370	0.497603	-1.00693	6.61964e-11	8.30553e-09	chr8	15007614	15011678	-	VIT_208s0007g00840	--	K02960 small subunit ribosomal protein S16e | (RefSeq) uncharacterized protein LOC110817833 (A)	PREDICTED: ribulose bisphosphate carboxylase/oxygenase activase, chloroplastic [Vitis vinifera]	RecName: Full=Ribulose bisphosphate carboxylase/oxygenase activase 1, chloroplastic; Short=RA 1; Short=RuBisCO activase 1; AltName: Full=RuBisCO activase alpha form; Flags: Precursor;	SubName: Full=Uncharacterized protein {ECO:0000313|EMBL:CBI30513.3};	26S proteasome regulatory complex, ATPase RPT4	GO:0009570,chloroplast stroma; GO:0005524,ATP binding	Torsin
VIT_203s0180g00040	3.83	3.99	7.8	2.59	2.29	2.77	321	376	568	173	187	192	0.497	-1.008	2.01844e-05	0.000776167	chr3	5973707	5975868	+	VIT_203s0180g00040	--	K14505 cyclin D3, plant | (RefSeq) cyclin-D3-3 (A)	PREDICTED: cyclin-D3-3 [Vitis vinifera]	RecName: Full=Cyclin-D3-2; AltName: Full=G1/S-specific cyclin-D3-2; Short=CycD3;2;	SubName: Full=Uncharacterized protein {ECO:0000313|EMBL:CCB62359.1};	G1/S-specific cyclin D	GO:0005634,nucleus; GO:0007049,cell cycle; GO:0051301,cell division; GO:0010444,guard mother cell differentiation; GO:0048316,seed development	Cyclin, C-terminal domain
VIT_200s0904g00010	9.72	10.99	9.26	5.69	5.92	7.66	1047	1331	866	488	622	682	0.497164	-1.00821	5.87087e-06	0.000262953	chrUn	36641402	36643839	-	VIT_200s0904g00010	--	K08901 photosystem II oxygen-evolving enhancer protein 3 | (RefSeq) oxygen-evolving enhancer protein 3, chloroplastic (A)	PREDICTED: oxygen-evolving enhancer protein 3, chloroplastic [Vitis vinifera]	RecName: Full=Oxygen-evolving enhancer protein 3-2, chloroplastic; Short=OEE3; AltName: Full=16 kDa subunit of oxygen evolving system of photosystem II; AltName: Full=OEC 16 kDa subunit; Flags: Precursor;	SubName: Full=Uncharacterized protein {ECO:0000313|EMBL:CCB48457.1};	--	GO:0048046,apoplast; GO:0009507,chloroplast; GO:0009570,chloroplast stroma; GO:0009534,chloroplast thylakoid; GO:0009535,chloroplast thylakoid membrane; GO:0019898,extrinsic component of membrane; GO:0009654,photosystem II oxygen evolving complex; GO:0009579,thylakoid; GO:0031977,thylakoid lumen; GO:0005509,calcium ion binding; GO:0015979,photosynthesis	Oxygen evolving enhancer protein 3 (PsbQ)
VIT_212s0028g03200	19	22.48	18.18	9.85	9.14	10.33	1857	2469	1542	766	871	834	0.497	-1.01	8.87492e-20	2.75728e-17	chr12	3959539	3963968	-	VIT_212s0028g03200	--	K00815 tyrosine aminotransferase [EC:2.6.1.5] | (RefSeq) tyrosine aminotransferase (A)	PREDICTED: tyrosine aminotransferase isoform X1 [Vitis vinifera]	RecName: Full=Probable aminotransferase TAT2; EC=2.6.1.-; AltName: Full=Tyrosine aminotransferase 2;	SubName: Full=Uncharacterized protein {ECO:0000313|EMBL:CBI21892.3};	Tyrosine aminotransferase	GO:0005829,cytosol; GO:0004838,L-tyrosine:2-oxoglutarate aminotransferase activity; GO:0030170,pyridoxal phosphate binding; GO:0006572,tyrosine catabolic process; GO:0010189,vitamin E biosynthetic process	Aminotransferase class-V
VIT_200s2576g00010	393.74	385.62	449.45	265.02	262.49	247.11	24587	27065	24363	13164	15980	12750	0.496015	-1.01154	1.01359e-18	2.9175e-16	chrUn	42331701	42334009	+	VIT_200s2576g00010	--	K01610 phosphoenolpyruvate carboxykinase (ATP) [EC:4.1.1.49] | (RefSeq) phosphoenolpyruvate carboxykinase [ATP] (A)	unnamed protein product, partial [Vitis vinifera]	RecName: Full=Phosphoenolpyruvate carboxykinase (ATP); Short=PEP carboxykinase; Short=PEPCK; EC=4.1.1.49;	SubName: Full=Uncharacterized protein {ECO:0000313|EMBL:CCB48508.1};	--	GO:0005737,cytoplasm; GO:0005524,ATP binding; GO:0004612,phosphoenolpyruvate carboxykinase (ATP) activity; GO:0006094,gluconeogenesis	Phosphoenolpyruvate carboxykinase
VIT_206s0004g04850	4.63	3.63	4.9	2.78	2.96	2.79	861	759	792	412	507	409	0.495522	-1.01298	8.54925e-06	0.000367768	chr6	5783640	5801780	+	VIT_206s0004g04850	--	K18626 trichohyalin | (RefSeq) protein INVOLVED IN DE NOVO 2-like isoform X1 (A)	PREDICTED: protein INVOLVED IN DE NOVO 2 isoform X1 [Vitis vinifera]	RecName: Full=Protein INVOLVED IN DE NOVO 2 {ECO:0000303|PubMed:19915591}; AltName: Full=Protein RNA-DIRECTED DNA METHYLATION 12 {ECO:0000303|PubMed:20059743};	SubName: Full=Putative domain XH {ECO:0000313|EMBL:OVA16517.1};	--	GO:0005655,nucleolar ribonuclease P complex; GO:0003723,RNA binding; GO:0006342,chromatin silencing; GO:0006306,DNA methylation; GO:0031047,gene silencing by RNA; GO:0010569,regulation of double-strand break repair via homologous recombination; GO:0046686,response to cadmium ion	XS zinc finger domain
VIT_206s0004g00070	2.01	2.03	1.81	1	0.82	1.05	171	194	134	68	68	74	0.496	-1.013	4.7021e-05	0.00162893	chr6	172939	175000	+	VIT_206s0004g00070	--	K20628 expansin | (RefSeq) expansin-A15 (A)	PREDICTED: expansin-A10 [Vitis vinifera]	RecName: Full=Expansin-A15; Short=AtEXPA15; AltName: Full=Alpha-expansin-15; Short=At-EXP15; Short=AtEx15; AltName: Full=Ath-ExpAlpha-1.3; Flags: Precursor;	SubName: Full=Uncharacterized protein {ECO:0000313|EMBL:CAN82746.1};	--	GO:0005618,cell wall; GO:0005576,extracellular region; GO:0016020,membrane; GO:0009664,plant-type cell wall organization; GO:0006949,syncytium formation	Lytic transglycolase
VIT_206s0004g06500	2.36	2.19	3.07	1.74	1.52	1.51	362	377	409	212	228	192	0.49547	-1.01313	0.000220435	0.00584631	chr6	7217470	7228934	+	VIT_206s0004g06500	--	K05761 villin 1 | (RefSeq) villin-1 (A)	PREDICTED: villin-1 isoform X1 [Vitis vinifera]	RecName: Full=Villin-1 {ECO:0000303|PubMed:10631247};	SubName: Full=Uncharacterized protein {ECO:0000313|EMBL:CBI15965.3};	Actin regulatory proteins (gelsolin/villin family)	GO:0005737,cytoplasm; GO:0005856,cytoskeleton; GO:0051015,actin filament binding; GO:0051017,actin filament bundle assembly; GO:0051693,actin filament capping	Protein of unknown function (DUF2921)
VIT_204s0008g02920	8.92	8.5	6.51	4.77	5.6	4.85	1295	1388	821	551	793	582	0.494692	-1.0154	1.97616e-06	0.00010152	chr4	2403277	2406485	-	VIT_204s0008g02920	--	K15255 ATP-dependent DNA helicase PIF1 [EC:3.6.4.12] | (RefSeq) ATP-dependent DNA helicase PIF1-like (A)	PREDICTED: desiccation-related protein PCC13-62 [Vitis vinifera]	RecName: Full=Desiccation-related protein PCC13-62; Flags: Precursor;	SubName: Full=Uncharacterized protein {ECO:0000313|EMBL:CAN69464.1};	--	GO:0071465,cellular response to desiccation; GO:1902075,cellular response to salt	Ferritin-like domain
VIT_209s0002g02880	2.66	2.89	2.51	1.91	1.59	1.65	238	291	195	136	139	122	0.493508	-1.01885	0.00142717	0.026131	chr9	2633818	2647009	+	VIT_209s0002g02880	--	K16224 senescence-induced receptor-like serine/threonine-protein kinase | (RefSeq) senescence-induced receptor-like serine/threonine-protein kinase (A)	PREDICTED: putative leucine-rich repeat receptor-like serine/threonine-protein kinase At2g19230 [Vitis vinifera]	RecName: Full=Putative leucine-rich repeat receptor-like protein kinase At2g19210; EC=2.7.11.1; Flags: Precursor;	SubName: Full=Uncharacterized protein {ECO:0000313|EMBL:CCB59382.1};	--	GO:0016021,integral component of membrane; GO:0005886,plasma membrane; GO:0005524,ATP binding; GO:0004674,protein serine/threonine kinase activity	Leucine Rich Repeat
VIT_204s0044g01120	24.1	23.59	21.34	13.99	14.38	15.39	1994	2194	1533	921	1160	1052	0.492868	-1.02073	7.68126e-11	9.39658e-09	chr4	22463343	22470471	+	VIT_204s0044g01120	--	K18857 alcohol dehydrogenase class-P [EC:1.1.1.1] | (RefSeq) alcohol dehydrogenase 1 (A)	PREDICTED: alcohol dehydrogenase 1 isoform X2 [Vitis vinifera]	RecName: Full=Alcohol dehydrogenase 1 {ECO:0000303|PubMed:1678286}; EC=1.1.1.1 {ECO:0000269|PubMed:1678286};	SubName: Full=Uncharacterized protein {ECO:0000313|EMBL:CCB60422.1};	Alcohol dehydrogenase, class III	GO:0005737,cytoplasm; GO:0004022,alcohol dehydrogenase (NAD) activity; GO:0008270,zinc ion binding	Insulin-like growth factor binding protein
VIT_213s0084g00090	3.46	3.55	7.39	1.79	2.74	2.44	328	378	608	135	253	191	0.492	-1.022	5.38259e-05	0.00182272	chr13	18659129	18661826	-	VIT_213s0084g00090	--	K17500 integrin-linked kinase-associated serine/threonine phosphatase 2C [EC:3.1.3.16] | (RefSeq) WAT1-related protein At3g18200 isoform X1 (A)	PREDICTED: WAT1-related protein At5g07050 [Vitis vinifera]	RecName: Full=WAT1-related protein At5g07050;	RecName: Full=WAT1-related protein {ECO:0000256|RuleBase:RU363077};	--	GO:0016021,integral component of membrane; GO:0005886,plasma membrane; GO:0022857,transmembrane transporter activity	EamA-like transporter family
VIT_219s0014g05170	1.23	0.7	1.75	0.53	0.68	0.58	168	107	207	57	90	65	0.492	-1.022	0.00115566	0.0223074	chr19	5444319	5447306	+	VIT_219s0014g05170	--	K13459 disease resistance protein RPS2 | (RefSeq) disease resistance protein At4g27190 (A)	PREDICTED: disease resistance protein At4g27190 [Vitis vinifera]	RecName: Full=Disease resistance protein At4g27190;	SubName: Full=Uncharacterized protein {ECO:0000313|EMBL:CCB46476.1};	Apoptotic ATPase	GO:0005886,plasma membrane; GO:0043531,ADP binding; GO:0005524,ATP binding; GO:0006952,defense response; GO:0007165,signal transduction	ATPase domain predominantly from Archaea
VIT_218s0122g01170	9.94	12.75	10.63	5.68	4.7	5.79	852	1228	791	387	393	410	0.49	-1.029	1.59818e-13	2.92347e-11	chr18	802997	806128	+	VIT_218s0122g01170	--	K05894 12-oxophytodienoic acid reductase [EC:1.3.1.42] | (RefSeq) 12-oxophytodienoate reductase 2 (A)	PREDICTED: 12-oxophytodienoate reductase 2 [Vitis vinifera]	RecName: Full=12-oxophytodienoate reductase 2; EC=1.3.1.42; AltName: Full=12-oxophytodienoate-10,11-reductase 2; Short=AtOPR2; Short=OPDA-reductase 2;	SubName: Full=Uncharacterized protein {ECO:0000313|EMBL:CCB62655.1};	NADH:flavin oxidoreductase/12-oxophytodienoate reductase	GO:0005737,cytoplasm; GO:0005622,intracellular; GO:0016629,12-oxophytodienoate reductase activity; GO:0010181,FMN binding; GO:0055114,oxidation-reduction process; GO:0031408,oxylipin biosynthetic process; GO:0009611,response to wounding	NADH:flavin oxidoreductase / NADH oxidase family
VIT_217s0000g01060	2.83	2.92	4.65	1.47	1.56	1.98	145	168	207	60	78	84	0.49	-1.029	0.000179569	0.00497835	chr17	750931	752181	-	VIT_217s0000g01060	--	--	PREDICTED: uncharacterized protein LOC100266186 [Vitis vinifera]	--	SubName: Full=Uncharacterized protein {ECO:0000313|EMBL:CBI15697.3};	--	--	Cotton fibre expressed protein
VIT_206s0061g00180	6.15	5.52	7.43	4.4	4.79	4.03	1131	1141	1186	644	860	613	0.489763	-1.02984	4.50546e-05	0.00157474	chr6	17417572	17423816	-	VIT_206s0061g00180	--	--	unnamed protein product, partial [Vitis vinifera]	--	SubName: Full=Uncharacterized protein {ECO:0000313|EMBL:CBI17181.3};	--	--	PQQ-like domain
VIT_218s0001g08270	4.79	5.18	7.92	4.38	4.36	3.59	1034	1255	1483	751	916	640	0.48929	-1.03124	0.000897425	0.0181516	chr18	6770995	6777167	+	VIT_218s0001g08270	--	K14209 solute carrier family 36 (proton-coupled amino acid transporter) | (RefSeq) amino acid permease 1-like (A)	PREDICTED: amino acid permease 6 [Vitis vinifera]	RecName: Full=Amino acid permease 6; AltName: Full=Amino acid transporter AAP6;	SubName: Full=Uncharacterized protein {ECO:0000313|EMBL:CBI19332.3};	Amino acid transporters	GO:0016021,integral component of membrane; GO:0005886,plasma membrane; GO:0015172,acidic amino acid transmembrane transporter activity; GO:0015175,neutral amino acid transmembrane transporter activity; GO:0015293,symporter activity; GO:0015810,aspartate transmembrane transport; GO:0015827,tryptophan transport	Transmembrane amino acid transporter protein
VIT_207s0005g03780	22.1	20.27	23.28	15.77	16.26	13.78	3234	3334	2957	1835	2319	1666	0.488819	-1.03263	2.03512e-08	1.66667e-06	chr7	6757249	6761042	+	VIT_207s0005g03780	--	K17756 long-chain-alcohol oxidase [EC:1.1.3.20] | (RefSeq) long-chain-alcohol oxidase FAO2 (A)	PREDICTED: long-chain-alcohol oxidase FAO2 [Vitis vinifera]	RecName: Full=Long-chain-alcohol oxidase FAO2; EC=1.1.3.20; AltName: Full=Long-chain fatty alcohol oxidase 2;	RecName: Full=Long-chain-alcohol oxidase {ECO:0000256|PIRNR:PIRNR028937}; EC=1.1.3.20 {ECO:0000256|PIRNR:PIRNR028937};	--	GO:0016021,integral component of membrane; GO:0050660,flavin adenine dinucleotide binding; GO:0046577,long-chain-alcohol oxidase activity	Thi4 family
VIT_201s0010g00020	5.71	4.81	7.06	4.08	3.99	4.12	710	672	762	403	483	423	0.488433	-1.03377	0.000500219	0.0114512	chr1	14353746	14357014	-	VIT_201s0010g00020	--	K01246 DNA-3-methyladenine glycosylase I [EC:3.2.2.20] | (RefSeq) uncharacterized LOC100256507 (A)	PREDICTED: uncharacterized protein LOC100256507 [Vitis vinifera]	--	SubName: Full=Uncharacterized protein {ECO:0000313|EMBL:CBI27376.3};	--	GO:0008725,DNA-3-methyladenine glycosylase activity; GO:0006284,base-excision repair	Methyladenine glycosylase
VIT_216s0050g01580	2.34	2.74	2.92	2	0.77	1.11	200	263	216	136	64	78	0.487	-1.037	0.000286179	0.0071629	chr16	18493973	18503525	+	VIT_216s0050g01580	--	K22845 phlorizin synthase [EC:2.4.1.357] | (RefSeq) UDP-glycosyltransferase 88A1-like (A)	PREDICTED: UDP-glycosyltransferase 88A1-like [Vitis vinifera]	RecName: Full=UDP-glycosyltransferase 88B1 {ECO:0000303|PubMed:15610349}; EC=2.4.1.- {ECO:0000305};	RecName: Full=Glycosyltransferase {ECO:0000256|RuleBase:RU362057}; EC=2.4.1.- {ECO:0000256|RuleBase:RU362057};	UDP-glucuronosyl and UDP-glucosyl transferase	GO:0016758,transferase activity, transferring hexosyl groups; GO:0008152,metabolic process	Cerato-platanin
VIT_218s0001g12800	141.75	145.21	128.89	64.53	68.65	67.28	9493	10931	7493	3438	4482	3723	0.487	-1.037	1.1944e-40	1.37518e-37	chr18	10907364	10910253	-	VIT_218s0001g12800	--	K13082 bifunctional dihydroflavonol 4-reductase/flavanone 4-reductase [EC:1.1.1.219 1.1.1.234] | (RefSeq) DFR, FNR, dfr1; dihydroflavonol reductase (A)	unnamed protein product, partial [Vitis vinifera]	RecName: Full=Dihydroflavonol 4-reductase; Short=DFR; EC=1.1.1.219 {ECO:0000250|UniProtKB:Q9XES5}; AltName: Full=Dihydrokaempferol 4-reductase; AltName: Full=Flavanone 4-reductase; Short=FNR; EC=1.1.1.234 {ECO:0000250|UniProtKB:Q9XES5};	SubName: Full=Uncharacterized protein {ECO:0000313|EMBL:CCB45962.1};	Flavonol reductase/cinnamoyl-CoA reductase	GO:0050662,coenzyme binding; GO:0045552,dihydrokaempferol 4-reductase activity; GO:0047890,flavanone 4-reductase activity; GO:0009718,anthocyanin-containing compound biosynthetic process	Polysaccharide biosynthesis protein
VIT_200s2086g00010	3.77	2.92	4.58	2.05	1.24	2.14	222	193	234	96	71	104	0.487	-1.038	7.37564e-05	0.00239409	chrUn	40967346	40968706	-	VIT_200s2086g00010	--	K05933 aminocyclopropanecarboxylate oxidase [EC:1.14.17.4] | (RefSeq) ACO1; 1-aminocyclopropane-1-carboxylate oxidase (A)	PREDICTED: 1-aminocyclopropane-1-carboxylate oxidase [Vitis vinifera]	RecName: Full=1-aminocyclopropane-1-carboxylate oxidase; Short=ACC oxidase; EC=1.14.17.4; AltName: Full=Ethylene-forming enzyme; Short=EFE;	SubName: Full=Uncharacterized protein {ECO:0000313|EMBL:CCB62987.1}; Flags: Fragment;	Iron/ascorbate family oxidoreductases	GO:0009815,1-aminocyclopropane-1-carboxylate oxidase activity; GO:0031418,L-ascorbic acid binding; GO:0046872,metal ion binding; GO:0009693,ethylene biosynthetic process; GO:0009835,fruit ripening	2OG-Fe(II) oxygenase superfamily
VIT_200s2086g00010	3.77	2.92	4.58	2.05	1.24	2.14	222	193	234	96	71	104	0.487	-1.03801	7.37564e-05	0.00239409	chrUn	40967346	40968706	-	VIT_200s2086g00010	--	K05933 aminocyclopropanecarboxylate oxidase [EC:1.14.17.4] | (RefSeq) ACO1; 1-aminocyclopropane-1-carboxylate oxidase (A)	PREDICTED: 1-aminocyclopropane-1-carboxylate oxidase [Vitis vinifera]	RecName: Full=1-aminocyclopropane-1-carboxylate oxidase; Short=ACC oxidase; EC=1.14.17.4; AltName: Full=Ethylene-forming enzyme; Short=EFE;	SubName: Full=Uncharacterized protein {ECO:0000313|EMBL:CCB62987.1}; Flags: Fragment;	Iron/ascorbate family oxidoreductases	GO:0009815,1-aminocyclopropane-1-carboxylate oxidase activity; GO:0031418,L-ascorbic acid binding; GO:0046872,metal ion binding; GO:0009693,ethylene biosynthetic process; GO:0009835,fruit ripening	2OG-Fe(II) oxygenase superfamily
VIT_200s0268g00020	2.94	2.72	3.55	2.28	2.09	2.02	348	362	365	215	241	198	0.486698	-1.0389	0.0027616	0.0434091	chrUn	19612848	19619827	-	VIT_200s0268g00020	--	K22390 acid phosphatase type 7 | (RefSeq) purple acid phosphatase 15 (A)	PREDICTED: purple acid phosphatase 15 [Vitis vinifera]	RecName: Full=Purple acid phosphatase 15; EC=3.1.3.-; EC=3.1.3.2; AltName: Full=Phytase; Flags: Precursor;	RecName: Full=Purple acid phosphatase {ECO:0000256|RuleBase:RU361203}; EC=3.1.3.2 {ECO:0000256|RuleBase:RU361203};	Purple acid phosphatase	GO:0005576,extracellular region; GO:0003993,acid phosphatase activity; GO:0046872,metal ion binding; GO:0009846,pollen germination; GO:0009845,seed germination	Calcineurin-like phosphoesterase superfamily domain
VIT_208s0040g01230	1.78	1.56	3.31	1	1.23	0.95	327	322	529	147	221	144	0.487	-1.039	1.87547e-05	0.000732707	chr8	12267663	12272338	+	VIT_208s0040g01230	--	K13947 auxin efflux carrier family | (RefSeq) probable auxin efflux carrier component 1b (A)	PREDICTED: probable auxin efflux carrier component 1b [Vitis vinifera]	RecName: Full=Probable auxin efflux carrier component 1c {ECO:0000305}; Short=OsPIN1c {ECO:0000303|PubMed:16085936}; AltName: Full=OsPIN1a {ECO:0000303|PubMed:19825657};	RecName: Full=Auxin efflux carrier component {ECO:0000256|RuleBase:RU362108};	--	GO:0005783,endoplasmic reticulum; GO:0016021,integral component of membrane; GO:0005886,plasma membrane; GO:0010329,auxin efflux transmembrane transporter activity; GO:0010252,auxin homeostasis; GO:0009926,auxin polar transport; GO:0009734,auxin-activated signaling pathway	Membrane transport protein
VIT_208s0007g08540	4.55	3.87	6.35	3.59	3.6	2.9	1098	1050	1329	689	847	578	0.486396	-1.0398	0.000558035	0.0125545	chr8	21935725	21941842	-	VIT_208s0007g08540	--	K03403 magnesium chelatase subunit H [EC:6.6.1.1] | (RefSeq) CHLH; magnesium chelatase H subunit (A)	magnesium chelatase H subunit [Vitis vinifera]	RecName: Full=Magnesium-chelatase subunit ChlH, chloroplastic; Short=Mg-chelatase subunit H; EC=6.6.1.1; AltName: Full=ABA-binding protein; AltName: Full=Mg-protoporphyrin IX chelatase subunit ChlH; AltName: Full=Protein CONDITIONAL CHLORINA; AltName: Full=Protein GENOMES UNCOUPLED 5; AltName: Full=Protein RAPID TRANSPIRATION IN DETACHED LEAVES 1; Flags: Precursor;	SubName: Full=Magnesium chelatase H subunit {ECO:0000313|EMBL:ADE05291.1};	--	GO:0009507,chloroplast; GO:0009706,chloroplast inner membrane; GO:0009570,chloroplast stroma; GO:0010007,magnesium chelatase complex; GO:0005739,mitochondrion; GO:0005524,ATP binding; GO:0016851,magnesium chelatase activity; GO:0015995,chlorophyll biosynthetic process; GO:0015979,photosynthesis	Domain of unknown function (DUF3479)
VIT_206s0004g05180	17.59	16.03	22.71	10.44	11.68	12.35	1837	1882	2059	867	1189	1066	0.486293	-1.0401	4.02381e-08	3.05263e-06	chr6	6106572	6109538	-	VIT_206s0004g05180	--	K02960 small subunit ribosomal protein S16e | (RefSeq) uncharacterized protein LOC110817833 (A)	PREDICTED: ribulose bisphosphate carboxylase/oxygenase activase, chloroplastic isoform X1 [Vitis vinifera]	RecName: Full=Ribulose bisphosphate carboxylase/oxygenase activase 1, chloroplastic; Short=RA 1; Short=RuBisCO activase 1; AltName: Full=RuBisCO activase alpha form; Flags: Precursor;	SubName: Full=Uncharacterized protein {ECO:0000313|EMBL:CBI16088.3};	26S proteasome regulatory complex, ATPase RPT4	GO:0009570,chloroplast stroma; GO:0005524,ATP binding	Torsin
VIT_208s0007g08600	3.56	3.81	5.69	3.52	2.71	2.82	578	695	801	454	428	378	0.486017	-1.04092	0.00290484	0.0450526	chr8	21982168	21986409	-	VIT_208s0007g08600	--	--	unnamed protein product, partial [Vitis vinifera]	--	SubName: Full=Uncharacterized protein {ECO:0000313|EMBL:CBI29834.3};	--	--	--
VIT_203s0063g02530	6.09	6.53	6.61	3.65	3.88	4.41	1061	1280	1000	506	660	636	0.485424	-1.04268	9.24679e-09	7.90338e-07	chr3	5767835	5771570	-	VIT_203s0063g02530	--	--	PREDICTED: uncharacterized protein At1g01500 isoform X1 [Vitis vinifera]	RecName: Full=Uncharacterized protein At1g01500;	SubName: Full=Uncharacterized protein {ECO:0000313|EMBL:CBI32586.3};	--	GO:0016021,integral component of membrane	--
VIT_211s0016g00960	0.72	0.79	1.81	0.59	0.51	0.49	93	114	202	60	64	52	0.485	-1.043	0.002601	0.0417975	chr11	814150	817167	-	VIT_211s0016g00960	--	K15333 tRNA guanosine-2'-O-methyltransferase [EC:2.1.1.34] | (RefSeq) uncharacterized protein LOC104224633 (A)	PREDICTED: subtilisin-like protease SBT1.8 [Vitis vinifera]	RecName: Full=Subtilisin-like protease SBT1.8 {ECO:0000303|PubMed:16193095}; EC=3.4.21.- {ECO:0000255|PROSITE-ProRule:PRU10082}; AltName: Full=Subtilase subfamily 1 member 8 {ECO:0000303|PubMed:16193095}; Short=AtSBT1.8 {ECO:0000303|PubMed:16193095}; Flags: Precursor;	SubName: Full=Uncharacterized protein {ECO:0000313|EMBL:CCB51390.1};	--	GO:0005618,cell wall; GO:0005576,extracellular region; GO:0005794,Golgi apparatus; GO:0009505,plant-type cell wall; GO:0009506,plasmodesma; GO:0004252,serine-type endopeptidase activity	PA domain
VIT_206s0004g05330	6.21	5.7	5.42	3.81	3.51	3.48	445	459	337	217	245	206	0.484448	-1.04559	1.99286e-05	0.000767838	chr6	6206644	6208290	+	VIT_206s0004g05330	--	K08081 tropinone reductase I [EC:1.1.1.206] | (RefSeq) tropinone reductase homolog At5g06060 (A)	PREDICTED: tropinone reductase homolog At5g06060 [Vitis vinifera]	RecName: Full=Tropinone reductase homolog At2g29260, chloroplastic {ECO:0000305}; EC=1.1.1.- {ECO:0000305}; Flags: Precursor;	SubName: Full=Uncharacterized protein {ECO:0000313|EMBL:CCB43542.1};	Reductases with broad range of substrate specificities	GO:0009507,chloroplast; GO:0016491,oxidoreductase activity	KR domain
VIT_200s2507g00010	3.23	3.38	6.32	2.1	2.32	1.74	166	195	282	86	116	74	0.484	-1.046	0.000144616	0.00419788	chrUn	42135685	42136947	+	VIT_200s2507g00010	--	K17605 serine/threonine-protein phosphatase 2A activator | (RefSeq) serine/threonine-protein phosphatase 2A activator 2-like isoform X1 (A)	PREDICTED: F-box protein FBW2 isoform X1 [Vitis vinifera]	RecName: Full=F-box protein FBW2; AltName: Full=SKP1-interacting partner 18;	SubName: Full=Uncharacterized protein {ECO:0000313|EMBL:CCB45374.1}; Flags: Fragment;	Leucine rich repeat proteins, some proteins contain F-box	GO:0005634,nucleus; GO:0010629,negative regulation of gene expression; GO:0010608,posttranscriptional regulation of gene expression; GO:0016567,protein ubiquitination; GO:0009737,response to abscisic acid; GO:0006511,ubiquitin-dependent protein catabolic process	--
VIT_219s0014g02765	1.12	1.39	1.4	0.82	0.72	0.33	110	153	119	64	69	27	0.484	-1.046	0.00133219	0.0248333	chr19	2833823	2835923	+	VIT_219s0014g02765	--	K10581 ubiquitin-conjugating enzyme E2 O [EC:2.3.2.24] | (RefSeq) uncharacterized LOC105047412 (A)	hypothetical protein VITISV_027858 [Vitis vinifera]	--	SubName: Full=Uncharacterized protein {ECO:0000313|EMBL:CAN77048.1};	--	GO:0009507,chloroplast; GO:0005768,endosome; GO:0016021,integral component of membrane; GO:0005802,trans-Golgi network	Protein of unknown function (DUF2921)
VIT_200s1995g00010	522.23	506.89	585.96	364.43	398.73	350.95	55472	60518	54030	30793	41291	30803	0.484117	-1.04657	6.31889e-12	9.36968e-10	chrUn	40787298	40790591	+	VIT_200s1995g00010	--	K01610 phosphoenolpyruvate carboxykinase (ATP) [EC:4.1.1.49] | (RefSeq) phosphoenolpyruvate carboxykinase [ATP] (A)	PREDICTED: phosphoenolpyruvate carboxykinase [ATP]	RecName: Full=Phosphoenolpyruvate carboxykinase (ATP); Short=PEP carboxykinase; Short=PEPCK; EC=4.1.1.49;	SubName: Full=Uncharacterized protein {ECO:0000313|EMBL:CCB59214.1};	--	GO:0005829,cytosol; GO:0016020,membrane; GO:0005730,nucleolus; GO:0005634,nucleus; GO:0005524,ATP binding; GO:0004612,phosphoenolpyruvate carboxykinase (ATP) activity; GO:0016036,cellular response to phosphate starvation; GO:0009817,defense response to fungus, incompatible interaction; GO:0006094,gluconeogenesis; GO:0046686,response to cadmium ion	Phosphoenolpyruvate carboxykinase
VIT_204s0069g00930	1.77	1.79	1.86	1.34	1.23	1.21	307	348	279	184	208	173	0.48394	-1.0471	0.00276356	0.0434091	chr4	9377607	9382465	-	VIT_204s0069g00930	--	K03452 magnesium/proton exchanger | (RefSeq) uncharacterized LOC18613571 (A)	PREDICTED: pentatricopeptide repeat-containing protein At5g66520 [Vitis vinifera]	RecName: Full=Pentatricopeptide repeat-containing protein At5g66520;	SubName: Full=Uncharacterized protein {ECO:0000313|EMBL:CCB48881.1};	FOG: PPR repeat	GO:0009507,chloroplast; GO:0004519,endonuclease activity; GO:0003723,RNA binding; GO:0008270,zinc ion binding; GO:1900865,chloroplast RNA modification; GO:0016554,cytidine to uridine editing	Tetratricopeptide repeat
VIT_200s0259g00140	2.01	1.68	2.42	1.11	1.1	0.71	205	193	214	90	109	60	0.484	-1.048	2.57679e-05	0.000957032	chrUn	18483005	18485278	+	VIT_200s0259g00140	--	K04773 protease IV [EC:3.4.21.-] | (RefSeq) S49 protease IV family peptidase (A)	PREDICTED: oligopeptide transporter 3 [Vitis vinifera]	RecName: Full=Oligopeptide transporter 3; Short=AtOPT3;	SubName: Full=Uncharacterized protein {ECO:0000313|EMBL:CCB45190.1};	Sexual differentiation process protein ISP4	GO:0016021,integral component of membrane; GO:0016020,membrane; GO:0005886,plasma membrane; GO:0009506,plasmodesma; GO:0046915,transition metal ion transmembrane transporter activity; GO:0006875,cellular metal ion homeostasis; GO:0055072,iron ion homeostasis; GO:0007275,multicellular organism development; GO:0015031,protein transport; GO:1990388,xylem-to-phloem iron transport	OPT oligopeptide transporter protein
VIT_201s0026g01570	37.68	39.13	37.07	22.61	24.92	22.73	5191	6060	4433	2478	3347	2587	0.482708	-1.05078	9.50153e-19	2.81778e-16	chr1	10647305	10652139	+	VIT_201s0026g01570	--	K14638 solute carrier family 15 (peptide/histidine transporter), member 3/4 | (RefSeq) protein NRT1/ PTR FAMILY 4.6-like isoform X1 (A)	PREDICTED: protein NRT1/ PTR FAMILY 4.6 [Vitis vinifera]	RecName: Full=Protein NRT1/ PTR FAMILY 4.6; Short=AtNPF4.6; AltName: Full=Nitrate transporter 1.2; AltName: Full=Nitrate transporter NTL1; AltName: Full=Protein ABA-IMPORTING TRANSPORTER 1;	SubName: Full=Uncharacterized protein {ECO:0000313|EMBL:CCB56584.1};	H+/oligopeptide symporter	GO:0016021,integral component of membrane; GO:0005886,plasma membrane; GO:0090440,abscisic acid transmembrane transporter activity; GO:0015293,symporter activity; GO:0080168,abscisic acid transport; GO:0042128,nitrate assimilation; GO:0010119,regulation of stomatal movement; GO:0009624,response to nematode	POT family
VIT_200s2840g00010	319.92	319.31	373.25	213.39	215.81	190.87	10317	11574	10449	5474	6785	5086	0.482699	-1.0508	1.40831e-17	3.67531e-15	chrUn	43034965	43035891	+	VIT_200s2840g00010	--	K01610 phosphoenolpyruvate carboxykinase (ATP) [EC:4.1.1.49] | (RefSeq) phosphoenolpyruvate carboxykinase [ATP] (A)	PREDICTED: phosphoenolpyruvate carboxykinase [ATP]	RecName: Full=Phosphoenolpyruvate carboxykinase (ATP); Short=PEP carboxykinase; Short=PEPCK; EC=4.1.1.49;	SubName: Full=Uncharacterized protein {ECO:0000313|EMBL:CCB59218.1}; Flags: Fragment;	--	GO:0005737,cytoplasm; GO:0005524,ATP binding; GO:0004612,phosphoenolpyruvate carboxykinase (ATP) activity; GO:0006094,gluconeogenesis	--
VIT_205s0020g03980	3.06	2.33	3.57	1.86	2.42	1.76	486	416	492	235	375	231	0.48264	-1.05098	0.00281508	0.043939	chr5	5650192	5654115	-	VIT_205s0020g03980	--	K14411 RNA-binding protein Musashi | (RefSeq) protein gar2 (A)	PREDICTED: protein IQ-DOMAIN 14 [Vitis vinifera]	RecName: Full=Protein IQ-DOMAIN 14;	SubName: Full=Uncharacterized protein {ECO:0000313|EMBL:CCB50455.1};	--	--	IQ calmodulin-binding motif
VIT_201s0026g00850	4.82	4.64	5.68	3.4	3.62	3.38	783	848	801	439	574	454	0.482566	-1.0512	2.56919e-05	0.00095602	chr1	9724001	9730253	-	VIT_201s0026g00850	--	K10773 endonuclease III [EC:4.2.99.18] | (RefSeq) putative DNA glycosylase At3g47830 (A)	PREDICTED: zinc finger protein 5 isoform X1 [Vitis vinifera]	RecName: Full=Zinc finger protein GIS3 {ECO:0000305}; AltName: Full=Protein GLABROUS INFLORESCENCE STEMS 3 {ECO:0000303|PubMed:25640859};	SubName: Full=Uncharacterized protein {ECO:0000313|EMBL:CBI32082.3};	--	GO:0005634,nucleus; GO:0003700,DNA-binding transcription factor activity; GO:0046872,metal ion binding; GO:0043565,sequence-specific DNA binding; GO:0044212,transcription regulatory region DNA binding; GO:0009736,cytokinin-activated signaling pathway; GO:0009740,gibberellic acid mediated signaling pathway; GO:0019760,glucosinolate metabolic process; GO:0007275,multicellular organism development; …	C2H2-type zinc finger
VIT_213s0067g00330	3.82	3.83	4.93	2.46	2.36	2.88	437	493	490	224	264	273	0.482324	-1.05193	3.2722e-05	0.00118168	chr13	220407	225984	+	VIT_213s0067g00330	--	K13946 auxin influx carrier (AUX1 LAX family) | (RefSeq) auxin transporter-like protein 2 (A)	PREDICTED: auxin transporter-like protein 2 [Vitis vinifera]	RecName: Full=Auxin transporter-like protein 2; AltName: Full=AUX1-like protein 2; AltName: Full=MtLAX2;	SubName: Full=Uncharacterized protein {ECO:0000313|EMBL:CBI25506.3};	Amino acid transporters	GO:0016021,integral component of membrane; GO:0005886,plasma membrane; GO:0015293,symporter activity; GO:0006865,amino acid transport; GO:0009734,auxin-activated signaling pathway	Transmembrane amino acid transporter protein
VIT_212s0057g00940	2.67	2.1	2.71	1.64	1.78	1.7	428	378	377	209	279	225	0.482164	-1.0524	0.00148569	0.0269004	chr12	9637017	9643579	-	VIT_212s0057g00940	--	K00036 glucose-6-phosphate 1-dehydrogenase [EC:1.1.1.49 1.1.1.363] | (RefSeq) glucose-6-phosphate 1-dehydrogenase, chloroplastic (A)	unnamed protein product, partial [Vitis vinifera]	RecName: Full=Glucose-6-phosphate 1-dehydrogenase, chloroplastic; Short=G6PD; EC=1.1.1.49; Flags: Precursor;	RecName: Full=Glucose-6-phosphate 1-dehydrogenase {ECO:0000256|RuleBase:RU362120}; EC=1.1.1.49 {ECO:0000256|RuleBase:RU362120};	Glucose-6-phosphate 1-dehydrogenase	GO:0009570,chloroplast stroma; GO:0004345,glucose-6-phosphate dehydrogenase activity; GO:0050661,NADP binding; GO:0006006,glucose metabolic process; GO:0009051,pentose-phosphate shunt, oxidative branch	Glucose-6-phosphate dehydrogenase, NAD binding domain
VIT_208s0105g00260	54.22	51.94	59.19	39.16	39.23	35.49	8550	9206	8103	4913	6032	4625	0.481689	-1.05383	4.79071e-12	7.26888e-10	chr8	7312488	7340360	-	VIT_208s0105g00260	--	K09480 digalactosyldiacylglycerol synthase [EC:2.4.1.241] | (RefSeq) digalactosyldiacylglycerol synthase 1, chloroplastic (A)	PREDICTED: digalactosyldiacylglycerol synthase 1, chloroplastic [Vitis vinifera]	RecName: Full=Digalactosyldiacylglycerol synthase 1, chloroplastic; EC=2.4.1.241; Flags: Precursor;	SubName: Full=Uncharacterized protein {ECO:0000313|EMBL:CCB47916.1};	--	GO:0009707,chloroplast outer membrane; GO:0043661,peribacteroid membrane; GO:0046481,digalactosyldiacylglycerol synthase activity; GO:0009877,nodulation	Glycosyl transferases group 1
VIT_205s0020g02690	12.19	13.85	16.06	9.27	9.57	8.14	2194	2800	2508	1126	1679	1210	0.481672	-1.05388	5.28128e-09	4.74177e-07	chr5	4417324	4421347	+	VIT_205s0020g02690	--	K04733 interleukin-1 receptor-associated kinase 4 [EC:2.7.11.1] | (RefSeq) receptor-like protein kinase ANXUR1 isoform X1 (A)	PREDICTED: heavy metal-associated isoprenylated plant protein 33 [Vitis vinifera]	RecName: Full=Heavy metal-associated isoprenylated plant protein 33 {ECO:0000303|PubMed:21072340, ECO:0000303|PubMed:23368984}; Short=AtHIP33 {ECO:0000303|PubMed:21072340, ECO:0000303|PubMed:23368984}; Flags: Precursor;	SubName: Full=Uncharacterized protein {ECO:0000313|EMBL:CCB50388.1};	Copper chaperone	GO:0005737,cytoplasm; GO:0009506,plasmodesma; GO:0046914,transition metal ion binding; GO:0046916,cellular transition metal ion homeostasis; GO:0030001,metal ion transport	Heavy-metal-associated domain
VIT_219s0014g03300	147.76	150.01	162.93	106.92	106.85	104.45	17088	19499	16357	9836	12047	9981	0.481475	-1.05447	6.45144e-15	1.3292e-12	chr19	3429179	3431727	+	VIT_219s0014g03300	--	K00521 ferric-chelate reductase [EC:1.16.1.7] | (RefSeq) ferric reduction oxidase 7, chloroplastic-like (A)	PREDICTED: NAC transcription factor 56 [Vitis vinifera]	RecName: Full=NAC transcription factor 56 {ECO:0000303|PubMed:15029955}; Short=AtNAC056 {ECO:0000303|PubMed:15029955}; AltName: Full=NAC domain-containing protein 2 {ECO:0000303|PubMed:11245578}; Short=AtNAC2 {ECO:0000303|PubMed:11245578}; AltName: Full=Protein NAC-REGULATED SEED MORPHOLOGY 1 {ECO:0000303|PubMed:18849494};	SubName: Full=Uncharacterized protein {ECO:0000313|EMBL:CCB46371.1};	--	GO:0005634,nucleus; GO:0003700,DNA-binding transcription factor activity; GO:0044212,transcription regulatory region DNA binding; GO:0080060,integument development; GO:0045995,regulation of embryonic development; GO:0009753,response to jasmonic acid; GO:0048317,seed morphogenesis; GO:0006351,transcription, DNA-templated	No apical meristem (NAM) protein
VIT_200s0347g00030	33.38	35.47	30.31	21.87	24.27	22.83	1913	2285	1508	997	1356	1081	0.481458	-1.05452	3.13535e-07	1.84289e-05	chrUn	24816048	24817356	-	VIT_200s0347g00030	--	K19939 Rab effector Noc2 | (RefSeq) POPTRDRAFT_568988; hypothetical protein (A)	PREDICTED: zinc finger protein CONSTANS-LIKE 9-like [Vitis vinifera]	RecName: Full=B-box zinc finger protein 32 {ECO:0000303|PubMed:19920209}; AltName: Full=EIP6, EMF1-INTERACTING PROTEIN 6;	SubName: Full=Uncharacterized protein {ECO:0000313|EMBL:CAN67068.1};	--	GO:0005737,cytoplasm; GO:0005634,nucleus; GO:0003700,DNA-binding transcription factor activity; GO:0008270,zinc ion binding; GO:0009785,blue light signaling pathway; GO:0045892,negative regulation of transcription, DNA-templated; GO:0009640,photomorphogenesis; GO:0010017,red or far-red light signaling pathway; GO:0009909,regulation of flower development; GO:0006355,regulation of transcription, DN…	B-box zinc finger
VIT_202s0012g01410	4.46	4.27	8.44	2.24	3.27	2.61	345	372	567	138	247	167	0.481	-1.055	9.72628e-06	0.000413853	chr2	7572293	7574576	-	VIT_202s0012g01410	--	K17294 tetraspanin-4 | (RefSeq) hypothetical protein (A)	PREDICTED: protein TORNADO 2 [Vitis vinifera]	RecName: Full=Protein TORNADO 2; AltName: Full=Protein EKEKO; AltName: Full=TETRASPANIN-1;	SubName: Full=Uncharacterized protein {ECO:0000313|EMBL:CAN69080.1};	--	GO:0016021,integral component of membrane; GO:0005886,plasma membrane; GO:0009506,plasmodesma; GO:0009734,auxin-activated signaling pathway; GO:0010305,leaf vascular tissue pattern formation; GO:0009554,megasporogenesis; GO:0009933,meristem structural organization; GO:0009956,radial pattern formation; GO:0009934,regulation of meristem structural organization; GO:0010015,root morphogenesis	Fatty acid desaturase
VIT_212s0057g00470	3.72	3.46	3.93	2.01	2.37	2.4	253	265	232	109	157	135	0.4812	-1.05529	0.00041965	0.00988313	chr12	9063510	9068230	+	VIT_212s0057g00470	--	K00895 diphosphate-dependent phosphofructokinase [EC:2.7.1.90] | (RefSeq) pyrophosphate--fructose 6-phosphate 1-phosphotransferase subunit alpha-like (A)	PREDICTED: uncharacterized protein LOC100249395 [Vitis vinifera]	RecName: Full=Protein SRC2 {ECO:0000305}; AltName: Full=Protein SOYBEAN GENE REGULATED BY COLD 2 {ECO:0000303|Ref.1};	SubName: Full=Uncharacterized protein {ECO:0000313|EMBL:CCB51707.1};	--	GO:0005789,endoplasmic reticulum membrane; GO:0016021,integral component of membrane; GO:0005886,plasma membrane; GO:0032586,protein storage vacuole membrane	C2 domain
VIT_218s0041g00270	1.69	1.29	2.05	1.3	1.11	0.62	378	324	399	232	241	115	0.480654	-1.05693	0.00232838	0.0384261	chr18	24653492	24658740	+	VIT_218s0041g00270	--	K19613 leucine-rich repeat protein SHOC2 | (RefSeq) putative disease resistance RPP13-like protein 1 (A)	hypothetical protein VITISV_006408 [Vitis vinifera]	RecName: Full=Putative disease resistance RPP13-like protein 1;	SubName: Full=Uncharacterized protein {ECO:0000313|EMBL:CCB61740.1};	Apoptotic ATPase	GO:0005886,plasma membrane; GO:0043531,ADP binding; GO:0005524,ATP binding; GO:0009626,plant-type hypersensitive response; GO:0007165,signal transduction	AAA ATPase domain
VIT_201s0010g03620	4.1	3.49	4.76	2.38	3.22	2.75	362	347	365	167	277	201	0.480447	-1.05755	0.00309516	0.0468898	chr1	20954516	20957260	-	VIT_201s0010g03620	--	K08908 light-harvesting complex I chlorophyll a/b binding protein 2 | (RefSeq) chlorophyll a-b binding protein, chloroplastic (A)	PREDICTED: chlorophyll a-b binding protein, chloroplastic [Vitis vinifera]	RecName: Full=Chlorophyll a-b binding protein, chloroplastic; AltName: Full=LHCI type II CAB; Flags: Precursor;	RecName: Full=Chlorophyll a-b binding protein, chloroplastic {ECO:0000256|RuleBase:RU363080};	--	GO:0009535,chloroplast thylakoid membrane; GO:0016021,integral component of membrane; GO:0009522,photosystem I; GO:0009523,photosystem II; GO:0016168,chlorophyll binding; GO:0046872,metal ion binding; GO:0009765,photosynthesis, light harvesting; GO:0018298,protein-chromophore linkage	Chlorophyll A-B binding protein
VIT_205s0049g00550	228.22	204.78	235.35	145.74	160.62	151.68	6774	6832	6064	3441	4648	3720	0.480285	-1.05804	4.56594e-11	5.99793e-09	chr5	7603353	7603988	-	VIT_205s0049g00550	--	--	PREDICTED: early nodulin-75-like [Vitis vinifera]	--	SubName: Full=Uncharacterized protein {ECO:0000313|EMBL:CCB48549.1};	--	--	--
VIT_207s0005g05780	3.21	3.08	3.41	1.38	2.21	2.3	308	332	284	105	206	182	0.480195	-1.05831	0.000790676	0.0164114	chr7	10113115	10116904	+	VIT_207s0005g05780	--	K01918 pantoate--beta-alanine ligase [EC:6.3.2.1] | (RefSeq) pantoate--beta-alanine ligase (A)	PREDICTED: pantoate--beta-alanine ligase [Vitis vinifera]	RecName: Full=Pantoate--beta-alanine ligase; EC=6.3.2.1; AltName: Full=Pantoate-activating enzyme; AltName: Full=Pantothenate synthetase; Flags: Precursor;	SubName: Full=Uncharacterized protein {ECO:0000313|EMBL:CCB60252.1};	Panthothenate synthetase	GO:0005737,cytoplasm; GO:0005524,ATP binding; GO:0004592,pantoate-beta-alanine ligase activity; GO:0015940,pantothenate biosynthetic process	Pantoate-beta-alanine ligase
VIT_208s0007g00330	140.6	175.98	122.11	80.73	86.43	107.21	8832	12425	6659	4034	5293	5565	0.480112	-1.05856	0.00194909	0.0336113	chr8	14632945	14634777	+	VIT_208s0007g00330	--	--	PREDICTED: metallothionein-like protein type 2 [Vitis vinifera]	RecName: Full=Metallothionein-like protein type 2;	SubName: Full=Metallothionein {ECO:0000313|EMBL:ABX79344.1};	Predicted metallothionein	GO:0046872,metal ion binding	Plant PEC family metallothionein
VIT_208s0007g08590	3.92	3.76	4.35	2.81	3.01	2.39	2015	2172	1941	1148	1509	1017	0.479634	-1.05999	2.03637e-07	1.2775e-05	chr8	21962357	21977972	-	VIT_208s0007g08590	--	K17964 leucine-rich PPR motif-containing protein, mitochondrial | (RefSeq) pentatricopeptide repeat-containing protein At1g09900-like (A)	PREDICTED: pentatricopeptide repeat-containing protein At2g41720 [Vitis vinifera]	RecName: Full=Pentatricopeptide repeat-containing protein At2g41720; AltName: Full=Protein EMBRYO DEFECTIVE 2654;	SubName: Full=Uncharacterized protein {ECO:0000313|EMBL:CBI29835.3};	FOG: PPR repeat	GO:0009507,chloroplast; GO:0004519,endonuclease activity; GO:0003723,RNA binding; GO:0003735,structural constituent of ribosome; GO:0010239,chloroplast mRNA processing; GO:0009793,embryo development ending in seed dormancy; GO:0009451,RNA modification; GO:0008380,RNA splicing	Evolutionarily conserved signalling intermediate in Toll pathway
VIT_200s1937g00010	29.01	27.7	33.04	21.96	21.12	18.35	1912	2052	1890	1151	1357	999	0.479262	-1.06111	1.80626e-07	1.16276e-05	chrUn	40675880	40677291	-	VIT_200s1937g00010	--	K00276 primary-amine oxidase [EC:1.4.3.21] | (RefSeq) primary amine oxidase-like (A)	PREDICTED: primary amine oxidase-like [Vitis vinifera]	RecName: Full=Primary amine oxidase; EC=1.4.3.21 {ECO:0000250|UniProtKB:P46883}; AltName: Full=Amine oxidase [copper-containing]; Flags: Precursor;	RecName: Full=Amine oxidase {ECO:0000256|RuleBase:RU000672}; EC=1.4.3.- {ECO:0000256|RuleBase:RU000672}; Flags: Fragment;	Copper amine oxidase	GO:0052595,aliphatic-amine oxidase activity; GO:0052594,aminoacetone:oxygen oxidoreductase(deaminating) activity; GO:0005507,copper ion binding; GO:0052596,phenethylamine:oxygen oxidoreductase (deaminating) activity; GO:0008131,primary amine oxidase activity; GO:0048038,quinone binding; GO:0052593,tryptamine:oxygen oxidoreductase (deaminating) activity; GO:0009738,abscisic acid-activated signalin…	Copper amine oxidase, N2 domain
VIT_216s0039g00910	4.16	4.82	4.39	3.2	3.48	2.51	391	509	358	239	319	195	0.478855	-1.06234	0.00154887	0.027762	chr16	497276	505083	+	VIT_216s0039g00910	--	K07408 cytochrome P450 family 1 subfamily A polypeptide 1 [EC:1.14.14.1] | (RefSeq) cytochrome P450 89A2 (A)	PREDICTED: cytochrome P450 89A2-like [Vitis vinifera]	RecName: Full=Cytochrome P450 89A2; EC=1.14.-.-; AltName: Full=ATH 6-1; AltName: Full=CYPLXXXIX;	SubName: Full=Uncharacterized protein {ECO:0000313|EMBL:CCB50546.1};	Cytochrome P450 CYP2 subfamily	GO:0016021,integral component of membrane; GO:0016020,membrane; GO:0020037,heme binding; GO:0005506,iron ion binding; GO:0016709,oxidoreductase activity, acting on paired donors, with incorporation or reduction of molecular oxygen, NAD(P)H as one donor, and incorporation of one atom of oxygen; GO:0044550,secondary metabolite biosynthetic process	Cytochrome P450
VIT_209s0002g00550	18.44	20.87	21.85	11.74	13.05	12.49	2979	3790	3065	1509	2055	1668	0.478829	-1.06242	2.20422e-14	4.40236e-12	chr9	384213	400146	+	VIT_209s0002g00550	--	K21026 acetylajmaline esterase [EC:3.1.1.80] | (RefSeq) acetylajmalan esterase-like (A)	unnamed protein product, partial [Vitis vinifera]	RecName: Full=GDSL esterase/lipase 1 {ECO:0000303|PubMed:16126835}; EC=3.1.1.- {ECO:0000305}; AltName: Full=Extracellular lipase 1; Flags: Precursor;	SubName: Full=Uncharacterized protein {ECO:0000313|EMBL:CCB59251.1};	--	GO:0005615,extracellular space; GO:0005622,intracellular; GO:0016298,lipase activity; GO:0042742,defense response to bacterium; GO:0050832,defense response to fungus; GO:0009817,defense response to fungus, incompatible interaction; GO:0009866,induced systemic resistance, ethylene mediated signaling pathway; GO:0009871,jasmonic acid and ethylene-dependent systemic resistance, ethylene mediated sig…	GDSL-like Lipase/Acylhydrolase
VIT_212s0057g00630	5.14	4.81	5.8	3.09	3.41	4.27	882	927	864	422	571	606	0.478563	-1.06322	0.000189182	0.00518608	chr12	9272126	9276404	+	VIT_212s0057g00630	--	K08913 light-harvesting complex II chlorophyll a/b binding protein 2 | (RefSeq) chlorophyll a-b binding protein 151, chloroplastic-like (A)	PREDICTED: chlorophyll a-b binding protein 151, chloroplastic [Vitis vinifera]	RecName: Full=Chlorophyll a-b binding protein 151, chloroplastic; AltName: Full=LHCII type II CAB-151; Short=LHCP; Flags: Precursor;	RecName: Full=Chlorophyll a-b binding protein, chloroplastic {ECO:0000256|RuleBase:RU363080};	--	GO:0009535,chloroplast thylakoid membrane; GO:0016021,integral component of membrane; GO:0009522,photosystem I; GO:0009523,photosystem II; GO:0016168,chlorophyll binding; GO:0046872,metal ion binding; GO:0009765,photosynthesis, light harvesting; GO:0018298,protein-chromophore linkage	Chlorophyll A-B binding protein
VIT_214s0068g00920	127.24	120.29	141.41	76.53	83.19	76.05	21527	22874	20767	10299	13720	10631	0.478532	-1.06331	2.07265e-20	6.87594e-18	chr14	24673233	24688859	+	VIT_214s0068g00920	--	K00660 chalcone synthase [EC:2.3.1.74] | (RefSeq) CHS, CHS1, gVvCHS1; chalcone synthase (A)	chalcone synthase [Vitis vinifera]	RecName: Full=Chalcone synthase; EC=2.3.1.74; AltName: Full=Naringenin-chalcone synthase;	SubName: Full=Chalcone synthase {ECO:0000313|EMBL:ABM67586.1}; EC=2.3.1.74 {ECO:0000313|EMBL:ABM67586.1};	--	GO:0016210,naringenin-chalcone synthase activity; GO:0009813,flavonoid biosynthetic process	FAE1/Type III polyketide synthase-like protein
VIT_214s0081g00710	14.57	15.52	15.13	9.93	11.21	9.88	1064	1274	959	577	798	596	0.478253	-1.06415	1.06801e-06	5.74287e-05	chr14	9064317	9065881	-	VIT_214s0081g00710	--	--	PREDICTED: rubisco accumulation factor 1.1, chloroplastic [Vitis vinifera]	RecName: Full=Rubisco accumulation factor 1.2, chloroplastic {ECO:0000303|PubMed:22942379}; Flags: Precursor;	SubName: Full=Uncharacterized protein {ECO:0000313|EMBL:CCB58690.1};	--	GO:0009507,chloroplast; GO:0009570,chloroplast stroma; GO:0080158,NA	Rubisco accumulation factor 1 helix turn helix domain
VIT_204s0008g04000	5.91	6.82	6.77	3.63	4.46	3.75	162	210	161	79	119	85	0.477861	-1.06534	0.00227792	0.0379278	chr4	3338865	3339451	+	VIT_204s0008g04000	--	K06699 proteasome activator subunit 4 | (RefSeq) hypothetical protein (A)	PREDICTED: BURP domain protein RD22 [Vitis vinifera]	RecName: Full=BURP domain protein RD22 {ECO:0000303|PubMed:9790599}; AltName: Full=Dehydration-responsive protein RD22 {ECO:0000303|PubMed:8479424}; Flags: Precursor;	SubName: Full=Uncharacterized protein {ECO:0000313|EMBL:CCB46730.1};	--	GO:0005768,endosome; GO:0005794,Golgi apparatus; GO:0005802,trans-Golgi network; GO:0009651,response to salt stress	BURP domain
VIT_217s0000g01870	3.13	2.83	3.03	2.28	2.26	1.6	398	404	334	230	280	168	0.477465	-1.06653	0.002098	0.0354612	chr17	1436636	1439357	+	VIT_217s0000g01870	--	K22410 PR domain zinc finger protein 16 | (RefSeq) protein indeterminate-domain 2-like (A)	PREDICTED: protein SHOOT GRAVITROPISM 5 [Vitis vinifera]	RecName: Full=Protein SHOOT GRAVITROPISM 5; AltName: Full=Protein indeterminate-domain 15 {ECO:0000303|PubMed:16784536}; Short=AtIDD15;	SubName: Full=Uncharacterized protein {ECO:0000313|EMBL:CCB43310.1};	FOG: Zn-finger	GO:0005634,nucleus; GO:0003677,DNA binding; GO:0003700,DNA-binding transcription factor activity; GO:0046872,metal ion binding; GO:0010031,circumnutation; GO:0009590,detection of gravity; GO:0048444,floral organ morphogenesis; GO:0009630,gravitropism; GO:0009965,leaf morphogenesis; GO:0009959,negative gravitropism; GO:0010601,positive regulation of auxin biosynthetic process; GO:2000012,regulatio…	TFIIH C1-like domain
VIT_204s0044g01410	0.73	0.88	0.57	0.37	0.46	0.21	99	134	67	40	60	23	0.477	-1.067	0.00290839	0.045072	chr4	22946117	22949105	+	VIT_204s0044g01410	--	K02701 photosystem I subunit PsaN | (RefSeq) PSAN; photosystem I reaction center subunit N, chloroplastic (A)	PREDICTED: photosystem I reaction center subunit N, chloroplastic [Vitis vinifera]	RecName: Full=Photosystem I reaction center subunit N, chloroplastic; Short=PSI-N; Flags: Precursor;	SubName: Full=Uncharacterized protein {ECO:0000313|EMBL:CCB60405.1};	--	GO:0009535,chloroplast thylakoid membrane; GO:0009522,photosystem I; GO:0019904,protein domain specific binding; GO:0015979,photosynthesis	Photosystem I reaction centre subunit N (PSAN or PSI-N)
VIT_205s0049g00800	14.15	12.04	12.81	11.38	7.65	8.03	755	722	593	483	398	354	0.477295	-1.06705	0.000961562	0.0191461	chr5	7811820	7812962	-	VIT_205s0049g00800	--	--	PREDICTED: early nodulin-75-like [Vitis vinifera]	--	SubName: Full=Uncharacterized protein {ECO:0000313|EMBL:CCB48569.1};	--	--	--
VIT_217s0000g05540	51.03	43.02	63.32	36.62	36.87	32.64	11067	10487	11920	6317	7796	5849	0.477075	-1.06771	3.61153e-07	2.10382e-05	chr17	6042534	6051072	+	VIT_217s0000g05540	--	K01535 H+-transporting ATPase [EC:3.6.3.6] | (RefSeq) HA11 H(+)-ATPase 11-like (A)	PREDICTED: plasma membrane ATPase 1 [Vitis vinifera]	RecName: Full=Plasma membrane ATPase 1; EC=3.6.3.6; AltName: Full=Proton pump 1;	RecName: Full=Plasma membrane ATPase {ECO:0000256|RuleBase:RU362083}; EC=3.6.3.6 {ECO:0000256|RuleBase:RU362083};	Plasma membrane H+-transporting ATPase	GO:0016021,integral component of membrane; GO:0005886,plasma membrane; GO:0005524,ATP binding; GO:0008553,proton-exporting ATPase activity, phosphorylative mechanism; GO:0046872,metal ion binding; GO:0006754,ATP biosynthetic process	Cation transport ATPase (P-type)
VIT_208s0007g03040	2.42	2.75	2.41	1.77	2.18	1.2	173	221	150	101	152	71	0.476471	-1.06954	0.0294964	0.214782	chr8	17083006	17084612	-	VIT_208s0007g03040	--	K13229 2,4-dihydroxy-1,4-benzoxazin-3-one-glucoside dioxygenase [EC:1.14.11.59] | (RefSeq) DIBOA-glucoside dioxygenase BX6 (A)	PREDICTED: 1-aminocyclopropane-1-carboxylate oxidase homolog 11 [Vitis vinifera]	RecName: Full=1-aminocyclopropane-1-carboxylate oxidase homolog 11; EC=1.14.-.-;	SubName: Full=Uncharacterized protein {ECO:0000313|EMBL:CCB55452.1};	Iron/ascorbate family oxidoreductases	GO:0046872,metal ion binding; GO:0016491,oxidoreductase activity	non-haem dioxygenase in morphine synthesis N-terminal
VIT_209s0002g09120	0.09	0.2	0.2	0.18	0.06	0.07	3	8	6	5	2	2	0.476471	-1.06954	0.58399	NA	chr9	10752658	10753553	-	VIT_209s0002g09120	--	K09286 EREBP-like factor | (RefSeq) ethylene-responsive transcription factor 3-like (A)	PREDICTED: ethylene-responsive transcription factor ERF003 [Vitis vinifera]	RecName: Full=Ethylene-responsive transcription factor ERF003;	SubName: Full=Uncharacterized protein {ECO:0000313|EMBL:CBI36483.3};	--	GO:0005634,nucleus; GO:0003677,DNA binding; GO:0003700,DNA-binding transcription factor activity; GO:0009873,ethylene-activated signaling pathway; GO:0006351,transcription, DNA-templated	AP2 domain
VIT_202s0025g04210	8.72	9.76	8.55	5.66	6.4	6.51	569	716	484	294	407	351	0.475749	-1.07173	0.000159694	0.00450388	chr2	3729322	3733010	-	VIT_202s0025g04210	--	K01784 UDP-glucose 4-epimerase [EC:5.1.3.2] | (RefSeq) bifunctional UDP-glucose 4-epimerase and UDP-xylose 4-epimerase 1 (A)	PREDICTED: bifunctional UDP-glucose 4-epimerase and UDP-xylose 4-epimerase 1 [Vitis vinifera]	RecName: Full=Bifunctional UDP-glucose 4-epimerase and UDP-xylose 4-epimerase 1; EC=5.1.3.2; EC=5.1.3.5; AltName: Full=UDP-D-xylose 4-epimerase; AltName: Full=UDP-L-arabinose 4-epimerase; AltName: Full=UDP-galactose 4-epimerase 1; AltName: Full=UDP-glucose 4-epimerase 1; Short=PsUGE1;	SubName: Full=Uncharacterized protein {ECO:0000313|EMBL:CBI34731.3};	UDP-glucose 4-epimerase/UDP-sulfoquinovose synthase	GO:0050373,UDP-arabinose 4-epimerase activity; GO:0003978,UDP-glucose 4-epimerase activity; GO:0045227,capsule polysaccharide biosynthetic process; GO:0071555,cell wall organization; GO:0006012,galactose metabolic process; GO:0033358,UDP-L-arabinose biosynthetic process	KR domain
VIT_216s0039g01900	18.48	20.28	20.81	13.3	14.69	12.56	2478	3056	2422	1419	1920	1392	0.475716	-1.07183	3.31026e-09	3.10008e-07	chr16	1824909	1830143	+	VIT_216s0039g01900	--	K08026 one cut domain, family member 1, hepatocyte nuclear factor 6 | (RefSeq) probable transcription factor KAN2 (A)	PREDICTED: probable transcription factor KAN2 [Vitis vinifera]	RecName: Full=Probable transcription factor KAN2; AltName: Full=Protein KANADI 2;	SubName: Full=Uncharacterized protein {ECO:0000313|EMBL:CCB50596.1};	--	GO:0005634,nucleus; GO:0003700,DNA-binding transcription factor activity; GO:0044212,transcription regulatory region DNA binding; GO:0048440,carpel development; GO:0030154,cell differentiation; GO:0048481,plant ovule development; GO:0009944,polarity specification of adaxial/abaxial axis; GO:0006355,regulation of transcription, DNA-templated; GO:0006351,transcription, DNA-templated	Myb-like DNA-binding domain
VIT_210s0116g01820	15.67	17.43	14.01	10.24	10	12.48	812	1015	630	422	505	534	0.475702	-1.07187	0.000239118	0.00621548	chr10	1089124	1090233	-	VIT_210s0116g01820	--	K20855 beta-1,3-galactosyltransferase 1/2/3/4/5/7/8 [EC:2.4.1.-] | (RefSeq) probable beta-1,3-galactosyltransferase 2 (A)	PREDICTED: uncharacterized protein LOC100855186 [Vitis vinifera]	--	SubName: Full=Uncharacterized protein {ECO:0000313|EMBL:CCB48221.1};	--	--	Senescence regulator
VIT_215s0046g01040	9.85	11.97	8.64	7.93	6.62	6.72	1089	1487	829	697	713	614	0.475536	-1.07237	0.000161223	0.00453393	chr15	18115486	18118689	-	VIT_215s0046g01040	--	--	PREDICTED: uncharacterized protein LOC100256908 [Vitis vinifera]	--	SubName: Full=Uncharacterized protein {ECO:0000313|EMBL:CCB62513.1};	--	GO:0016787,hydrolase activity; GO:0006629,lipid metabolic process	Lipase (class 3)
VIT_218s0001g14980	4.12	4.9	4.3	2.97	3.18	3	293	391	265	168	220	176	0.475448	-1.07264	0.00243839	0.0397391	chr18	12992480	12996562	+	VIT_218s0001g14980	--	K00166 2-oxoisovalerate dehydrogenase E1 component alpha subunit [EC:1.2.4.4] | (RefSeq) 2-oxoisovalerate dehydrogenase subunit alpha 1, mitochondrial (A)	PREDICTED: 2-oxoisovalerate dehydrogenase subunit alpha 1, mitochondrial [Vitis vinifera]	RecName: Full=2-oxoisovalerate dehydrogenase subunit alpha 1, mitochondrial; EC=1.2.4.4; AltName: Full=Branched-chain alpha-keto acid dehydrogenase E1 component alpha chain; Short=BCKDE1A; Short=BCKDH E1-alpha; Flags: Precursor;	SubName: Full=Uncharacterized protein {ECO:0000313|EMBL:CBI19927.3};	Branched chain alpha-keto acid dehydrogenase complex, alpha subunit	GO:0005759,mitochondrial matrix; GO:0003863,3-methyl-2-oxobutanoate dehydrogenase (2-methylpropanoyl-transferring) activity; GO:0046872,metal ion binding; GO:0043617,cellular response to sucrose starvation; GO:0009646,response to absence of light; GO:0009744,response to sucrose	1-deoxy-D-xylulose-5-phosphate synthase
VIT_201s0137g00550	29.43	28.07	31.81	20.64	20.4	19.72	2689	2883	2523	1500	1817	1489	0.47496	-1.07412	1.5946e-10	1.8146e-08	chr1	7040351	7042753	-	VIT_201s0137g00550	--	K01773 aldoxime dehydratase [EC:4.99.1.-] | (RefSeq) cytochrome P450 71B36 (A)	PREDICTED: cytochrome P450 71B34 [Vitis vinifera]	RecName: Full=Cytochrome P450 71B34; EC=1.14.-.-;	SubName: Full=Uncharacterized protein {ECO:0000313|EMBL:CCB43992.1};	Cytochrome P450 CYP2 subfamily	GO:0016021,integral component of membrane; GO:0016020,membrane; GO:0020037,heme binding; GO:0005506,iron ion binding; GO:0016709,oxidoreductase activity, acting on paired donors, with incorporation or reduction of molecular oxygen, NAD(P)H as one donor, and incorporation of one atom of oxygen; GO:0044550,secondary metabolite biosynthetic process	Cytochrome P450
VIT_212s0028g01390	13.77	13.57	14.99	9.13	8.94	10.81	1443	1599	1364	761	914	936	0.474081	-1.0768	1.26436e-06	6.67043e-05	chr12	2044279	2047357	+	VIT_212s0028g01390	--	K13993 HSP20 family protein | (RefSeq) hypothetical protein (A)	PREDICTED: uncharacterized protein LOC100267696 isoform X1 [Vitis vinifera]	RecName: Full=17.9 kDa class II heat shock protein;	SubName: Full=Uncharacterized protein {ECO:0000313|EMBL:CBI22043.3};	Molecular chaperone (small heat-shock protein Hsp26/Hsp42)	GO:0005737,cytoplasm	PIH1 CS-like domain
VIT_206s0004g01750	5.8	5.8	8.06	3.52	3.73	4.52	365	410	440	176	229	235	0.474074	-1.07682	0.000105684	0.00323211	chr6	2147920	2149267	+	VIT_206s0004g01750	--	K13420 LRR receptor-like serine/threonine-protein kinase FLS2 [EC:2.7.11.1] | (RefSeq) putative receptor-like protein kinase At3g47110 (A)	PREDICTED: DNA-damage-repair/toleration protein DRT100 [Vitis vinifera]	RecName: Full=DNA damage-repair/toleration protein DRT100; Flags: Precursor;	SubName: Full=Uncharacterized protein {ECO:0000313|EMBL:CCB43731.1};	FOG: Leucine rich repeat	GO:0009507,chloroplast; GO:0000166,nucleotide binding; GO:0006281,DNA repair	Leucine Rich repeat
VIT_207s0005g05610	50.42	54.63	52.22	34.48	36.58	36.29	5320	6479	4783	2894	3763	3164	0.473815	-1.0776	1.47781e-12	2.41043e-10	chr7	9767488	9773914	+	VIT_207s0005g05610	--	K07513 acetyl-CoA acyltransferase 1 [EC:2.3.1.16] | (RefSeq) 3-ketoacyl-CoA thiolase 2, peroxisomal (A)	unnamed protein product, partial [Vitis vinifera]	RecName: Full=3-ketoacyl-CoA thiolase 2, peroxisomal; EC=2.3.1.16; AltName: Full=Acetyl-CoA acyltransferase 2; AltName: Full=Beta-ketothiolase 2; AltName: Full=Peroxisomal 3-oxoacyl-CoA thiolase 2; AltName: Full=Peroxisome defective protein 1; Flags: Precursor;	SubName: Full=Uncharacterized protein {ECO:0000313|EMBL:CBI37268.3};	3-oxoacyl CoA thiolase	GO:0009507,chloroplast; GO:0009514,glyoxysome; GO:0016020,membrane; GO:0005739,mitochondrion; GO:0005730,nucleolus; GO:0005777,peroxisome; GO:0005774,vacuolar membrane; GO:0003988,acetyl-CoA C-acyltransferase activity; GO:0006635,fatty acid beta-oxidation; GO:0010111,glyoxysome organization; GO:0009695,jasmonic acid biosynthetic process; GO:0031408,oxylipin biosynthetic process; GO:0009789,positi…	3-Oxoacyl-[acyl-carrier-protein (ACP)] synthase III C terminal
VIT_217s0000g09370	6.53	6.23	8.71	4.49	4.32	4.01	717	769	830	392	462	364	0.473316	-1.07912	5.34595e-07	3.04175e-05	chr17	10955858	10959278	-	VIT_217s0000g09370	--	K02358 elongation factor Tu | (RefSeq) elongation factor TuB, chloroplastic (A)	hypothetical protein CDL15_Pgr008993 [Punica granatum]	RecName: Full=Elongation factor Tu, chloroplastic; Short=EF-Tu; Flags: Precursor;	RecName: Full=Elongation factor Tu {ECO:0000256|RuleBase:RU004061};	Mitochondrial translation elongation factor Tu	GO:0009507,chloroplast; GO:0005525,GTP binding; GO:0003924,GTPase activity; GO:0003746,translation elongation factor activity	50S ribosome-binding GTPase
VIT_208s0058g01090	6.15	5.9	6.29	3.64	3.78	4.46	457	493	406	215	224	274	0.47323	-1.07939	8.25603e-05	0.00262757	chr8	10443101	10444884	-	VIT_208s0058g01090	--	K12761 carbon catabolite-derepressing protein kinase [EC:2.7.11.1] | (RefSeq) CIPK08; CBL-interacting protein kinase 08 (A)	CBL-interacting protein kinase 08 [Vitis vinifera]	RecName: Full=CBL-interacting serine/threonine-protein kinase 14; EC=2.7.11.1; AltName: Full=SNF1-related kinase 3.15; AltName: Full=SOS2-like protein kinase PKS24; AltName: Full=Serine/threonine-protein kinase SR1; Short=AtSR1;	RecName: Full=Non-specific serine/threonine protein kinase {ECO:0000256|SAAS:SAAS00351747}; EC=2.7.11.1 {ECO:0000256|SAAS:SAAS00351747};	Serine/threonine protein kinase	GO:0005634,nucleus; GO:0009506,plasmodesma; GO:0005773,vacuole; GO:0005524,ATP binding; GO:0004674,protein serine/threonine kinase activity; GO:0035556,intracellular signal transduction; GO:0018105,peptidyl-serine phosphorylation; GO:0018107,peptidyl-threonine phosphorylation	Lipopolysaccharide kinase (Kdo/WaaP) family
VIT_216s0050g00830	8.72	8.88	13.2	6.45	6.18	5.67	735	842	966	433	508	395	0.472827	-1.08061	2.61919e-06	0.000129786	chr16	17775770	17779115	-	VIT_216s0050g00830	--	K19747 BAHD acyltransferase [EC:2.3.1.-] | (RefSeq) BAHD acyltransferase DCR (A)	unnamed protein product, partial [Vitis vinifera]	RecName: Full=BAHD acyltransferase DCR; EC=2.3.1.-; AltName: Full=Protein DEFECTIVE IN CUTICULAR RIDGES; AltName: Full=Protein PERMEABLE LEAVES 3;	SubName: Full=Uncharacterized protein {ECO:0000313|EMBL:CCB47856.1};	--	GO:0005737,cytoplasm; GO:0005829,cytosol; GO:0016747,transferase activity, transferring acyl groups other than amino-acyl groups; GO:0010143,cutin biosynthetic process; GO:0051179,localization; GO:0090626,plant epidermis morphogenesis; GO:0010090,trichome morphogenesis	Transferase family
VIT_211s0016g01300	1.74	1.78	0.99	0.52	0.52	1.07	134	154	66	32	39	68	0.473	-1.081	0.00310699	0.0470326	chr11	1044122	1046027	-	VIT_211s0016g01300	--	K09422 transcription factor MYB, plant | (RefSeq) MYBPAR; transcription factor TT2 (A)	PREDICTED: transcription factor TT2 [Vitis vinifera]	RecName: Full=Transcription factor TT2; AltName: Full=Myb-related protein 123; Short=AtMYB123; AltName: Full=Myb-related transcription factor LBM2-like; AltName: Full=Protein TRANSPARENT TESTA 2;	SubName: Full=Uncharacterized protein {ECO:0000313|EMBL:CCB51409.1};	Transcription factor, Myb superfamily	GO:0005634,nucleus; GO:0005524,ATP binding; GO:0003700,DNA-binding transcription factor activity; GO:0000981,DNA-binding transcription factor activity, RNA polymerase II-specific; GO:0043565,sequence-specific DNA binding; GO:0001135,RNA polymerase II transcription regulator recruiting activity; GO:0044212,transcription regulatory region DNA binding; GO:0030154,cell differentiation; GO:0006633,fat…	Myb-like DNA-binding domain
VIT_203s0017g00650	52.94	56.09	52.75	36.35	38.44	35.25	10648	12682	9211	5816	7538	5859	0.47234	-1.0821	9.70559e-15	1.95843e-12	chr3	15420466	15427212	+	VIT_203s0017g00650	--	K14652 3,4-dihydroxy 2-butanone 4-phosphate synthase / GTP cyclohydrolase II [EC:4.1.99.12 3.5.4.25] | (RefSeq) bifunctional riboflavin biosynthesis protein RIBA 1, chloroplastic (A)	unnamed protein product, partial [Vitis vinifera]	RecName: Full=Bifunctional riboflavin biosynthesis protein RIBA 1, chloroplastic; Short=AtRIBA1; Includes: RecName: Full=3,4-dihydroxy-2-butanone 4-phosphate synthase; Short=DHBP synthase; EC=4.1.99.12; Includes: RecName: Full=GTP cyclohydrolase-2; EC=3.5.4.25; AltName: Full=GTP cyclohydrolase II; Flags: Precursor;	SubName: Full=Uncharacterized protein {ECO:0000313|EMBL:CCB57989.1};	Bifunctional GTP cyclohydrolase II/3,4-dihydroxy-2butanone-4-phosphate synthase	GO:0009507,chloroplast; GO:0009570,chloroplast stroma; GO:0016020,membrane; GO:0008686,3,4-dihydroxy-2-butanone-4-phosphate synthase activity; GO:0005525,GTP binding; GO:0003935,GTP cyclohydrolase II activity; GO:0046872,metal ion binding; GO:0009231,riboflavin biosynthetic process	GTP cyclohydrolase II
VIT_213s0067g00990	3.77	4.05	8.01	3.39	3.12	2.76	407	491	751	291	328	246	0.472104	-1.08282	0.000787675	0.0163838	chr13	564994	571193	+	VIT_213s0067g00990	--	K03695 ATP-dependent Clp protease ATP-binding subunit ClpB | (RefSeq) protein SMAX1-LIKE 7-like (A)	unnamed protein product, partial [Vitis vinifera]	RecName: Full=Protein SMAX1-LIKE 7 {ECO:0000303|PubMed:23893171}; Short=AtSMXL7 {ECO:0000303|PubMed:23893171}; AltName: Full=Protein D53-like 1 {ECO:0000303|PubMed:24336200}; Short=AtD53-like 1 {ECO:0000303|PubMed:24336200}; AltName: Full=Protein D53-like SMXL 7 {ECO:0000303|PubMed:26546446};	SubName: Full=Uncharacterized protein {ECO:0000313|EMBL:CBI25472.3};	Chaperone HSP104 and related ATP-dependent Clp proteases	GO:0005634,nucleus; GO:0019538,protein metabolic process; GO:0006355,regulation of transcription, DNA-templated; GO:0006351,transcription, DNA-templated	Clp amino terminal domain, pathogenicity island component
VIT_214s0068g00500	29.62	31.5	30.77	19.79	21.4	21.18	2031	2427	1831	1079	1430	1200	0.471808	-1.08373	1.20663e-09	1.18087e-07	chr14	24240476	24246281	+	VIT_214s0068g00500	--	K04628 ceramide galactosyltransferase [EC:2.4.1.47] | (RefSeq) UDP-glycosyltransferase 83A1-like (A)	PREDICTED: UDP-glycosyltransferase 83A1 [Vitis vinifera]	RecName: Full=UDP-glycosyltransferase 83A1; EC=2.4.1.-;	SubName: Full=Uncharacterized protein {ECO:0000313|EMBL:CCB46947.1};	UDP-glucuronosyl and UDP-glucosyl transferase	GO:0043231,intracellular membrane-bounded organelle; GO:0080043,quercetin 3-O-glucosyltransferase activity; GO:0080044,quercetin 7-O-glucosyltransferase activity; GO:0008152,metabolic process	UDP-glucoronosyl and UDP-glucosyl transferase
VIT_201s0011g02740	3.66	2.83	3.53	2.07	2.42	2.22	719	626	602	324	464	360	0.4717	-1.08406	9.60914e-05	0.0029949	chr1	2445028	2456540	-	VIT_201s0011g02740	--	K01595 phosphoenolpyruvate carboxylase [EC:4.1.1.31] | (RefSeq) phosphoenolpyruvate carboxylase 4 (A)	PREDICTED: phosphoenolpyruvate carboxylase 4 isoform X1 [Vitis vinifera]	RecName: Full=Phosphoenolpyruvate carboxylase 4; Short=AtPPC4; Short=PEPC 4; Short=PEPCase 4; EC=4.1.1.31;	SubName: Full=Uncharacterized protein {ECO:0000313|EMBL:CCB50961.1};	--	GO:0005829,cytosol; GO:0008964,phosphoenolpyruvate carboxylase activity; GO:0015977,carbon fixation; GO:0015979,photosynthesis; GO:0006099,tricarboxylic acid cycle	Phosphoenolpyruvate carboxylase
VIT_214s0068g01440	4.89	4.81	5.24	3.57	3.52	3	503	556	468	292	353	255	0.471513	-1.08463	0.000109966	0.00333488	chr14	25152786	25178457	+	VIT_214s0068g01440	--	K10870 RAD51-like protein 2 | (RefSeq) DNA repair protein RAD51 homolog 3-like (A)	PREDICTED: acyltransferase-like protein At3g26840, chloroplastic [Vitis vinifera]	RecName: Full=Acyltransferase-like protein At3g26840, chloroplastic; EC=2.3.1.-; Flags: Precursor;	SubName: Full=Uncharacterized protein {ECO:0000313|EMBL:CBI21304.3};	--	GO:0009507,chloroplast; GO:0010287,plastoglobule; GO:0004144,diacylglycerol O-acyltransferase activity; GO:0033306,phytol metabolic process; GO:0019432,triglyceride biosynthetic process	BAAT / Acyl-CoA thioester hydrolase C terminal
VIT_213s0019g03350	23.16	25.69	23.62	16.83	16.18	16.41	2086	2601	1847	1206	1421	1221	0.471136	-1.08579	1.66191e-09	1.59453e-07	chr13	4388813	4392217	+	VIT_213s0019g03350	--	K01100 sedoheptulose-bisphosphatase [EC:3.1.3.37] | (RefSeq) sedoheptulose-1,7-bisphosphatase, chloroplastic (A)	PREDICTED: sedoheptulose-1,7-bisphosphatase, chloroplastic [Vitis vinifera]	RecName: Full=Sedoheptulose-1,7-bisphosphatase, chloroplastic; EC=3.1.3.37; AltName: Full=SED(1,7)P2ase; AltName: Full=Sedoheptulose bisphosphatase; Short=SBPase; Flags: Precursor;	SubName: Full=Uncharacterized protein {ECO:0000313|EMBL:CBI31540.3};	Fructose-1,6-bisphosphatase	GO:0009507,chloroplast; GO:0046872,metal ion binding; GO:0050278,sedoheptulose-bisphosphatase activity; GO:0019253,reductive pentose-phosphate cycle	Fructose-1-6-bisphosphatase, N-terminal domain
VIT_202s0025g02390	3.84	3.92	3.64	2.21	2.51	2.14	588	674	484	269	374	271	0.471134	-1.08579	2.25657e-07	1.38892e-05	chr2	2104748	2109180	+	VIT_202s0025g02390	--	K00025 malate dehydrogenase [EC:1.1.1.37] | (RefSeq) malate dehydrogenase, cytoplasmic-like (A)	PREDICTED: oligopeptide transporter 7 isoform X1 [Vitis vinifera]	RecName: Full=Oligopeptide transporter 7; Short=AtOPT7;	SubName: Full=Uncharacterized protein {ECO:0000313|EMBL:CBI34570.3};	Sexual differentiation process protein ISP4	GO:0005887,integral component of plasma membrane; GO:0016020,membrane; GO:0035673,oligopeptide transmembrane transporter activity; GO:0015031,protein transport	OPT oligopeptide transporter protein
VIT_205s0077g00900	10.88	20.26	12.83	6.01	6.66	7.83	387	810	396	170	231	230	0.471	-1.086	3.50978e-07	2.05065e-05	chr5	688699	689460	-	VIT_205s0077g00900	--	--	--	--	--	--	--	--
VIT_205s0020g03180	23.87	22.71	23.74	13.76	17.33	16.1	879	940	759	403	622	490	0.470132	-1.08886	8.04769e-06	0.000349263	chr5	4942932	4943720	+	VIT_205s0020g03180	--	K02692 photosystem I subunit II | (RefSeq) photosystem I reaction center subunit II, chloroplastic-like (A)	PREDICTED: photosystem I reaction center subunit II, chloroplastic [Vitis vinifera]	RecName: Full=Photosystem I reaction center subunit II, chloroplastic; AltName: Full=PS I subunit 5; AltName: Full=Photosystem I 20 kDa subunit; Short=PSI-D; Flags: Precursor;	SubName: Full=Uncharacterized protein {ECO:0000313|EMBL:CAN62373.1};	--	GO:0009535,chloroplast thylakoid membrane; GO:0009538,photosystem I reaction center; GO:0015979,photosynthesis	PsaD
VIT_211s0016g00330	4.81	4.3	5.23	2.91	2.55	3.13	524	526	494	252	271	282	0.469236	-1.09162	2.66772e-06	0.000131525	chr11	336791	339438	+	VIT_211s0016g00330	--	K01051 pectinesterase [EC:3.1.1.11] | (RefSeq) pectinesterase (A)	PREDICTED: pectinesterase [Vitis vinifera]	RecName: Full=Probable pectinesterase/pectinesterase inhibitor 54; Includes: RecName: Full=Pectinesterase inhibitor 54; AltName: Full=Pectin methylesterase inhibitor 54; Includes: RecName: Full=Pectinesterase 54; Short=PE 54; EC=3.1.1.11; AltName: Full=Pectin methylesterase 54; Short=AtPME54; Flags: Precursor;	RecName: Full=Pectinesterase {ECO:0000256|RuleBase:RU000589}; EC=3.1.1.11 {ECO:0000256|RuleBase:RU000589};	--	GO:0071944,cell periphery; GO:0005618,cell wall; GO:0005576,extracellular region; GO:0045330,aspartyl esterase activity; GO:0030599,pectinesterase activity; GO:0046910,pectinesterase inhibitor activity; GO:0042545,cell wall modification; GO:0045490,pectin catabolic process	Plant invertase/pectin methylesterase inhibitor
VIT_211s0016g02560	0.1	0.05	0.03	0.09	0	0	9	5	2	6	0	0	0.469	-1.09234	0.486488	NA	chr11	2051390	2053470	+	VIT_211s0016g02560	--	K01762 1-aminocyclopropane-1-carboxylate synthase [EC:4.4.1.14] | (RefSeq) 1-aminocyclopropane-1-carboxylate synthase 7 (A)	PREDICTED: 1-aminocyclopropane-1-carboxylate synthase 7 [Vitis vinifera]	RecName: Full=1-aminocyclopropane-1-carboxylate synthase 7; Short=ACC synthase 7; EC=4.4.1.14; AltName: Full=S-adenosyl-L-methionine methylthioadenosine-lyase 7;	SubName: Full=Uncharacterized protein {ECO:0000313|EMBL:CCB51464.1};	1-aminocyclopropane-1-carboxylate synthase, and related proteins	GO:0016847,1-aminocyclopropane-1-carboxylate synthase activity; GO:0042802,identical protein binding; GO:0030170,pyridoxal phosphate binding; GO:0009693,ethylene biosynthetic process; GO:0009835,fruit ripening	Beta-eliminating lyase
VIT_219s0177g00220	6.22	7.55	6.98	4.46	4.37	5.28	1213	1655	1182	692	831	851	0.468938	-1.09253	5.74751e-06	0.000259207	chr19	6053844	6062479	+	VIT_219s0177g00220	--	K03522 electron transfer flavoprotein alpha subunit | (RefSeq) electron transfer flavoprotein subunit alpha, mitochondrial (A)	PREDICTED: electron transfer flavoprotein subunit alpha, mitochondrial [Vitis vinifera]	RecName: Full=Electron transfer flavoprotein subunit alpha, mitochondrial; Short=Alpha-ETF; Flags: Precursor;	SubName: Full=Uncharacterized protein {ECO:0000313|EMBL:CBI23944.3};	Electron transfer flavoprotein, alpha subunit	GO:0005759,mitochondrial matrix; GO:0005739,mitochondrion; GO:0005507,copper ion binding; GO:0009055,electron transfer activity; GO:0050660,flavin adenine dinucleotide binding; GO:0016491,oxidoreductase activity; GO:0033539,fatty acid beta-oxidation using acyl-CoA dehydrogenase	Electron transfer flavoprotein domain
VIT_217s0000g07710	5.93	11.01	7.55	3.39	4	3.97	152	317	168	69	100	84	0.469	-1.093	3.57621e-05	0.00127833	chr17	8688131	8688720	+	VIT_217s0000g07710	--	--	unnamed protein product, partial [Vitis vinifera]	--	SubName: Full=Uncharacterized protein {ECO:0000313|EMBL:CBI15087.3};	--	--	--
VIT_210s0003g05126	41.99	37.08	39.11	26.99	25.47	27.25	1934	1920	1564	989	1144	1037	0.468069	-1.09521	8.13622e-09	7.14126e-07	chr10	9265944	9266930	+	VIT_210s0003g05126	--	K20617 cytochrome P450 family 71 subfamily A | (RefSeq) cytochrome P450 71A1-like (A)	hypothetical protein VITISV_033887 [Vitis vinifera]	RecName: Full=Cytochrome P450 71B37; EC=1.14.-.-;	SubName: Full=Uncharacterized protein {ECO:0000313|EMBL:CAN71113.1};	Cytochrome P450 CYP2 subfamily	GO:0016021,integral component of membrane; GO:0016020,membrane; GO:0020037,heme binding; GO:0005506,iron ion binding; GO:0016709,oxidoreductase activity, acting on paired donors, with incorporation or reduction of molecular oxygen, NAD(P)H as one donor, and incorporation of one atom of oxygen; GO:0044550,secondary metabolite biosynthetic process	Cytochrome P450
VIT_217s0000g07210	15.62	12.72	13.42	5.87	7.25	6.15	1027	940	766	307	465	334	0.467	-1.097	7.15153e-16	1.59065e-13	chr17	8036250	8037753	+	VIT_217s0000g07210	--	K05280 flavonoid 3'-monooxygenase [EC:1.14.13.21] | (RefSeq) F3'H, VvF3'h1, VvF3'h2; flavonoid 3'-monooxygenase-like (A)	PREDICTED: flavonoid 3'-monooxygenase [Vitis vinifera]	RecName: Full=Flavonoid 3'-monooxygenase; EC=1.14.13.21; AltName: Full=Cytochrome P450 75B2; AltName: Full=Flavonoid 3'-hydroxylase;	SubName: Full=Uncharacterized protein {ECO:0000313|EMBL:CAN75347.1};	Cytochrome P450 CYP2 subfamily	GO:0005789,endoplasmic reticulum membrane; GO:0016021,integral component of membrane; GO:0016711,flavonoid 3'-monooxygenase activity; GO:0020037,heme binding; GO:0005506,iron ion binding; GO:0009813,flavonoid biosynthetic process	Cytochrome P450
VIT_218s0041g00580	54.51	49.26	45.03	29.34	29.81	30.21	7700	7822	5522	3297	4106	3526	0.467406	-1.09725	3.83888e-17	9.51118e-15	chr18	25040486	25046631	-	VIT_218s0041g00580	--	K14638 solute carrier family 15 (peptide/histidine transporter), member 3/4 | (RefSeq) protein NRT1/ PTR FAMILY 5.10-like (A)	unnamed protein product, partial [Vitis vinifera]	RecName: Full=Protein NRT1/ PTR FAMILY 5.10; Short=AtNPF5.10;	SubName: Full=Uncharacterized protein {ECO:0000313|EMBL:CBI39330.3};	H+/oligopeptide symporter	GO:0016021,integral component of membrane; GO:0022857,transmembrane transporter activity; GO:0006857,oligopeptide transport	POT family
VIT_201s0011g05170	7.45	6.99	9.32	4.45	4.96	4.55	311	328	338	148	202	157	0.467042	-1.09838	5.0247e-05	0.00171638	chr1	4810447	4813675	+	VIT_201s0011g05170	--	K01742 thebaine synthase [EC:4.2.99.24] | (RefSeq) major latex protein 149-like (A)	PREDICTED: MLP-like protein 31 [Vitis vinifera]	RecName: Full=MLP-like protein 31;	SubName: Full=Uncharacterized protein {ECO:0000313|EMBL:CCB50818.1};	--	GO:0006952,defense response; GO:0009607,response to biotic stimulus	Pathogenesis-related protein Bet v I family
VIT_201s0026g02480	59.37	56.18	69.48	35.54	32.68	42.05	2247	2390	2283	1070	1206	1315	0.467038	-1.09839	2.88532e-10	3.13746e-08	chr1	12080562	12082199	+	VIT_201s0026g02480	--	--	PREDICTED: calvin cycle protein CP12-1, chloroplastic [Vitis vinifera]	RecName: Full=Calvin cycle protein CP12-2, chloroplastic; AltName: Full=CP12 domain-containing protein 2; AltName: Full=Chloroplast protein 12-2; Flags: Precursor;	SubName: Full=Uncharacterized protein {ECO:0000313|EMBL:CCB56542.1};	--	GO:0009507,chloroplast; GO:0009570,chloroplast stroma; GO:0043234,NA; GO:0099080,supramolecular complex; GO:0005507,copper ion binding; GO:0019899,enzyme binding; GO:0016151,nickel cation binding; GO:0030674,protein binding, bridging; GO:0032403,NA; GO:0071454,cellular response to anoxia; GO:0070417,cellular response to cold; GO:0034605,cellular response to heat; GO:0080153,negative regulation of…	CP12 domain
VIT_207s0129g00490	59.57	52.27	71.78	38.42	36.51	33.16	7718	7612	8073	3959	4611	3550	0.466094	-1.10131	1.55202e-13	2.86581e-11	chr7	15729189	15731964	+	VIT_207s0129g00490	--	K15333 tRNA guanosine-2'-O-methyltransferase [EC:2.1.1.34] | (RefSeq) uncharacterized protein LOC104224633 (A)	PREDICTED: subtilisin-like protease SBT1.7 [Vitis vinifera]	RecName: Full=Subtilisin-like protease SBT1.7 {ECO:0000303|PubMed:16193095}; EC=3.4.21.- {ECO:0000305}; AltName: Full=Cucumisin-like serine protease; AltName: Full=Subtilase subfamily 1 member 7 {ECO:0000303|PubMed:16193095}; Short=AtSBT1.7 {ECO:0000303|PubMed:16193095}; AltName: Full=Subtilisin-like serine protease 1 {ECO:0000303|PubMed:12702015}; Short=At-SLP1 {ECO:0000303|PubMed:12702015}; Fla…	SubName: Full=Uncharacterized protein {ECO:0000313|EMBL:CCB57761.1};	--	GO:0048046,apoplast; GO:0005618,cell wall; GO:0005576,extracellular region; GO:0009505,plant-type cell wall; GO:0004252,serine-type endopeptidase activity; GO:0080001,mucilage extrusion from seed coat; GO:0048359,mucilage metabolic process involved in seed coat development; GO:0010214,seed coat development	PA domain
VIT_218s0089g01170	9.89	9.64	9.65	6.54	6.91	6.06	850	931	720	447	579	430	0.465734	-1.10242	1.15972e-06	6.16614e-05	chr18	29067158	29070411	-	VIT_218s0089g01170	--	K08916 light-harvesting complex II chlorophyll a/b binding protein 5 | (RefSeq) chlorophyll a-b binding protein CP26, chloroplastic (A)	PREDICTED: chlorophyll a-b binding protein CP26, chloroplastic [Vitis vinifera]	RecName: Full=Chlorophyll a-b binding protein CP26, chloroplastic; AltName: Full=LHCB5; AltName: Full=LHCIIc; AltName: Full=Light-harvesting complex II protein 5; Flags: Precursor;	RecName: Full=Chlorophyll a-b binding protein, chloroplastic {ECO:0000256|RuleBase:RU363080};	--	GO:0009507,chloroplast; GO:0009941,chloroplast envelope; GO:0009534,chloroplast thylakoid; GO:0009535,chloroplast thylakoid membrane; GO:0016021,integral component of membrane; GO:0016020,membrane; GO:0009522,photosystem I; GO:0009783,photosystem II antenna complex; GO:0010287,plastoglobule; GO:0009517,PSII associated light-harvesting complex II; GO:0009579,thylakoid; GO:0042651,thylakoid membran…	Chlorophyll A-B binding protein
VIT_210s0003g03830	73.55	74.71	66.5	44.58	48.19	51.8	7614	8692	5976	3671	4863	4431	0.465488	-1.10318	1.55837e-10	1.78374e-08	chr10	6526962	6532711	-	VIT_210s0003g03830	--	K11517 (S)-2-hydroxy-acid oxidase [EC:1.1.3.15] | (RefSeq) GOX; peroxisomal (S)-2-hydroxy-acid oxidase GLO1 (A)	PREDICTED: peroxisomal (S)-2-hydroxy-acid oxidase GLO1 [Vitis vinifera]	RecName: Full=(S)-2-hydroxy-acid oxidase GLO1; EC=1.1.3.15; AltName: Full=Glycolate oxidase 1; Short=AtGLO1; Short=GOX 1; AltName: Full=Short chain alpha-hydroxy acid oxidase GLO1;	SubName: Full=Uncharacterized protein {ECO:0000313|EMBL:CBI30923.3};	Glycolate oxidase	GO:0048046,apoplast; GO:0009507,chloroplast; GO:0009570,chloroplast stroma; GO:0022626,cytosolic ribosome; GO:0016020,membrane; GO:0005634,nucleus; GO:0005777,peroxisome; GO:0009506,plasmodesma; GO:0010181,FMN binding; GO:0008891,glycolate oxidase activity; GO:0052853,long-chain-(S)-2-hydroxy-long-chain-acid oxidase activity; GO:0052854,medium-chain-(S)-2-hydroxy-acid oxidase activity; GO:0052852…	Dihydroorotate dehydrogenase
VIT_201s0011g02080	6.8	6.77	8.38	4.97	4.26	5.45	488	546	522	284	298	323	0.465296	-1.10378	0.000338105	0.00827216	chr1	1764011	1765733	+	VIT_201s0011g02080	--	--	PREDICTED: uncharacterized protein LOC104878994 [Vitis vinifera]	RecName: Full=Uncharacterized protein At5g23160;	SubName: Full=Uncharacterized protein {ECO:0000313|EMBL:CCB50991.1};	--	GO:0016021,integral component of membrane	--
VIT_219s0014g01370	15.02	13.2	13.86	6.8	5.46	7.08	1114	1100	892	401	395	434	0.464	-1.106	3.67379e-17	9.21887e-15	chr19	1451162	1452750	+	VIT_219s0014g01370	--	K04733 interleukin-1 receptor-associated kinase 4 [EC:2.7.11.1] | (RefSeq) G-type lectin S-receptor-like serine/threonine-protein kinase SD2-5 (A)	PREDICTED: epidermis-specific secreted glycoprotein EP1 [Vitis vinifera]	RecName: Full=Epidermis-specific secreted glycoprotein EP1; AltName: Full=52/54 kDa medium protein; Flags: Precursor;	SubName: Full=Uncharacterized protein {ECO:0000313|EMBL:CCB46253.1};	--	GO:0005576,extracellular region; GO:0030246,carbohydrate binding; GO:0006833,water transport	PAN-like domain
VIT_210s0116g00350	7.69	8.03	8.47	5.48	5.97	4.59	452	530	432	256	342	223	0.464498	-1.10626	0.000154272	0.00440171	chr10_random	157057	158315	-	VIT_210s0116g00350	--	--	PREDICTED: uncharacterized protein LOC100251709 [Vitis vinifera]	--	SubName: Full=Uncharacterized protein {ECO:0000313|EMBL:CCB57255.1};	--	--	--
VIT_202s0025g01950	9.08	9.69	6.56	5.25	5	5.07	848	1017	532	390	455	391	0.46408	-1.10755	2.65321e-06	0.000131139	chr2	1797974	1801592	+	VIT_202s0025g01950	--	K10999 cellulose synthase A [EC:2.4.1.12] | (RefSeq) cellulose synthase A catalytic subunit 7 [UDP-forming] (A)	unnamed protein product, partial [Vitis vinifera]	RecName: Full=Cellulose synthase-like protein G3; Short=AtCslG3; EC=2.4.1.-;	SubName: Full=Uncharacterized protein {ECO:0000313|EMBL:CCB58269.1};	--	GO:0005794,Golgi apparatus; GO:0000139,Golgi membrane; GO:0016021,integral component of membrane; GO:0005886,plasma membrane; GO:0016760,cellulose synthase (UDP-forming) activity; GO:0016759,cellulose synthase activity; GO:0071555,cell wall organization; GO:0030244,cellulose biosynthetic process; GO:0009833,plant-type primary cell wall biogenesis	Glycosyl transferase family group 2
VIT_206s0004g04170	14.04	17.97	11.85	8.04	9.27	9.1	799	1149	585	364	514	428	0.464035	-1.1077	3.8983e-06	0.000184705	chr6	5136453	5147476	-	VIT_206s0004g04170	--	--	PREDICTED: methyl-CpG-binding domain-containing protein 7 [Vitis vinifera]	RecName: Full=Methyl-CpG-binding domain-containing protein 7 {ECO:0000303|PubMed:12954765}; Short=AtMBD7 {ECO:0000303|PubMed:12954765}; Short=MBD07 {ECO:0000303|PubMed:12954765}; AltName: Full=Methyl-CpG-binding protein MBD7;	SubName: Full=Uncharacterized protein {ECO:0000313|EMBL:CBI16186.3};	Methyl-CpG binding transcription regulators	GO:0010369,chromocenter; GO:0005634,nucleus; GO:0019899,enzyme binding; GO:0008327,methyl-CpG binding; GO:1901537,positive regulation of DNA demethylation; GO:0006355,regulation of transcription, DNA-templated; GO:0080167,response to karrikin; GO:0006351,transcription, DNA-templated	Transcription-silencing protein, cryptic loci regulator Clr2
VIT_205s0020g04800	58.84	61.97	74.85	38.16	43.45	47.71	3897	4613	4303	2010	2805	2611	0.463654	-1.10888	7.30908e-08	5.2022e-06	chr5	6653920	6655462	+	VIT_205s0020g04800	--	K11275 histone H1/5 | (RefSeq) histone H1 (A)	PREDICTED: histone H1 [Vitis vinifera]	RecName: Full=Histone H1;	SubName: Full=Uncharacterized protein {ECO:0000313|EMBL:CCB50502.1};	--	GO:0000786,nucleosome; GO:0005634,nucleus; GO:0003677,DNA binding; GO:0006334,nucleosome assembly	linker histone H1 and H5 family
VIT_218s0001g14270	5252.2	5484.05	3972.57	2652.24	2994.66	3179.1	83096	97521	54559	33379	46190	41560	0.463551	-1.1092	3.92085e-11	5.25635e-09	chr18	12276091	12276597	-	VIT_218s0001g14270	--	K03860 phosphatidylinositol glycan, class Q | (RefSeq) N-acetylglucosaminyl-phosphatidylinositol biosynthetic protein gpi1-like (A)	PREDICTED: snakin-2 [Vitis vinifera]	RecName: Full=Snakin-2; Flags: Precursor;	SubName: Full=Uncharacterized protein {ECO:0000313|EMBL:CBI19861.3};	--	GO:0005618,cell wall; GO:0005576,extracellular region; GO:0006952,defense response	Gibberellin regulated protein
VIT_206s0009g03740	12.65	13.34	14.56	7.47	7.91	8.58	2205	2612	2203	1035	1344	1236	0.463462	-1.10948	2.66046e-14	5.25992e-12	chr6	17018154	17022317	-	VIT_206s0009g03740	--	K00830 alanine-glyoxylate transaminase / serine-glyoxylate transaminase / serine-pyruvate transaminase [EC:2.6.1.44 2.6.1.45 2.6.1.51] | (RefSeq) serine--glyoxylate aminotransferase (A)	PREDICTED: serine--glyoxylate aminotransferase [Vitis vinifera]	RecName: Full=Serine--glyoxylate aminotransferase; EC=2.6.1.45 {ECO:0000269|PubMed:18235971, ECO:0000269|PubMed:23098902}; AltName: Full=Alanine--glyoxylate aminotransferase; Short=AGT; EC=2.6.1.44 {ECO:0000269|PubMed:18235971, ECO:0000269|PubMed:23098902}; AltName: Full=Asparagine aminotransferase; EC=2.6.1.-; AltName: Full=Serine--pyruvate aminotransferase; EC=2.6.1.51 {ECO:0000269|PubMed:23098…	SubName: Full=Uncharacterized protein {ECO:0000313|EMBL:CCB49029.1};	Alanine-glyoxylate aminotransferase AGT1	GO:0048046,apoplast; GO:0009507,chloroplast; GO:0009570,chloroplast stroma; GO:0016020,membrane; GO:0005777,peroxisome; GO:0005886,plasma membrane; GO:0008453,alanine-glyoxylate transaminase activity; GO:0050281,serine-glyoxylate transaminase activity; GO:0004760,serine-pyruvate transaminase activity; GO:0019265,glycine biosynthetic process, by transamination of glyoxylate; GO:0009853,photorespir…	Aminotransferase class-V
VIT_217s0000g05110	1395.01	1303.26	1709.74	984.87	1010.61	901.47	126825	133173	134932	71224	89572	67719	0.462897	-1.11124	5.67514e-11	7.21295e-09	chr17	5600225	5602640	-	VIT_217s0000g05110	--	K20619 cytochrome P450 family 78 subfamily A | (RefSeq) cytochrome P450 78A5 (A)	PREDICTED: cytochrome P450 78A5 [Vitis vinifera]	RecName: Full=Cytochrome P450 78A5; EC=1.14.-.-; AltName: Full=Protein KLUH;	SubName: Full=Uncharacterized protein {ECO:0000313|EMBL:CCB43148.1};	Cytochrome P450 CYP2 subfamily	GO:0005783,endoplasmic reticulum; GO:0016021,integral component of membrane; GO:0016020,membrane; GO:0020037,heme binding; GO:0005506,iron ion binding; GO:0016709,oxidoreductase activity, acting on paired donors, with incorporation or reduction of molecular oxygen, NAD(P)H as one donor, and incorporation of one atom of oxygen; GO:0048437,floral organ development; GO:0035265,organ growth; GO:00082…	Cytochrome P450
VIT_214s0066g02590	1.16	0.97	1.83	0.49	0.66	0.65	104	98	143	35	58	48	0.463	-1.112	0.000750351	0.015806	chr14	28766985	28769671	-	VIT_214s0066g02590	--	K14638 solute carrier family 15 (peptide/histidine transporter), member 3/4 | (RefSeq) protein NRT1/ PTR FAMILY 2.10-like (A)	PREDICTED: protein NRT1/ PTR FAMILY 2.11 [Vitis vinifera]	RecName: Full=Protein NRT1/ PTR FAMILY 2.11; Short=AtNPF2.11; AltName: Full=Nitrate transporter 1.10; AltName: Full=Protein GLUCOSINOLATE TRANSPORTER-2;	SubName: Full=Uncharacterized protein {ECO:0000313|EMBL:CBI35037.3};	H+/oligopeptide symporter	GO:0016021,integral component of membrane; GO:0005886,plasma membrane; GO:0009506,plasmodesma; GO:0090448,glucosinolate:proton symporter activity; GO:1901349,glucosinolate transport; GO:0090449,phloem glucosinolate loading; GO:0080167,response to karrikin	POT family
VIT_204s0008g04920	7.57	6.11	8.3	4.21	4.29	4.34	556	504	529	246	307	263	0.462177	-1.11348	1.10092e-06	5.88754e-05	chr4	4415583	4418112	+	VIT_204s0008g04920	--	K04124 gibberellin 3beta-dioxygenase [EC:1.14.11.15] | (RefSeq) gibberellin 3-beta-dioxygenase 2-like (A)	PREDICTED: probable 2-oxoglutarate-dependent dioxygenase AOP1 [Vitis vinifera]	RecName: Full=Probable 2-oxoglutarate-dependent dioxygenase AOP1.2; EC=1.14.11.-;	SubName: Full=Uncharacterized protein {ECO:0000313|EMBL:CCB46773.1};	Iron/ascorbate family oxidoreductases	GO:0051213,dioxygenase activity; GO:0046872,metal ion binding	N-terminal domain of M60-like peptidases
VIT_215s0046g03190	3.93	4.13	3.25	2.29	2.74	2.53	473	558	339	219	321	251	0.461898	-1.11435	0.000446255	0.0104355	chr15	19778606	19782228	-	VIT_215s0046g03190	--	K09422 transcription factor MYB, plant | (RefSeq) myb-related protein 308 (A)	PREDICTED: myb-related protein 308 [Vitis vinifera]	RecName: Full=Transcription factor MYB41 {ECO:0000305}; AltName: Full=Myb-related protein 41 {ECO:0000303|PubMed:11597504}; Short=AtMYB41 {ECO:0000303|PubMed:11597504}; AltName: Full=Protein LATE MERISTEM IDENTITY 2;	SubName: Full=Uncharacterized protein {ECO:0000313|EMBL:CBI40325.3};	Transcription factor, Myb superfamily	GO:0005634,nucleus; GO:0003700,DNA-binding transcription factor activity; GO:0000981,DNA-binding transcription factor activity, RNA polymerase II-specific; GO:0043565,sequence-specific DNA binding; GO:0001135,RNA polymerase II transcription regulator recruiting activity; GO:0044212,transcription regulatory region DNA binding; GO:0030154,cell differentiation; GO:0009908,flower development; GO:0009…	Myb-like DNA-binding domain
VIT_214s0030g00650	4.69	5.04	4.9	2.88	3.04	3.84	647	782	587	316	409	438	0.461508	-1.11557	8.61859e-05	0.00272964	chr14	4785645	4795218	-	VIT_214s0030g00650	--	K13832 3-dehydroquinate dehydratase / shikimate dehydrogenase [EC:4.2.1.10 1.1.1.25] | (RefSeq) SDH4; bifunctional 3-dehydroquinate dehydratase/shikimate dehydrogenase, chloroplastic (A)	PREDICTED: bifunctional 3-dehydroquinate dehydratase/shikimate dehydrogenase, chloroplastic [Vitis vinifera]	RecName: Full=Bifunctional 3-dehydroquinate dehydratase/shikimate dehydrogenase, chloroplastic; Short=DHQ-SDH protein; AltName: Full=DHQase-SORase; AltName: Full=Protein EMBRYO DEFECTIVE 3004; Includes: RecName: Full=Dehydroquinate dehydratase; Short=DHQ; EC=4.2.1.10; Includes: RecName: Full=Shikimate dehydrogenase; Short=SDH; EC=1.1.1.25; Flags: Precursor;	SubName: Full=Uncharacterized protein {ECO:0000313|EMBL:CBI34298.3};	Pentafunctional AROM protein	GO:0009507,chloroplast; GO:0009570,chloroplast stroma; GO:0003855,3-dehydroquinate dehydratase activity; GO:0050661,NADP binding; GO:0004764,shikimate 3-dehydrogenase (NADP+) activity; GO:0009073,aromatic amino acid family biosynthetic process; GO:0009423,chorismate biosynthetic process; GO:0009793,embryo development ending in seed dormancy; GO:0019632,shikimate metabolic process	NAD binding domain of 6-phosphogluconate dehydrogenase
VIT_217s0000g07010	6.9	9.22	8.48	6.12	6.04	4.16	313	470	334	221	267	156	0.461235	-1.11642	0.00231774	0.038353	chr17	7713410	7715383	-	VIT_217s0000g07010	--	K15177 RNA polymerase-associated protein LEO1 | (RefSeq) protein LEO1 homolog (A)	unnamed protein product, partial [Vitis vinifera]	RecName: Full=Probable protein phosphatase 2C 55; Short=AtPP2C55; EC=3.1.3.16;	SubName: Full=Uncharacterized protein {ECO:0000313|EMBL:CBI15146.3};	Serine/threonine protein phosphatase	GO:0046872,metal ion binding; GO:0004721,phosphoprotein phosphatase activity	Protein phosphatase 2C
VIT_213s0019g04140	1.76	1.62	1.5	0.89	0.66	0.69	230	238	170	92	84	74	0.46	-1.119	1.06204e-06	5.72655e-05	chr13	5428686	5431776	+	VIT_213s0019g04140	--	K08907 light-harvesting complex I chlorophyll a/b binding protein 1 | (RefSeq) chlorophyll a-b binding protein 6A, chloroplastic-like (A)	PREDICTED: chlorophyll a-b binding protein 6, chloroplastic [Vitis vinifera]	RecName: Full=Chlorophyll a-b binding protein 6A, chloroplastic; AltName: Full=LHCI type I CAB-6A; AltName: Full=Light-harvesting complex I 26 kDa protein; Flags: Precursor;	RecName: Full=Chlorophyll a-b binding protein, chloroplastic {ECO:0000256|RuleBase:RU363080};	--	GO:0009941,chloroplast envelope; GO:0009535,chloroplast thylakoid membrane; GO:0016021,integral component of membrane; GO:0009522,photosystem I; GO:0009523,photosystem II; GO:0010287,plastoglobule; GO:0016168,chlorophyll binding; GO:0046872,metal ion binding; GO:0031409,pigment binding; GO:0009768,photosynthesis, light harvesting in photosystem I; GO:0018298,protein-chromophore linkage; GO:000941…	Chlorophyll A-B binding protein
VIT_204s0023g02200	5.56	6.14	6.57	4.12	4.09	3.6	585	726	600	345	319	313	0.460126	-1.1199	4.66866e-06	0.000214506	chr4	18678219	18680564	-	VIT_204s0023g02200	--	K21482 benzoate O-methyltransferase [EC:2.1.1.273] | (RefSeq) benzoate carboxyl methyltransferase (A)	PREDICTED: benzoate carboxyl methyltransferase [Vitis vinifera]	RecName: Full=Benzoate carboxyl methyltransferase; EC=2.1.1.-; AltName: Full=S-adenosyl-L-methionine:benzoic acid carboxyl methyltransferase;	SubName: Full=Uncharacterized protein {ECO:0000313|EMBL:CBI17477.3};	--	GO:0008168,methyltransferase activity	SAM dependent carboxyl methyltransferase
VIT_214s0066g01090	4.11	4.07	5.72	3.43	2.12	2.65	229	255	277	152	115	122	0.460053	-1.12013	0.00111002	0.0216183	chr14	27556470	27560737	+	VIT_214s0066g01090	--	K09422 transcription factor MYB, plant | (RefSeq) MYB24; R2R3 Myb24 transcription factor (A)	hypothetical protein VITISV_018445 [Vitis vinifera]	RecName: Full=Myb-related protein 305;	SubName: Full=Uncharacterized protein {ECO:0000313|EMBL:CAN77103.1};	Transcription factor, Myb superfamily	GO:0005634,nucleus; GO:0003677,DNA binding; GO:0006355,regulation of transcription, DNA-templated; GO:0006351,transcription, DNA-templated	Myb-like DNA-binding domain
VIT_206s0004g01180	8.56	9.21	12.53	6.05	6.14	5.35	688	832	874	387	481	355	0.459774	-1.121	3.01929e-07	1.80173e-05	chr6	1261464	1263622	-	VIT_206s0004g01180	--	K00430 peroxidase [EC:1.11.1.7] | (RefSeq) peroxidase A2 (A)	PREDICTED: peroxidase A2 [Vitis vinifera]	RecName: Full=Peroxidase 15 {ECO:0000303|PubMed:17936696}; Short=Prx15 {ECO:0000303|PubMed:17936696}; EC=1.11.1.7; AltName: Full=Anionic peroxidase {ECO:0000303|PubMed:17936696}; Flags: Precursor;	RecName: Full=Peroxidase {ECO:0000256|RuleBase:RU362060, ECO:0000256|SAAS:SAAS00709852}; EC=1.11.1.7 {ECO:0000256|RuleBase:RU362060, ECO:0000256|SAAS:SAAS00709852};	--	GO:0005576,extracellular region; GO:0020037,heme binding; GO:0046872,metal ion binding; GO:0004601,peroxidase activity; GO:0042744,hydrogen peroxide catabolic process; GO:0006979,response to oxidative stress	Peroxidase
VIT_211s0103g00530	1.15	1.34	1.1	0.63	0.76	0.73	312	409	258	136	200	164	0.459653	-1.12138	5.00257e-05	0.00171181	chr11	16564378	16576548	-	VIT_211s0103g00530	--	K22285 oxysterol-binding protein-related protein 8 | (RefSeq) oxysterol-binding protein-related protein 4B (A)	PREDICTED: oxysterol-binding protein-related protein 4C isoform X1 [Vitis vinifera]	RecName: Full=Oxysterol-binding protein-related protein 4B; AltName: Full=OSBP-related protein 4B;	SubName: Full=Uncharacterized protein {ECO:0000313|EMBL:CBI40109.3};	Oxysterol-binding protein	GO:0008289,lipid binding; GO:0006869,lipid transport	Oxysterol-binding protein
VIT_216s0039g00990	25.03	23.6	26.61	14.03	16.79	18.56	1139	1207	1051	508	745	698	0.459464	-1.12198	2.41199e-06	0.000120741	chr16	541579	543685	-	VIT_216s0039g00990	--	K00799 glutathione S-transferase [EC:2.5.1.18] | (RefSeq) probable glutathione S-transferase (A)	PREDICTED: probable glutathione S-transferase [Vitis vinifera]	RecName: Full=Glutathione transferase GST 23; EC=2.5.1.18; AltName: Full=Glutathione transferase GST 36;	SubName: Full=Uncharacterized protein {ECO:0000313|EMBL:CCB50551.1};	Glutathione S-transferase	GO:0004364,glutathione transferase activity; GO:0006952,defense response	Glutathione S-transferase N-terminal domain
VIT_202s0025g03540	2.77	3.34	2.01	1.72	1.98	1.75	468	634	295	231	326	245	0.45927	-1.12259	0.00260424	0.0418152	chr2	3045863	3049771	+	VIT_202s0025g03540	--	K07375 tubulin beta | (RefSeq) tubulin beta chain (A)	PREDICTED: tubulin beta chain [Vitis vinifera]	RecName: Full=Tubulin beta-1 chain; AltName: Full=Beta-1-tubulin;	RecName: Full=Tubulin beta chain {ECO:0000256|RuleBase:RU000352};	Beta tubulin	GO:0005737,cytoplasm; GO:0005874,microtubule; GO:0005525,GTP binding; GO:0003924,GTPase activity; GO:0005200,structural constituent of cytoskeleton; GO:0007017,microtubule-based process	Tubulin like
VIT_206s0080g00920	1.88	1.48	1.22	0.52	0.78	0.78	114	101	64	25	46	39	0.459	-1.123	0.00135478	0.0251108	chr6	21010407	21012638	+	VIT_206s0080g00920	--	K14332 photosystem I subunit PsaO | (RefSeq) photosystem I subunit O (A)	PREDICTED: photosystem I subunit O [Vitis vinifera]	RecName: Full=Photosystem I subunit O; Short=PSI-O; Flags: Precursor;	SubName: Full=Uncharacterized protein {ECO:0000313|EMBL:CBI28282.3};	--	GO:0009507,chloroplast; GO:0009535,chloroplast thylakoid membrane; GO:0016021,integral component of membrane; GO:0009522,photosystem I; GO:0009579,thylakoid; GO:0009768,photosynthesis, light harvesting in photosystem I; GO:0009767,photosynthetic electron transport chain	--
VIT_205s0049g00120	6.09	6.97	7.41	4.32	4.33	4.87	564	726	596	318	391	373	0.458961	-1.12356	2.81303e-05	0.00102915	chr5	7175799	7177882	-	VIT_205s0049g00120	--	K18081 myotubularin-related protein 1/2 [EC:3.1.3.64 3.1.3.95] | (RefSeq) phosphatidylinositol-3-phosphatase myotubularin-2-like (A)	unnamed protein product, partial [Vitis vinifera]	--	SubName: Full=Uncharacterized protein {ECO:0000313|EMBL:CCB48519.1};	--	--	Domain of unknown function (DUF3475)
VIT_218s0001g00170	2.98	2.95	4.34	2.42	2.18	2.01	515	573	651	332	267	287	0.458539	-1.12488	0.000199433	0.00540652	chr18	1193137	1200111	+	VIT_218s0001g00170	--	K03029 26S proteasome regulatory subunit N10 | (RefSeq) 26S proteasome non-ATPase regulatory subunit 4 homolog (A)	PREDICTED: uncharacterized protein LOC100250689 isoform X1 [Vitis vinifera]	RecName: Full=Nitrate regulatory gene2 protein {ECO:0000303|PubMed:26744214}; Short=NRG2 protein {ECO:0000303|PubMed:26744214};	SubName: Full=Uncharacterized protein {ECO:0000313|EMBL:CCB45387.1};	--	GO:0005634,nucleus; GO:0071249,cellular response to nitrate; GO:0015706,nitrate transport; GO:0071705,nitrogen compound transport; GO:0006355,regulation of transcription, DNA-templated; GO:0010167,response to nitrate; GO:1901698,response to nitrogen compound; GO:0006351,transcription, DNA-templated	Protein of unknown function (DUF630)
VIT_209s0002g02440	5.71	5.39	5.81	4.04	3.86	3.21	1085	1152	958	611	716	504	0.458466	-1.12511	3.10409e-07	1.83554e-05	chr9	2228879	2233957	+	VIT_209s0002g02440	--	K05666 ATP-binding cassette, subfamily C (CFTR/MRP), member 2 | (RefSeq) ABC transporter C family member 8 (A)	PREDICTED: ABC transporter C family member 8 isoform X2 [Vitis vinifera]	RecName: Full=ABC transporter C family member 8; Short=ABC transporter ABCC.8; Short=AtABCC8; EC=3.6.3.44; AltName: Full=ATP-energized glutathione S-conjugate pump 6; AltName: Full=Glutathione S-conjugate-transporting ATPase 6; AltName: Full=Multidrug resistance-associated protein 6; Flags: Precursor;	SubName: Full=Uncharacterized protein {ECO:0000313|EMBL:CCB59356.1};	Multidrug resistance-associated protein/mitoxantrone resistance protein, ABC superfamily	GO:0016021,integral component of membrane; GO:0000325,plant-type vacuole; GO:0005774,vacuolar membrane; GO:0005524,ATP binding; GO:0042626,ATPase activity, coupled to transmembrane movement of substances; GO:0008559,xenobiotic transmembrane transporting ATPase activity; GO:0055085,transmembrane transport	AAA domain
VIT_205s0020g03970	12.18	9.65	14.77	7.66	7.63	5.72	1559	1389	1641	780	952	605	0.458335	-1.12553	6.17961e-08	4.46323e-06	chr5	5622461	5627345	-	VIT_205s0020g03970	--	K17471 sulfate transporter 3 | (RefSeq) sulfate transporter 3.1 (A)	PREDICTED: sulfate transporter 3.1 [Vitis vinifera]	RecName: Full=Sulfate transporter 3.1; AltName: Full=AST12; AltName: Full=AtST1;	SubName: Full=Uncharacterized protein {ECO:0000313|EMBL:CCB50454.1};	Sulfate/bicarbonate/oxalate exchanger SAT-1 and related transporters (SLC26 family)	GO:0009507,chloroplast; GO:0005887,integral component of plasma membrane; GO:0008271,secondary active sulfate transmembrane transporter activity; GO:0015116,sulfate transmembrane transporter activity; GO:0015293,symporter activity; GO:0008272,sulfate transport	STAS domain
VIT_206s0004g04550	13.19	12.72	12.73	7.63	7.32	7.74	1782	1931	1492	820	964	864	0.457867	-1.127	7.44089e-16	1.63641e-13	chr6	5519384	5523810	+	VIT_206s0004g04550	--	K19044 E3 ubiquitin-protein ligase XBAT32/33 [EC:2.3.2.27] | (RefSeq) E3 ubiquitin-protein ligase XB3 (A)	PREDICTED: putative E3 ubiquitin-protein ligase XBAT31 [Vitis vinifera]	RecName: Full=Putative E3 ubiquitin-protein ligase XBAT31; EC=2.3.2.27; AltName: Full=Ankyrin repeat domain and RING finger-containing protein XBAT31; AltName: Full=Protein XB3 homolog 1; AltName: Full=RING-type E3 ubiquitin transferase XB31;	SubName: Full=Uncharacterized protein {ECO:0000313|EMBL:CCB43579.1};	--	GO:0046872,metal ion binding; GO:0016740,transferase activity; GO:0016567,protein ubiquitination	Ankyrin repeat
VIT_203s0038g02870	0.87	0.72	0.93	0.44	0.35	0.36	103	96	95	41	40	35	0.458	-1.127	0.000444365	0.0104038	chr3	2034642	2037175	-	VIT_203s0038g02870	--	K22262 WD repeat and FYVE domain-containing protein 3 | (RefSeq) protein SPIRRIG (A)	PREDICTED: pentatricopeptide repeat-containing protein At4g35130, chloroplastic [Vitis vinifera]	RecName: Full=Pentatricopeptide repeat-containing protein At4g35130, chloroplastic; Flags: Precursor;	SubName: Full=Uncharacterized protein {ECO:0000313|EMBL:CBI37825.3};	FOG: PPR repeat	GO:0009507,chloroplast; GO:0043231,intracellular membrane-bounded organelle; GO:0004519,endonuclease activity; GO:0003723,RNA binding; GO:0008270,zinc ion binding; GO:0009451,RNA modification	Pentacotripeptide-repeat region of PRORP
VIT_210s0116g00560	9.33	7.76	16.78	4.66	6.15	4.48	675	631	1054	268	434	268	0.458	-1.128	0.00192809	0.0332791	chr10_random	252242	253791	+	VIT_210s0116g00560	--	K00422 polyphenol oxidase [EC:1.10.3.1] | (RefSeq) PPO, GPO1; polyphenol oxidase (A)	unnamed protein product, partial [Vitis vinifera]	RecName: Full=Polyphenol oxidase, chloroplastic; Short=PPO; EC=1.10.3.1; AltName: Full=Catechol oxidase; Flags: Precursor;	SubName: Full=Uncharacterized protein {ECO:0000313|EMBL:CBI25830.3};	--	GO:0009543,chloroplast thylakoid lumen; GO:0004097,catechol oxidase activity; GO:0046872,metal ion binding; GO:0046148,pigment biosynthetic process	Common central domain of tyrosinase
VIT_217s0000g07200	71.15	80.11	82.06	35.16	37.95	32.41	9012	11405	9023	3543	4686	3392	0.457	-1.129	5.49136e-43	7.16549e-40	chr17	8011519	8014480	+	VIT_217s0000g07200	--	K05280 flavonoid 3'-monooxygenase [EC:1.14.13.21] | (RefSeq) F3'H, VvF3'h3, VvF3'h4; flavonoid 3' hydroxylase (A)	flavonoid-3'-hydroxylase [Vitis vinifera]	RecName: Full=Flavonoid 3'-monooxygenase; EC=1.14.13.21; AltName: Full=Cytochrome P450 75B2; AltName: Full=Flavonoid 3'-hydroxylase;	SubName: Full=Flavonoid-3'-hydroxylase {ECO:0000313|EMBL:CAI54278.1};	Cytochrome P450 CYP2 subfamily	GO:0005789,endoplasmic reticulum membrane; GO:0016021,integral component of membrane; GO:0016711,flavonoid 3'-monooxygenase activity; GO:0020037,heme binding; GO:0005506,iron ion binding; GO:0009813,flavonoid biosynthetic process	Cytochrome P450
VIT_205s0020g00930	4.63	4.8	5.33	3.41	2.59	2.67	586	683	585	343	319	279	0.456796	-1.13038	2.81019e-07	1.69243e-05	chr5	2749310	2760587	+	VIT_205s0020g00930	--	K22849 diacylglycerol O-acyltransferase 3, plant [EC:2.3.1.20] | (RefSeq) uncharacterized LOC100242564 (A)	PREDICTED: uncharacterized protein LOC100242564 [Vitis vinifera]	RecName: Full=Diacylglycerol O-acyltransferase 3, cytosolic {ECO:0000305}; Short=AtDGAT3 {ECO:0000303|PubMed:22760209}; EC=2.3.1.20 {ECO:0000305|PubMed:22760209};	SubName: Full=Uncharacterized protein {ECO:0000313|EMBL:CAN81152.1};	--	GO:0005829,cytosol; GO:0004144,diacylglycerol O-acyltransferase activity; GO:0006071,glycerol metabolic process; GO:0019432,triglyceride biosynthetic process	Thioredoxin-like [2Fe-2S] ferredoxin
VIT_218s0001g14310	236.09	268.69	248.99	144.03	149.48	147.88	28703	36716	26278	13929	17717	14856	0.456414	-1.13158	2.98114e-26	1.62083e-23	chr18	12302766	12306068	+	VIT_218s0001g14310	--	K00475 naringenin 3-dioxygenase [EC:1.14.11.9] | (RefSeq) flavanone 3-dioxygenase-like (A)	PREDICTED: flavanone 3-dioxygenase [Vitis vinifera]	RecName: Full=Flavanone 3-dioxygenase; EC=1.14.11.9 {ECO:0000269|PubMed:12782296}; AltName: Full=Flavanone 3-beta-hydroxylase; AltName: Full=Flavanone 3-hydroxylase; Short=F3H; AltName: Full=Naringenin,2-oxoglutarate 3-dioxygenase; Short=Naringenin 3-dioxygenase;	SubName: Full=Uncharacterized protein {ECO:0000313|EMBL:CAN80262.1};	Iron/ascorbate family oxidoreductases	GO:0031418,L-ascorbic acid binding; GO:0046872,metal ion binding; GO:0045486,naringenin 3-dioxygenase activity; GO:0009813,flavonoid biosynthetic process	non-haem dioxygenase in morphine synthesis N-terminal
VIT_216s0022g01650	9.79	9.68	10.1	6.92	6.31	6.21	944	1049	845	531	593	495	0.456378	-1.1317	1.04207e-07	7.20035e-06	chr16	13732870	13735892	+	VIT_216s0022g01650	--	K04733 interleukin-1 receptor-associated kinase 4 [EC:2.7.11.1] | (RefSeq) rust resistance kinase Lr10 (A)	PREDICTED: rust resistance kinase Lr10 isoform X1 [Vitis vinifera]	RecName: Full=Rust resistance kinase Lr10 {ECO:0000312|EMBL:AAC49629.1}; EC=2.7.11.1; AltName: Full=Probable receptor-like serine/threonine-protein kinase LRK10; Flags: Precursor;	SubName: Full=Uncharacterized protein {ECO:0000313|EMBL:CCB49274.1};	Serine/threonine protein kinase	GO:0016021,integral component of membrane; GO:0005886,plasma membrane; GO:0005524,ATP binding; GO:0004674,protein serine/threonine kinase activity	Fungal protein kinase
VIT_206s0009g01670	4.41	3.53	3.83	2.15	2.9	1.69	240	216	181	93	154	76	0.456358	-1.13176	0.00102954	0.0203137	chr6	13642021	13645588	+	VIT_206s0009g01670	--	K09838 zeaxanthin epoxidase [EC:1.14.15.21] | (RefSeq) zeaxanthin epoxidase, chloroplastic (A)	PREDICTED: uncharacterized protein LOC100263360 [Vitis vinifera]	RecName: Full=Zeaxanthin epoxidase, chloroplastic; EC=1.14.15.21; Flags: Precursor;	SubName: Full=Uncharacterized protein {ECO:0000313|EMBL:CCB49146.1};	--	GO:0031969,chloroplast membrane; GO:0009535,chloroplast thylakoid membrane; GO:0071949,FAD binding; GO:0009540,zeaxanthin epoxidase [overall] activity; GO:0009688,abscisic acid biosynthetic process	Inner membrane component of T3SS, cytoplasmic domain
VIT_205s0020g03010	4.31	4.78	3.14	2.49	2.38	2.4	202	252	128	93	109	93	0.456186	-1.13231	0.00196094	0.0337272	chr5	4745806	4746810	-	VIT_205s0020g03010	--	K13258 2-hydroxyisoflavanone dehydratase [EC:4.2.1.105] | (RefSeq) 2-hydroxyisoflavanone dehydratase (A)	PREDICTED: 2-hydroxyisoflavanone dehydratase-like [Vitis vinifera]	RecName: Full=2-hydroxyisoflavanone dehydratase; EC=3.1.1.1; EC=4.2.1.105; AltName: Full=Carboxylesterase HIDM;	SubName: Full=Uncharacterized protein {ECO:0000313|EMBL:CCB50402.1};	Arylacetamide deacetylase	GO:0033987,2-hydroxyisoflavanone dehydratase activity; GO:0052689,carboxylic ester hydrolase activity; GO:0009813,flavonoid biosynthetic process; GO:0009717,isoflavonoid biosynthetic process; GO:0046287,isoflavonoid metabolic process	Steryl acetyl hydrolase
VIT_217s0000g02360	3.95	4.53	3.93	2.4	2.35	2.55	944	1216	816	457	547	504	0.456048	-1.13274	3.01279e-10	3.24007e-08	chr17	2055894	2088951	-	VIT_217s0000g02360	--	K04733 interleukin-1 receptor-associated kinase 4 [EC:2.7.11.1] | (RefSeq) MDIS1-interacting receptor like kinase 2-like (A)	unnamed protein product, partial [Vitis vinifera]	RecName: Full=MDIS1-interacting receptor like kinase 2 {ECO:0000303|PubMed:26863186}; Short=AtMIK2 {ECO:0000303|PubMed:26863186}; AltName: Full=Probable LRR receptor-like serine/threonine-protein kinase At4g08850; EC=2.7.11.1 {ECO:0000305}; Flags: Precursor;	SubName: Full=Uncharacterized protein {ECO:0000313|EMBL:CCB43283.1};	--	GO:0016021,integral component of membrane; GO:0016020,membrane; GO:0005886,plasma membrane; GO:0009506,plasmodesma; GO:0090406,pollen tube; GO:0005524,ATP binding; GO:0004674,protein serine/threonine kinase activity	TMEM154 protein family
VIT_203s0038g01350	3.63	1.96	4.69	1.56	0.94	2.12	155	94	174	53	39	75	0.456	-1.133	0.00154201	0.0276643	chr3_random	961450	964499	-	VIT_203s0038g01350	--	K22314 glucosinolate gamma-glutamyl hydrolase [EC:3.4.19.16] | (RefSeq) gamma-glutamyl peptidase 5 (A)	unnamed protein product, partial [Vitis vinifera]	RecName: Full=Gamma-glutamyl peptidase 5 {ECO:0000305}; EC=3.4.19.- {ECO:0000305};	SubName: Full=Uncharacterized protein {ECO:0000313|EMBL:CCB60913.1};	Predicted glutamine synthetase	GO:0005829,cytosol; GO:0008233,peptidase activity	Peptidase C26
VIT_210s0003g01120	8.22	9.09	8.11	3.32	4.16	3.95	1026	1276	879	330	506	408	0.455	-1.135	3.33609e-19	1.00457e-16	chr10	2488670	2493474	-	VIT_210s0003g01120	--	--	PREDICTED: uncharacterized protein LOC100241184 isoform X1 [Vitis vinifera]	--	SubName: Full=Uncharacterized protein {ECO:0000313|EMBL:CBI30673.3};	--	--	--
VIT_207s0005g02480	1.72	2.16	2.03	1.07	1.25	1.12	206	292	212	102	146	111	0.45507	-1.13584	0.000219053	0.00582545	chr7	4829507	4832302	-	VIT_207s0005g02480	--	K09422 transcription factor MYB, plant | (RefSeq) transcription factor MYB86 (A)	PREDICTED: transcription factor MYB86 [Vitis vinifera]	RecName: Full=Transcription factor MYB61 {ECO:0000305}; AltName: Full=Myb-related protein 61 {ECO:0000305}; Short=AtMYB61 {ECO:0000303|PubMed:16005292};	SubName: Full=Uncharacterized protein {ECO:0000313|EMBL:CCB60070.1};	Transcription factor, Myb superfamily	GO:0005634,nucleus; GO:0003700,DNA-binding transcription factor activity; GO:0000981,DNA-binding transcription factor activity, RNA polymerase II-specific; GO:0043565,sequence-specific DNA binding; GO:0001135,RNA polymerase II transcription regulator recruiting activity; GO:0044212,transcription regulatory region DNA binding; GO:0030154,cell differentiation; GO:0010087,phloem or xylem histogenesi…	Myb-like DNA-binding domain
VIT_212s0134g00200	1.52	1.47	1.86	0.56	0.69	0.92	92	100	98	27	41	46	0.455	-1.136	0.000699044	0.0150026	chr12	7742675	7743973	+	VIT_212s0134g00200	--	--	PREDICTED: uncharacterized protein LOC100243023 [Vitis vinifera]	--	SubName: Full=Uncharacterized protein {ECO:0000313|EMBL:CCB44731.1};	--	GO:0005737,cytoplasm; GO:0016021,integral component of membrane; GO:0008757,S-adenosylmethionine-dependent methyltransferase activity; GO:0032259,methylation	Methyltransferase domain
VIT_219s0090g01070	48.41	52.72	46.23	28.3	30.4	27.24	4918	6021	4077	2287	3011	2287	0.454615	-1.13728	5.99199e-20	1.92264e-17	chr19	7150398	7152652	+	VIT_219s0090g01070	--	K19891 glucan endo-1,3-beta-glucosidase 1/2/3 [EC:3.2.1.39] | (RefSeq) hypothetical protein (A)	PREDICTED: glucan endo-1,3-beta-glucosidase 12 [Vitis vinifera]	RecName: Full=Glucan endo-1,3-beta-glucosidase 13; EC=3.2.1.39; AltName: Full=(1->3)-beta-glucan endohydrolase 13; Short=(1->3)-beta-glucanase 13; AltName: Full=Beta-1,3-endoglucanase 13; Short=Beta-1,3-glucanase 13; Flags: Precursor;	SubName: Full=Uncharacterized protein {ECO:0000313|EMBL:CBI26687.3};	--	GO:0031225,anchored component of membrane; GO:0046658,anchored component of plasma membrane; GO:0005576,extracellular region; GO:0009505,plant-type cell wall; GO:0005886,plasma membrane; GO:0042973,glucan endo-1,3-beta-D-glucosidase activity; GO:0004553,hydrolase activity, hydrolyzing O-glycosyl compounds; GO:0030247,polysaccharide binding; GO:0005975,carbohydrate metabolic process; GO:0071555,ce…	X8 domain
VIT_201s0010g01000	5.25	5.28	10.05	3.33	2.9	2.98	810	915	1346	409	436	380	0.454	-1.14	0.000350807	0.00848746	chr1	16552045	16556196	+	VIT_201s0010g01000	--	K04733 interleukin-1 receptor-associated kinase 4 [EC:2.7.11.1] | (RefSeq) protein NSP-INTERACTING KINASE 2 (A)	PREDICTED: protein NSP-INTERACTING KINASE 1 [Vitis vinifera]	RecName: Full=Protein NSP-INTERACTING KINASE 1 {ECO:0000303|PubMed:15489295}; Short=AtNIK1 {ECO:0000303|PubMed:15489295}; EC=2.7.11.1 {ECO:0000269|PubMed:15489295}; AltName: Full=LRR receptor-like serine/threonine-protein kinase NIK1 {ECO:0000303|PubMed:15489295}; Flags: Precursor;	SubName: Full=Uncharacterized protein {ECO:0000313|EMBL:CBI27432.3};	--	GO:0005737,cytoplasm; GO:0016021,integral component of membrane; GO:0005654,nucleoplasm; GO:0005886,plasma membrane; GO:0005524,ATP binding; GO:0004672,protein kinase activity; GO:0004675,transmembrane receptor protein serine/threonine kinase activity; GO:0007166,cell surface receptor signaling pathway; GO:0051607,defense response to virus; GO:0040015,negative regulation of multicellular organism…	Leucine Rich Repeat
[truncated: 334 more rows]
