# Supplementary material for: Melatonin alters the secondary metabolite profile of grape berry skin by promoting VvMYB14-mediated ethylene biosynthesis
Source: Hortic Res. 2021 Mar 1;8:43. doi: 10.1038/s41438-021-00478-2 (PMC7917092; doi:10.1038/s41438-021-00478-2)
Supplement: Supplementary file 11 — Table S7 DEGs between the berry skins treated with MT_1-MCP or MT [file 41438_2021_478_MOESM11_ESM.xlsx]

## Sheet: Table S7
Table S7 DEGs between the berry skins treated with MT_1-MCP or MT
ID	MT_1-MCP_1_fpkm	MT_1-MCP_2_fpkm	MT_1-MCP_3_fpkm	MT_1_fpkm	MT_2_fpkm	MT_3_fpkm	MT_1-MCP_1_count	MT_1-MCP_2_count	MT_1-MCP_3_count	MT_1_count	MT_2_count	MT_3_count	FoldChange	log2FoldChange	pvalue	padj	chr	start	end	strand	gene_name	gene_description	KEGG	NR	Swissprot	Tremble	KOG	GO	Pfam
VIT_209s0002g06750	0	0	0	0.02	0	0	0	0	0	1	0	0	#DIV/0!	#DIV/0!	0.834155	NA	chr9	6657579	6658973	-	VIT_209s0002g06750	--	K13434 pathogenesis-related genes transcriptional activator PTI6 | (RefSeq) pathogenesis-related genes transcriptional activator PTI6-like (A)	PREDICTED: ethylene-responsive transcription factor WIN1 [Vitis vinifera]	RecName: Full=Ethylene-responsive transcription factor WIN1; AltName: Full=Protein SHINE 1; AltName: Full=Protein WAX INDUCER 1;	SubName: Full=Uncharacterized protein {ECO:0000313|EMBL:PIN16140.1};	--	GO:0005634,nucleus; GO:0003700,DNA-binding transcription factor activity; GO:0043565,sequence-specific DNA binding; GO:0010143,cutin biosynthetic process; GO:0009873,ethylene-activated signaling pathway; GO:0009414,response to water deprivation; GO:0006351,transcription, DNA-templated; GO:0010166,wax metabolic process	AP2 domain
VIT_209s0002g03890	0	0	0	0.15	0.21	0.42	0	0	0	4	7	12	38.95	5.284	0.00232337	NA	chr9	3602105	3602945	+	VIT_209s0002g03890	--	K03006 DNA-directed RNA polymerase II subunit RPB1 [EC:2.7.7.6] | (RefSeq) early nodulin-like protein 2 (A)	unnamed protein product, partial [Vitis vinifera]	RecName: Full=Mavicyanin;	SubName: Full=Uncharacterized protein {ECO:0000313|EMBL:CBI36092.3};	--	GO:0009055,electron transfer activity; GO:0046872,metal ion binding	Plastocyanin-like domain
VIT_206s0004g06115	0	0	0	0.03	0.1	0.01	0	0	0	4	16	2	34.597	5.113	0.00545389	NA	chr6	6910079	6914810	-	VIT_206s0004g06115	--	K00770 1,4-beta-D-xylan synthase [EC:2.4.2.24] | (RefSeq) cellulose synthase-like protein D5 (A)	hypothetical protein VITISV_033666 [Vitis vinifera]	--	SubName: Full=Uncharacterized protein {ECO:0000313|EMBL:CAN81231.1};	--	--	--
VIT_200s1323g00015	0	0	0	0.2	0.4	0.24	0	0	0	4	10	5	30.993	4.954	0.00689531	NA	chrUn	38484605	38485147	+	VIT_200s1323g00015	--	--	PREDICTED: uncharacterized protein At4g22758 [Vitis vinifera]	--	SubName: Full=Uncharacterized protein {ECO:0000313|EMBL:CCB47498.1};	--	--	--
VIT_204s0043g00300	0	0	0	0.11	0	0.19	0	0	0	6	0	11	30.361	4.924	0.0163605	NA	chr4	13532759	13535228	-	VIT_204s0043g00300	--	K16812 targeting protein for Xklp2 | (RefSeq) protein TPX2-like isoform X1 (A)	unknown gene [Vitis vinifera]	RecName: Full=Protein TPX2; Short=AtTPX2; AltName: Full=Targeting protein for XKLP2;	SubName: Full=Uncharacterized protein {ECO:0000313|EMBL:CAQ58597.1};	--	GO:0009941,chloroplast envelope; GO:0005874,microtubule; GO:0005654,nucleoplasm; GO:0005634,nucleus; GO:0009524,phragmoplast; GO:0005819,spindle; GO:0008017,microtubule binding; GO:0032147,activation of protein kinase activity; GO:0051301,cell division; GO:0000278,mitotic cell cycle; GO:0090307,mitotic spindle assembly; GO:0060236,regulation of mitotic spindle organization; GO:0051225,spindle ass…	Targeting protein for Xklp2 (TPX2)
VIT_219s0015g01660	0	0	0	0	0.23	0.22	0	0	0	0	10	8	29.121	4.864	0.0181097	NA	chr19	10312714	10314781	-	VIT_219s0015g01660	--	K19307 25S rRNA (uracil2634-N3)-methyltransferase [EC:2.1.1.313] | (RefSeq) heavy metal-associated isoprenylated plant protein 41-like (A)	PREDICTED: heavy metal-associated isoprenylated plant protein 41-like [Vitis vinifera]	RecName: Full=Heavy metal-associated isoprenylated plant protein 41 {ECO:0000303|PubMed:21072340, ECO:0000303|PubMed:23368984}; Short=AtHIP41 {ECO:0000303|PubMed:21072340, ECO:0000303|PubMed:23368984}; Flags: Precursor;	SubName: Full=Uncharacterized protein {ECO:0000313|EMBL:CCB62058.1};	Uncharacterized conserved protein	GO:0005737,cytoplasm; GO:0046872,metal ion binding; GO:0004826,phenylalanine-tRNA ligase activity; GO:0006432,phenylalanyl-tRNA aminoacylation	Domain of unknown function (DUF2431)
VIT_204s0044g00380	0	0	0	0.04	0.06	0.21	0	0	0	2	4	11	29.11	4.863	0.0110555	NA	chr4	21120003	21127168	+	VIT_204s0044g00380	--	K17500 integrin-linked kinase-associated serine/threonine phosphatase 2C [EC:3.1.3.16] | (RefSeq) WAT1-related protein At3g18200 isoform X1 (A)	unnamed protein product, partial [Vitis vinifera]	RecName: Full=WAT1-related protein At1g68170;	SubName: Full=Uncharacterized protein {ECO:0000313|EMBL:CBI37618.3};	--	GO:0016021,integral component of membrane; GO:0005886,plasma membrane; GO:0022857,transmembrane transporter activity	MoaC family
VIT_209s0002g06080	0.04	0	0	0.17	0.76	0.36	1	0	0	4	22	9	28.761	4.846	0.00218689	NA	chr9	5886628	5887571	+	VIT_209s0002g06080	--	--	PREDICTED: late embryogenesis abundant protein 2 [Vitis vinifera]	RecName: Full=Late embryogenesis abundant protein 1; AltName: Full=CapLEA-1;	SubName: Full=Uncharacterized protein {ECO:0000313|EMBL:CBI36266.3};	--	--	--
VIT_209s0002g02743	0	0	0	0.12	0.77	0	0	0	0	2	16	0	27.393	4.776	0.0265689	NA	chr9	2477864	2478488	+	VIT_209s0002g02743	--	K06269 serine/threonine-protein phosphatase PP1 catalytic subunit [EC:3.1.3.16] | (RefSeq) serine/threonine-protein phosphatase PP1(5.9)-like (A)	hypothetical protein VITISV_027313 [Vitis vinifera]	RecName: Full=Importin subunit alpha-1b;	SubName: Full=Uncharacterized protein {ECO:0000313|EMBL:CAN76195.1};	Karyopherin (importin) alpha	GO:0005829,cytosol; GO:0005643,nuclear pore; GO:0005654,nucleoplasm; GO:0048471,perinuclear region of cytoplasm; GO:0008139,nuclear localization sequence binding; GO:0008565,protein transporter activity; GO:0006607,NLS-bearing protein import into nucleus	Armadillo/beta-catenin-like repeat
VIT_206s0009g02070	0	0.05	0	0.64	0.3	0.35	0	1	0	14	8	8	26.318	4.718	0.00277871	NA	chr6	14382931	14383522	+	VIT_206s0009g02070	--	K02634 apocytochrome f | (RefSeq) uncharacterized protein LOC111284174 (A)	unnamed protein product, partial [Vitis vinifera]	RecName: Full=Photosystem I assembly protein Ycf4 {ECO:0000255|HAMAP-Rule:MF_00437};	SubName: Full=Uncharacterized protein {ECO:0000313|EMBL:CCB49121.1};	--	GO:0009507,chloroplast; GO:0009535,chloroplast thylakoid membrane; GO:0016021,integral component of membrane; GO:0009522,photosystem I; GO:0048564,photosystem I assembly	Ycf4
VIT_203s0038g03080	0	0	0	0.15	0.16	0.05	0	0	0	6	8	2	26.261	4.715	0.015269	NA	chr3	2204700	2207438	-	VIT_203s0038g03080	--	K22588 acetylserotonin O-methyltransferase, plant [EC:2.1.1.4] | (RefSeq) (R,S)-reticuline 7-O-methyltransferase-like isoform X1 (A)	PREDICTED: (RS)-norcoclaurine 6-O-methyltransferase-like [Vitis vinifera]	RecName: Full=Acetylserotonin O-methyltransferase {ECO:0000305}; EC=2.1.1.4 {ECO:0000269|PubMed:26484897}; AltName: Full=N-acetylserotonin O-methyltransferase {ECO:0000303|PubMed:26484897}; Short=AtASMT {ECO:0000303|PubMed:26484897};	SubName: Full=Uncharacterized protein {ECO:0000313|EMBL:CCB60582.1};	Hydroxyindole-O-methyltransferase and related SAM-dependent methyltransferases	GO:0005737,cytoplasm; GO:0017096,acetylserotonin O-methyltransferase activity; GO:0046983,protein dimerization activity; GO:0030187,melatonin biosynthetic process	Dimerisation domain
VIT_200s1261g00010	0	0	0	0.14	0.06	0.05	0	0	0	8	4	3	25.652	4.681	0.0163771	NA	chrUn	38167342	38169460	+	VIT_200s1261g00010	--	K13459 disease resistance protein RPS2 | (RefSeq) probable disease resistance protein At4g27220 (A)	PREDICTED: putative disease resistance protein At3g14460 [Vitis vinifera]	RecName: Full=Probable disease resistance protein At4g27220;	SubName: Full=Uncharacterized protein {ECO:0000313|EMBL:CCB59170.1};	Apoptotic ATPase	GO:0005886,plasma membrane; GO:0043531,ADP binding; GO:0005524,ATP binding; GO:0006952,defense response; GO:0007165,signal transduction	Leucine rich repeat
VIT_208s0040g02310	0	0	0	0.24	0.13	0.7	0	0	0	3	2	9	24.363	4.607	0.0220549	NA	chr8	13410496	13412625	-	VIT_208s0040g02310	--	--	unnamed protein product, partial [Vitis vinifera]	--	SubName: Full=Uncharacterized protein {ECO:0000313|EMBL:CBI32699.3};	--	--	--
VIT_205s0029g01415	0	0	0	0.13	0.03	0.01	0	0	0	10	3	1	24.201	4.597	0.0253788	NA	chr5	17527864	17530906	+	VIT_205s0029g01415	--	K04730 interleukin-1 receptor-associated kinase 1 [EC:2.7.11.1] | (RefSeq) probable LRR receptor-like serine/threonine-protein kinase At3g47570 (A)	PREDICTED: probable LRR receptor-like serine/threonine-protein kinase At3g47570 [Vitis vinifera]	RecName: Full=Probable LRR receptor-like serine/threonine-protein kinase At3g47570; EC=2.7.11.1; Flags: Precursor;	SubName: Full=Uncharacterized protein {ECO:0000313|EMBL:CAN64322.1};	--	GO:0016021,integral component of membrane; GO:0005886,plasma membrane; GO:0005524,ATP binding; GO:0004674,protein serine/threonine kinase activity	Leucine Rich Repeat
VIT_214s0030g00560	0	0	0	0.66	0.32	0.76	0	0	0	5	3	6	24.107	4.591	0.0202569	NA	chr14	4584915	4585118	-	VIT_214s0030g00560	--	--	unnamed protein product, partial [Vitis vinifera]	RecName: Full=Protein BONZAI 3;	SubName: Full=Uncharacterized protein {ECO:0000313|EMBL:CBI34307.3};	--	GO:0005886,plasma membrane; GO:0005544,calcium-dependent phospholipid binding; GO:0006952,defense response; GO:0060548,negative regulation of cell death; GO:0090332,stomatal closure	--
VIT_211s0016g05680	0	0	0	0	0.9	0.71	0	0	0	0	9	6	24.076	4.59	0.0347817	NA	chr11	5128838	5129607	-	VIT_211s0016g05680	--	--	unnamed protein product, partial [Vitis vinifera]	--	SubName: Full=Uncharacterized protein {ECO:0000313|EMBL:CBI28234.3};	--	--	--
VIT_209s0054g01010	0	0	0	0.12	0.04	0	0	0	0	10	4	0	23.922	4.58	0.0369622	NA	chr9	21880901	21883189	-	VIT_209s0054g01010	--	K15333 tRNA guanosine-2'-O-methyltransferase [EC:2.1.1.34] | (RefSeq) uncharacterized protein LOC104224633 (A)	PREDICTED: subtilisin-like protease SBT1.9 [Vitis vinifera]	RecName: Full=Subtilisin-like protease SBT1.9 {ECO:0000303|PubMed:16193095}; EC=3.4.21.- {ECO:0000255|PROSITE-ProRule:PRU10082}; AltName: Full=Subtilase subfamily 1 member 9 {ECO:0000303|PubMed:16193095}; Short=AtSBT1.9 {ECO:0000303|PubMed:16193095}; Flags: Precursor;	SubName: Full=Uncharacterized protein {ECO:0000313|EMBL:CCB45047.1};	--	GO:0005576,extracellular region; GO:0004252,serine-type endopeptidase activity; GO:0006508,proteolysis	Peptidase inhibitor I9
VIT_207s0129g00010	0	0	0	0.82	0.37	0	0	0	0	9	5	0	23.613	4.562	0.0376288	NA	chr7	15305835	15306420	+	VIT_207s0129g00010	--	--	unnamed protein product, partial [Vitis vinifera]	--	SubName: Full=Uncharacterized protein {ECO:0000313|EMBL:CCB57736.1};	--	GO:0016021,integral component of membrane	--
VIT_206s0080g00770	0	0	0	0.08	0.03	0.39	0	0	0	2	1	10	22.861	4.515	0.0321987	NA	chr6	20766324	20767896	+	VIT_206s0080g00770	--	K01647 citrate synthase [EC:2.3.3.1] | (RefSeq) ABC transporter B family member 18 (A)	PREDICTED: ABC transporter B family member 18 [Vitis vinifera]	RecName: Full=Citrate synthase, glyoxysomal; EC=2.3.3.16; AltName: Full=GCS; Flags: Precursor;	RecName: Full=Citrate synthase {ECO:0000256|RuleBase:RU000441};	Citrate synthase	GO:0009514,glyoxysome; GO:0046912,transferase activity, transferring acyl groups, acyl groups converted into alkyl on transfer; GO:0006097,glyoxylate cycle; GO:0006099,tricarboxylic acid cycle	ABC transporter
VIT_212s0028g00690	0	0	0	0.19	0.27	0	0	0	0	5	9	0	22.383	4.484	0.04387	NA	chr12	1253141	1253864	-	VIT_212s0028g00690	--	K14488 SAUR family protein | (RefSeq) hypothetical protein (A)	PREDICTED: auxin-responsive protein SAUR71 [Vitis vinifera]	RecName: Full=Auxin-responsive protein SAUR71 {ECO:0000305}; AltName: Full=Protein SMALL AUXIN UP RNA 71 {ECO:0000303|PubMed:12036261};	SubName: Full=Uncharacterized protein {ECO:0000313|EMBL:CAN71142.1};	--	GO:0005737,cytoplasm; GO:0009734,auxin-activated signaling pathway; GO:0007275,multicellular organism development; GO:0040008,regulation of growth	Auxin responsive protein
VIT_204s0043g00950	0	0	0	0	0.21	0.56	0	0	0	0	4	9	21.969	4.457	0.0473624	NA	chr4	15563479	15563897	+	VIT_204s0043g00950	--	--	unnamed protein product, partial [Vitis vinifera]	RecName: Full=Protein TRIGALACTOSYLDIACYLGLYCEROL 3, chloroplastic {ECO:0000303|PubMed:17938172}; AltName: Full=ABC transporter I family member 13 {ECO:0000303|PubMed:18299247}; Short=ABC transporter ABCI.13 {ECO:0000303|PubMed:18299247}; Short=AtABCI13 {ECO:0000303|PubMed:18299247}; AltName: Full=Non-intrinsic ABC protein 11 {ECO:0000303|PubMed:11346655}; Short=AtNAP11 {ECO:0000303|PubMed:113466…	SubName: Full=Uncharacterized protein {ECO:0000313|EMBL:CCB44515.1};	Multidrug/pheromone exporter, ABC superfamily	GO:0009507,chloroplast; GO:0009570,chloroplast stroma; GO:0009536,plastid; GO:0005524,ATP binding; GO:0016887,ATPase activity; GO:0005215,transporter activity; GO:0006869,lipid transport	--
VIT_219s0090g00180	0.09	0	0	0.18	0.3	1.58	1	0	0	2	4	18	21.335	4.415	0.0109405	NA	chr19	6323258	6327058	-	VIT_219s0090g00180	--	K07437 cytochrome P450 family 26 subfamily A | (RefSeq) taxadiene 5-alpha hydroxylase-like (A)	unnamed protein product, partial [Vitis vinifera]	RecName: Full=Taxadiene 5-alpha hydroxylase; EC=1.14.99.37;	SubName: Full=Uncharacterized protein {ECO:0000313|EMBL:CBI26617.3};	Cytochrome P450 CYP4/CYP19/CYP26 subfamilies	GO:0016021,integral component of membrane; GO:0020037,heme binding; GO:0005506,iron ion binding; GO:0004497,monooxygenase activity; GO:0050604,taxadiene 5-alpha-hydroxylase activity; GO:0042617,paclitaxel biosynthetic process	--
VIT_205s0077g01340	0	0	0	0.12	0.03	0.07	0	0	0	6	2	4	20.855	4.382	0.0356188	NA	chr5	1085706	1087504	+	VIT_205s0077g01340	--	K16573 gamma-tubulin complex component 6 | (RefSeq) uncharacterized LOC103722329 (A)	PREDICTED: protein trichome birefringence-like 4 [Vitis vinifera]	RecName: Full=Protein trichome birefringence-like 4;	SubName: Full=Uncharacterized protein {ECO:0000313|EMBL:CBI22916.3};	--	GO:0005794,Golgi apparatus; GO:0016021,integral component of membrane; GO:0016413,O-acetyltransferase activity; GO:0071554,cell wall organization or biogenesis	PMR5 N terminal Domain
VIT_205s0029g00070	0	0	0	0.01	0.02	0.03	0	0	0	2	4	6	20.221	4.338	0.0390168	NA	chr5	14146024	14155458	+	VIT_205s0029g00070	--	K13448 calcium-binding protein CML | (RefSeq) probable calcium-binding protein CML22 (A)	PREDICTED: probable calcium-binding protein CML22 isoform X1 [Vitis vinifera]	RecName: Full=Probable calcium-binding protein CML22; AltName: Full=Calmodulin-like protein 22;	SubName: Full=Uncharacterized protein {ECO:0000313|EMBL:CBI17320.3};	Calmodulin and related proteins (EF-Hand superfamily)	GO:0005509,calcium ion binding	Cytoskeletal-regulatory complex EF hand
VIT_200s0211g00170	0	0.06	0	0.56	0.41	0.22	0	1	0	10	9	4	19.758	4.304	0.0104282	NA	chrUn	12996841	12997320	+	VIT_200s0211g00170	--	--	unnamed protein product, partial [Vitis vinifera]	--	SubName: Full=Uncharacterized protein {ECO:0000313|EMBL:CBI25707.3};	--	--	--
VIT_206s0061g00530	0	0	0	0.09	0.01	0.06	0	0	0	6	1	4	19.366	4.275	0.0487821	NA	chr6	17991682	17994494	-	VIT_206s0061g00530	--	K16298 serine carboxypeptidase-like clade IV [EC:3.4.16.-] | (RefSeq) serine carboxypeptidase-like (A)	PREDICTED: serine carboxypeptidase-like [Vitis vinifera]	RecName: Full=Serine carboxypeptidase-like 48; EC=3.4.16.-; Flags: Precursor;	RecName: Full=Carboxypeptidase {ECO:0000256|RuleBase:RU361156}; EC=3.4.16.- {ECO:0000256|RuleBase:RU361156};	Serine carboxypeptidases (lysosomal cathepsin A)	GO:0005576,extracellular region; GO:0005773,vacuole; GO:0004185,serine-type carboxypeptidase activity; GO:0051603,proteolysis involved in cellular protein catabolic process	Serine carboxypeptidase
VIT_207s0005g06110	0	0	0	0.06	0.04	0.06	0	0	0	4	3	4	18.76	4.23	0.0477379	NA	chr7	10892545	10894323	-	VIT_207s0005g06110	--	K04733 interleukin-1 receptor-associated kinase 4 [EC:2.7.11.1] | (RefSeq) wall-associated receptor kinase 5-like (A)	PREDICTED: uncharacterized protein LOC100263724 [Vitis vinifera]	--	SubName: Full=Uncharacterized protein {ECO:0000313|EMBL:CCB60263.1};	--	GO:0005576,extracellular region; GO:0009405,pathogenesis	Clostridium epsilon toxin ETX/Bacillus mosquitocidal toxin MTX2
VIT_219s0027g01745	0	0.02	0	0.19	0.06	0.04	0	1	0	10	4	2	14.096	3.817	0.0398895	NA	chr19	22034763	22036193	-	VIT_219s0027g01745	--	K13459 disease resistance protein RPS2 | (RefSeq) probable disease resistance protein At5g63020 (A)	PREDICTED: probable disease resistance protein At5g63020 isoform X1 [Vitis vinifera]	RecName: Full=Probable disease resistance protein At1g61180;	SubName: Full=Disease resistance protein RPS5-like protein 1 {ECO:0000313|EMBL:AGF69197.1};	Apoptotic ATPase	GO:0043531,ADP binding; GO:0005524,ATP binding; GO:0006952,defense response; GO:0007165,signal transduction	Bacterial TniB protein
VIT_218s0041g02140	0	0	0.09	0.39	0.36	0.42	0	0	2	9	10	10	13.705	3.777	0.0103955	NA	chr18	27268849	27284583	+	VIT_218s0041g02140	--	K09260 MADS-box transcription enhancer factor 2A | (RefSeq) MADS-box transcription factor 26-like (A)	PREDICTED: agamous-like MADS-box protein AGL12 [Vitis vinifera]	RecName: Full=MADS-box transcription factor 26; AltName: Full=FDRMADS3; AltName: Full=OsMADS26; AltName: Full=RMADS220;	SubName: Full=Uncharacterized protein {ECO:0000313|EMBL:CBI39226.3};	MADS box transcription factor	GO:0005634,nucleus; GO:0003700,DNA-binding transcription factor activity; GO:0046983,protein dimerization activity; GO:0000977,RNA polymerase II regulatory region sequence-specific DNA binding; GO:0045944,positive regulation of transcription by RNA polymerase II; GO:0006351,transcription, DNA-templated	K-box region
VIT_214s0066g01970	0.06	0	0	0.08	0.28	0.34	2	0	0	3	13	13	12.993	3.7	0.0146182	NA	chr14	28234314	28235318	+	VIT_214s0066g01970	--	K01388 matrix metalloproteinase-1 (interstitial collagenase) [EC:3.4.24.7] | (RefSeq) metalloendoproteinase 3-MMP-like (A)	PREDICTED: metalloendoproteinase 2-MMP [Vitis vinifera]	RecName: Full=Metalloendoproteinase 2-MMP {ECO:0000303|PubMed:10574937}; Short=At2-MMP {ECO:0000303|PubMed:10574937}; EC=3.4.24.- {ECO:0000305}; Flags: Precursor;	SubName: Full=Uncharacterized protein {ECO:0000313|EMBL:CCB58555.1};	Gelatinase A and related matrix metalloproteases	GO:0031225,anchored component of membrane; GO:0031012,extracellular matrix; GO:0005886,plasma membrane; GO:0004222,metalloendopeptidase activity; GO:0008270,zinc ion binding; GO:0080186,developmental vegetative growth; GO:0007275,multicellular organism development; GO:1900056,negative regulation of leaf senescence; GO:2000028,regulation of photoperiodism, flowering; GO:0046686,response to cadmium…	Metallo-peptidase family M12B Reprolysin-like
VIT_200s0187g00305	0.05	0	0	0.19	0.24	0.16	2	0	0	8	12	7	12.136	3.601	0.0162754	NA	chrUn	9231926	9233044	-	VIT_200s0187g00305	--	K17275 plastin-1 | (RefSeq) fimbrin-4-like isoform X1 (A)	PREDICTED: acyl-CoA--sterol O-acyltransferase 1-like [Vitis vinifera]	RecName: Full=Acyl-CoA--sterol O-acyltransferase 1; EC=2.3.1.-; AltName: Full=Sterol O-acyltransferase 1;	SubName: Full=Uncharacterized protein {ECO:0000313|EMBL:CAN64383.1};	--	GO:0016021,integral component of membrane; GO:0008374,O-acyltransferase activity; GO:0016127,sterol catabolic process; GO:0034434,sterol esterification	MBOAT, membrane-bound O-acyltransferase family
VIT_215s0024g01680	0	0.22	0	0.53	0.96	1.02	0	2	0	5	11	10	11.899	3.573	0.0190684	NA	chr15	3521556	3521808	-	VIT_215s0024g01680	--	K12614 ATP-dependent RNA helicase DDX6/DHH1 [EC:3.6.4.13] | (RefSeq) DEAD-box ATP-dependent RNA helicase 8-like (A)	unnamed protein product, partial [Vitis vinifera]	--	SubName: Full=Uncharacterized protein {ECO:0000313|EMBL:CBI39958.3};	--	--	--
VIT_213s0047g00140	0	0.07	0	0.23	0.35	0.19	0	2	0	7	13	6	11.754	3.555	0.0198732	NA	chr13	15566045	15567976	-	VIT_213s0047g00140	--	K04733 interleukin-1 receptor-associated kinase 4 [EC:2.7.11.1] | (RefSeq) probable LRR receptor-like serine/threonine-protein kinase At1g53440 (A)	unnamed protein product, partial [Vitis vinifera]	RecName: Full=Probable LRR receptor-like serine/threonine-protein kinase At1g29720; EC=2.7.11.1; Flags: Precursor;	SubName: Full=Uncharacterized protein {ECO:0000313|EMBL:CBI29163.3};	--	GO:0016021,integral component of membrane; GO:0005886,plasma membrane; GO:0005524,ATP binding; GO:0004674,protein serine/threonine kinase activity	Malectin domain
VIT_217s0000g01030	0	0	0.3	0.76	1.11	1.31	0	0	2	5	9	9	10.804	3.433	0.0287914	NA	chr17	743825	744116	-	VIT_217s0000g01030	--	K22418 11beta/17beta-hydroxysteroid dehydrogenase [EC:1.1.1.146 1.1.1.-] | (RefSeq) 11-beta-hydroxysteroid dehydrogenase 1B-like (A)	unnamed protein product, partial [Vitis vinifera]	RecName: Full=11-beta-hydroxysteroid dehydrogenase-like 6; EC=1.1.1.-; AltName: Full=17-beta-hydroxysteroid dehydrogenase-like 6; EC=1.1.1.-; AltName: Full=Hydroxysteroid dehydrogenase 6; Short=AtHSD6;	SubName: Full=Uncharacterized protein {ECO:0000313|EMBL:CBI15700.3};	Predicted dehydrogenase	GO:0016021,integral component of membrane; GO:0016491,oxidoreductase activity; GO:0006694,steroid biosynthetic process	short chain dehydrogenase
VIT_206s0080g00760	0	0.05	0	0.05	0.21	0.25	0	2	0	2	10	10	10.002	3.322	0.0415254	NA	chr6	20755029	20756266	+	VIT_206s0080g00760	--	--	PREDICTED: uncharacterized protein LOC100258720 [Vitis vinifera]	--	SubName: Full=Uncharacterized protein {ECO:0000313|EMBL:CAN68427.1};	--	--	Pollen proteins Ole e I like
VIT_212s0035g01280	0	0	0	0.05	0	0.03	1	1	0	11	1	8	9.671	3.274	0.0451123	NA	chr12	21068036	21105721	+	VIT_212s0035g01280	--	K13459 disease resistance protein RPS2 | (RefSeq) disease resistance protein RFL1-like (A)	unnamed protein product, partial [Vitis vinifera]	RecName: Full=Disease resistance protein At4g27190;	SubName: Full=Uncharacterized protein {ECO:0000313|EMBL:CBI29677.3};	Apoptotic ATPase	GO:0005886,plasma membrane; GO:0043531,ADP binding; GO:0005524,ATP binding; GO:0006952,defense response; GO:0007165,signal transduction	ATPase family associated with various cellular activities (AAA)
VIT_218s0001g14890	0	0	0.02	0.04	0.11	0.05	0	0	2	4	12	5	9.579	3.26	0.0461504	NA	chr18	12935786	12938228	-	VIT_218s0001g14890	--	K14432 ABA responsive element binding factor | (RefSeq) ZIP1; ABSCISIC ACID-INSENSITIVE 5-like protein 2 (A)	PREDICTED: protein FD [Vitis vinifera]	RecName: Full=Protein FD {ECO:0000303|PubMed:16099980}; AltName: Full=bZIP transcription factor 14 {ECO:0000303|PubMed:11906833}; Short=AtbZIP14 {ECO:0000303|PubMed:11906833};	SubName: Full=Uncharacterized protein {ECO:0000313|EMBL:CCB46070.1};	--	GO:0005634,nucleus; GO:0003677,DNA binding; GO:0003700,DNA-binding transcription factor activity; GO:0043621,protein self-association; GO:0009648,photoperiodism; GO:0009911,positive regulation of flower development; GO:0045893,positive regulation of transcription, DNA-templated; GO:0009909,regulation of flower development; GO:2000028,regulation of photoperiodism, flowering; GO:0006355,regulation …	bZIP transcription factor
VIT_218s0001g08750	0.1	0	0	0.38	0.31	0.18	2	0	0	8	8	4	9.038	3.176	0.0499767	NA	chr18	7253742	7254309	-	VIT_218s0001g08750	--	--	PREDICTED: uncharacterized protein LOC100267736 [Vitis vinifera]	--	SubName: Full=Uncharacterized protein {ECO:0000313|EMBL:CBI19371.3};	--	--	--
VIT_209s0096g00680	0	0.04	0.08	0.17	0.13	0.7	0	2	4	9	8	38	8.945	3.161	0.00285138	0.0349367	chr9	12148767	12150257	-	VIT_209s0096g00680	--	K13065 shikimate O-hydroxycinnamoyltransferase [EC:2.3.1.133] | (RefSeq) shikimate O-hydroxycinnamoyltransferase-like (A)	PREDICTED: shikimate O-hydroxycinnamoyltransferase [Vitis vinifera]	RecName: Full=Shikimate O-hydroxycinnamoyltransferase; EC=2.3.1.133; AltName: Full=Hydroxycinnamoyl transferase; AltName: Full=Hydroxycinnamoyl-Coenzyme A shikimate/quinate hydroxycinnamoyltransferase;	SubName: Full=Uncharacterized protein {ECO:0000313|EMBL:CCB57571.1};	--	GO:0005737,cytoplasm; GO:0005829,cytosol; GO:0016020,membrane; GO:0047205,quinate O-hydroxycinnamoyltransferase activity; GO:0047172,shikimate O-hydroxycinnamoyltransferase activity; GO:0010252,auxin homeostasis; GO:0071555,cell wall organization; GO:0009809,lignin biosynthetic process; GO:0009963,positive regulation of flavonoid biosynthetic process	Transferase family
VIT_218s0001g03040	0.04	0	0.11	0.38	0.44	0.37	1	0	3	10	14	10	7.902	2.982	0.0124836	NA	chr18_random	3080985	3081688	+	VIT_218s0001g03040	--	K19613 leucine-rich repeat protein SHOC2 | (RefSeq) disease resistance protein RPS4-like (A)	unnamed protein product, partial [Vitis vinifera]	RecName: Full=Disease resistance protein RPS4 {ECO:0000303|PubMed:10571887}; AltName: Full=Resistance to Pseudomonas syringae 4 {ECO:0000303|PubMed:10571887}; AltName: Full=TIR-NBS-LRR class disease resistance protein {ECO:0000312|EMBL:AED95221.1};	SubName: Full=Uncharacterized protein {ECO:0000313|EMBL:CBI35541.3};	--	GO:0005737,cytoplasm; GO:0012505,endomembrane system; GO:0016020,membrane; GO:0005634,nucleus; GO:0043531,ADP binding; GO:0042802,identical protein binding; GO:0004872,NA; GO:0009870,defense response signaling pathway, resistance gene-dependent; GO:0042742,defense response to bacterium; GO:0009626,plant-type hypersensitive response	--
VIT_212s0059g02680	0.02	0	0.02	0.16	0.11	0.09	2	0	2	14	12	8	7.902	2.982	0.0117508	NA	chr12	7386025	7390581	+	VIT_212s0059g02680	--	K05740 diaphanous 1 | (RefSeq) LOW QUALITY PROTEIN: formin-like protein 5 (A)	PREDICTED: formin-like protein 3 [Vitis vinifera]	RecName: Full=Formin-like protein 3; Short=AtFH3; Short=AtFORMIN-3; Flags: Precursor;	RecName: Full=Formin-like protein {ECO:0000256|RuleBase:RU361260};	Rho GTPase effector BNI1 and related formins	GO:0016021,integral component of membrane	Formin Homology 2 Domain
VIT_209s0002g07610	0	0	0.03	0.13	0.05	0.06	0	0	3	12	6	6	7.752	2.954	0.0414885	NA	chr9	7777208	7796453	+	VIT_209s0002g07610	--	K13466 EIX receptor 1/2 | (RefSeq) Eix1; EIX receptor 1 (A)	PREDICTED: LRR receptor-like serine/threonine-protein kinase GSO1 isoform X1 [Vitis vinifera]	RecName: Full=Receptor-like protein 1 {ECO:0000303|PubMed:18434605}; Short=AtRLP1 {ECO:0000303|PubMed:18434605}; AltName: Full=Receptor of eMax {ECO:0000303|PubMed:23898033}; Flags: Precursor;	SubName: Full=Uncharacterized protein {ECO:0000313|EMBL:CCB59642.1};	FOG: Leucine rich repeat	GO:0016021,integral component of membrane; GO:0042742,defense response to bacterium	Leucine Rich Repeat
VIT_207s0005g05180	0	0.26	0	0.52	0.63	0.83	0	6	0	12	18	20	7.708	2.946	0.00617544	NA	chr7	9125191	9125817	-	VIT_207s0005g05180	--	--	--	--	--	--	--	--
VIT_211s0016g04890	0.02	0	0.04	0.27	0.14	0.09	1	0	2	12	8	4	7.523	2.911	0.0372109	NA	chr11	4209741	4211787	+	VIT_211s0016g04890	--	K04733 interleukin-1 receptor-associated kinase 4 [EC:2.7.11.1] | (RefSeq) receptor-like serine/threonine-protein kinase SD1-8 (A)	PREDICTED: G-type lectin S-receptor-like serine/threonine-protein kinase At1g11330 isoform X4 [Vitis vinifera]	RecName: Full=G-type lectin S-receptor-like serine/threonine-protein kinase At1g11330; EC=2.7.11.1; Flags: Precursor;	SubName: Full=Uncharacterized protein {ECO:0000313|EMBL:CCB51566.1};	--	GO:0016021,integral component of membrane; GO:0005886,plasma membrane; GO:0005524,ATP binding; GO:0005516,calmodulin binding; GO:0030246,carbohydrate binding; GO:0004674,protein serine/threonine kinase activity; GO:0006468,protein phosphorylation; GO:0048544,recognition of pollen	Kinetochore Sim4 complex subunit FTA2
VIT_214s0081g00520	0	0	0	0.21	0	0	0	0	0	4	0	0	7.189	2.846	0.438177	NA	chr14	8660502	8661017	-	VIT_214s0081g00520	--	K09286 EREBP-like factor | (RefSeq) ethylene-responsive transcription factor 12-like (A)	PREDICTED: ethylene-responsive transcription factor 9-like [Vitis vinifera]	RecName: Full=Ethylene-responsive transcription factor 12; Short=AtERF12; AltName: Full=Ethylene-responsive element-binding factor 12; Short=EREBP-12;	SubName: Full=Uncharacterized protein {ECO:0000313|EMBL:CBI35177.3};	--	GO:0005634,nucleus; GO:0003677,DNA binding; GO:0003700,DNA-binding transcription factor activity; GO:0006952,defense response; GO:0009873,ethylene-activated signaling pathway; GO:0006351,transcription, DNA-templated	AP2 domain
VIT_217s0053g00493	0	0	0.1	0.2	0.2	0.28	0	0	4	8	10	12	7.16	2.84	0.0287274	NA	chr17	15340605	15341709	+	VIT_217s0053g00493	--	--	PREDICTED: uncharacterized protein LOC104882431 [Vitis vinifera]	--	SubName: Full=Uncharacterized protein {ECO:0000313|EMBL:CAN63677.1};	--	GO:0016021,integral component of membrane	Domain of unknown function (DUF4408)
VIT_203s0038g02780	0.07	0	0.21	0.62	0.57	0.73	1	0	3	9	10	11	7.067	2.821	0.0219761	NA	chr3	1949288	1949676	+	VIT_203s0038g02780	--	K02892 large subunit ribosomal protein L23 | (RefSeq) rpl23, C4D86_pgp001; ribosomal protein L23 (A)	unnamed protein product, partial [Vitis vinifera]	RecName: Full=50S ribosomal protein L23, chloroplastic;	SubName: Full=Uncharacterized protein {ECO:0000313|EMBL:CBI37833.3};	--	GO:0009507,chloroplast; GO:0022625,cytosolic large ribosomal subunit; GO:0003723,RNA binding; GO:0019843,rRNA binding; GO:0003735,structural constituent of ribosome; GO:0000027,ribosomal large subunit assembly; GO:0006412,translation	Ribosomal protein L23
VIT_218s0001g11175	0.08	0.04	0.04	0.12	0.43	0.51	4	2	2	6	26	26	6.568	2.716	0.00318188	0.0378137	chr18	9486196	9490177	-	VIT_218s0001g11175	--	--	PREDICTED: uncharacterized protein LOC104882538 [Vitis vinifera]	--	SubName: Full=Uncharacterized protein {ECO:0000313|EMBL:CAN78393.1};	--	GO:0016021,integral component of membrane; GO:0009055,electron transfer activity	Plastocyanin-like domain
VIT_203s0038g02050	0.32	0	0.23	1.15	0.81	1.48	8	0	6	30	26	40	6.433	2.685	0.000276033	0.00553438	chr3	1412118	1412819	+	VIT_203s0038g02050	--	K01870 isoleucyl-tRNA synthetase [EC:6.1.1.5] | (RefSeq) isoleucine--tRNA ligase, chloroplastic/mitochondrial-like (A)	PREDICTED: dirigent protein 23-like [Vitis vinifera]	RecName: Full=Dirigent protein 23; Short=AtDIR23; Flags: Precursor;	RecName: Full=Dirigent protein {ECO:0000256|RuleBase:RU363099};	--	GO:0048046,apoplast; GO:0016853,isomerase activity	Dirigent-like protein
VIT_218s0001g10710	0.05	0	0.1	0.7	0.16	0.05	2	0	4	29	8	2	6.278	2.65	0.0277742	NA	chr18	9023237	9026411	-	VIT_218s0001g10710	--	K14016 ubiquitin fusion degradation protein 1 | (RefSeq) B3 domain-containing protein At3g19184-like (A)	unnamed protein product, partial [Vitis vinifera]	RecName: Full=B3 domain-containing protein At5g42700;	SubName: Full=Uncharacterized protein {ECO:0000313|EMBL:CBI19534.3};	--	GO:0005634,nucleus; GO:0003677,DNA binding; GO:0006355,regulation of transcription, DNA-templated; GO:0006351,transcription, DNA-templated	B3 DNA binding domain
VIT_202s0025g01730	0.02	0	0.02	0.02	0.07	0.14	2	0	2	2	9	16	6.275	2.65	0.0465011	NA	chr2	1643528	1647618	+	VIT_202s0025g01730	--	K09458 3-oxoacyl-[acyl-carrier-protein] synthase II [EC:2.3.1.179] | (RefSeq) 3-oxoacyl-[acyl-carrier-protein] synthase I, chloroplastic (A)	PREDICTED: 3-oxoacyl-[acyl-carrier-protein]	RecName: Full=3-oxoacyl-[acyl-carrier-protein] synthase I, chloroplastic; EC=2.3.1.41; AltName: Full=Beta-ketoacyl-ACP synthase I; Short=KAS I; Flags: Precursor;	SubName: Full=Uncharacterized protein {ECO:0000313|EMBL:CBI34509.3};	3-oxoacyl-(acyl-carrier-protein) synthase (I and II)	GO:0009570,chloroplast stroma; GO:0004315,3-oxoacyl-[acyl-carrier-protein] synthase activity; GO:0006633,fatty acid biosynthetic process	Thiolase, C-terminal domain
VIT_213s0019g01190	0	0	0.12	0.34	0.2	0.19	0	0	5	14	10	8	6.158	2.622	0.0357043	NA	chr13_random	2861169	2865246	+	VIT_213s0019g01190	--	K16573 gamma-tubulin complex component 6 | (RefSeq) uncharacterized LOC103722329 (A)	PREDICTED: protein trichome birefringence-like 38 [Vitis vinifera]	RecName: Full=Protein trichome birefringence-like 38;	SubName: Full=Uncharacterized protein {ECO:0000313|EMBL:CBI17736.3};	--	GO:0005794,Golgi apparatus; GO:0016021,integral component of membrane; GO:0016413,O-acetyltransferase activity; GO:0071554,cell wall organization or biogenesis	PMR5 N terminal Domain
VIT_218s0075g00440	0.05	0.07	0	0.24	0.13	0.32	4	6	0	21	14	29	6.006	2.586	0.00308037	0.0368847	chr18	21853930	21856570	-	VIT_218s0075g00440	--	K19613 leucine-rich repeat protein SHOC2 | (RefSeq) hypothetical protein (A)	unnamed protein product, partial [Vitis vinifera]	RecName: Full=TMV resistance protein N;	SubName: Full=Uncharacterized protein {ECO:0000313|EMBL:CBI18280.3};	--	GO:0005737,cytoplasm; GO:0043531,ADP binding; GO:0005524,ATP binding; GO:0009626,plant-type hypersensitive response; GO:0007165,signal transduction	Leucine Rich repeats (2 copies)
VIT_202s0025g01055	0.03	0	0.11	0.2	0.24	0.33	2	0	8	15	22	26	5.949	2.573	0.00396213	0.0445397	chr2	1042027	1044051	+	VIT_202s0025g01055	--	K13434 pathogenesis-related genes transcriptional activator PTI6 | (RefSeq) pathogenesis-related genes transcriptional activator PTI6-like (A)	PREDICTED: ethylene-responsive transcription factor CRF2 [Vitis vinifera]	RecName: Full=Ethylene-responsive transcription factor CRF2; AltName: Full=Protein CYTOKININ RESPONSE FACTOR 2;	SubName: Full=Uncharacterized protein {ECO:0000313|EMBL:CAN77118.1};	--	GO:0005737,cytoplasm; GO:0005634,nucleus; GO:0003700,DNA-binding transcription factor activity; GO:0042802,identical protein binding; GO:0043565,sequence-specific DNA binding; GO:0048825,cotyledon development; GO:0009736,cytokinin-activated signaling pathway; GO:0009873,ethylene-activated signaling pathway; GO:0048364,root development; GO:0006351,transcription, DNA-templated	AP2 domain
VIT_202s0025g01055	0.03	0	0.11	0.2	0.24	0.33	2	0	8	15	22	26	5.949	2.573	0.00396213	0.0445397	chr2	1042027	1044051	+	VIT_202s0025g01055	--	K13434 pathogenesis-related genes transcriptional activator PTI6 | (RefSeq) pathogenesis-related genes transcriptional activator PTI6-like (A)	PREDICTED: ethylene-responsive transcription factor CRF2 [Vitis vinifera]	RecName: Full=Ethylene-responsive transcription factor CRF2; AltName: Full=Protein CYTOKININ RESPONSE FACTOR 2;	SubName: Full=Uncharacterized protein {ECO:0000313|EMBL:CAN77118.1};	--	GO:0005737,cytoplasm; GO:0005634,nucleus; GO:0003700,DNA-binding transcription factor activity; GO:0042802,identical protein binding; GO:0043565,sequence-specific DNA binding; GO:0048825,cotyledon development; GO:0009736,cytokinin-activated signaling pathway; GO:0009873,ethylene-activated signaling pathway; GO:0048364,root development; GO:0006351,transcription, DNA-templated	AP2 domain
VIT_209s0002g01110	0.04	0	0.08	0.19	0.06	0.37	2	0	4	10	4	20	5.521	2.465	0.0340768	NA	chr9	845689	847480	-	VIT_209s0002g01110	--	K04733 interleukin-1 receptor-associated kinase 4 [EC:2.7.11.1] | (RefSeq) putative receptor-like protein kinase At1g72540 (A)	PREDICTED: serine/threonine-protein kinase At5g01020 [Vitis vinifera]	RecName: Full=Serine/threonine-protein kinase RIPK {ECO:0000305}; EC=2.7.11.1 {ECO:0000305|PubMed:21320696}; AltName: Full=ACIK1A/PBL14; AltName: Full=ACRE protein ortholog 264A {ECO:0000305}; Short=AtACRE264a {ECO:0000303|PubMed:15181213}; AltName: Full=PBS1-like protein 14 {ECO:0000303|PubMed:20413097}; AltName: Full=RPM1-induced protein kinase {ECO:0000303|PubMed:21320696};	SubName: Full=Uncharacterized protein {ECO:0000313|EMBL:CBI35860.3};	Serine/threonine protein kinase	GO:0005886,plasma membrane; GO:0005524,ATP binding; GO:0004674,protein serine/threonine kinase activity; GO:0004675,transmembrane receptor protein serine/threonine kinase activity; GO:0007166,cell surface receptor signaling pathway; GO:0042742,defense response to bacterium; GO:0006468,protein phosphorylation	Protein-kinase domain of FAM69
VIT_200s0301g00190	0.04	0.02	0	0.04	0.13	0.12	4	2	0	5	18	14	5.488	2.456	0.0279159	NA	chrUn	22233880	22238054	-	VIT_200s0301g00190	--	K12309 beta-galactosidase [EC:3.2.1.23] | (RefSeq) AT3g52840/F8J2_10 (A)	PREDICTED: beta-galactosidase 6 [Vitis vinifera]	RecName: Full=Beta-galactosidase 6; Short=Lactase 6; EC=3.2.1.23; Flags: Precursor;	SubName: Full=Uncharacterized protein {ECO:0000313|EMBL:CCB45171.1}; Flags: Fragment;	Beta-galactosidase	GO:0048046,apoplast; GO:0005618,cell wall; GO:0005773,vacuole; GO:0004565,beta-galactosidase activity; GO:0030246,carbohydrate binding; GO:0005975,carbohydrate metabolic process	Galactose binding lectin domain
VIT_203s0063g01820	0.03	0.03	0.06	0.19	0.34	0.15	2	2	4	12	26	10	5.428	2.441	0.00863304	NA	chr3	5156485	5158183	-	VIT_203s0063g01820	--	K01723 hydroperoxide dehydratase [EC:4.2.1.92] | (RefSeq) allene oxide synthase 3 (A)	PREDICTED: allene oxide synthase 3 [Vitis vinifera]	RecName: Full=Allene oxide synthase 3 {ECO:0000303|PubMed:12351632}; Short=LeAOS3 {ECO:0000303|PubMed:12351632}; EC=4.2.1.92 {ECO:0000269|PubMed:12351632}; AltName: Full=Allene oxide cyclase {ECO:0000303|PubMed:12351632}; EC=5.3.99.6 {ECO:0000269|PubMed:12351632}; AltName: Full=Cytochrome P450 CYP74C3 {ECO:0000303|PubMed:12351632}; AltName: Full=Cytochrome P450 CYP74D1 {ECO:0000303|PubMed:1707379…	SubName: Full=Uncharacterized protein {ECO:0000313|EMBL:CCB56940.1};	--	GO:0046423,allene-oxide cyclase activity; GO:0020037,heme binding; GO:0047987,hydroperoxide dehydratase activity; GO:0005506,iron ion binding; GO:0004497,monooxygenase activity; GO:0016705,oxidoreductase activity, acting on paired donors, with incorporation or reduction of molecular oxygen; GO:0006952,defense response; GO:0031408,oxylipin biosynthetic process; GO:0016125,sterol metabolic process	Cytochrome P450
VIT_208s0007g08450	0.01	0.01	0.01	0.03	0.04	0.14	2	2	2	4	8	22	5.351	2.42	0.0297808	NA	chr8	21783997	21788294	-	VIT_208s0007g08450	--	K20718 LRR receptor-like serine/threonine-protein kinase ERECTA [EC:2.7.11.1] | (RefSeq) LOW QUALITY PROTEIN: LRR receptor-like serine/threonine-protein kinase ERECTA (A)	PREDICTED: leucine-rich repeat receptor-like tyrosine-protein kinase PXC3 [Vitis vinifera]	RecName: Full=Leucine-rich repeat receptor-like tyrosine-protein kinase PXC3 {ECO:0000305}; EC=2.7.10.1; AltName: Full=Protein PXY/TDR-CORRELATED 3 {ECO:0000303|PubMed:23815750}; Flags: Precursor;	SubName: Full=Uncharacterized protein {ECO:0000313|EMBL:CAN69090.1};	--	GO:0016021,integral component of membrane; GO:0005886,plasma membrane; GO:0005524,ATP binding; GO:0004714,transmembrane receptor protein tyrosine kinase activity	Kinase-like
VIT_200s0245g00030	0	0	0.14	0.35	0.19	0.18	0	0	6	15	10	8	5.313	2.41	0.0487397	NA	chrUn	16913755	16915069	+	VIT_200s0245g00030	--	--	unnamed protein product, partial [Vitis vinifera]	RecName: Full=Membrane protein of ER body-like protein;	SubName: Full=Uncharacterized protein {ECO:0000313|EMBL:CCB62767.1};	--	GO:0005783,endoplasmic reticulum; GO:0005789,endoplasmic reticulum membrane; GO:0010168,ER body; GO:0016021,integral component of membrane; GO:0016020,membrane; GO:0005381,iron ion transmembrane transporter activity; GO:0005384,manganese ion transmembrane transporter activity; GO:0030026,cellular manganese ion homeostasis; GO:0071281,cellular response to iron ion; GO:0006880,intracellular sequest…	VIT family
VIT_200s1490g00010	0.72	0.91	0.73	1.01	10.23	0.86	18	23	19	26	323	23	5.191	2.376	NA	NA	chrUn	39244805	39246837	+	VIT_200s1490g00010	--	K05907 adenylyl-sulfate reductase (glutathione) [EC:1.8.4.9] | (RefSeq) 5'-adenylylsulfate reductase 3, chloroplastic (A)	unnamed protein product, partial [Vitis vinifera]	RecName: Full=5'-adenylylsulfate reductase 1, chloroplastic; EC=1.8.4.9; AltName: Full=3'-phosphoadenosine-5'-phosphosulfate reductase homolog 19; Short=PAPS reductase homolog 19; Short=Prh-19; AltName: Full=Adenosine 5'-phosphosulfate 5'-adenylylsulfate sulfotransferase 1; Short=APS sulfotransferase 1; AltName: Full=Thioredoxin-independent APS reductase 1; Flags: Precursor;	SubName: Full=Uncharacterized protein {ECO:0000313|EMBL:CCB50212.1}; Flags: Fragment;	Phosphoadenosine phosphosulfate reductase	GO:0009507,chloroplast; GO:0009570,chloroplast stroma; GO:0009536,plastid; GO:0051539,4 iron, 4 sulfur cluster binding; GO:0033741,adenylyl-sulfate reductase (glutathione) activity; GO:0009973,adenylyl-sulfate reductase activity; GO:0046872,metal ion binding; GO:0004604,phosphoadenylyl-sulfate reductase (thioredoxin) activity; GO:0045454,cell redox homeostasis; GO:0019344,cysteine biosynthetic pr…	Phosphoadenosine phosphosulfate reductase family
VIT_207s0005g01580	0.14	0	0.34	0.68	0.56	1.18	4	0	10	20	20	36	5.183	2.374	0.00364563	0.0419084	chr7	4071495	4072286	-	VIT_207s0005g01580	--	K01051 pectinesterase [EC:3.1.1.11] | (RefSeq) probable pectinesterase/pectinesterase inhibitor 21 (A)	PREDICTED: pectinesterase inhibitor-like [Vitis vinifera]	--	SubName: Full=Uncharacterized protein {ECO:0000313|EMBL:CAN74589.1};	--	GO:0004857,enzyme inhibitor activity	Plant invertase/pectin methylesterase inhibitor
VIT_205s0165g00170	0.13	0.31	0	0.61	0.69	0.88	2	5	0	10	14	15	5.118	2.356	0.0243433	NA	chr5	21635292	21635735	+	VIT_205s0165g00170	--	K21440 ankyrin repeat domain-containing protein 50 | (RefSeq) ankyrin repeat-containing protein At5g02620 (A)	unnamed protein product, partial [Vitis vinifera]	--	SubName: Full=Uncharacterized protein {ECO:0000313|EMBL:CBI31369.3};	--	--	Ankyrin repeats (3 copies)
VIT_208s0007g02720	0.01	0.1	0.02	0.26	0.15	0.25	1	10	2	26	18	26	5.086	2.347	0.00403618	0.0451914	chr8	16808765	16812337	-	VIT_208s0007g02720	--	K13070 momilactone-A synthase [EC:1.1.1.295] | (RefSeq) momilactone A synthase (A)	PREDICTED: secoisolariciresinol dehydrogenase-like isoform X2 [Vitis vinifera]	RecName: Full=Secoisolariciresinol dehydrogenase; EC=1.1.1.331; Flags: Fragment;	SubName: Full=Uncharacterized protein {ECO:0000313|EMBL:CCB55466.1};	Reductases with broad range of substrate specificities	GO:0016491,oxidoreductase activity	3-beta hydroxysteroid dehydrogenase/isomerase family
VIT_211s0052g00270	0	0.01	0.03	0.05	0.1	0.05	0	2	4	7	18	8	5.027	2.33	0.0412642	NA	chr11	17450934	17455201	-	VIT_211s0052g00270	--	K13459 disease resistance protein RPS2 | (RefSeq) probable disease resistance protein At4g27220 (A)	PREDICTED: probable disease resistance protein At4g27220 [Vitis vinifera]	RecName: Full=Probable disease resistance protein At4g27220;	SubName: Full=Uncharacterized protein {ECO:0000313|EMBL:CBI17894.3};	Apoptotic ATPase	GO:0005886,plasma membrane; GO:0043531,ADP binding; GO:0005524,ATP binding; GO:0006952,defense response; GO:0007165,signal transduction	Rx N-terminal domain
VIT_200s2044g00010	0.67	1.42	0.44	1.67	4.85	4.78	16	34	11	41	146	122	4.578	2.195	3.22191e-06	0.000127845	chrUn	40885798	40887987	-	VIT_200s2044g00010	--	K05543 tRNA-dihydrouridine synthase 2 [EC:1.3.1.91] | (RefSeq) tRNA-dihydrouridine(20) synthase [NAD(P)+]-like (A)	PREDICTED: tRNA-dihydrouridine(20) synthase [NAD(P)+]	RecName: Full=tRNA-dihydrouridine(47) synthase [NAD(P)(+)]-like; EC=1.3.1.-; AltName: Full=Zinc finger CCCH domain-containing protein 50; Short=AtC3H50; AltName: Full=tRNA-dihydrouridine synthase 3-like;	SubName: Full=Uncharacterized protein {ECO:0000313|EMBL:CCB62974.1}; Flags: Fragment;	tRNA-dihydrouridine synthase	GO:0005773,vacuole; GO:0050660,flavin adenine dinucleotide binding; GO:0046872,metal ion binding; GO:0017150,tRNA dihydrouridine synthase activity	Dihydrouridine synthase (Dus)
VIT_200s0362g00010	0.31	0.08	0.51	0.82	0.94	2.21	8	2	14	22	31	62	4.544	2.184	0.00102979	0.0158153	chrUn	25688061	25690181	-	VIT_200s0362g00010	--	K09531 DnaJ homolog subfamily C member 11 | (RefSeq) hypothetical protein (A)	PREDICTED: chaperone protein dnaJ 20, chloroplastic [Vitis vinifera]	RecName: Full=Chaperone protein dnaJ 20, chloroplastic; Short=AtDjC20; Short=AtJ20; Flags: Precursor;	SubName: Full=Uncharacterized protein {ECO:0000313|EMBL:CCB59141.1};	Molecular chaperone (DnaJ superfamily)	GO:0009507,chloroplast; GO:0005634,nucleus; GO:0061077,chaperone-mediated protein folding; GO:1902395,regulation of 1-deoxy-D-xylulose-5-phosphate synthase activity; GO:0010322,regulation of isopentenyl diphosphate biosynthetic process, methylerythritol 4-phosphate pathway	DnaJ domain
VIT_202s0025g00120	0.17	0.06	0	0.22	0.46	0.28	6	2	0	8	21	11	4.405	2.139	0.0418256	NA	chr2	279462	280724	-	VIT_202s0025g00120	--	K03539 ribonuclease P/MRP protein subunit RPP1 [EC:3.1.26.5] | (RefSeq) uncharacterized LOC101783073 (A)	unnamed protein product, partial [Vitis vinifera]	RecName: Full=Zinc finger protein CONSTANS-LIKE 5;	SubName: Full=Uncharacterized protein {ECO:0000313|EMBL:CCB58186.1};	--	GO:0005634,nucleus; GO:0003700,DNA-binding transcription factor activity; GO:0008270,zinc ion binding; GO:0048571,long-day photoperiodism; GO:0048579,negative regulation of long-day photoperiodism, flowering; GO:0045892,negative regulation of transcription, DNA-templated; GO:0048576,positive regulation of short-day photoperiodism, flowering; GO:0009909,regulation of flower development; GO:0006355…	CCT motif
VIT_218s0001g12920	0.22	0.14	0.14	0.42	1.08	0.6	3	2	2	6	19	9	4.336	2.116	0.0429615	NA	chr18	11018628	11019094	-	VIT_218s0001g12920	--	--	unnamed protein product, partial [Vitis vinifera]	--	SubName: Full=Uncharacterized protein {ECO:0000313|EMBL:CBI19738.3};	--	--	--
VIT_203s0063g02170	0	0.48	0.15	1.09	0.83	0.75	0	6	2	14	13	10	4.322	2.112	0.043982	NA	chr3	5438363	5441985	+	VIT_203s0063g02170	--	K09060 plant G-box-binding factor | (RefSeq) light-inducible protein CPRF3-like (A)	unnamed protein product, partial [Vitis vinifera]	--	SubName: Full=Uncharacterized protein {ECO:0000313|EMBL:CBI32557.3};	--	--	Protein of unknown function (DUF1340)
VIT_218s0041g02430	0.1	0.08	0.05	0.3	0.34	0.29	15	13	8	48	66	48	4.115	2.041	1.91345e-05	0.000591083	chr18	27565853	27577170	-	VIT_218s0041g02430	--	K11817 indole-3-acetaldehyde oxidase [EC:1.2.3.7] | (RefSeq) abscisic-aldehyde oxidase (A)	PREDICTED: abscisic-aldehyde oxidase [Vitis vinifera]	RecName: Full=Benzaldehyde dehydrogenase (NAD(+)); EC=1.2.1.28; AltName: Full=Aldehyde oxidase 4; Short=AO-4; Short=AtAO-4; Short=AtAO2; AltName: Full=Indole-3-acetaldehyde oxidase; Short=IAA oxidase; EC=1.2.3.7;	SubName: Full=Uncharacterized protein {ECO:0000313|EMBL:CCB61615.1};	Xanthine dehydrogenase	GO:0005829,cytosol; GO:0051537,2 iron, 2 sulfur cluster binding; GO:0018488,aryl-aldehyde oxidase activity; GO:0018479,benzaldehyde dehydrogenase (NAD+) activity; GO:0009055,electron transfer activity; GO:0050660,flavin adenine dinucleotide binding; GO:0050302,indole-3-acetaldehyde oxidase activity; GO:0005506,iron ion binding; GO:0016614,oxidoreductase activity, acting on CH-OH group of donors; …	2Fe-2S iron-sulfur cluster binding domain
VIT_200s0873g00020	0.19	0.03	0.09	0.22	0.45	0.59	6	1	3	7	18	20	4.104	2.037	0.0295704	NA	chrUn	36381725	36382600	-	VIT_200s0873g00020	--	K03880 NADH-ubiquinone oxidoreductase chain 3 [EC:1.6.5.3] | (RefSeq) NADH-ubiquinone oxidoreductase chain 3 (A)	PREDICTED: uncharacterized protein LOC104878538 [Vitis vinifera]	RecName: Full=NADH-ubiquinone oxidoreductase chain 3; EC=1.6.5.3; AltName: Full=NADH dehydrogenase subunit 3;	RecName: Full=NADH-ubiquinone oxidoreductase chain 3 {ECO:0000256|RuleBase:RU003640, ECO:0000256|SAAS:SAAS00410302}; EC=1.6.5.3 {ECO:0000256|RuleBase:RU003640};	NADH dehydrogenase subunit 3 and related proteins	GO:0016021,integral component of membrane; GO:0031966,mitochondrial membrane; GO:0070469,respiratory chain; GO:0008137,NADH dehydrogenase (ubiquinone) activity	NADH-ubiquinone/plastoquinone oxidoreductase, chain 3
VIT_200s0976g00010	0.42	0.18	0.12	1.11	1.45	0.34	14	6	4	38	61	12	4.095	2.034	0.00287789	0.035216	chrUn	37226431	37227355	+	VIT_200s0976g00010	--	K04421 mitogen-activated protein kinase kinase kinase 3 [EC:2.7.11.25] | (RefSeq) mitogen-activated protein kinase kinase kinase A (A)	PREDICTED: uncharacterized protein LOC100852615 [Vitis vinifera]	--	SubName: Full=Uncharacterized protein {ECO:0000313|EMBL:CCB62949.1};	--	--	Protein BYPASS1-related
VIT_210s0071g00770	1.59	1.19	1.33	4.62	5.16	6.4	90	68	79	271	371	390	4.029	2.01	1.26219e-20	6.64998e-18	chr10	17285008	17286586	+	VIT_210s0071g00770	--	K22683 aspartyl protease family protein [EC:3.4.23.-] | (RefSeq) protein ASPARTIC PROTEASE IN GUARD CELL 1 (A)	PREDICTED: protein ASPARTIC PROTEASE IN GUARD CELL 2 [Vitis vinifera]	RecName: Full=Protein ASPARTIC PROTEASE IN GUARD CELL 2; Short=AtASPG2; EC=3.4.23.-; Flags: Precursor;	SubName: Full=Uncharacterized protein {ECO:0000313|EMBL:CCB58856.1};	Aspartyl protease	GO:0004190,aspartic-type endopeptidase activity; GO:0003677,DNA binding; GO:0030163,protein catabolic process; GO:0006508,proteolysis	Eukaryotic aspartyl protease
VIT_201s0026g02690	0.37	0.73	1.06	3.48	2.11	2.58	4	8	12	39	29	30	3.865	1.95	0.00139448	0.0200524	chr1	12436832	12437356	+	VIT_201s0026g02690	--	--	unnamed protein product, partial [Vitis vinifera]	--	SubName: Full=Uncharacterized protein {ECO:0000313|EMBL:CCB56529.1};	Predicted membrane protein	--	Protein of unknown function (DUF962)
VIT_206s0004g03400	0.02	0.13	0.18	0.4	0.26	0.52	2	14	20	45	36	60	3.758	1.91	0.00115736	0.0174357	chr6	4251688	4259343	+	VIT_206s0004g03400	--	K10352 myosin heavy chain | (RefSeq) interactor of constitutive active ROPs 3-like isoform X1 (A)	PREDICTED: interactor of constitutive active ROPs 3 isoform X1 [Vitis vinifera]	RecName: Full=Interactor of constitutive active ROPs 3; AltName: Full=ROP-interactive partner 5;	SubName: Full=Uncharacterized protein {ECO:0000313|EMBL:CAN75085.1};	--	GO:0005886,plasma membrane	Single Cache domain 2
VIT_203s0038g04580	0.19	0.13	0.2	0.71	0.69	0.47	12	8	13	45	54	31	3.624	1.857	0.000330546	0.00636493	chr3	3358910	3361445	+	VIT_203s0038g04580	--	K07200 5'-AMP-activated protein kinase, regulatory gamma subunit | (RefSeq) SNF1-related protein kinase regulatory subunit gamma-1-like isoform X1 (A)	PREDICTED: SNF1-related protein kinase regulatory subunit gamma-1-like [Vitis vinifera]	RecName: Full=SNF1-related protein kinase regulatory subunit gamma-1; Short=AKIN subunit gamma-1; Short=AKING1; Short=AKINgamma1; AltName: Full=CBS domain-containing protein CBSCBS1;	SubName: Full=Uncharacterized protein {ECO:0000313|EMBL:CCB60480.1};	5'-AMP-activated protein kinase, gamma subunit	GO:0009505,plant-type cell wall; GO:0005524,ATP binding; GO:0003824,catalytic activity; GO:0019887,protein kinase regulator activity; GO:0005975,carbohydrate metabolic process; GO:0006633,fatty acid biosynthetic process; GO:0042128,nitrate assimilation	CBS domain
VIT_207s0005g03210	0	0	0	0.08	0	0	0	0	0	2	0	0	3.583	1.841	0.647802	NA	chr7	6026938	6027638	+	VIT_207s0005g03210	--	K14516 ethylene-responsive transcription factor 1 | (RefSeq) ethylene-responsive transcription factor 1B-like (A)	PREDICTED: ethylene-responsive transcription factor ERF098-like [Vitis vinifera]	RecName: Full=Ethylene-responsive transcription factor ERF098;	SubName: Full=Uncharacterized protein {ECO:0000313|EMBL:CCB60103.1};	--	GO:0005634,nucleus; GO:0003677,DNA binding; GO:0003700,DNA-binding transcription factor activity; GO:0009873,ethylene-activated signaling pathway; GO:0010200,response to chitin; GO:0006351,transcription, DNA-templated	AP2 domain
VIT_205s0049g00500	0	0	0	0.11	0	0	0	0	0	2	0	0	3.583	1.841	0.647802	NA	chr5	7549843	7550323	-	VIT_205s0049g00500	--	K09286 EREBP-like factor | (RefSeq) ethylene-responsive transcription factor 5-like (A)	PREDICTED: ethylene-responsive transcription factor ERF098 [Vitis vinifera]	RecName: Full=Ethylene-responsive transcription factor ERF098;	SubName: Full=Uncharacterized protein {ECO:0000313|EMBL:CAN73824.1};	--	GO:0005634,nucleus; GO:0003677,DNA binding; GO:0003700,DNA-binding transcription factor activity; GO:0009873,ethylene-activated signaling pathway; GO:0010200,response to chitin; GO:0006351,transcription, DNA-templated	AP2 domain
VIT_212s0028g01770	0.73	0.59	0.73	1.93	2.74	2.4	45	37	47	123	214	159	3.522	1.816	5.89417e-11	7.16633e-09	chr12	2402139	2404091	+	VIT_212s0028g01770	--	K22395 cinnamyl-alcohol dehydrogenase [EC:1.1.1.195] | (RefSeq) berberine bridge enzyme-like 13 (A)	PREDICTED: berberine bridge enzyme-like 13 [Vitis vinifera]	RecName: Full=Berberine bridge enzyme-like 13 {ECO:0000303|PubMed:26037923}; Short=AtBBE-like 13 {ECO:0000303|PubMed:26037923}; EC=1.1.1.194 {ECO:0000269|PubMed:26037923}; EC=1.1.1.195 {ECO:0000269|PubMed:26037923}; Flags: Precursor;	SubName: Full=Uncharacterized protein {ECO:0000313|EMBL:CCB47395.1};	--	GO:0005618,cell wall; GO:0005576,extracellular region; GO:0045551,cinnamyl-alcohol dehydrogenase activity; GO:0050268,coniferyl-alcohol dehydrogenase activity; GO:0050660,flavin adenine dinucleotide binding; GO:0052747,sinapyl alcohol dehydrogenase activity	Berberine and berberine like
VIT_207s0031g02740	2.28	3.5	2.62	9.7	8.97	8.64	49	76	59	216	245	200	3.329	1.735	2.81575e-13	5.50581e-11	chr7	19209927	19210526	+	VIT_207s0031g02740	--	K14488 SAUR family protein | (RefSeq) auxin-responsive protein SAUR32-like (A)	PREDICTED: auxin-responsive protein SAUR32-like [Vitis vinifera]	RecName: Full=Auxin-responsive protein SAUR32 {ECO:0000305}; AltName: Full=Protein ABOLISHED APICAL HOOK MAINTENANCE 1 {ECO:0000303|Ref.6}; AltName: Full=Protein SMALL AUXIN UP RNA 32 {ECO:0000303|PubMed:12036261};	SubName: Full=Uncharacterized protein {ECO:0000313|EMBL:CAN76261.1};	--	GO:0005737,cytoplasm; GO:0005634,nucleus; GO:0009734,auxin-activated signaling pathway; GO:0007275,multicellular organism development; GO:0040008,regulation of growth; GO:1900140,regulation of seedling development	Auxin responsive protein
VIT_200s0169g00090	0.96	0.73	0.78	3.29	2.33	2.41	13	10	11	46	40	35	3.31	1.727	0.000827599	0.0133252	chrUn	6215905	6226919	-	VIT_200s0169g00090	--	K08332 vacuolar protein 8 | (Kazusa) Lj0g3v0343689.3; - (A)	unnamed protein product, partial [Vitis vinifera]	RecName: Full=ARM REPEAT PROTEIN INTERACTING WITH ABF2; Short=ARIA;	SubName: Full=Uncharacterized protein {ECO:0000313|EMBL:CCB60963.1};	FOG: Armadillo/beta-catenin-like repeats	GO:0005737,cytoplasm; GO:0005634,nucleus; GO:0005886,plasma membrane; GO:0010187,negative regulation of seed germination; GO:0016567,protein ubiquitination; GO:0009737,response to abscisic acid; GO:0009651,response to salt stress	--
VIT_219s0014g03810	0.15	0.49	0.36	1.25	0.87	1.09	4	13	10	34	29	31	3.276	1.712	0.00463815	0.0499272	chr19	3903754	3905057	+	VIT_219s0014g03810	--	--	unnamed protein product, partial [Vitis vinifera]	--	SubName: Full=Uncharacterized protein {ECO:0000313|EMBL:CBI20391.3};	--	--	--
VIT_217s0119g00280	4.33	6.53	6.23	13.49	14.02	26.51	111	169	167	358	456	731	3.254	1.702	1.46625e-12	2.52821e-10	chr17	13836282	13836996	+	VIT_217s0119g00280	--	--	PREDICTED: kunitz trypsin inhibitor 2 [Vitis vinifera]	RecName: Full=Kunitz trypsin inhibitor 2 {ECO:0000305}; Short=AtKTI2 {ECO:0000305}; Flags: Precursor;	SubName: Full=Uncharacterized protein {ECO:0000313|EMBL:CBI35474.3};	--	GO:0048046,apoplast; GO:0005618,cell wall; GO:0004866,endopeptidase inhibitor activity	Trypsin and protease inhibitor
VIT_205s0020g04750	0.16	0.19	0.13	0.54	0.37	0.59	22	27	18	76	65	87	3.186	1.672	2.10467e-05	0.000639732	chr5	6610785	6617504	+	VIT_205s0020g04750	--	K15503 serine/threonine-protein phosphatase 6 regulatory ankyrin repeat subunit B | (RefSeq) ankyrin repeat-containing protein At5g02620-like (A)	PREDICTED: protein ACCELERATED CELL DEATH 6 [Vitis vinifera]	RecName: Full=Protein ACCELERATED CELL DEATH 6 {ECO:0000303|PubMed:10488236};	SubName: Full=Uncharacterized protein {ECO:0000313|EMBL:CAN60780.1};	FOG: Ankyrin repeat	GO:0030176,integral component of endoplasmic reticulum membrane; GO:0005887,integral component of plasma membrane; GO:0016020,membrane; GO:0008219,cell death; GO:0071446,cellular response to salicylic acid stimulus; GO:0009816,defense response to bacterium, incompatible interaction; GO:1900426,positive regulation of defense response to bacterium; GO:1902290,positive regulation of defense response…	ABC-2 family transporter protein
VIT_219s0090g01180	0.26	0.17	0.17	0.47	0.8	0.55	17	11	12	32	67	39	3.118	1.641	0.00107004	0.0162624	chr19	7231387	7233674	-	VIT_219s0090g01180	--	K22139 mitochondrial pyruvate carrier 2 | (RefSeq) mitochondrial pyruvate carrier 4 (A)	PREDICTED: mitochondrial pyruvate carrier 4 isoform X2 [Vitis vinifera]	RecName: Full=Mitochondrial pyruvate carrier 4 {ECO:0000305};	RecName: Full=Mitochondrial pyruvate carrier {ECO:0000256|RuleBase:RU363100};	Uncharacterized conserved protein	GO:0031305,integral component of mitochondrial inner membrane; GO:0005739,mitochondrion; GO:0050833,pyruvate transmembrane transporter activity; GO:0006850,mitochondrial pyruvate transmembrane transport	Mitochondrial pyruvate carriers
VIT_210s0003g04500	0.85	2.13	1.14	2.29	2.14	7.68	15	38	21	42	48	146	3.04	1.604	0.00169623	0.0233736	chr10	7866454	7866946	+	VIT_210s0003g04500	--	--	unnamed protein product, partial [Vitis vinifera]	--	SubName: Full=Uncharacterized protein {ECO:0000313|EMBL:CBI30986.3};	--	GO:0016021,integral component of membrane	--
VIT_214s0060g02170	0.61	0.77	0.65	1.37	2.78	1.8	19	24	21	44	109	60	3.007	1.588	0.000144713	0.00320767	chr14	1745819	1757370	-	VIT_214s0060g02170	--	K00799 glutathione S-transferase [EC:2.5.1.18] | (RefSeq) probable glutathione S-transferase (A)	PREDICTED: probable glutathione S-transferase [Vitis vinifera]	RecName: Full=Probable glutathione S-transferase; EC=2.5.1.18; AltName: Full=G2-4; AltName: Full=Heat shock protein 26A;	SubName: Full=Uncharacterized protein {ECO:0000313|EMBL:CCB61862.1};	Glutathione S-transferase	GO:0005737,cytoplasm; GO:0004364,glutathione transferase activity; GO:0006749,glutathione metabolic process; GO:0009737,response to abscisic acid; GO:0009733,response to auxin; GO:0009735,response to cytokinin; GO:0009739,response to gibberellin; GO:0009408,response to heat; GO:0010038,response to metal ion; GO:0009407,toxin catabolic process	Glutathione S-transferase, C-terminal domain
VIT_205s0051g00680	0.73	0.9	0.73	2.21	2.75	1.92	20	25	21	63	96	57	2.992	1.581	4.5642e-05	0.00122446	chr5	11602894	11605105	-	VIT_205s0051g00680	--	--	PREDICTED: putative glycine-rich cell wall structural protein 1 [Vitis vinifera]	--	SubName: Full=Uncharacterized protein {ECO:0000313|EMBL:CAN75721.1};	--	GO:0016021,integral component of membrane	--
VIT_212s0035g01000	0.67	1.32	0.89	2.16	2.1	3.93	20	40	28	67	80	127	2.925	1.548	7.7941e-05	0.00191243	chr12	20686814	20688215	-	VIT_212s0035g01000	--	--	PREDICTED: uncharacterized protein LOC100267991 [Vitis vinifera]	--	SubName: Full=Uncharacterized protein {ECO:0000313|EMBL:CBI29703.3};	--	GO:0004867,serine-type endopeptidase inhibitor activity; GO:0006979,response to oxidative stress	Potato type II proteinase inhibitor family
VIT_207s0005g03420	36.63	25.13	26.01	90.26	71.17	88.34	2517	1744	1868	6420	6204	6527	2.902	1.537	3.90147e-11	4.86836e-09	chr7	6281474	6283599	-	VIT_207s0005g03420	--	K01569 oxalate decarboxylase [EC:4.1.1.2] | (RefSeq) hypothetical protein (A)	PREDICTED: cruciferin CRU1 [Vitis vinifera]	RecName: Full=11S globulin subunit beta; Contains: RecName: Full=11S globulin gamma chain; AltName: Full=11S globulin acidic chain; Contains: RecName: Full=11S globulin delta chain; AltName: Full=11S globulin basic chain; Flags: Precursor;	SubName: Full=Uncharacterized protein {ECO:0000313|EMBL:CCB60118.1};	--	GO:0046872,metal ion binding; GO:0045735,nutrient reservoir activity	Collagen triple helix repeat (20 copies)
VIT_201s0127g00050	1.57	1.61	1.27	3.75	3.57	5.17	64	66	54	158	184	226	2.871	1.522	5.02533e-09	4.23906e-07	chr1	7385632	7387381	+	VIT_201s0127g00050	--	K22422 protein downstream neighbor of Son | (RefSeq) hypothetical protein (A)	PREDICTED: heme-binding protein 2 [Vitis vinifera]	--	SubName: Full=Uncharacterized protein {ECO:0000313|EMBL:CBI28586.3};	--	--	SOUL heme-binding protein
VIT_212s0134g00440	0.62	0.34	0.24	0.86	0.94	1.55	32	18	13	46	62	86	2.842	1.507	0.000991983	0.0153843	chr12	8070650	8074229	+	VIT_212s0134g00440	--	K15341 DNA cross-link repair 1B protein [EC:3.1.-.-] | (RefSeq) 5' exonuclease Apollo (A)	PREDICTED: 5' exonuclease Apollo isoform X1 [Vitis vinifera]	RecName: Full=DNA cross-link repair protein SNM1; Short=AtSNM1;	SubName: Full=Uncharacterized protein {ECO:0000313|EMBL:CBI17997.3};	Predicted hydrolase involved in interstrand cross-link repair	GO:0000784,nuclear chromosome, telomeric region; GO:0035312,5'-3' exodeoxyribonuclease activity; GO:0003684,damaged DNA binding; GO:0006281,DNA repair; GO:0006303,double-strand break repair via nonhomologous end joining; GO:0036297,interstrand cross-link repair; GO:0031848,protection from non-homologous end joining at telomere	DNA repair metallo-beta-lactamase
VIT_210s0003g05550	4.58	5.81	5.79	13.97	17.7	13.06	265	339	350	836	1298	812	2.83	1.501	4.35147e-26	4.58524e-23	chr10	10224104	10225715	+	VIT_210s0003g05550	--	K22395 cinnamyl-alcohol dehydrogenase [EC:1.1.1.195] | (RefSeq) berberine bridge enzyme-like 26 (A)	PREDICTED: berberine bridge enzyme-like 8 [Vitis vinifera]	RecName: Full=Berberine bridge enzyme-like 8 {ECO:0000303|PubMed:26037923}; Short=AtBBE-like 8 {ECO:0000303|PubMed:26037923}; EC=1.1.1.- {ECO:0000250|UniProtKB:O64743}; Flags: Precursor;	SubName: Full=Uncharacterized protein {ECO:0000313|EMBL:CCB55884.1};	--	GO:0005618,cell wall; GO:0005576,extracellular region; GO:0050660,flavin adenine dinucleotide binding; GO:0016614,oxidoreductase activity, acting on CH-OH group of donors	Berberine and berberine like
VIT_205s0029g00870	0.06	0.17	0.13	0.27	0.34	0.34	8	23	19	38	59	50	2.723	1.445	0.00270251	0.0336122	chr5	16264771	16271178	-	VIT_205s0029g00870	--	K22038 volume-regulated anion channel | (RefSeq) TMV resistance protein N-like (A)	PREDICTED: TMV resistance protein N isoform X1 [Vitis vinifera]	RecName: Full=TMV resistance protein N;	SubName: Full=Uncharacterized protein {ECO:0000313|EMBL:CBI17247.3};	--	GO:0005737,cytoplasm; GO:0043531,ADP binding; GO:0005524,ATP binding; GO:0009626,plant-type hypersensitive response; GO:0007165,signal transduction	BspA type Leucine rich repeat region (6 copies)
VIT_217s0000g09570	0.91	0.68	1.17	2.78	2.15	2.38	64	48	86	202	192	180	2.71	1.438	2.04802e-08	1.4883e-06	chr17	11284591	11286979	+	VIT_217s0000g09570	--	K07408 cytochrome P450 family 1 subfamily A polypeptide 1 [EC:1.14.14.1] | (RefSeq) cytochrome P450 71A26-like (A)	PREDICTED: cytochrome P450 71A3 [Vitis vinifera]	RecName: Full=Cytochrome P450 71A4; EC=1.14.-.-; AltName: Full=CYPLXXIA4; AltName: Full=Cytochrome P-450EG2;	SubName: Full=Uncharacterized protein {ECO:0000313|EMBL:CCB42924.1};	Cytochrome P450 CYP2 subfamily	GO:0016021,integral component of membrane; GO:0020037,heme binding; GO:0005506,iron ion binding; GO:0004497,monooxygenase activity; GO:0016705,oxidoreductase activity, acting on paired donors, with incorporation or reduction of molecular oxygen	Cytochrome P450
VIT_213s0019g01650	0.23	0.58	0.26	0.77	1.17	0.85	13	34	16	46	86	53	2.675	1.42	0.00174771	0.0238996	chr13	3120074	3122425	-	VIT_213s0019g01650	--	K20628 expansin | (RefSeq) expansin-A4 (A)	PREDICTED: expansin-A4 [Vitis vinifera]	RecName: Full=Expansin-A4; Short=AtEXPA4; AltName: Full=Alpha-expansin-4; Short=At-EXP4; Short=AtEx4; AltName: Full=Ath-ExpAlpha-1.6; Flags: Precursor;	SubName: Full=Uncharacterized protein {ECO:0000313|EMBL:CBI31662.3};	--	GO:0005829,cytosol; GO:0005576,extracellular region; GO:0016020,membrane; GO:0009505,plant-type cell wall; GO:0009506,plasmodesma; GO:0009664,plant-type cell wall organization; GO:0006949,syncytium formation	Lytic transglycolase
VIT_201s0137g00070	0.61	0.54	0.46	0.98	1.51	1.69	38	34	30	63	119	113	2.652	1.407	5.08478e-05	0.00134753	chr1	6622380	6624978	+	VIT_201s0137g00070	--	K10251 17beta-estradiol 17-dehydrogenase / very-long-chain 3-oxoacyl-CoA reductase [EC:1.1.1.62 1.1.1.330] | (RefSeq) very-long-chain 3-oxoacyl-CoA reductase 1 (A)	PREDICTED: very-long-chain 3-oxoacyl-CoA reductase 1 [Vitis vinifera]	RecName: Full=Very-long-chain 3-oxoacyl-CoA reductase 1; EC=1.1.1.330; AltName: Full=Beta-ketoacyl reductase 1; Short=AtKCR1; AltName: Full=Protein GLOSSY 8; Short=gl8At;	SubName: Full=Uncharacterized protein {ECO:0000313|EMBL:CBI16845.3};	--	GO:0005783,endoplasmic reticulum; GO:0005789,endoplasmic reticulum membrane; GO:0016021,integral component of membrane; GO:0016020,membrane; GO:0102339,3-oxo-arachidoyl-CoA reductase activity; GO:0102340,3-oxo-behenoyl-CoA reductase activity; GO:0102342,3-oxo-cerotoyl-CoA reductase activity; GO:0102341,3-oxo-lignoceroyl-CoA reductase activity; GO:0018454,acetoacetyl-CoA reductase activity; GO:004…	KR domain
VIT_207s0129g00560	3.55	4.65	3.85	7.85	8.19	7.38	230	305	261	527	674	515	2.58693	1.37124	9.12421e-12	1.31105e-09	chr7	15804198	15806775	+	VIT_207s0129g00560	--	--	PREDICTED: lysine-rich arabinogalactan protein 18 [Vitis vinifera]	--	--	--	--	--
VIT_208s0007g08330	16.61	15.05	12.97	38.24	37.87	36.3	1185	1084	967	2824	3427	2784	2.571	1.362	2.40271e-39	7.59535e-36	chr8	21672718	21675815	+	VIT_208s0007g08330	--	K01213 galacturan 1,4-alpha-galacturonidase [EC:3.2.1.67] | (RefSeq) polygalacturonase (A)	PREDICTED: polygalacturonase [Vitis vinifera]	RecName: Full=Polygalacturonase; Short=PG; EC=3.2.1.15; AltName: Full=Pectinase; Flags: Precursor;	SubName: Full=Polygalacturonase PG1 {ECO:0000313|EMBL:AAK81876.1};	--	GO:0005618,cell wall; GO:0005576,extracellular region; GO:0004650,polygalacturonase activity; GO:0005975,carbohydrate metabolic process; GO:0071555,cell wall organization; GO:0009835,fruit ripening	Glycosyl hydrolases family 28
VIT_202s0012g01590	4.94	4.69	3.88	8.29	8.38	9.45	268	257	220	466	577	552	2.56913	1.36128	2.98549e-10	3.29219e-08	chr2	7864236	7866182	+	VIT_202s0012g01590	--	--	PREDICTED: uncharacterized protein LOC100245547 isoform X1 [Vitis vinifera]	--	SubName: Full=Uncharacterized protein {ECO:0000313|EMBL:CCB57884.1};	--	--	Tetratricopeptide repeat
VIT_206s0004g03260	90.09	75.99	72.49	158.02	144.69	158.67	5247	4470	4413	9527	10691	9937	2.56093	1.35667	1.58285e-24	1.36463e-21	chr6	4035310	4037390	-	VIT_206s0004g03260	--	K17815 exonuclease V [EC:3.1.-.-] | (RefSeq) vicilin-like seed storage protein At2g28490 (A)	PREDICTED: vicilin-like seed storage protein At2g28490 [Vitis vinifera]	RecName: Full=Vicilin-like seed storage protein At2g28490; AltName: Full=Globulin At2g28490; Flags: Precursor;	SubName: Full=Uncharacterized protein {ECO:0000313|EMBL:CCB43649.1};	--	GO:0009506,plasmodesma; GO:0045735,nutrient reservoir activity	Cupin domain
VIT_200s0883g00010	0.87	0.37	0.52	0.86	1.88	1.66	35	15	22	36	96	72	2.558	1.355	0.00259242	0.0326257	chrUn	36446022	36455599	+	VIT_200s0883g00010	--	K04506 E3 ubiquitin-protein ligase SIAH1 [EC:2.3.2.27] | (RefSeq) E3 ubiquitin-protein ligase SINAT3 (A)	PREDICTED: E3 ubiquitin-protein ligase SINAT3-like [Vitis vinifera]	--	SubName: Full=Uncharacterized protein {ECO:0000313|EMBL:CCB57427.1};	--	--	--
VIT_202s0025g05170	2.69	2	2.02	3.49	4.9	4.36	88	66	69	118	203	153	2.55067	1.35088	0.000246953	0.0050257	chr2	4642112	4643844	-	VIT_202s0025g05170	--	K01213 galacturan 1,4-alpha-galacturonidase [EC:3.2.1.67] | (RefSeq) exopolygalacturonase-like (A)	unnamed protein product, partial [Vitis vinifera]	RecName: Full=Uncharacterized protein At4g22758;	SubName: Full=Uncharacterized protein {ECO:0000313|EMBL:CBI34820.3}; Flags: Fragment;	FOG: PPR repeat	--	--
VIT_200s0218g00040	1.46	1.34	0.76	3.18	2.44	3.27	79	73	43	178	167	190	2.546	1.348	1.59609e-06	7.10636e-05	chrUn	13957462	13958968	+	VIT_200s0218g00040	--	K20043 clathrin coat assembly protein AP180 | (RefSeq) putative clathrin assembly protein At5g35200 (A)	PREDICTED: dof zinc finger protein DOF5.7 [Vitis vinifera]	RecName: Full=Dof zinc finger protein DOF5.7; Short=AtDOF5.7;	SubName: Full=Uncharacterized protein {ECO:0000313|EMBL:CCB62739.1};	--	GO:0005634,nucleus; GO:0003700,DNA-binding transcription factor activity; GO:0046872,metal ion binding; GO:0043565,sequence-specific DNA binding; GO:0010052,guard cell differentiation; GO:0045893,positive regulation of transcription, DNA-templated; GO:1902066,regulation of cell wall pectin metabolic process; GO:0006355,regulation of transcription, DNA-templated; GO:0010118,stomatal movement; GO:0…	Dof domain, zinc finger
VIT_216s0098g01790	1.61	1.06	1.92	2.53	3.13	3.12	128	85	160	208	316	267	2.54477	1.34754	2.08475e-05	0.000636739	chr16	21853375	21857125	-	VIT_216s0098g01790	--	K14411 RNA-binding protein Musashi | (RefSeq) protein gar2 (A)	unnamed protein product, partial [Vitis vinifera]	RecName: Full=Protein IQ-DOMAIN 1 {ECO:0000303|PubMed:15960618};	SubName: Full=Uncharacterized protein {ECO:0000313|EMBL:CCB48049.1};	--	GO:0005737,cytoplasm; GO:0005874,microtubule; GO:0005634,nucleus; GO:0005516,calmodulin binding; GO:0008017,microtubule binding	IQ calmodulin-binding motif
VIT_218s0001g09600	0.76	0.55	0.73	1.35	1.04	1.57	48	35	48	88	83	106	2.5374	1.34335	0.00258977	0.0326164	chr18	8002639	8020875	-	VIT_218s0001g09600	--	K04508 transducin (beta)-like 1 | (RefSeq) F-box-like/WD repeat-containing protein TBL1XR1-B (A)	unnamed protein product, partial [Vitis vinifera]	RecName: Full=WD40 repeat-containing protein HOS15 {ECO:0000305}; AltName: Full=HIGH OSMOTIC STRESS GENE EXPRESSION 15 {ECO:0000303|PubMed:18356294};	SubName: Full=Uncharacterized protein {ECO:0000313|EMBL:CBI19448.3};	Beta-transducin family (WD-40 repeat) protein	GO:0080008,Cul4-RING E3 ubiquitin ligase complex; GO:0000118,histone deacetylase complex; GO:0005634,nucleus; GO:0003714,transcription corepressor activity; GO:0016575,histone deacetylation; GO:0006357,regulation of transcription by RNA polymerase II; GO:0009409,response to cold; GO:0006351,transcription, DNA-templated	Domain of unknown function
VIT_205s0020g05040	38.97	49.67	39.71	80.33	71.39	94.97	1030	1326	1097	2198	2394	2699	2.5338	1.3413	1.6765e-15	4.11212e-13	chr5	6989031	6989863	-	VIT_205s0020g05040	--	K20769 fatty acid omega-hydroxylase [EC:1.14.-.-] | (RefSeq) cytochrome P450 94A2-like (A)	hypothetical protein VITISV_043737 [Vitis vinifera]	RecName: Full=Glu S.griseus protease inhibitor; AltName: Full=BGIA;	SubName: Full=Protease inhibitor 2 {ECO:0000313|EMBL:ADD51185.1};	--	GO:0004867,serine-type endopeptidase inhibitor activity; GO:0009611,response to wounding	Potato inhibitor I family
VIT_211s0016g03370	0.33	0.46	0.47	0.83	0.86	0.72	43	60	64	111	141	100	2.52934	1.33876	0.000623888	0.0106128	chr11	2744215	2749894	-	VIT_211s0016g03370	--	K18789 xylogalacturonan beta-1,3-xylosyltransferase [EC:2.4.2.41] | (RefSeq) probable glycosyltransferase At5g20260 (A)	PREDICTED: probable glycosyltransferase At3g42180 isoform X1 [Vitis vinifera]	RecName: Full=Probable glycosyltransferase At5g03795; EC=2.4.-.-;	SubName: Full=Uncharacterized protein {ECO:0000313|EMBL:CCB51496.1};	Acetylglucosaminyltransferase EXT1/exostosin 1	GO:0000139,Golgi membrane; GO:0016021,integral component of membrane; GO:0016757,transferase activity, transferring glycosyl groups; GO:0071555,cell wall organization; GO:0006486,protein glycosylation	Exostosin family
VIT_210s0003g02540	0.85	0.93	0.93	2.04	1.58	1.59	136	149	155	336	318	272	2.52545	1.33654	1.64415e-07	9.61346e-06	chr10	4493836	4500778	+	VIT_210s0003g02540	--	K05658 ATP-binding cassette, subfamily B (MDR/TAP), member 1 [EC:3.6.3.44] | (RefSeq) ABC transporter B family member 9 (A)	PREDICTED: ABC transporter B family member 9 isoform X1 [Vitis vinifera]	RecName: Full=ABC transporter B family member 9; Short=ABC transporter ABCB.9; Short=AtABCB9; AltName: Full=Multidrug resistance protein 9; AltName: Full=P-glycoprotein 9;	SubName: Full=Uncharacterized protein {ECO:0000313|EMBL:CCB55749.1};	Multidrug/pheromone exporter, ABC superfamily	GO:0016021,integral component of membrane; GO:0005524,ATP binding; GO:0042626,ATPase activity, coupled to transmembrane movement of substances	AAA domain
VIT_210s0092g00650	2.45	1.32	1.77	3.98	3.16	3.45	164	89	124	276	268	248	2.52095	1.33397	3.69014e-05	0.00101879	chr10	12423832	12427411	+	VIT_210s0092g00650	--	K04733 interleukin-1 receptor-associated kinase 4 [EC:2.7.11.1] | (RefSeq) cysteine-rich receptor-like protein kinase 10 (A)	PREDICTED: cysteine-rich receptor-like protein kinase 10 [Vitis vinifera]	RecName: Full=Cysteine-rich receptor-like protein kinase 8; Short=Cysteine-rich RLK8; EC=2.7.11.-; Flags: Precursor;	SubName: Full=Uncharacterized protein {ECO:0000313|EMBL:CCB61512.1};	--	GO:0016021,integral component of membrane; GO:0005886,plasma membrane; GO:0005524,ATP binding; GO:0004674,protein serine/threonine kinase activity; GO:0042742,defense response to bacterium; GO:0006468,protein phosphorylation	Phosphotransferase enzyme family
VIT_211s0016g04220	1.17	1.09	0.98	1.92	2.2	1.99	94	88	82	159	224	171	2.51818	1.33238	2.80763e-05	0.000800786	chr11	3513588	3516208	+	VIT_211s0016g04220	--	K07213 copper chaperone | (RefSeq) protein SODIUM POTASSIUM ROOT DEFECTIVE 1-like (A)	PREDICTED: protein SODIUM POTASSIUM ROOT DEFECTIVE 2 [Vitis vinifera]	RecName: Full=Protein SODIUM POTASSIUM ROOT DEFECTIVE 2 {ECO:0000303|PubMed:21193571}; Short=NaKR2 {ECO:0000303|PubMed:21193571}; AltName: Full=Heavy metal-associated plant protein 3 {ECO:0000303|PubMed:23368984}; Short=AtHPP03 {ECO:0000303|PubMed:23368984};	SubName: Full=Uncharacterized protein {ECO:0000313|EMBL:CBI28101.3};	Copper chaperone	GO:0005737,cytoplasm; GO:0046914,transition metal ion binding; GO:0046916,cellular transition metal ion homeostasis; GO:0030001,metal ion transport	Heavy-metal-associated domain
VIT_207s0005g06090	4.56	4.5	6.24	12.35	13.47	11.82	267	266	382	748	1000	744	2.518	1.332	3.71768e-21	2.27462e-18	chr7	10873424	10875055	-	VIT_207s0005g06090	--	K04733 interleukin-1 receptor-associated kinase 4 [EC:2.7.11.1] | (RefSeq) wall-associated receptor kinase 5-like (A)	PREDICTED: uncharacterized protein LOC100241465 [Vitis vinifera]	--	SubName: Full=Uncharacterized protein {ECO:0000313|EMBL:CCB60262.1};	--	GO:0005576,extracellular region; GO:0009405,pathogenesis	Clostridium epsilon toxin ETX/Bacillus mosquitocidal toxin MTX2
VIT_209s0002g00320	1.58	1.59	2.43	3.82	3.66	3.14	126	128	203	316	371	270	2.51291	1.32936	1.49007e-06	6.72907e-05	chr9	240600	244126	+	VIT_209s0002g00320	--	K01051 pectinesterase [EC:3.1.1.11] | (RefSeq) pectinesterase (A)	PREDICTED: pectinesterase [Vitis vinifera]	RecName: Full=Pectinesterase 3; Short=PE 3; EC=3.1.1.11; AltName: Full=Pectin methylesterase 3; Flags: Precursor;	RecName: Full=Pectinesterase {ECO:0000256|RuleBase:RU000589}; EC=3.1.1.11 {ECO:0000256|RuleBase:RU000589};	--	GO:0005618,cell wall; GO:0005576,extracellular region; GO:0045330,aspartyl esterase activity; GO:0004857,enzyme inhibitor activity; GO:0030599,pectinesterase activity; GO:0042545,cell wall modification; GO:0045490,pectin catabolic process	Plant invertase/pectin methylesterase inhibitor
VIT_211s0016g04200	1.68	1.73	1.97	2.8	4.03	3.23	105	109	129	181	320	217	2.51195	1.32881	1.14569e-05	0.000383249	chr11	3476713	3483990	+	VIT_211s0016g04200	--	--	PREDICTED: probable serine incorporator isoform X2 [Vitis vinifera]	--	SubName: Full=Uncharacterized protein {ECO:0000313|EMBL:CBI28099.3};	Tumor differentially expressed (TDE) protein	GO:0016021,integral component of membrane; GO:0015194,L-serine transmembrane transporter activity	Serine incorporator (Serinc)
VIT_215s0046g01900	3.61	2.12	2.12	5.54	4.77	4.49	401	238	246	637	673	536	2.50305	1.32369	1.17248e-06	5.47746e-05	chr15	18730761	18735166	-	VIT_215s0046g01900	--	K00521 ferric-chelate reductase [EC:1.16.1.7] | (RefSeq) ferric reduction oxidase 2 (A)	PREDICTED: ferric reduction oxidase 2 isoform X1 [Vitis vinifera]	RecName: Full=Ferric reduction oxidase 2; Short=AtFRO2; EC=1.16.1.7; AltName: Full=Ferric-chelate reductase 2; AltName: Full=Protein FERRIC CHELATE REDUCTASE DEFECTIVE 1;	SubName: Full=Uncharacterized protein {ECO:0000313|EMBL:CBI40432.3};	Ferric reductase, NADH/NADPH oxidase and related proteins	GO:0016021,integral component of membrane; GO:0005886,plasma membrane; GO:0000293,ferric-chelate reductase activity; GO:0046872,metal ion binding; GO:0006811,ion transport; GO:0015688,iron chelate transport; GO:0055072,iron ion homeostasis; GO:0009617,response to bacterium	Oxidoreductase NAD-binding domain
VIT_218s0001g09250	23.74	21.79	19.01	39.23	36.91	45.27	1054	977	882	1803	2079	2161	2.48939	1.31579	1.65253e-15	4.11212e-13	chr18	7746179	7747535	+	VIT_218s0001g09250	--	K13945 LOB domain-containing protein 29 | (RefSeq) LOB domain-containing protein 33-like (A)	PREDICTED: LOB domain-containing protein 38 [Vitis vinifera]	RecName: Full=LOB domain-containing protein 38; AltName: Full=ASYMMETRIC LEAVES 2-like protein 40; Short=AS2-like protein 40;	SubName: Full=Uncharacterized protein {ECO:0000313|EMBL:CBI19415.3};	--	--	Lateral organ boundaries (LOB) domain
VIT_219s0014g00880	0.82	1.36	0.5	2.26	1.61	2.63	22	37	14	63	55	76	2.483	1.312	0.00268663	0.0334585	chr19	918102	921897	-	VIT_219s0014g00880	--	K14503 brassinosteroid resistant 1/2 | (RefSeq) BES1/BZR1 homolog protein 3-like (A)	unnamed protein product, partial [Vitis vinifera]	RecName: Full=Protein BZR1 homolog 3; Short=OsBZR3; AltName: Full=Protein BRASSINAZOLE-RESISTANT 1 homolog 3;	SubName: Full=Uncharacterized protein {ECO:0000313|EMBL:CCB46221.1};	--	GO:0003677,DNA binding; GO:0003700,DNA-binding transcription factor activity; GO:0009742,brassinosteroid mediated signaling pathway; GO:0040008,regulation of growth; GO:0006351,transcription, DNA-templated	BES1/BZR1 plant transcription factor, N-terminal
VIT_217s0000g10090	1.06	0.8	0.53	1.64	1.06	1.81	76	58	40	122	97	140	2.47586	1.30793	0.0038625	0.0438158	chr17	12257403	12259408	-	VIT_217s0000g10090	--	K06901 putative MFS transporter, AGZA family, xanthine/uracil permease | (RefSeq) adenine/guanine permease AZG2 (A)	PREDICTED: adenine/guanine permease AZG2 [Vitis vinifera]	RecName: Full=Adenine/guanine permease AZG2; AltName: Full=AzgA-homolog protein; AltName: Full=Protein AZAGUANINE RESISTANT 2; Short=AtAzg2;	SubName: Full=Uncharacterized protein {ECO:0000313|EMBL:CCB42899.1};	--	GO:0016021,integral component of membrane; GO:0005345,purine nucleobase transmembrane transporter activity; GO:0005215,transporter activity; GO:0015853,adenine transport; GO:0015854,guanine transport; GO:0006863,purine nucleobase transport	Permease family
VIT_206s0004g06480	1.29	0.93	1.67	2.24	2.35	2.7	96	70	130	172	222	216	2.47297	1.30625	0.000107693	0.00248796	chr6	7204985	7207180	+	VIT_206s0004g06480	--	K13029 4-hydroxyphenylacetaldehyde oxime monooxygenase [EC:1.14.14.37] | (RefSeq) 4-hydroxyphenylacetaldehyde oxime monooxygenase-like (A)	PREDICTED: 2-methylbutanal oxime monooxygenase [Vitis vinifera]	RecName: Full=2-methylbutanal oxime monooxygenase; EC=1.14.14.41 {ECO:0000269|PubMed:21045121}; AltName: Full=Cytochrome P450 71E7;	SubName: Full=Uncharacterized protein {ECO:0000313|EMBL:CBI15967.3};	Cytochrome P450 CYP2 subfamily	GO:0005783,endoplasmic reticulum; GO:0016021,integral component of membrane; GO:0031090,organelle membrane; GO:0020037,heme binding; GO:0005506,iron ion binding; GO:0004497,monooxygenase activity; GO:0016705,oxidoreductase activity, acting on paired donors, with incorporation or reduction of molecular oxygen	Cytochrome P450
VIT_208s0007g03260	1.95	3.03	2.25	4.76	3.99	4.83	44	69	53	111	114	117	2.47229	1.30585	0.001207	0.018012	chr8	17261077	17261704	+	VIT_208s0007g03260	--	--	PREDICTED: uncharacterized protein LOC100254636 [Vitis vinifera]	--	SubName: Full=Uncharacterized protein {ECO:0000313|EMBL:CCB55437.1};	--	--	Domain of unknown function (DUF4228)
VIT_219s0015g00870	0.59	0.19	0.78	1.58	1.3	0.9	47	15	65	130	131	77	2.472	1.305	0.00111237	0.0168248	chr19	8994550	8997480	+	VIT_219s0015g00870	--	K00025 malate dehydrogenase [EC:1.1.1.37] | (RefSeq) malate dehydrogenase, cytoplasmic-like (A)	unnamed protein product, partial [Vitis vinifera]	RecName: Full=Oligopeptide transporter 5; Short=AtOPT5;	SubName: Full=Uncharacterized protein {ECO:0000313|EMBL:CBI39772.3};	Sexual differentiation process protein ISP4	GO:0005887,integral component of plasma membrane; GO:0016020,membrane; GO:0035673,oligopeptide transmembrane transporter activity; GO:0015031,protein transport	OPT oligopeptide transporter protein
VIT_213s0047g01230	5.78	5.85	5.01	9.62	11.87	9.05	278	284	252	479	724	468	2.46339	1.30065	3.97131e-09	3.40831e-07	chr13	18377964	18379304	-	VIT_213s0047g01230	--	K21354 beta-D-glucosyl crocetin beta-1,6-glucosyltransferase [EC:2.4.1.330] | (RefSeq) beta-D-glucosyl crocetin beta-1,6-glucosyltransferase-like (A)	PREDICTED: beta-D-glucosyl crocetin beta-1,6-glucosyltransferase-like [Vitis vinifera]	RecName: Full=Beta-D-glucosyl crocetin beta-1,6-glucosyltransferase; EC=2.4.1.330 {ECO:0000269|PubMed:22569263}; AltName: Full=UDP-glucose glucosyltransferase 9; Short=GjUGT9; AltName: Full=UDP-glycosyltransferase 94E5;	RecName: Full=Glycosyltransferase {ECO:0000256|RuleBase:RU362057}; EC=2.4.1.- {ECO:0000256|RuleBase:RU362057};	UDP-glucuronosyl and UDP-glucosyl transferase	GO:0016758,transferase activity, transferring hexosyl groups; GO:0008152,metabolic process	Glycosyl transferase family 1
VIT_200s0324g00060	1.02	1.29	0.74	1.63	1.87	2.14	66	84	50	109	153	148	2.46	1.29866	0.00117001	0.0176124	chrUn	23438311	23440216	-	VIT_200s0324g00060	--	K21374 7-deoxyloganetin glucosyltransferase [EC:2.4.1.324] | (RefSeq) 7-deoxyloganetin glucosyltransferase (A)	PREDICTED: 7-deoxyloganetin glucosyltransferase [Vitis vinifera]	RecName: Full=Linamarin synthase 2 {ECO:0000305}; EC=2.4.1.63 {ECO:0000269|PubMed:21736650}; AltName: Full=Cyanohydrin UDP-glucosyltransferase UGT85K5 {ECO:0000303|PubMed:21736650};	RecName: Full=Glycosyltransferase {ECO:0000256|RuleBase:RU362057}; EC=2.4.1.- {ECO:0000256|RuleBase:RU362057};	UDP-glucuronosyl and UDP-glucosyl transferase	GO:0050057,linamarin synthase activity; GO:0006952,defense response; GO:0008152,metabolic process	Glycosyltransferase family 28 C-terminal domain
VIT_205s0062g00800	1.88	1.42	1.6	3.06	2.94	3.06	89	68	79	150	177	156	2.45593	1.29627	0.000133614	0.00300624	chr5	19108996	19111113	+	VIT_205s0062g00800	--	--	unnamed protein product, partial [Vitis vinifera]	--	SubName: Full=Uncharacterized protein {ECO:0000313|EMBL:CBI39417.3};	--	--	--
VIT_200s1624g00010	2.26	2.09	1.95	4.44	4.57	6.1	30	28	27	61	77	87	2.456	1.296	0.000383577	0.00718718	chrUn	39825470	39826100	+	VIT_200s1624g00010	--	K08026 one cut domain, family member 1, hepatocyte nuclear factor 6 | (RefSeq) probable transcription factor KAN2 (A)	unnamed protein product, partial [Vitis vinifera]	RecName: Full=Putative Myb family transcription factor At1g14600;	SubName: Full=Uncharacterized protein {ECO:0000313|EMBL:CCB48486.1}; Flags: Fragment;	--	GO:0005634,nucleus; GO:0003677,DNA binding; GO:0003700,DNA-binding transcription factor activity; GO:0006355,regulation of transcription, DNA-templated; GO:0006351,transcription, DNA-templated	Myb-like DNA-binding domain
VIT_214s0068g00740	5.77	4.96	5.44	12.96	11.21	14.63	214	186	211	498	528	584	2.455	1.296	1.31366e-15	3.32216e-13	chr14	24532101	24533135	+	VIT_214s0068g00740	--	K03350 anaphase-promoting complex subunit 3 | (RefSeq) hypothetical protein (A)	unnamed protein product, partial [Vitis vinifera]	--	SubName: Full=Uncharacterized protein {ECO:0000313|EMBL:CBI21242.3};	--	--	Cotton fibre expressed protein
VIT_218s0001g06430	2.43	1.98	1.8	3.25	4.09	4.02	152	125	118	211	325	271	2.45165	1.29375	1.13452e-05	0.000380184	chr18	4806866	4809014	-	VIT_218s0001g06430	--	K09338 homeobox-leucine zipper protein | (RefSeq) homeobox-leucine zipper protein ATHB-6 (A)	PREDICTED: homeobox-leucine zipper protein ATHB-6 [Vitis vinifera]	RecName: Full=Homeobox-leucine zipper protein ATHB-16; AltName: Full=HD-ZIP protein ATHB-16; AltName: Full=Homeodomain transcription factor ATHB-16;	SubName: Full=Uncharacterized protein {ECO:0000313|EMBL:CCB45600.1};	Transcription factor HEX, contains HOX and HALZ domains	GO:0005634,nucleus; GO:0003700,DNA-binding transcription factor activity; GO:0043565,sequence-specific DNA binding; GO:0030308,negative regulation of cell growth; GO:0048573,photoperiodism, flowering; GO:0045893,positive regulation of transcription, DNA-templated; GO:0048510,regulation of timing of transition from vegetative to reproductive phase; GO:0009637,response to blue light; GO:0006351,tra…	Growth-arrest specific micro-tubule binding
VIT_201s0010g01830	0.13	0.37	0.32	0.6	0.5	0.43	37	108	96	178	183	131	2.44979	1.29266	0.00276405	0.0341535	chr1	18351868	18371412	-	VIT_201s0010g01830	--	K10706 senataxin [EC:3.6.4.-] | (RefSeq) uncharacterized protein LOC103322211 (A)	PREDICTED: uncharacterized protein LOC100265010 [Vitis vinifera]	RecName: Full=Regulator of nonsense transcripts 1 homolog; EC=3.6.4.-; AltName: Full=ATP-dependent helicase UPF1;	SubName: Full=Uncharacterized protein {ECO:0000313|EMBL:CCB51210.1};	tRNA-splicing endonuclease positive effector (SEN1)	GO:0005737,cytoplasm; GO:0005829,cytosol; GO:0000932,P-body; GO:0005886,plasma membrane; GO:0009506,plasmodesma; GO:0005524,ATP binding; GO:0003677,DNA binding; GO:0004386,helicase activity; GO:0003729,mRNA binding; GO:0008270,zinc ion binding; GO:0042742,defense response to bacterium; GO:0009867,jasmonic acid mediated signaling pathway; GO:0048571,long-day photoperiodism; GO:0000184,nuclear-tran…	Type III restriction enzyme, res subunit
VIT_214s0060g00310	7.83	14.64	10.96	21.63	20.6	19.52	134	253	196	383	447	359	2.44734	1.29122	2.63126e-06	0.000108258	chr14	318667	319143	-	VIT_214s0060g00310	--	--	hypothetical protein [Cucumis melo subsp. melo]	--	SubName: Full=Uncharacterized protein {ECO:0000313|EMBL:CCB61966.1};	--	--	Cotton fibre expressed protein
VIT_205s0020g04190	0.58	0.48	0.36	1.13	1.36	0.9	83	70	54	169	248	140	2.446	1.29	1.13383e-06	5.30995e-05	chr5	5849333	5859091	-	VIT_205s0020g04190	--	K11593 eukaryotic translation initiation factor 2C | (RefSeq) protein argonaute 10 (A)	PREDICTED: protein argonaute 10 [Vitis vinifera]	RecName: Full=Protein argonaute 10; AltName: Full=Protein PINHEAD; AltName: Full=Protein ZWILLE;	SubName: Full=protein argonaute 10-like {ECO:0000313|RefSeq:XP_018839424.1, ECO:0000313|RefSeq:XP_018839425.1, ECO:0000313|RefSeq:XP_018839426.1};	Translation initiation factor 2C (eIF-2C) and related proteins	GO:0030529,NA; GO:0035198,miRNA binding; GO:0051607,defense response to virus; GO:0031047,gene silencing by RNA; GO:0010586,miRNA metabolic process; GO:0007275,multicellular organism development; GO:1902183,regulation of shoot apical meristem development; GO:0006355,regulation of transcription, DNA-templated; GO:0006417,regulation of translation; GO:0035019,somatic stem cell population maintenanc…	Mid domain of argonaute
VIT_203s0132g00460	4.91	4.71	1.97	6.89	10.49	10.31	31	30	13	45	84	70	2.443	1.289	0.00282282	0.0347146	chr3	12184512	12184804	-	VIT_203s0132g00460	--	--	unnamed protein product, partial [Vitis vinifera]	--	SubName: Full=Uncharacterized protein {ECO:0000313|EMBL:CBI29394.3}; Flags: Fragment;	--	--	--
VIT_204s0008g06660	56.01	46.9	36.82	74.74	78.92	103.42	687	581	472	949	1228	1364	2.44207	1.2881	1.87372e-08	1.38824e-06	chr4	6654258	6654772	-	VIT_204s0008g06660	--	--	unnamed protein product, partial [Vitis vinifera]	--	SubName: Full=Uncharacterized protein {ECO:0000313|EMBL:CBI21144.3};	--	GO:0016021,integral component of membrane	--
VIT_201s0011g03670	37.18	43.04	38.87	72.09	72.15	74.13	3364	3933	3676	6752	8282	7212	2.43281	1.28262	4.90127e-33	7.15095e-30	chr1	3329551	3333174	+	VIT_201s0011g03670	--	--	PREDICTED: endonuclease 2 [Vitis vinifera]	RecName: Full=Endonuclease 2; Short=AtENDO2; EC=3.1.30.1; AltName: Full=Deoxyribonuclease ENDO2; AltName: Full=Single-stranded-nucleate endonuclease ENDO2; Flags: Precursor;	SubName: Full=Uncharacterized protein {ECO:0000313|EMBL:CBI27008.3};	--	GO:0004519,endonuclease activity; GO:0046872,metal ion binding; GO:0003676,nucleic acid binding; GO:0006308,DNA catabolic process	S1/P1 Nuclease
VIT_206s0061g00760	8.76	9.95	8.99	15.84	17.6	17.02	319	366	342	597	813	666	2.42571	1.2784	2.65107e-12	4.37242e-10	chr6	18287495	18288509	+	VIT_206s0061g00760	--	K23480 zinc finger protein 362/384 | (RefSeq) zinc finger protein ZAT5 (A)	PREDICTED: zinc finger protein ZAT5 [Vitis vinifera]	RecName: Full=Zinc finger protein ZAT5;	SubName: Full=Uncharacterized protein {ECO:0000313|EMBL:CCB44216.1};	FOG: Zn-finger	GO:0005634,nucleus; GO:0003700,DNA-binding transcription factor activity; GO:0046872,metal ion binding; GO:0043565,sequence-specific DNA binding; GO:0006355,regulation of transcription, DNA-templated; GO:0006351,transcription, DNA-templated	C2H2-type zinc ribbon
VIT_213s0067g00240	4.12	4.41	4.23	7.72	7.23	8.46	210	227	225	407	467	463	2.42356	1.27713	3.30075e-09	2.8718e-07	chr13	171352	173017	-	VIT_213s0067g00240	--	--	PREDICTED: uncharacterized protein LOC100255315 [Vitis vinifera]	--	SubName: Full=Uncharacterized protein {ECO:0000313|EMBL:CCB49885.1};	--	--	Tetratricopeptide repeat
VIT_215s0048g00500	5.5	6.72	6.19	11.58	11.22	10.69	446	551	525	973	1155	933	2.4134	1.27107	1.79051e-15	4.29881e-13	chr15	14614498	14617628	-	VIT_215s0048g00500	--	K01051 pectinesterase [EC:3.1.1.11] | (RefSeq) probable pectinesterase/pectinesterase inhibitor 36 (A)	PREDICTED: probable pectinesterase/pectinesterase inhibitor 36 isoform X1 [Vitis vinifera]	RecName: Full=Probable pectinesterase/pectinesterase inhibitor 36; Includes: RecName: Full=Pectinesterase inhibitor 36; AltName: Full=Pectin methylesterase inhibitor 36; Includes: RecName: Full=Pectinesterase 36; Short=PE 36; EC=3.1.1.11; AltName: Full=Pectin methylesterase 36; Short=AtPME36; Flags: Precursor;	RecName: Full=Pectinesterase {ECO:0000256|RuleBase:RU000589}; EC=3.1.1.11 {ECO:0000256|RuleBase:RU000589};	--	GO:0071944,cell periphery; GO:0005618,cell wall; GO:0005576,extracellular region; GO:0045330,aspartyl esterase activity; GO:0030599,pectinesterase activity; GO:0046910,pectinesterase inhibitor activity; GO:0042545,cell wall modification; GO:0045490,pectin catabolic process	Pectate lyase superfamily protein
VIT_218s0089g01290	1.89	1.34	0.87	2.25	2.22	2.96	89	64	43	110	133	150	2.40612	1.26671	0.00436805	0.0476964	chr18	29198895	29200208	-	VIT_218s0089g01290	--	K08247 methionine S-methyltransferase [EC:2.1.1.12] | (RefSeq) methionine S-methyltransferase-like isoform X1 (A)	unnamed protein product, partial [Vitis vinifera]	RecName: Full=Methionine S-methyltransferase; EC=2.1.1.12; AltName: Full=AdoMet:Met S-methyltransferase;	SubName: Full=Uncharacterized protein {ECO:0000313|EMBL:CCB44098.1};	--	GO:0005829,cytosol; GO:0030732,methionine S-methyltransferase activity; GO:0030170,pyridoxal phosphate binding; GO:0008757,S-adenosylmethionine-dependent methyltransferase activity; GO:0009058,biosynthetic process; GO:0046500,S-adenosylmethionine metabolic process; GO:0001887,selenium compound metabolic process	--
VIT_208s0056g01350	23.8	18.93	16.6	35.37	36.01	35.85	1960	1574	1429	3015	3762	3174	2.40604	1.26666	1.17136e-13	2.41491e-11	chr8	2127040	2134172	-	VIT_208s0056g01350	--	--	PREDICTED: uncharacterized protein LOC100267295 [Vitis vinifera]	--	SubName: Full=Uncharacterized protein {ECO:0000313|EMBL:CCB56005.1};	--	GO:0016021,integral component of membrane	Plant protein of unknown function (DUF639)
VIT_203s0038g04760	0.49	0.55	0.56	1.08	1	0.81	53	60	63	121	137	94	2.4	1.26303	0.00129391	0.0189657	chr3	3487970	3491783	-	VIT_203s0038g04760	--	K18878 BHLH transcription factor Upa20 | (RefSeq) Upa20; transcription factor bHLH137-like (A)	PREDICTED: transcription factor bHLH63 [Vitis vinifera]	RecName: Full=Transcription factor bHLH63; AltName: Full=Basic helix-loop-helix protein 63; Short=AtbHLH63; Short=bHLH 63; AltName: Full=Protein CRYPTOCHROME INTERACTING BASIC-HELIX-LOOP-HELIX 1; AltName: Full=Transcription factor EN 84; AltName: Full=bHLH transcription factor bHLH063;	SubName: Full=Uncharacterized protein {ECO:0000313|EMBL:CCB60471.1};	--	GO:0005634,nucleus; GO:0003677,DNA binding; GO:0003700,DNA-binding transcription factor activity; GO:0046983,protein dimerization activity; GO:0009908,flower development; GO:0009911,positive regulation of flower development; GO:0009637,response to blue light; GO:0006351,transcription, DNA-templated	Dictyostelium (Slime Mold) REP protein
VIT_206s0004g04440	33.96	38.37	43.95	93.05	92.11	87.39	1040	1187	1407	2950	3579	2878	2.4	1.263	6.09555e-43	2.89036e-39	chr6	5401080	5402253	-	VIT_206s0004g04440	--	K04733 interleukin-1 receptor-associated kinase 4 [EC:2.7.11.1] | (RefSeq) LEAF RUST 10 DISEASE-RESISTANCE LOCUS RECEPTOR-LIKE PROTEIN KINASE-like 2.4 (A)	PREDICTED: osmotin-like protein [Vitis vinifera]	RecName: Full=Osmotin-like protein; Flags: Precursor;	SubName: Full=Uncharacterized protein {ECO:0000313|EMBL:CCB43587.1};	--	GO:0005618,cell wall; GO:0005576,extracellular region	Thaumatin family
VIT_207s0005g05960	4.75	3.2	5.03	10.93	8.73	10.76	326	222	361	777	760	794	2.395	1.26	3.54855e-14	7.59751e-12	chr7	10438554	10441067	-	VIT_207s0005g05960	--	K00279 cytokinin dehydrogenase [EC:1.5.99.12] | (RefSeq) cytokinin dehydrogenase 3 (A)	PREDICTED: cytokinin dehydrogenase 3 [Vitis vinifera]	RecName: Full=Cytokinin dehydrogenase 3; EC=1.5.99.12; AltName: Full=Cytokinin oxidase 3; Short=AtCKX3; Short=CKO 3; Flags: Precursor;	SubName: Full=Uncharacterized protein {ECO:0000313|EMBL:CCB60259.1};	Proteins containing the FAD binding domain	GO:0005783,endoplasmic reticulum; GO:0005773,vacuole; GO:0019139,cytokinin dehydrogenase activity; GO:0050660,flavin adenine dinucleotide binding; GO:0016614,oxidoreductase activity, acting on CH-OH group of donors; GO:0008131,primary amine oxidase activity; GO:0009823,cytokinin catabolic process	FAD binding domain
VIT_217s0000g00830	55.34	54.24	51.14	96.01	97.34	94.25	3366	3332	3251	6045	7511	6164	2.37853	1.25007	1.70354e-31	2.15407e-28	chr17	550873	553026	+	VIT_217s0000g00830	--	K15382 solute carrier family 50 (sugar transporter) | (RefSeq) bidirectional sugar transporter SWEET14 (A)	PREDICTED: bidirectional sugar transporter SWEET14 [Vitis vinifera]	RecName: Full=Bidirectional sugar transporter SWEET14; Short=OsSWEET14;	RecName: Full=Bidirectional sugar transporter SWEET {ECO:0000256|RuleBase:RU910715};	Multitransmembrane protein	GO:0016021,integral component of membrane; GO:0005887,integral component of plasma membrane; GO:0008515,sucrose transmembrane transporter activity; GO:0051119,sugar transmembrane transporter activity; GO:0015770,sucrose transport	PQ loop repeat
VIT_210s0003g01980	0.32	0.36	0.25	0.69	0.55	0.43	75	84	62	168	163	107	2.37828	1.24992	0.00137334	0.019825	chr10	3565331	3578479	+	VIT_210s0003g01980	--	K04733 interleukin-1 receptor-associated kinase 4 [EC:2.7.11.1] | (RefSeq) probable LRR receptor-like serine/threonine-protein kinase At1g07650 isoform X1 (A)	PREDICTED: uncharacterized protein LOC100244640 [Vitis vinifera]	RecName: Full=Probable LRR receptor-like serine/threonine-protein kinase At1g07650; EC=2.7.11.1; Flags: Precursor;	SubName: Full=Uncharacterized protein {ECO:0000313|EMBL:CCB55726.1};	--	GO:0016021,integral component of membrane; GO:0005886,plasma membrane; GO:0005524,ATP binding; GO:0004674,protein serine/threonine kinase activity	Haspin like kinase domain
VIT_201s0011g03540	18.18	15.68	15.52	28.87	27.92	31.69	1225	1067	1093	2014	2387	2296	2.37412	1.24739	1.03988e-16	3.08178e-14	chr1	3209569	3211554	-	VIT_201s0011g03540	--	K13944 LOB domain-containing protein 16 | (RefSeq) LOB domain-containing protein 16-like (A)	PREDICTED: LOB domain-containing protein 40 [Vitis vinifera]	RecName: Full=LOB domain-containing protein 41; AltName: Full=ASYMMETRIC LEAVES 2-like protein 38; Short=AS2-like protein 38;	SubName: Full=Uncharacterized protein {ECO:0000313|EMBL:CCB50913.1};	--	GO:0006355,regulation of transcription, DNA-templated	Lateral organ boundaries (LOB) domain
VIT_204s0044g01490	0.73	0.58	0.41	1.29	1.24	1.49	61	49	36	111	131	133	2.37	1.245	3.67844e-05	0.00101704	chr4	23045090	23049413	-	VIT_204s0044g01490	--	K00166 2-oxoisovalerate dehydrogenase E1 component alpha subunit [EC:1.2.4.4] | (RefSeq) 2-oxoisovalerate dehydrogenase subunit alpha 2, mitochondrial (A)	PREDICTED: 2-oxoisovalerate dehydrogenase subunit alpha 2, mitochondrial [Vitis vinifera]	RecName: Full=2-oxoisovalerate dehydrogenase subunit alpha 2, mitochondrial; EC=1.2.4.4; AltName: Full=Branched-chain alpha-keto acid dehydrogenase E1 component alpha chain; Short=BCKDE1A; Short=BCKDH E1-alpha; Flags: Precursor;	SubName: Full=Uncharacterized protein {ECO:0000313|EMBL:CBI37524.3};	Branched chain alpha-keto acid dehydrogenase complex, alpha subunit	GO:0005759,mitochondrial matrix; GO:0005739,mitochondrion; GO:0003863,3-methyl-2-oxobutanoate dehydrogenase (2-methylpropanoyl-transferring) activity; GO:0046872,metal ion binding	Thiamine pyrophosphate enzyme, C-terminal TPP binding domain
VIT_206s0061g01540	0.6	0.46	0.88	1.05	1.35	1.03	61	48	94	111	175	113	2.35862	1.23794	0.00312638	0.0373178	chr6	19447250	19451253	-	VIT_206s0061g01540	--	K08286 protein-serine/threonine kinase [EC:2.7.11.-] | (RefSeq) serine/threonine-protein kinase D6PK (A)	PREDICTED: serine/threonine-protein kinase D6PKL1 [Vitis vinifera]	RecName: Full=Serine/threonine-protein kinase KIPK2 {ECO:0000305}; EC=2.7.11.1 {ECO:0000255|PROSITE-ProRule:PRU00159};	SubName: Full=Uncharacterized protein {ECO:0000313|EMBL:CCB44172.1};	Putative serine/threonine protein kinase	GO:0005737,cytoplasm; GO:0005634,nucleus; GO:0005886,plasma membrane; GO:0005524,ATP binding; GO:0016301,kinase activity; GO:0019901,protein kinase binding; GO:0004674,protein serine/threonine kinase activity; GO:0035556,intracellular signal transduction	Protein tyrosine kinase
VIT_216s0022g00870	3.95	6.45	6.48	8.24	9.92	11.77	108	178	185	233	344	346	2.35159	1.23364	6.10663e-05	0.00155261	chr16	12380440	12381201	+	VIT_216s0022g00870	--	K01051 pectinesterase [EC:3.1.1.11] | (RefSeq) PME2; pectin methylesterase 2 (A)	PREDICTED: 21 kDa protein [Vitis vinifera]	RecName: Full=21 kDa protein; AltName: Full=1.2 protein; Flags: Precursor;	SubName: Full=Uncharacterized protein {ECO:0000313|EMBL:CCB49315.1};	--	GO:0004857,enzyme inhibitor activity	Plant invertase/pectin methylesterase inhibitor
VIT_211s0016g02000	25.36	15.53	16.65	35.84	27.84	39.14	341	211	234	499	475	566	2.35115	1.23336	1.36852e-05	0.000443704	chr11	1617317	1617821	-	VIT_211s0016g02000	--	--	unnamed protein product, partial [Vitis vinifera]	--	SubName: Full=Uncharacterized protein {ECO:0000313|EMBL:CBI27893.3};	--	--	--
VIT_211s0016g03240	5.41	7.76	9.4	12.57	12.83	14.78	207	300	376	498	623	608	2.34972	1.23249	4.72714e-07	2.49055e-05	chr11	2619165	2620231	-	VIT_211s0016g03240	--	K03350 anaphase-promoting complex subunit 3 | (RefSeq) hypothetical protein (A)	PREDICTED: uncharacterized protein LOC100266427 [Vitis vinifera]	--	SubName: Full=Uncharacterized protein {ECO:0000313|EMBL:CCB51490.1};	--	--	FAM91 C-terminus
VIT_207s0104g00190	4.26	3.6	3.21	6.25	6.76	6.44	75	64	59	114	151	122	2.34545	1.22987	0.00138037	0.0199098	chr7	1456175	1456665	+	VIT_207s0104g00190	--	--	PREDICTED: basic 7S globulin 2 [Vitis vinifera]	RecName: Full=Basic 7S globulin; AltName: Full=SBg7S; Short=Bg; Contains: RecName: Full=Basic 7S globulin high kDa subunit; Contains: RecName: Full=Basic 7S globulin low kDa subunit; Flags: Precursor;	SubName: Full=Uncharacterized protein {ECO:0000313|EMBL:CCB56831.1};	Aspartyl protease	GO:0004190,aspartic-type endopeptidase activity; GO:0042802,identical protein binding; GO:0045735,nutrient reservoir activity; GO:0030163,protein catabolic process; GO:0006508,proteolysis	Xylanase inhibitor C-terminal
VIT_207s0129g00260	1.14	1.02	0.63	1.69	1.59	1.63	110	99	63	168	194	169	2.34265	1.22814	0.000990232	0.0153697	chr7	15521334	15524015	-	VIT_207s0129g00260	--	--	PREDICTED: probable N-acetyltransferase HLS1 [Vitis vinifera]	RecName: Full=Probable N-acetyltransferase HLS1-like; EC=2.3.1.-;	SubName: Full=Uncharacterized protein {ECO:0000313|EMBL:CBI33703.3};	--	GO:0008080,N-acetyltransferase activity; GO:0016747,transferase activity, transferring acyl groups other than amino-acyl groups; GO:0006473,protein acetylation	Acetyltransferase (GNAT) domain
VIT_204s0023g02280	6.82	7.4	6.97	12.25	13.62	11.19	417	457	445	775	1056	735	2.3345	1.22311	3.97261e-12	6.17611e-10	chr4	18771084	18773097	-	VIT_204s0023g02280	--	K21483 salicylate 1-O-methyltransferase [EC:2.1.1.274] | (RefSeq) salicylate carboxymethyltransferase (A)	unnamed protein product, partial [Vitis vinifera]	RecName: Full=Salicylate carboxymethyltransferase; EC=2.1.1.274; AltName: Full=S-adenosyl-L-methionine:salicylate acid carboxylmethyltransferase; Short=CbSAMT; AltName: Full=Salicylate O-methyltransferase;	SubName: Full=Uncharacterized protein {ECO:0000313|EMBL:CBI17469.3};	--	GO:0046872,metal ion binding; GO:0008168,methyltransferase activity	SAM dependent carboxyl methyltransferase
VIT_215s0046g03620	0.82	0.63	1.12	1.85	1.49	1.18	75	58	107	176	173	116	2.325	1.21723	0.00205047	0.0272348	chr15	20139683	20144426	-	VIT_215s0046g03620	--	K17866 diphthamide biosynthesis protein 2 | (RefSeq) 2-(3-amino-3-carboxypropyl)histidine synthase subunit 2-like (A)	unnamed protein product, partial [Vitis vinifera]	RecName: Full=Mediator of RNA polymerase II transcription subunit 12; AltName: Full=Protein CENTER CITY; AltName: Full=Protein CRYPTIC PRECOCIOUS;	SubName: Full=Uncharacterized protein {ECO:0000313|EMBL:CCB62368.1};	RNA polymerase II transcription mediator	GO:0016592,mediator complex; GO:0005634,nucleus; GO:0001104,NA; GO:0007275,multicellular organism development; GO:0040034,regulation of development, heterochronic; GO:0040008,regulation of growth; GO:0090213,regulation of radial pattern formation; GO:0006351,transcription, DNA-templated	--
VIT_213s0067g03550	0.51	0.49	0.4	0.87	0.79	0.78	83	81	68	147	165	137	2.32241	1.21563	0.000649008	0.010981	chr13	1977141	1984651	-	VIT_213s0067g03550	--	K12821 pre-mRNA-processing factor 40 | (RefSeq) pre-mRNA-processing protein 40A-like (A)	PREDICTED: myosin-11 [Vitis vinifera]	--	SubName: Full=Uncharacterized protein {ECO:0000313|EMBL:CCB49761.1};	--	--	Coiled-coil region of CCDC155 or KASH
VIT_215s0046g02220	0.1	0.03	0.22	0.25	0.18	0.19	8	2	18	20	18	16	2.31429	1.21057	0.253484	0.59547	chr15	19001785	19004626	+	VIT_215s0046g02220	--	K20772 1-aminocyclopropane-1-carboxylate synthase 1/2/6 [EC:4.4.1.14] | (RefSeq) 1-aminocyclopropane-1-carboxylate synthase 1 (A)	PREDICTED: 1-aminocyclopropane-1-carboxylate synthase 1 [Vitis vinifera]	RecName: Full=1-aminocyclopropane-1-carboxylate synthase 1; Short=ACC synthase 1; EC=4.4.1.14; AltName: Full=S-adenosyl-L-methionine methylthioadenosine-lyase;	SubName: Full=Uncharacterized protein {ECO:0000313|EMBL:CAN69483.1};	1-aminocyclopropane-1-carboxylate synthase, and related proteins	GO:0016847,1-aminocyclopropane-1-carboxylate synthase activity; GO:0030170,pyridoxal phosphate binding; GO:0009693,ethylene biosynthetic process; GO:0009835,fruit ripening	Aminotransferase class I and II
VIT_207s0151g00620	0.84	0.84	0.99	1.53	1.4	1.77	109	110	134	205	229	246	2.31161	1.2089	4.61996e-05	0.00123767	chr7	1015702	1022929	-	VIT_207s0151g00620	--	K14845 RAT1-interacting protein | (RefSeq) hypothetical protein (A)	PREDICTED: pentatricopeptide repeat-containing protein At1g03100, mitochondrial [Vitis vinifera]	RecName: Full=Pentatricopeptide repeat-containing protein At1g03100, mitochondrial; Flags: Precursor;	SubName: Full=Uncharacterized protein {ECO:0000313|EMBL:CCB51904.1};	--	GO:0043231,intracellular membrane-bounded organelle; GO:0005739,mitochondrion; GO:0004519,endonuclease activity; GO:0003723,RNA binding; GO:0009451,RNA modification	Region in Clathrin and VPS
VIT_211s0103g00370	1.47	1.97	2.23	3.41	3.75	2.64	135	183	215	325	438	261	2.30544	1.20504	2.34061e-05	0.00069693	chr11	16080171	16085813	+	VIT_211s0103g00370	--	K01534 Cd2+/Zn2+-exporting ATPase [EC:3.6.3.3 3.6.3.5] | (RefSeq) putative inactive cadmium/zinc-transporting ATPase HMA3 (A)	unnamed protein product, partial [Vitis vinifera]	RecName: Full=Cadmium/zinc-transporting ATPase HMA2; EC=3.6.3.3; EC=3.6.3.5; AltName: Full=Cadmium/zinc-transporting ATPase 3; AltName: Full=Protein HEAVY METAL ATPASE 2;	SubName: Full=Uncharacterized protein {ECO:0000313|EMBL:CBI40117.3};	Cation transport ATPase	GO:0016021,integral component of membrane; GO:0005886,plasma membrane; GO:0005524,ATP binding; GO:0008551,cadmium-exporting ATPase activity; GO:0046872,metal ion binding; GO:0016463,zinc-exporting ATPase activity; GO:0055069,zinc ion homeostasis	haloacid dehalogenase-like hydrolase
VIT_209s0018g00660	0.78	1.45	0.92	2.21	2.52	2.32	42	79	52	124	173	135	2.302	1.203	2.36689e-05	0.000703648	chr9	17140839	17147493	+	VIT_209s0018g00660	--	K13104 zinc finger protein 830 | (RefSeq) zinc finger protein 830 (A)	unnamed protein product, partial [Vitis vinifera]	--	SubName: Full=Uncharacterized protein {ECO:0000313|EMBL:CCB49676.1};	Uncharacterized conserved protein	GO:0005634,nucleus; GO:0000278,mitotic cell cycle	--
VIT_213s0067g01680	20.58	13.76	15.95	31.47	28.97	26.78	1785	1205	1446	2825	3187	2497	2.3018	1.20276	1.23227e-10	1.44275e-08	chr13	937854	940405	+	VIT_213s0067g01680	--	K01599 uroporphyrinogen decarboxylase [EC:4.1.1.37] | (RefSeq) hypothetical protein (A)	PREDICTED: peptide-N4-(N-acetyl-beta-glucosaminyl)asparagine amidase A [Vitis vinifera]	RecName: Full=Peptide-N4-(N-acetyl-beta-glucosaminyl)asparagine amidase A; Short=PNGase A; EC=3.5.1.52; AltName: Full=Glycopeptide N-glycosidase; AltName: Full=N-glycanase; Contains: RecName: Full=Peptide-N4-(N-acetyl-beta-glucosaminyl)asparagine amidase A light chain; AltName: Full=PNGase A small chain; AltName: Full=PNGase A subunit B; Contains: RecName: Full=Peptide-N4-(N-acetyl-beta-glucosami…	SubName: Full=Uncharacterized protein {ECO:0000313|EMBL:CCB49836.1};	--	GO:0000224,peptide-N4-(N-acetyl-beta-glucosaminyl)asparagine amidase activity	Peptide N-acetyl-beta-D-glucosaminyl asparaginase amidase A
VIT_213s0101g00210	5.26	4.86	4.73	8.96	8.5	8.3	164	153	154	289	336	278	2.30064	1.20203	2.60316e-06	0.000107375	chr13	11911480	11912348	-	VIT_213s0101g00210	--	--	PREDICTED: ATP synthase subunit beta, chloroplastic-like [Gossypium hirsutum]	--	SubName: Full=Uncharacterized protein {ECO:0000313|EMBL:CCB56726.1};	--	--	--
VIT_217s0000g02700	1.38	1.06	1.43	3.26	2.69	2.76	126	98	136	308	311	271	2.298	1.201	1.29957e-09	1.23245e-07	chr17	2506020	2509845	-	VIT_217s0000g02700	--	K10529 alpha-dioxygenase [EC:1.14.99.-] | (RefSeq) alpha-dioxygenase 2 (A)	PREDICTED: alpha-dioxygenase 2 [Vitis vinifera]	RecName: Full=Alpha-dioxygenase 2; Short=Alpha DOX2; EC=1.14.99.-; AltName: Full=Fatty acid dioxygenase AlphaDOX2; Flags: Precursor;	SubName: Full=Uncharacterized protein {ECO:0000313|EMBL:CBI15541.3};	Peroxidase/oxygenase	GO:0051213,dioxygenase activity; GO:0020037,heme binding; GO:0046872,metal ion binding; GO:0004601,peroxidase activity; GO:0006631,fatty acid metabolic process; GO:0010150,leaf senescence; GO:0001676,long-chain fatty acid metabolic process; GO:0031408,oxylipin biosynthetic process; GO:0006979,response to oxidative stress	Animal haem peroxidase
VIT_215s0021g00050	4.29	2.54	2.93	6.59	4.77	5.7	354	212	253	563	499	506	2.29744	1.20002	2.01219e-05	0.00061856	chr15	9230432	9237611	+	VIT_215s0021g00050	--	K15404 aldehyde decarbonylase [EC:4.1.99.5] | (RefSeq) protein ECERIFERUM 1 (A)	PREDICTED: protein ECERIFERUM 1 [Vitis vinifera]	RecName: Full=Protein ECERIFERUM 1;	SubName: Full=Uncharacterized protein {ECO:0000313|EMBL:CCB43960.1};	--	GO:0005789,endoplasmic reticulum membrane; GO:0016021,integral component of membrane; GO:0005506,iron ion binding; GO:0016491,oxidoreductase activity; GO:0043447,alkane biosynthetic process; GO:0042742,defense response to bacterium; GO:0050832,defense response to fungus; GO:0008610,lipid biosynthetic process; GO:0006629,lipid metabolic process; GO:0009414,response to water deprivation; GO:0010025…	Fatty acid hydroxylase superfamily
VIT_218s0001g07610	0.35	0.29	0.14	0.65	0.44	0.67	39	32	16	74	62	79	2.296	1.199	0.00350263	0.0408427	chr18	5851680	5855061	+	VIT_218s0001g07610	--	K20478 golgin subfamily B member 1 | (RefSeq) uncharacterized LOC107783593 (A)	PREDICTED: protein NETWORKED 2A [Vitis vinifera]	RecName: Full=Protein NETWORKED 2D {ECO:0000303|PubMed:22840520};	SubName: Full=Uncharacterized protein {ECO:0000313|EMBL:CCB45661.1};	--	GO:0005886,plasma membrane; GO:0003779,actin binding	KIP1-like protein
VIT_212s0028g03230	2.39	3.56	3.77	3.61	7.16	5.71	96	144	158	150	364	246	2.29146	1.19627	0.00154482	0.0217041	chr12	3973873	3976562	-	VIT_212s0028g03230	--	K07466 replication factor A1 | (RefSeq) replication protein A 70 kDa DNA-binding subunit B (A)	unnamed protein product, partial [Vitis vinifera]	RecName: Full=Replication protein A 70 kDa DNA-binding subunit B; Short=AtRPA70B; AltName: Full=AtRPA1-5; AltName: Full=Replication factor A protein 1B; AltName: Full=Replication protein A 1B; Short=AtRPA1B;	SubName: Full=Uncharacterized protein {ECO:0000313|EMBL:CBI21889.3};	Single-stranded DNA-binding replication protein A (RPA), large (70 kD) subunit and related ssDNA-binding proteins	GO:0005634,nucleus; GO:0003677,DNA binding; GO:0046872,metal ion binding; GO:0006310,DNA recombination; GO:0006281,DNA repair; GO:0006260,DNA replication; GO:0010224,response to UV-B	Replication factor-A C terminal domain
VIT_203s0038g00580	5.41	4.84	5.62	9.53	8.72	9.22	126	114	137	230	258	231	2.28859	1.19446	2.21493e-05	0.000665779	chr3_random	512616	527488	+	VIT_203s0038g00580	--	K17604 zinc finger SWIM domain-containing protein 3 | (RefSeq) protein FAR1-RELATED SEQUENCE 5-like isoform X1 (A)	unnamed protein product, partial [Vitis vinifera]	RecName: Full=GATA transcription factor 24; AltName: Full=Protein TIFY 2B; AltName: Full=ZIM-like 1 protein;	SubName: Full=Uncharacterized protein {ECO:0000313|EMBL:CBI38232.3};	GATA-4/5/6 transcription factors	GO:0005634,nucleus; GO:0005667,transcription factor complex; GO:0003682,chromatin binding; GO:0000977,RNA polymerase II regulatory region sequence-specific DNA binding; GO:0001085,RNA polymerase II transcription factor binding; GO:0001228,DNA-binding transcription activator activity, RNA polymerase II-specific; GO:0008270,zinc ion binding; GO:0030154,cell differentiation	tify domain
VIT_208s0040g02960	5.98	4.08	3.93	9.23	6.74	8.34	328	226	225	524	469	492	2.28755	1.1938	1.3621e-05	0.00044238	chr8	13972732	13974642	+	VIT_208s0040g02960	--	--	PREDICTED: uncharacterized protein LOC100854102 [Vitis vinifera]	--	SubName: Full=Uncharacterized protein {ECO:0000313|EMBL:CCB57011.1};	--	--	--
VIT_218s0001g05180	1.14	0.77	1.42	2.24	1.91	1.62	137	94	178	279	291	209	2.28557	1.19256	0.000313572	0.00612515	chr18	4185001	4190060	-	VIT_218s0001g05180	--	K15920 xylan 1,4-beta-xylosidase [EC:3.2.1.37] | (RefSeq) probable beta-D-xylosidase 6 (A)	PREDICTED: probable beta-D-xylosidase 7 [Vitis vinifera]	RecName: Full=Probable beta-D-xylosidase 7; Short=AtBXL7; EC=3.2.1.-; Flags: Precursor;	SubName: Full=Uncharacterized protein {ECO:0000313|EMBL:CCB45555.1};	--	GO:0048046,apoplast; GO:0005618,cell wall; GO:0009507,chloroplast; GO:0009505,plant-type cell wall; GO:0009506,plasmodesma; GO:0005578,NA; GO:0004553,hydrolase activity, hydrolyzing O-glycosyl compounds; GO:0005975,carbohydrate metabolic process	Fibronectin type III-like domain
VIT_207s0031g01520	1.96	2.24	2.76	6.26	4.22	5.07	19	22	28	63	52	53	2.285	1.192	0.00383124	0.0435915	chr7	17625846	17626559	+	VIT_207s0031g01520	--	--	unnamed protein product, partial [Vitis vinifera]	--	SubName: Full=Uncharacterized protein {ECO:0000313|EMBL:CBI21501.3};	--	--	--
VIT_215s0048g01670	2.18	1.81	2.36	3.79	3.49	3.7	153	128	173	275	310	279	2.2837	1.19137	8.78894e-06	0.000302541	chr15	15868804	15872017	-	VIT_215s0048g01670	--	K20495 long-chain fatty acid omega-monooxygenase [EC:1.14.13.205] | (RefSeq) cytochrome P450 704B1 (A)	PREDICTED: cytochrome P450 704C1 isoform X1 [Vitis vinifera]	RecName: Full=Cytochrome P450 704C1; EC=1.14.-.-; AltName: Full=Cytochrome P450 CYPD;	SubName: Full=Uncharacterized protein {ECO:0000313|EMBL:CBI38797.3};	Cytochrome P450 CYP4/CYP19/CYP26 subfamilies	GO:0016021,integral component of membrane; GO:0020037,heme binding; GO:0005506,iron ion binding; GO:0004497,monooxygenase activity; GO:0016705,oxidoreductase activity, acting on paired donors, with incorporation or reduction of molecular oxygen	Cytochrome P450
VIT_206s0004g02583	1.93	3.13	3.36	4.28	4.56	5.71	44	72	80	101	132	140	2.28367	1.19136	0.0041102	0.0458308	chr6	3109413	3110141	-	VIT_206s0004g02583	--	--	PREDICTED: uncharacterized protein LOC104879578 [Vitis vinifera]	--	SubName: Full=Uncharacterized protein {ECO:0000313|EMBL:CAN62926.1};	--	--	Protein of unknown function (DUF1639)
VIT_205s0049g01960	2.27	1.79	1.96	4.84	4.52	4.03	157	125	142	347	397	300	2.272	1.184	7.3927e-11	8.93104e-09	chr5	9425976	9427907	+	VIT_205s0049g01960	--	K01759 lactoylglutathione lyase [EC:4.4.1.5] | (RefSeq) probable lactoylglutathione lyase, chloroplastic (A)	PREDICTED: uncharacterized protein LOC100256206 [Vitis vinifera]	--	SubName: Full=Uncharacterized protein {ECO:0000313|EMBL:CCB48625.1};	--	--	Dynein light intermediate chain (DLIC)
VIT_214s0081g00200	4.31	3.89	3.58	6.35	7.15	6.52	228	208	198	348	480	371	2.2694	1.18231	8.45075e-07	4.14448e-05	chr14	7831113	7854177	-	VIT_214s0081g00200	--	--	PREDICTED: GRF1-interacting factor 1 [Vitis vinifera]	RecName: Full=GRF1-interacting factor 1; Short=AtGIF1; AltName: Full=Protein ANGUSTIFOLIA 3; AltName: Full=Transcription coactivator GIF1;	SubName: Full=Uncharacterized protein {ECO:0000313|EMBL:CCB58722.1};	Calcium-responsive transcription coactivator	GO:0003713,transcription coactivator activity; GO:0009955,adaxial/abaxial pattern specification; GO:0008283,cell proliferation; GO:0048366,leaf development; GO:0006355,regulation of transcription, DNA-templated; GO:0006351,transcription, DNA-templated	SSXT protein (N-terminal region)
VIT_206s0061g01290	2	1.79	2.16	3.52	3.28	3.4	108	98	122	197	225	198	2.26829	1.18161	9.06984e-05	0.00216115	chr6	19114673	19116181	-	VIT_206s0061g01290	--	--	PREDICTED: putative phytosulfokines 6 isoform X1 [Vitis vinifera]	RecName: Full=Putative phytosulfokines 6; Short=AtPSK3_2; Short=AtPSK6; Contains: RecName: Full=Phytosulfokine-alpha-like; Short=PSK-alpha-like; Short=Phytosulfokine-a-like; Contains: RecName: Full=Phytosulfokine-beta; Short=PSK-beta; Short=Phytosulfokine-b; Flags: Precursor;	SubName: Full=Uncharacterized protein {ECO:0000313|EMBL:CBI17083.3};	--	GO:0005576,extracellular region; GO:0008083,growth factor activity; GO:0030154,cell differentiation; GO:0008283,cell proliferation; GO:0007275,multicellular organism development	Phytosulfokine precursor protein (PSK)
VIT_209s0002g05980	3.51	3.49	2.42	5.1	5.29	5.68	301	302	217	452	575	523	2.26829	1.18161	2.09693e-06	8.91758e-05	chr9	5785771	5789100	+	VIT_209s0002g05980	--	K15639 PHYB activation tagged suppressor 1 [EC:1.14.-.-] | (RefSeq) cytochrome P450 734A1 (A)	PREDICTED: cytochrome P450 734A1 [Vitis vinifera]	RecName: Full=Cytochrome P450 734A1; EC=1.14.-.-; AltName: Full=Protein PHYB ACTIVATION-TAGGED SUPPRESSOR 1;	SubName: Full=Uncharacterized protein {ECO:0000313|EMBL:CCB59560.1};	Cytochrome P450 CYP4/CYP19/CYP26 subfamilies	GO:0016021,integral component of membrane; GO:0020037,heme binding; GO:0005506,iron ion binding; GO:0016705,oxidoreductase activity, acting on paired donors, with incorporation or reduction of molecular oxygen; GO:0008395,steroid hydroxylase activity; GO:0010268,brassinosteroid homeostasis; GO:0016131,brassinosteroid metabolic process; GO:0040008,regulation of growth; GO:0009741,response to brass…	Cytochrome P450
VIT_205s0049g00340	0.12	0.18	0.16	0.25	0.24	0.29	9	14	13	20	24	24	2.26667	1.18057	0.170835	0.499417	chr5	7387715	7392138	+	VIT_205s0049g00340	--	K13229 2,4-dihydroxy-1,4-benzoxazin-3-one-glucoside dioxygenase [EC:1.14.11.59] | (RefSeq) DIBOA-glucoside dioxygenase BX6 (A)	PREDICTED: 1-aminocyclopropane-1-carboxylate oxidase homolog 1-like [Vitis vinifera]	RecName: Full=1-aminocyclopropane-1-carboxylate oxidase homolog 1;	SubName: Full=Uncharacterized protein {ECO:0000313|EMBL:CCB48535.1};	Iron/ascorbate family oxidoreductases	GO:0046872,metal ion binding; GO:0016491,oxidoreductase activity	non-haem dioxygenase in morphine synthesis N-terminal
VIT_217s0119g00150	52.82	77.25	67.59	91.1	107.22	139.6	1324	1956	1771	2364	3410	3763	2.26577	1.18	0.000784647	0.0127636	chr17	13578010	13588416	+	VIT_217s0119g00150	--	--	unnamed protein product, partial [Vitis vinifera]	RecName: Full=Kunitz trypsin inhibitor 2 {ECO:0000305}; Short=AtKTI2 {ECO:0000305}; Flags: Precursor;	SubName: Full=Tumor-related protein {ECO:0000313|EMBL:ADD51186.1};	--	GO:0048046,apoplast; GO:0005618,cell wall; GO:0004866,endopeptidase inhibitor activity	Trypsin and protease inhibitor
VIT_210s0042g00560	8.71	5.96	5.47	11.95	10.7	11.75	936	647	615	1330	1459	1359	2.2646	1.17926	1.48841e-07	8.79459e-06	chr10	13493232	13496856	+	VIT_210s0042g00560	--	--	PREDICTED: uncharacterized protein LOC100240757 [Vitis vinifera]	--	SubName: Full=Uncharacterized protein {ECO:0000313|EMBL:CCB52099.1};	--	GO:0016021,integral component of membrane	--
VIT_211s0016g02010	26.9	23.23	23.45	41.5	40.29	43.9	1922	1676	1751	3069	3652	3372	2.26427	1.17905	1.90859e-17	6.46433e-15	chr11	1617849	1624642	-	VIT_211s0016g02010	--	K03787 5'-nucleotidase [EC:3.1.3.5] | (RefSeq) 5'-nucleotidase SurE-like (A)	unnamed protein product, partial [Vitis vinifera]	RecName: Full=Heat stress transcription factor A-2; Short=AtHsfA2; AltName: Full=AtHsf-04;	SubName: Full=Uncharacterized protein {ECO:0000313|EMBL:CBI27894.3};	--	GO:0005737,cytoplasm; GO:0005634,nucleus; GO:0003700,DNA-binding transcription factor activity; GO:0043565,sequence-specific DNA binding; GO:0044212,transcription regulatory region DNA binding; GO:0034605,cellular response to heat; GO:0071456,cellular response to hypoxia; GO:0034620,cellular response to unfolded protein; GO:0010286,heat acclimation; GO:0045893,positive regulation of transcription…	HSF-type DNA-binding
VIT_200s0862g00010	3.5	2.95	3.92	8	5.34	4.48	206	175	241	487	398	283	2.25338	1.17209	9.11048e-05	0.00216811	chrUn	36225026	36230727	+	VIT_200s0862g00010	--	K11267 sister chromatid cohesion protein PDS5 | (RefSeq) sister chromatid cohesion protein PDS5 homolog B (A)	PREDICTED: sister chromatid cohesion protein PDS5 homolog B [Vitis vinifera]	--	SubName: Full=Uncharacterized protein {ECO:0000313|EMBL:CAN75734.1};	Sister chromatid cohesion complex Cohesin, subunit PDS5	GO:0005886,plasma membrane; GO:0005773,vacuole	Adaptin N terminal region
VIT_201s0011g05870	0.71	0.7	0.73	1.38	1.35	0.89	108	108	116	217	260	146	2.25181	1.17108	0.00051041	0.00898881	chr1	5627211	5633823	+	VIT_201s0011g05870	--	K11699 RNA-dependent RNA polymerase [EC:2.7.7.48] | (RefSeq) probable RNA-dependent RNA polymerase 1 (A)	PREDICTED: probable RNA-dependent RNA polymerase 1 [Vitis vinifera]	RecName: Full=RNA-dependent RNA polymerase 1; Short=AtRDRP1; EC=2.7.7.48; AltName: Full=RNA-directed RNA polymerase 1;	RecName: Full=RNA-dependent RNA polymerase {ECO:0000256|RuleBase:RU363098}; EC=2.7.7.48 {ECO:0000256|RuleBase:RU363098};	RNA-directed RNA polymerase QDE-1 required for posttranscriptional gene silencing and RNA interference	GO:0003723,RNA binding; GO:0003968,RNA-directed 5'-3' RNA polymerase activity; GO:0006952,defense response; GO:0060148,positive regulation of posttranscriptional gene silencing; GO:0030422,production of siRNA involved in RNA interference; GO:0009751,response to salicylic acid; GO:0009615,response to virus; GO:0010025,wax biosynthetic process	RNA dependent RNA polymerase
VIT_217s0000g05470	5.54	5.19	5.32	9.96	8.62	8.73	372	352	373	692	734	630	2.24904	1.16931	5.57933e-10	5.81446e-08	chr17	5959100	5961553	-	VIT_217s0000g05470	--	K14794 ribosomal RNA-processing protein 12 | (RefSeq) hypothetical protein (A)	PREDICTED: protein NUCLEAR FUSION DEFECTIVE 4 [Vitis vinifera]	RecName: Full=Protein NUCLEAR FUSION DEFECTIVE 4 {ECO:0000303|PubMed:16698901};	SubName: Full=Uncharacterized protein {ECO:0000313|EMBL:CCB43127.1};	--	GO:0016021,integral component of membrane; GO:0000741,karyogamy; GO:0010197,polar nucleus fusion; GO:0009651,response to salt stress	Major Facilitator Superfamily
VIT_207s0104g01230	1.81	1.77	1.77	3.49	2.86	2.76	192	190	196	383	385	315	2.24844	1.16893	2.00124e-06	8.56831e-05	chr7	2256481	2262910	-	VIT_207s0104g01230	--	K14486 auxin response factor | (RefSeq) auxin response factor 4 (A)	PREDICTED: auxin response factor 23 isoform X2 [Vitis vinifera]	RecName: Full=Auxin response factor 2; AltName: Full=ARF1-binding protein; Short=ARF1-BP; AltName: Full=Protein MEGAINTEGUMENTA;	RecName: Full=Auxin response factor {ECO:0000256|RuleBase:RU004561};	--	GO:0005634,nucleus; GO:0003700,DNA-binding transcription factor activity; GO:0043565,sequence-specific DNA binding; GO:0009734,auxin-activated signaling pathway; GO:0010227,floral organ abscission; GO:0010047,fruit dehiscence; GO:0010150,leaf senescence; GO:0008285,negative regulation of cell proliferation; GO:0045892,negative regulation of transcription, DNA-templated; GO:0048481,plant ovule dev…	AUX/IAA family
VIT_212s0055g01140	1.2	1.77	1.3	2.67	2.15	2.45	61	91	69	141	139	134	2.24796	1.16862	0.00222245	0.0290131	chr12	14820612	14822200	+	VIT_212s0055g01140	--	--	PREDICTED: non-specific lipid-transfer protein-like protein At5g64080 [Vitis vinifera]	RecName: Full=Non-specific lipid-transfer protein-like protein At5g64080; Flags: Precursor;	SubName: Full=Uncharacterized protein {ECO:0000313|EMBL:CCB46171.1};	--	GO:0031225,anchored component of membrane; GO:0046658,anchored component of plasma membrane; GO:0008289,lipid binding; GO:0006869,lipid transport	Protease inhibitor/seed storage/LTP family
VIT_211s0016g03920	1.81	1.29	1.32	2	2.83	2.55	110	79	84	126	218	167	2.24615	1.16746	0.00217284	0.028507	chr11	3191296	3193086	+	VIT_211s0016g03920	--	K08150 MFS transporter, SP family, solute carrier family 2 (myo-inositol transporter), member 13 | (RefSeq) inositol transporter 1-like (A)	PREDICTED: polyol transporter 5 [Vitis vinifera]	RecName: Full=Polyol transporter 5; AltName: Full=Protein POLYOL TRANSPORTER 5; Short=AtPLT5; AltName: Full=Sugar-proton symporter PLT5;	SubName: Full=Putative polyol/monosaccharide transporter {ECO:0000313|EMBL:ADP37151.1};	Predicted transporter (major facilitator superfamily)	GO:0016021,integral component of membrane; GO:0005886,plasma membrane; GO:0015591,D-ribose transmembrane transporter activity; GO:0015148,D-xylose transmembrane transporter activity; GO:0005354,galactose transmembrane transporter activity; GO:0005355,glucose transmembrane transporter activity; GO:0015168,glycerol transmembrane transporter activity; GO:0015575,mannitol transmembrane transporter ac…	Major Facilitator Superfamily
VIT_210s0116g01860	0.53	0.72	0.71	1.12	0.99	1.24	54	74	75	117	127	135	2.24039	1.16375	0.00272961	0.0339047	chr10	1119685	1125886	+	VIT_210s0116g01860	--	K03327 multidrug resistance protein, MATE family | (RefSeq) protein DETOXIFICATION 40 (A)	PREDICTED: protein DETOXIFICATION 40 [Vitis vinifera]	RecName: Full=Protein DETOXIFICATION 40 {ECO:0000303|PubMed:11739388}; Short=AtDTX40 {ECO:0000303|PubMed:11739388}; AltName: Full=Multidrug and toxic compound extrusion protein 40 {ECO:0000305}; Short=MATE protein 40 {ECO:0000305};	RecName: Full=Protein DETOXIFICATION {ECO:0000256|RuleBase:RU004914}; AltName: Full=Multidrug and toxic compound extrusion protein {ECO:0000256|RuleBase:RU004914};	Uncharacterized membrane protein, predicted efflux pump	GO:0016021,integral component of membrane; GO:0005774,vacuolar membrane; GO:0005773,vacuole; GO:0015297,antiporter activity; GO:0015238,drug transmembrane transporter activity; GO:0006855,drug transmembrane transport	MatE
VIT_218s0082g00027	2.16	3.47	2.43	6.51	5.28	5.84	56	91	66	175	174	163	2.239	1.163	5.54712e-06	0.000205092	chr18_random	3541977	3542700	-	VIT_218s0082g00027	--	--	PREDICTED: uncharacterized protein LOC104877982 [Vitis vinifera]	--	SubName: Full=Uncharacterized protein {ECO:0000313|EMBL:CAN68420.1};	--	--	Protein of unknown function (DUF1442)
VIT_208s0007g03630	1.68	2.55	1.74	3.26	2.67	4.22	135	207	146	271	272	365	2.23279	1.15885	0.000321572	0.0062394	chr8	17571449	17575599	+	VIT_208s0007g03630	--	K04733 interleukin-1 receptor-associated kinase 4 [EC:2.7.11.1] | (RefSeq) uncharacterized protein LOC110908553 (A)	PREDICTED: IQ domain-containing protein IQM3 [Vitis vinifera]	RecName: Full=IQ domain-containing protein IQM3 {ECO:0000305}; AltName: Full=IQ motif-containing protein 3 {ECO:0000303|Ref.4};	SubName: Full=Uncharacterized protein {ECO:0000313|EMBL:CCB55415.1};	--	GO:0005737,cytoplasm; GO:0005634,nucleus	IQ calmodulin-binding motif
VIT_218s0001g08200	2.59	3.06	3.37	7	6.71	5.94	221	264	301	619	727	546	2.23	1.157	3.48333e-16	9.43834e-14	chr18	6688186	6690761	-	VIT_218s0001g08200	--	K03327 multidrug resistance protein, MATE family | (RefSeq) multidrug and toxin extrusion protein 1-like (A)	PREDICTED: protein DETOXIFICATION 48 [Vitis vinifera]	RecName: Full=Protein DETOXIFICATION 48 {ECO:0000303|PubMed:11739388}; Short=AtDTX48 {ECO:0000303|PubMed:11739388}; AltName: Full=Multidrug and toxic compound extrusion protein 48 {ECO:0000305}; Short=MATE protein 48 {ECO:0000305}; AltName: Full=Protein ABNORMAL SHOOT 4 {ECO:0000303|PubMed:26160579}; AltName: Full=Protein BUSH-AND-CHLOROTIC-DWARF 1 {ECO:0000303|PubMed:22150160}; Short=Protein BCD…	RecName: Full=Protein DETOXIFICATION {ECO:0000256|RuleBase:RU004914}; AltName: Full=Multidrug and toxic compound extrusion protein {ECO:0000256|RuleBase:RU004914};	Uncharacterized membrane protein, predicted efflux pump	GO:0005794,Golgi apparatus; GO:0000139,Golgi membrane; GO:0017119,Golgi transport complex; GO:0016021,integral component of membrane; GO:0005770,late endosome; GO:0031902,late endosome membrane; GO:0043226,organelle; GO:0015297,antiporter activity; GO:0015238,drug transmembrane transporter activity; GO:0005381,iron ion transmembrane transporter activity; GO:0006855,drug transmembrane transport; G…	MatE
VIT_212s0059g01050	4.16	4.9	3.3	8.08	5.87	6.93	100	119	83	201	179	179	2.22119	1.15133	0.00102374	0.0157736	chr12	5970042	5970711	-	VIT_212s0059g01050	--	--	PREDICTED: glycine-rich protein DOT1-like [Vitis vinifera]	--	SubName: Full=Uncharacterized protein {ECO:0000313|EMBL:CCB51981.1};	--	--	--
VIT_203s0088g00710	14.88	13.54	15.35	25.65	22.11	25.93	358	329	386	639	675	671	2.21994	1.15052	5.22837e-09	4.3879e-07	chr3	8916223	8916893	-	VIT_203s0088g00710	--	K13449 pathogenesis-related protein 1 | (RefSeq) basic form of pathogenesis-related protein 1 (A)	PREDICTED: basic form of pathogenesis-related protein 1 [Vitis vinifera]	RecName: Full=Basic form of pathogenesis-related protein 1; Short=PRP 1; Flags: Precursor;	SubName: Full=Uncharacterized protein {ECO:0000313|EMBL:CCB49619.1};	Defense-related protein containing SCP domain	GO:0005576,extracellular region; GO:0006952,defense response; GO:0009607,response to biotic stimulus	Cysteine-rich secretory protein family
VIT_205s0020g04820	2.61	1.94	1.54	3.22	2.43	4.65	167	125	103	213	197	320	2.21772	1.14908	0.00291559	0.0355856	chr5	6661197	6664980	-	VIT_205s0020g04820	--	--	PREDICTED: uncharacterized protein LOC100264865 isoform X1 [Vitis vinifera]	--	SubName: Full=Uncharacterized protein {ECO:0000313|EMBL:CCB50503.1};	--	GO:0005524,ATP binding; GO:0016301,kinase activity	Rad17 P-loop domain
VIT_211s0052g00380	23.59	19.36	19.51	35.59	32.51	36.09	1306	1083	1129	2040	2284	2149	2.20796	1.14271	1.28082e-12	2.24939e-10	chr11	17706637	17709974	+	VIT_211s0052g00380	--	K23280 rhamnogalacturonan I rhamnosyltransferase [EC:2.4.1.351] | (RefSeq) uncharacterized protein At1g04910-like isoform X1 (A)	unnamed protein product, partial [Vitis vinifera]	RecName: Full=Protein MANNAN SYNTHESIS-RELATED 2 {ECO:0000303|PubMed:22966747}; Short=AtMSR2 {ECO:0000303|PubMed:22966747}; EC=2.4.1.- {ECO:0000305}; AltName: Full=O-fucosyltransferase 12 {ECO:0000305}; Short=O-FucT-12 {ECO:0000305}; AltName: Full=O-fucosyltransferase family protein {ECO:0000312|EMBL:ARJ31412.1};	SubName: Full=Uncharacterized protein {ECO:0000313|EMBL:CBI17883.3};	--	GO:0005768,endosome; GO:0005794,Golgi apparatus; GO:0000139,Golgi membrane; GO:0016021,integral component of membrane; GO:0009505,plant-type cell wall; GO:0005802,trans-Golgi network; GO:0051753,mannan synthase activity; GO:0016757,transferase activity, transferring glycosyl groups; GO:0052325,cell wall pectin biosynthetic process; GO:0006004,fucose metabolic process; GO:0010412,mannan metabolic …	GDP-fucose protein O-fucosyltransferase
VIT_212s0028g03640	18.11	16.63	13.82	25.44	25.58	29.75	864	801	689	1256	1548	1526	2.20731	1.14229	1.32077e-09	1.24289e-07	chr12	4467185	4468751	-	VIT_212s0028g03640	--	--	PREDICTED: uncharacterized protein LOC100248923 [Vitis vinifera]	RecName: Full=MLP-like protein 423;	SubName: Full=Uncharacterized protein {ECO:0000313|EMBL:CBI21854.3};	--	GO:0016020,membrane; GO:0006952,defense response; GO:0009607,response to biotic stimulus	Polyketide cyclase / dehydrase and lipid transport
VIT_203s0091g00650	1.6	1.43	1.53	3.14	2.81	3.89	31	28	31	63	69	81	2.205	1.141	0.00170467	0.0234464	chr3	7074818	7076914	+	VIT_203s0091g00650	--	--	PREDICTED: uncharacterized protein LOC104878822 [Vitis vinifera]	--	SubName: Full=Uncharacterized protein {ECO:0000313|EMBL:CCB47709.1};	--	--	--
VIT_213s0019g03010	3.65	2.16	3.19	7	7.02	5.42	57	34	52	113	139	91	2.205	1.141	0.000204684	0.0043377	chr13	4151427	4155706	+	VIT_213s0019g03010	--	K13993 HSP20 family protein | (RefSeq) 17.8 kDa class I heat shock protein-like (A)	hypothetical protein VITISV_014285 [Vitis vinifera]	RecName: Full=17.8 kDa class I heat shock protein;	SubName: Full=Uncharacterized protein {ECO:0000313|EMBL:CCB56260.1};	Molecular chaperone (small heat-shock protein Hsp26/Hsp42)	GO:0005737,cytoplasm	FKBP26_C-terminal
VIT_204s0023g01390	235.62	166.05	165.3	312.99	273.77	269.37	18176	12938	13328	32492.2	26793	22344	2.20411	1.1402	0.00319102	0.0378749	chr4	17884133	17886798	+	VIT_204s0023g01390	--	K18626 trichohyalin | (RefSeq) vicilin-like seed storage protein At2g18540 (A)	PREDICTED: vicilin-like seed storage protein At2g18540 [Vitis vinifera]	RecName: Full=Vicilin-like seed storage protein At2g18540; AltName: Full=Globulin At2g18540; Flags: Precursor;	SubName: Full=Uncharacterized protein {ECO:0000313|EMBL:CCB44471.1};	--	GO:0045735,nutrient reservoir activity	AraC-like ligand binding domain
VIT_205s0077g01280	0.29	0.31	0.45	0.92	0.86	0.5	33	36	54	108	124	61	2.199	1.137	0.000987635	0.0153419	chr5	1049179	1054528	+	VIT_205s0077g01280	--	K15920 xylan 1,4-beta-xylosidase [EC:3.2.1.37] | (RefSeq) beta-D-xylosidase 1-like (A)	PREDICTED: putative beta-D-xylosidase isoform X1 [Vitis vinifera]	RecName: Full=Beta-D-xylosidase 1; Short=AtBXL1; EC=3.2.1.-; AltName: Full=Alpha-L-arabinofuranosidase; EC=3.2.1.55; Flags: Precursor;	SubName: Full=Uncharacterized protein {ECO:0000313|EMBL:CCB47988.1};	--	GO:0048046,apoplast; GO:0009505,plant-type cell wall; GO:0005578,NA; GO:0046556,alpha-L-arabinofuranosidase activity; GO:0005975,carbohydrate metabolic process; GO:0010214,seed coat development	Fibronectin type III-like domain
VIT_208s0040g02600	3.85	4.08	4.41	7.49	6.52	6.52	325	348	389	655	699	592	2.19887	1.13676	3.16137e-09	2.78892e-07	chr8	13642517	13644871	-	VIT_208s0040g02600	--	--	PREDICTED: F-box protein At2g39490 [Vitis vinifera]	RecName: Full=F-box protein At2g39490;	SubName: Full=Uncharacterized protein {ECO:0000313|EMBL:CBI32674.3};	--	--	F-box-like
VIT_200s0353g00050	2.63	2.34	2.4	4.04	4.41	3.68	372	334	355	591	792	560	2.19755	1.1359	2.11046e-08	1.52202e-06	chrUn	25182074	25187869	+	VIT_200s0353g00050	--	K04733 interleukin-1 receptor-associated kinase 4 [EC:2.7.11.1] | (RefSeq) G-type lectin S-receptor-like serine/threonine-protein kinase At1g11300 (A)	PREDICTED: G-type lectin S-receptor-like serine/threonine-protein kinase B120 isoform X1 [Vitis vinifera]	RecName: Full=G-type lectin S-receptor-like serine/threonine-protein kinase B120; EC=2.7.11.1; Flags: Precursor;	SubName: Full=Uncharacterized protein {ECO:0000313|EMBL:CAN70165.1};	--	GO:0016021,integral component of membrane; GO:0005886,plasma membrane; GO:0005524,ATP binding; GO:0005516,calmodulin binding; GO:0030246,carbohydrate binding; GO:0004674,protein serine/threonine kinase activity; GO:0006468,protein phosphorylation; GO:0048544,recognition of pollen	Phosphotransferase enzyme family
VIT_214s0006g02170	0.82	0.65	0.77	1.25	1.07	1.05	136	108	133	278.2	225	187	2.19692	1.13548	0.00283953	0.0348471	chr14	19428920	19433646	+	VIT_214s0006g02170	--	K18886 gibberellin A4 carboxyl methyltransferase [EC:2.1.1.276] | (RefSeq) probable S-adenosylmethionine-dependent methyltransferase At5g38100 (A)	PREDICTED: probable S-adenosylmethionine-dependent methyltransferase At5g37990 [Vitis vinifera]	RecName: Full=Probable S-adenosylmethionine-dependent methyltransferase At5g37990; EC=2.1.1.-;	SubName: Full=Uncharacterized protein {ECO:0000313|EMBL:CBI33594.3};	--	GO:0046872,metal ion binding; GO:0008168,methyltransferase activity	SAM dependent carboxyl methyltransferase
VIT_208s0040g01780	7.18	6.22	5.59	8.38	10.24	12.68	246	215	200	297	445	467	2.19486	1.13413	7.24251e-05	0.00178633	chr8	12902284	12906851	+	VIT_208s0040g01780	--	K06966 uncharacterized protein | (RefSeq) cytokinin riboside 5'-monophosphate phosphoribohydrolase LOG3 (A)	PREDICTED: cytokinin riboside 5'-monophosphate phosphoribohydrolase LOG3 [Vitis vinifera]	RecName: Full=Cytokinin riboside 5'-monophosphate phosphoribohydrolase LOG3; EC=3.2.2.n1; AltName: Full=Protein LONELY GUY 3;	RecName: Full=Cytokinin riboside 5'-monophosphate phosphoribohydrolase {ECO:0000256|RuleBase:RU363015}; EC=3.2.2.n1 {ECO:0000256|RuleBase:RU363015};	--	GO:0005737,cytoplasm; GO:0005634,nucleus; GO:0016787,hydrolase activity; GO:0009691,cytokinin biosynthetic process	SLOG cluster4 family
VIT_212s0059g02350	126.87	93.98	85.73	161.14	140.59	161.57	9245	6917	6530	15802.8	12998	12661	2.19259	1.13263	0.0034647	0.0405148	chr12	7139319	7142749	-	VIT_212s0059g02350	--	K01637 isocitrate lyase [EC:4.1.3.1] | (RefSeq) isocitrate lyase (A)	PREDICTED: isocitrate lyase [Vitis vinifera]	RecName: Full=Isocitrate lyase {ECO:0000250|UniProtKB:P28297}; Short=ICL {ECO:0000250|UniProtKB:P28297}; EC=4.1.3.1 {ECO:0000250|UniProtKB:P28297}; AltName: Full=Isocitrase {ECO:0000250|UniProtKB:P28297}; AltName: Full=Isocitratsysase {ECO:0000250|UniProtKB:P28297};	RecName: Full=Isocitrate lyase {ECO:0000256|PIRNR:PIRNR001362};	Isocitrate lyase	GO:0009514,glyoxysome; GO:0004451,isocitrate lyase activity; GO:0046872,metal ion binding; GO:0006097,glyoxylate cycle; GO:0006099,tricarboxylic acid cycle	Phosphoenolpyruvate phosphomutase
VIT_200s0301g00040	170.72	169.46	151.64	258.15	259.31	295.45	4249	4260	3945	6651	8188	7907	2.19168	1.13204	3.44135e-17	1.08787e-14	chrUn	22149708	22150401	-	VIT_200s0301g00040	--	--	PREDICTED: cold shock domain-containing protein 4-like [Vitis vinifera]	--	SubName: Full=Uncharacterized protein {ECO:0000313|EMBL:CCB45164.1};	--	--	Glycine rich protein family
VIT_201s0137g00410	51.1	40.55	34.73	67.72	58.36	64.34	3084	2472	2191	5500.3	4469	4176	2.19109	1.13165	5.29962e-07	2.76148e-05	chr1	6936328	6938135	+	VIT_201s0137g00410	--	K15402 fatty acid omega-hydroxylase [EC:1.14.-.-] | (RefSeq) cytochrome P450 86B1-like (A)	PREDICTED: cytochrome P450 86B1 [Vitis vinifera]	RecName: Full=Cytochrome P450 86B1; EC=1.14.-.-;	SubName: Full=Uncharacterized protein {ECO:0000313|EMBL:CCB44004.1};	Cytochrome P450 CYP4/CYP19/CYP26 subfamilies	GO:0005783,endoplasmic reticulum; GO:0005789,endoplasmic reticulum membrane; GO:0016021,integral component of membrane; GO:0020037,heme binding; GO:0005506,iron ion binding; GO:0004497,monooxygenase activity; GO:0016705,oxidoreductase activity, acting on paired donors, with incorporation or reduction of molecular oxygen; GO:0071555,cell wall organization; GO:0010345,suberin biosynthetic process; …	Cytochrome P450
VIT_217s0000g04090	1.38	1.24	1.01	1.92	1.88	2.2	94	85	72	135	162	161	2.18964	1.13069	0.00230413	0.0298106	chr17	4155405	4159757	+	VIT_217s0000g04090	--	K23408 cell division cycle-associated protein 7 | (RefSeq) uncharacterized protein LOC112027309 (A)	PREDICTED: uncharacterized protein LOC100242396 isoform X2 [Vitis vinifera]	--	SubName: Full=Uncharacterized protein {ECO:0000313|EMBL:CBI15420.3};	--	GO:0005634,nucleus	DDT domain
VIT_211s0016g01480	1.49	1.34	1	2.22	1.89	1.6	187	169	131	373.1	300	215	2.18834	1.12983	0.00424657	0.0469649	chr11	1176299	1181926	+	VIT_211s0016g01480	--	K08064 nuclear transcription factor Y, alpha | (RefSeq) nuclear transcription factor Y subunit A-4 (A)	PREDICTED: nuclear transcription factor Y subunit A-3 isoform X1 [Vitis vinifera]	RecName: Full=Nuclear transcription factor Y subunit A-3; Short=AtNF-YA-3; AltName: Full=Transcriptional activator HAP2C;	SubName: Full=Uncharacterized protein {ECO:0000313|EMBL:CCB51421.1};	CCAAT-binding factor, subunit B (HAP2)	GO:0016602,CCAAT-binding factor complex; GO:0003677,DNA binding; GO:0003700,DNA-binding transcription factor activity; GO:0006351,transcription, DNA-templated	CCAAT-binding transcription factor (CBF-B/NF-YA) subunit B
VIT_209s0002g01320	100.12	111.63	105.85	166.3	173.24	184.07	3138	3534	3468	5396	6889	6204	2.18805	1.12964	3.59921e-22	2.52838e-19	chr9	1099947	1100820	-	VIT_209s0002g01320	--	--	PREDICTED: germin-like protein [Vitis vinifera]	RecName: Full=Germin-like protein {ECO:0000303|PubMed:23284650}; Short=Ma-Glp {ECO:0000303|PubMed:23284650}; Flags: Precursor;	SubName: Full=Uncharacterized protein {ECO:0000313|EMBL:CCB59294.1};	--	GO:0048046,apoplast; GO:0030145,manganese ion binding; GO:0045735,nutrient reservoir activity; GO:0050832,defense response to fungus; GO:0050829,defense response to Gram-negative bacterium; GO:0050830,defense response to Gram-positive bacterium; GO:0031640,killing of cells of other organism	Cupin domain
VIT_213s0074g00090	6.91	5.6	5.29	9.46	9.09	8.12	1002	821	802	1846	1673	1267	2.18789	1.12954	4.68215e-07	2.47371e-05	chr13	7468519	7476448	+	VIT_213s0074g00090	--	K02369 alpha-1,4-N-acetylglucosaminyltransferase EXTL2 [EC:2.4.1.223] | (RefSeq) glycosyltransferase family 64 protein C4 (A)	PREDICTED: glycosyltransferase family protein 64 protein C5 [Vitis vinifera]	RecName: Full=Glycosyltransferase family protein 64 protein C5 {ECO:0000303|PubMed:24905498}; Short=GT64 C5 {ECO:0000303|PubMed:24905498}; EC=2.4.1.- {ECO:0000305};	SubName: Full=Uncharacterized protein {ECO:0000313|EMBL:CBI40190.3};	Acetylglucosaminyltransferase EXT2/exostosin 2	GO:0016021,integral component of membrane; GO:0046872,metal ion binding; GO:0016757,transferase activity, transferring glycosyl groups; GO:0006486,protein glycosylation	Glycosyl hydrolases family 43
VIT_214s0083g00370	0.91	1.14	0.9	1.63	1.78	1.42	89	112	92	165	220	149	2.18703	1.12897	0.00106243	0.0161856	chr14	22411827	22420575	-	VIT_214s0083g00370	--	K12639 cytochrome P450 family 724 subfamily B polypeptide 1 [EC:1.14.13.-] | (RefSeq) cytochrome P450 724B1-like (A)	unnamed protein product, partial [Vitis vinifera]	RecName: Full=Protein trichome birefringence-like 19;	SubName: Full=Uncharacterized protein {ECO:0000313|EMBL:CCB44053.1};	--	GO:0005794,Golgi apparatus; GO:0016021,integral component of membrane; GO:0016413,O-acetyltransferase activity; GO:0071554,cell wall organization or biogenesis	PMR5 N terminal Domain
VIT_217s0000g02680	106.59	83.13	82.4	138.71	128.52	143.06	7565	5959	6113	13248.3	11572	10918	2.18394	1.12693	2.86438e-09	2.53872e-07	chr17	2495784	2498873	+	VIT_217s0000g02680	--	K05350 beta-glucosidase [EC:3.2.1.21] | (RefSeq) beta-glucosidase 44 (A)	PREDICTED: beta-glucosidase 44 [Vitis vinifera]	RecName: Full=Beta-glucosidase 44; Short=AtBGLU44; EC=3.2.1.21; Flags: Precursor;	SubName: Full=Uncharacterized protein {ECO:0000313|EMBL:CBI15543.3};	Beta-glucosidase, lactase phlorizinhydrolase, and related proteins	GO:0005618,cell wall; GO:0022626,cytosolic ribosome; GO:0005576,extracellular region; GO:0009505,plant-type cell wall; GO:0080081,4-methylumbelliferyl-beta-D-glucopyranoside beta-glucosidase activity; GO:0047668,amygdalin beta-glucosidase activity; GO:0080083,beta-gentiobiose beta-glucosidase activity; GO:0008422,beta-glucosidase activity; GO:0004567,beta-mannosidase activity; GO:0080079,cellobio…	Glycosyl hydrolase family 1
VIT_217s0000g03990	36.14	26.51	29.51	47.83	45.38	45.2	2455	1819	2095	4371.9	3911	3301	2.18255	1.12602	1.93141e-08	1.41989e-06	chr17	4010086	4011979	-	VIT_217s0000g03990	--	K22683 aspartyl protease family protein [EC:3.4.23.-] | (RefSeq) protein ASPARTIC PROTEASE IN GUARD CELL 1 (A)	PREDICTED: protein ASPARTIC PROTEASE IN GUARD CELL 1 [Vitis vinifera]	RecName: Full=Protein ASPARTIC PROTEASE IN GUARD CELL 1; Short=AtASPG1; EC=3.4.23.-; Flags: Precursor;	SubName: Full=Uncharacterized protein {ECO:0000313|EMBL:CCB43201.1};	Aspartyl protease	GO:0005783,endoplasmic reticulum; GO:0004190,aspartic-type endopeptidase activity; GO:0070001,aspartic-type peptidase activity; GO:0003677,DNA binding; GO:0030163,protein catabolic process; GO:0009737,response to abscisic acid; GO:0009414,response to water deprivation; GO:0009627,systemic acquired resistance	Eukaryotic aspartyl protease
VIT_213s0067g01660	5.06	3.65	3.34	6.74	5.5	5.77	728	530	502	1303.9	1003	893	2.18175	1.12549	8.94915e-05	0.00213507	chr13	929544	937003	-	VIT_213s0067g01660	--	K06670 cohesin complex subunit SCC1 | (RefSeq) sister chromatid cohesion 1 protein 1 (A)	PREDICTED: sister chromatid cohesion 1 protein 1 isoform X2 [Vitis vinifera]	RecName: Full=Sister chromatid cohesion 1 protein 1; AltName: Full=Protein DETERMINATE INFERTILE 1; AltName: Full=SCC1 homolog 1;	SubName: Full=Uncharacterized protein {ECO:0000313|EMBL:CBI25438.3};	Sister chromatid cohesion complex Cohesin, subunit RAD21/SCC1	GO:0005694,chromosome; GO:0008278,cohesin complex; GO:0000798,nuclear cohesin complex; GO:0003682,chromatin binding; GO:0051455,attachment of spindle microtubules to kinetochore involved in homologous chromosome segregation; GO:0051276,chromosome organization; GO:0006302,double-strand break repair; GO:0010032,meiotic chromosome condensation; GO:0051754,meiotic sister chromatid cohesion, centromer…	Conserved region of Rad21 / Rec8 like protein
VIT_207s0130g00260	3.64	4.07	3.63	5.88	5.48	5.71	425	480	443	923	811	716	2.18101	1.125	2.37216e-07	1.33114e-05	chr7	20551334	20557912	-	VIT_207s0130g00260	--	K05302 N-lysine methyltransferase SETD6 [EC:2.1.1.-] | (RefSeq) N-lysine methyltransferase setd6 (A)	PREDICTED: N-lysine methyltransferase setd6 isoform X1 [Vitis vinifera]	RecName: Full=Protein SET DOMAIN GROUP 40; EC=2.1.1.-;	SubName: Full=Uncharacterized protein {ECO:0000313|EMBL:CBI27707.3};	N-methyltransferase	GO:0016279,protein-lysine N-methyltransferase activity; GO:0018026,peptidyl-lysine monomethylation	SET domain
VIT_200s0338g00010	7.59	5.86	6.57	10.93	9.99	8.95	418	326	378	809.9	698	530	2.17957	1.12404	2.77057e-05	0.000791701	chrUn	24126005	24131364	+	VIT_200s0338g00010	--	K04733 interleukin-1 receptor-associated kinase 4 [EC:2.7.11.1] | (RefSeq) L-type lectin-domain containing receptor kinase IX.1-like (A)	PREDICTED: F-box protein SKIP23-like [Vitis vinifera]	RecName: Full=F-box protein SKIP23; AltName: Full=SKP1-interacting partner 23;	SubName: Full=Uncharacterized protein {ECO:0000313|EMBL:CCB58178.1};	--	GO:0005694,chromosome; GO:0005737,cytoplasm; GO:0005634,nucleus; GO:0043140,ATP-dependent 3'-5' DNA helicase activity; GO:0003677,DNA binding; GO:0009378,four-way junction helicase activity; GO:0006284,base-excision repair; GO:0032508,DNA duplex unwinding; GO:0006260,DNA replication; GO:0000724,double-strand break repair via homologous recombination; GO:0016567,protein ubiquitination	F-box-like
VIT_206s0009g00310	0.31	0.71	0.99	1.42	1.78	1.05	29	67	97	138	212	106	2.18	1.124	0.000900948	0.014264	chr6	10480875	10483612	-	VIT_206s0009g00310	--	K09528 DnaJ homolog subfamily C member 8 | (RefSeq) AT-rich interactive domain-containing protein 4B-like (A)	PREDICTED: protein FAF-like, chloroplastic [Vitis vinifera]	RecName: Full=Protein FAF-like, chloroplastic; Flags: Precursor;	SubName: Full=Uncharacterized protein {ECO:0000313|EMBL:CAN72229.1};	--	GO:0009507,chloroplast	Fantastic Four meristem regulator
VIT_214s0006g03270	0.55	0.43	0.57	1.24	0.99	1.08	39	31	42	91	89	82	2.178	1.123	0.000612462	0.010456	chr14	21859980	21865827	+	VIT_214s0006g03270	--	K04498 E1A/CREB-binding protein [EC:2.3.1.48] | (RefSeq) uncharacterized LOC104881571 (A)	unnamed protein product, partial [Vitis vinifera]	RecName: Full=Histone acetyltransferase HAC1; EC=2.3.1.48 {ECO:0000269|PubMed:11160878};	SubName: Full=Uncharacterized protein {ECO:0000313|EMBL:CBI33676.3};	CREB binding protein/P300 and related TAZ Zn-finger proteins	GO:0005634,nucleus; GO:0004402,histone acetyltransferase activity; GO:0003712,transcription coregulator activity; GO:0008270,zinc ion binding; GO:0006355,regulation of transcription, DNA-templated; GO:0006351,transcription, DNA-templated	Zinc finger, ZZ type
VIT_204s0008g03400	0.82	0.53	0.58	0.9	1.12	0.85	37	24	27	54.6	64	41	2.17636	1.12192	0.140756	0.45616	chr4	2818241	2819492	-	VIT_204s0008g03400	--	K09286 EREBP-like factor | (RefSeq) ethylene-responsive transcription factor TINY-like (A)	PREDICTED: ethylene-responsive transcription factor TINY-like [Vitis vinifera]	RecName: Full=Dehydration-responsive element-binding protein 3; AltName: Full=Protein TINY 2;	SubName: Full=Uncharacterized protein {ECO:0000313|EMBL:CCB46700.1};	--	GO:0005634,nucleus; GO:0003700,DNA-binding transcription factor activity; GO:0043565,sequence-specific DNA binding; GO:0009873,ethylene-activated signaling pathway; GO:0045893,positive regulation of transcription, DNA-templated; GO:0006351,transcription, DNA-templated	AP2 domain
VIT_204s0023g00130	132.27	97.12	88.28	176.95	166.16	177.62	13922	10325	9713	19280	22189	20104	2.17572	1.1215	0.000425872	0.00782705	chr4	16119990	16124815	-	VIT_204s0023g00130	--	--	PREDICTED: uncharacterized protein LOC100251233 isoform X3 [Vitis vinifera]	--	SubName: Full=Uncharacterized protein {ECO:0000313|EMBL:CAN81170.1};	--	GO:0016021,integral component of membrane	--
VIT_202s0025g00500	7.74	10.41	9.39	13.97	15.9	15.12	435	591	552	813	1134	914	2.17567	1.12146	2.7736e-09	2.46981e-07	chr2	596046	598161	-	VIT_202s0025g00500	--	K03239 translation initiation factor eIF-2B subunit alpha | (RefSeq) methylthioribose-1-phosphate isomerase (A)	PREDICTED: protein LURP-one-related 17 [Vitis vinifera]	RecName: Full=Protein LURP-one-related 17;	SubName: Full=Uncharacterized protein {ECO:0000313|EMBL:CBI34400.3};	--	--	LURP-one-related
VIT_214s0171g00100	16.99	18.19	16.81	24.88	26.43	26.88	998	1079	1032	1966.9	1970	1698	2.17494	1.12097	2.90358e-11	3.82446e-09	chr14	25980681	25982458	-	VIT_214s0171g00100	--	K04733 interleukin-1 receptor-associated kinase 4 [EC:2.7.11.1] | (RefSeq) L-type lectin-domain containing receptor kinase VI.2-like isoform X1 (A)	PREDICTED: mavicyanin [Vitis vinifera]	RecName: Full=Uclacyanin 1 {ECO:0000303|PubMed:9761472}; Flags: Precursor;	SubName: Full=Uncharacterized protein {ECO:0000313|EMBL:CBI40050.3};	--	GO:0031225,anchored component of membrane; GO:0046658,anchored component of plasma membrane; GO:0009055,electron transfer activity; GO:0046872,metal ion binding	Plastocyanin-like domain
VIT_206s0004g05070	25.98	19.03	22.29	38.25	35.89	36.24	980	725	879	1494	1718	1470	2.1743	1.12055	4.82032e-10	5.10765e-08	chr6	6012506	6013936	-	VIT_206s0004g05070	--	K14709 solute carrier family 39 (zinc transporter), member 1/2/3 | (RefSeq) zinc transporter 2 (A)	PREDICTED: zinc transporter 2 [Vitis vinifera]	RecName: Full=Zinc transporter 1; AltName: Full=ZRT/IRT-like protein 1; Short=OsZIP1; Flags: Precursor;	SubName: Full=Uncharacterized protein {ECO:0000313|EMBL:CCB43553.1};	Fe2+/Zn2+ regulated transporter	GO:0016021,integral component of membrane; GO:0016020,membrane; GO:0005886,plasma membrane; GO:0005385,zinc ion transmembrane transporter activity; GO:0071577,zinc ion transmembrane transport; GO:0006829,zinc ion transport	ZIP Zinc transporter
VIT_204s0023g01890	142.17	111.15	103.83	193.71	191.98	198.49	6475	5113	4943	9133	11093	9721	2.17388	1.12027	7.85986e-12	1.16467e-09	chr4	18456922	18459116	-	VIT_204s0023g01890	--	K20254 perilipin-4 | (RefSeq) uncharacterized protein LOC103932836 (A)	unnamed protein product, partial [Vitis vinifera]	RecName: Full=Late embryogenesis abundant protein D-29; Short=LEA D-29;	SubName: Full=Uncharacterized protein {ECO:0000313|EMBL:CBI17507.3};	Uncharacterized conserved protein	--	YtxH-like protein
VIT_219s0014g00530	0.88	1.01	1.13	2.24	2.21	1.98	47	54	63	123	149	113	2.173	1.12	3.27578e-05	0.000913703	chr19	548335	556394	-	VIT_219s0014g00530	--	K04733 interleukin-1 receptor-associated kinase 4 [EC:2.7.11.1] | (RefSeq) probable leucine-rich repeat receptor-like serine/threonine-protein kinase At3g14840 (A)	unnamed protein product, partial [Vitis vinifera]	RecName: Full=Probable leucine-rich repeat receptor-like serine/threonine-protein kinase At3g14840; EC=2.7.11.1; Flags: Precursor;	SubName: Full=Uncharacterized protein {ECO:0000313|EMBL:CCB46204.1};	--	GO:0016021,integral component of membrane; GO:0005886,plasma membrane; GO:0009506,plasmodesma; GO:0005524,ATP binding; GO:0004674,protein serine/threonine kinase activity; GO:0009861,jasmonic acid and ethylene-dependent systemic resistance; GO:0045088,regulation of innate immune response	Malectin-like domain
VIT_200s0323g00070	86.54	61.42	62.77	145.02	153.97	149.84	2815	2018	2134	4883	6354	5241	2.172	1.119	4.06552e-21	2.33669e-18	chrUn	23332325	23333231	+	VIT_200s0323g00070	--	K01051 pectinesterase [EC:3.1.1.11] | (RefSeq) pectinesterase (A)	PREDICTED: 21 kDa protein [Vitis vinifera]	RecName: Full=21 kDa protein; AltName: Full=1.2 protein; Flags: Precursor;	SubName: Full=Uncharacterized protein {ECO:0000313|EMBL:CAN71118.1};	--	GO:0004857,enzyme inhibitor activity	Plant invertase/pectin methylesterase inhibitor
VIT_214s0066g02320	1.6	1.09	1.46	2.95	3.09	2.79	280	192	267	534	684	524	2.171	1.118	3.3044e-12	5.26677e-10	chr14	28532621	28538822	+	VIT_214s0066g02320	--	K05658 ATP-binding cassette, subfamily B (MDR/TAP), member 1 [EC:3.6.3.44] | (RefSeq) ABC transporter B family member 15 (A)	PREDICTED: ABC transporter B family member 15 isoform X1 [Vitis vinifera]	RecName: Full=ABC transporter B family member 15; Short=ABC transporter ABCB.15; Short=AtABCB15; AltName: Full=Multidrug resistance protein 13; AltName: Full=P-glycoprotein 15;	SubName: Full=Uncharacterized protein {ECO:0000313|EMBL:CCB58580.1};	Multidrug/pheromone exporter, ABC superfamily	GO:0016021,integral component of membrane; GO:0005886,plasma membrane; GO:0005524,ATP binding; GO:0042626,ATPase activity, coupled to transmembrane movement of substances	Dynein light intermediate chain (DLIC)
VIT_203s0038g02330	10.16	6.78	7.73	12.7	11.48	12.72	595	401	473	1001	853	801	2.16882	1.11691	5.64843e-05	0.00146558	chr3	1595396	1600087	-	VIT_203s0038g02330	--	K19916 double C2-like domain-containing protein alpha | (RefSeq) LOW QUALITY PROTEIN: synaptotagmin-3-like (A)	PREDICTED: synaptotagmin-2 [Vitis vinifera]	RecName: Full=Synaptotagmin-2; AltName: Full=NTMC2T1.2; AltName: Full=Synaptotagmin B;	SubName: Full=Uncharacterized protein {ECO:0000313|EMBL:CBI37880.3};	Ca2+-dependent lipid-binding protein CLB1/vesicle protein vp115/Granuphilin A, contains C2 domain	GO:0005794,Golgi apparatus; GO:0000139,Golgi membrane; GO:0016021,integral component of membrane; GO:0008289,lipid binding; GO:0046872,metal ion binding; GO:0006869,lipid transport; GO:0009306,protein secretion	N-terminal C2 in EEIG1 and EHBP1 proteins
VIT_201s0127g00910	3.65	4.49	3.72	5.62	7.95	5.48	151	188	161	241	418	244	2.1672	1.11583	0.000320637	0.00623106	chr1	8306850	8312849	-	VIT_201s0127g00910	--	--	PREDICTED: uncharacterized protein LOC100853634 [Vitis vinifera]	RecName: Full=Transcription factor bHLH167 {ECO:0000305}; AltName: Full=Basic helix-loop-helix protein 167 {ECO:0000305}; Short=AtbHLH167 {ECO:0000305}; Short=bHLH 167 {ECO:0000305}; AltName: Full=bHLH transcription factor bHLH167 {ECO:0000305};	SubName: Full=Uncharacterized protein {ECO:0000313|EMBL:CAN61191.1};	--	GO:0005737,cytoplasm; GO:0005634,nucleus; GO:0090575,RNA polymerase II transcription factor complex; GO:0003700,DNA-binding transcription factor activity; GO:0046983,protein dimerization activity; GO:0000977,RNA polymerase II regulatory region sequence-specific DNA binding; GO:0006357,regulation of transcription by RNA polymerase II; GO:0006355,regulation of transcription, DNA-templated; GO:00063…	Helix-loop-helix DNA-binding domain
VIT_202s0012g00940	76.07	65.87	54.31	91.92	108.86	117.87	1746	1527	1303	2184	3170	2909	2.16687	1.11561	1.43049e-08	1.09846e-06	chr2	6868929	6869682	-	VIT_202s0012g00940	--	--	PREDICTED: late embryogenesis abundant protein 18 [Vitis vinifera]	RecName: Full=Late embryogenesis abundant protein 6 {ECO:0000303|PubMed:18318901}; AltName: Full=Late embryogenesis abundant protein 4-1 {ECO:0000303|PubMed:20668063}; Short=AtLEA4-1 {ECO:0000303|PubMed:20668063};	SubName: Full=Uncharacterized protein {ECO:0000313|EMBL:CCB57924.1};	--	GO:0005829,cytosol; GO:0009506,plasmodesma; GO:0009793,embryo development ending in seed dormancy; GO:0006970,response to osmotic stress; GO:0009414,response to water deprivation; GO:0048316,seed development	Late embryogenesis abundant (LEA) group 1
VIT_214s0006g00250	2.41	2.96	3.29	4.86	4.63	4.7	178	221	254	371	434	373	2.16478	1.11422	3.75106e-06	0.00014497	chr14	13462431	13464927	-	VIT_214s0006g00250	--	K04733 interleukin-1 receptor-associated kinase 4 [EC:2.7.11.1] | (RefSeq) cysteine-rich receptor-like protein kinase 25 (A)	PREDICTED: cysteine-rich repeat secretory protein 60 isoform X1 [Vitis vinifera]	RecName: Full=Cysteine-rich repeat secretory protein 60; AltName: Full=Plasmodesmata-located protein 7; Short=PDLP7; Flags: Precursor;	SubName: Full=Uncharacterized protein {ECO:0000313|EMBL:CCB57607.1};	--	GO:0016021,integral component of membrane; GO:0009506,plasmodesma; GO:0016032,viral process	Salt stress response/antifungal
VIT_215s0048g02870	7.7	7.76	6.31	11.45	9.81	11.23	652	664	559	1305.2	1054	1023	2.16461	1.11411	1.30482e-06	5.94916e-05	chr15	16989400	16991859	+	VIT_215s0048g02870	--	K09338 homeobox-leucine zipper protein | (RefSeq) homeobox-leucine zipper protein ATHB-12 (A)	PREDICTED: homeobox-leucine zipper protein ATHB-12 [Vitis vinifera]	RecName: Full=Homeobox-leucine zipper protein ATHB-7; AltName: Full=HD-ZIP protein ATHB-7; AltName: Full=Homeodomain transcription factor ATHB-7;	SubName: Full=Uncharacterized protein {ECO:0000313|EMBL:CCB61280.1};	Transcription factor HEX, contains HOX and HALZ domains	GO:0005634,nucleus; GO:0003700,DNA-binding transcription factor activity; GO:0043565,sequence-specific DNA binding; GO:0045893,positive regulation of transcription, DNA-templated; GO:0009737,response to abscisic acid; GO:0009414,response to water deprivation; GO:0006351,transcription, DNA-templated	Phi29 scaffolding protein
VIT_213s0158g00360	1.04	1.31	1.41	2.09	1.99	1.46	158	200	224	426.4	383	238	2.15959	1.11076	0.00174052	0.0238185	chr13	21214637	21233778	-	VIT_213s0158g00360	--	K01537 Ca2+-transporting ATPase [EC:3.6.3.8] | (RefSeq) putative calcium-transporting ATPase 11, plasma membrane-type (A)	PREDICTED: putative calcium-transporting ATPase 11, plasma membrane-type [Vitis vinifera]	RecName: Full=Putative calcium-transporting ATPase 11, plasma membrane-type; EC=3.6.3.8; AltName: Full=Ca(2+)-ATPase isoform 11;	RecName: Full=Calcium-transporting ATPase {ECO:0000256|RuleBase:RU361146}; EC=3.6.3.8 {ECO:0000256|RuleBase:RU361146};	Calcium transporting ATPase	GO:0009507,chloroplast; GO:0005794,Golgi apparatus; GO:0005887,integral component of plasma membrane; GO:0009705,plant-type vacuole membrane; GO:0005886,plasma membrane; GO:0005774,vacuolar membrane; GO:0005773,vacuole; GO:0005524,ATP binding; GO:0005388,calcium-transporting ATPase activity; GO:0005516,calmodulin binding; GO:0046872,metal ion binding; GO:0055081,anion homeostasis; GO:0042742,defe…	haloacid dehalogenase-like hydrolase
VIT_205s0102g00460	1.21	1.17	1.18	1.88	1.75	1.66	216	211	220	449.8	396	318	2.15852	1.11004	0.000145998	0.00322573	chr5	22409145	22417249	+	VIT_205s0102g00460	--	K09566 peptidyl-prolyl isomerase G (cyclophilin G) [EC:5.2.1.8] | (RefSeq) uncharacterized protein LOC108227608 (A)	PREDICTED: protein ROOT PRIMORDIUM DEFECTIVE 1 [Vitis vinifera]	RecName: Full=Protein WHAT'S THIS FACTOR 1 homolog {ECO:0000305}; Flags: Precursor;	SubName: Full=Uncharacterized protein {ECO:0000313|EMBL:CCB59841.1};	--	GO:0009507,chloroplast; GO:0016787,hydrolase activity; GO:0003723,RNA binding; GO:0000373,Group II intron splicing; GO:0015979,photosynthesis	Plant organelle RNA recognition domain
VIT_208s0007g06420	448.66	376.72	342.89	516.19	534.74	709.24	8769	7437	7005	13577.2	13260	14906	2.15811	1.10977	0.00388656	0.0440098	chr8	20198585	20199194	-	VIT_208s0007g06420	--	--	PREDICTED: 11 kDa late embryogenesis abundant protein [Vitis vinifera]	RecName: Full=11 kDa late embryogenesis abundant protein; AltName: Full=DS11;	SubName: Full=Uncharacterized protein {ECO:0000313|EMBL:CAN63334.1};	--	GO:0009793,embryo development ending in seed dormancy	Late embryogenesis abundant (LEA) group 1
VIT_218s0001g01610	284.91	258.3	237.77	390.52	398.59	482.24	9952	9113	8681	14121	17664	18113	2.15806	1.10974	3.79607e-13	7.27274e-11	chr18_random	2183110	2184273	+	VIT_218s0001g01610	--	K13993 HSP20 family protein | (RefSeq) 16.9 kDa class I heat shock protein 3 (A)	PREDICTED: 16.9 kDa class I heat shock protein 3 [Vitis vinifera]	RecName: Full=17.6 kDa class I heat shock protein 3; AltName: Full=17.6 kDa heat shock protein 3; Short=AtHsp17.6C;	SubName: Full=Uncharacterized protein {ECO:0000313|EMBL:CBI29333.3};	Molecular chaperone (small heat-shock protein Hsp26/Hsp42)	GO:0005737,cytoplasm	HSP20-like domain found in ArsA
VIT_208s0058g00700	4.63	4.98	5.38	8.72	7.62	8.15	534	580	648	1041	1114	1011	2.15619	1.10848	1.77635e-11	2.45928e-09	chr8	9808345	9813804	-	VIT_208s0058g00700	--	K10268 F-box and leucine-rich repeat protein 2/20 | (RefSeq) F-box/LRR-repeat protein 3 (A)	PREDICTED: F-box/LRR-repeat protein 3 [Vitis vinifera]	RecName: Full=F-box/LRR-repeat protein 3;	SubName: Full=Uncharacterized protein {ECO:0000313|EMBL:CBI18091.3};	Leucine rich repeat proteins, some proteins contain F-box	--	Leucine Rich Repeat
VIT_214s0068g01380	1.85	1.86	1.77	2.97	2.49	2.64	258	262	258	557.7	441	396	2.15121	1.10515	7.92371e-05	0.00193921	chr14	25084787	25088683	+	VIT_214s0068g01380	--	K12135 zinc finger protein CONSTANS | (RefSeq) CO; B-box type zinc finger protein with CCT domain-containing protein (A)	PREDICTED: zinc finger protein CONSTANS-LIKE 14 isoform X1 [Vitis vinifera]	RecName: Full=Zinc finger protein CONSTANS-LIKE 14;	SubName: Full=CONSTANS-like protein 14a {ECO:0000313|EMBL:ATD87384.1};	--	GO:0005634,nucleus; GO:0003700,DNA-binding transcription factor activity; GO:0008270,zinc ion binding; GO:0006355,regulation of transcription, DNA-templated	B-box zinc finger
VIT_218s0001g02880	10.18	9.12	9.22	15.37	11.98	15.01	357	323	338	725.4	533	566	2.15057	1.10472	5.48506e-05	0.00142905	chr18_random	2994505	2998967	+	VIT_218s0001g02880	--	--	hypothetical protein VITISV_037453 [Vitis vinifera]	--	SubName: Full=Uncharacterized protein {ECO:0000313|EMBL:CCB58984.1};	Uncharacterized conserved protein	GO:0016021,integral component of membrane	Domain of unknown function (DUF4149)
VIT_213s0064g00910	120.37	117.74	105.06	151.23	159.39	204.22	4744	4687	4328	8021	7970	8655	2.14952	1.10401	2.54384e-08	1.81387e-06	chr13	22760840	22762521	+	VIT_213s0064g00910	--	--	PREDICTED: uncharacterized protein LOC100249968 [Vitis vinifera]	--	SubName: Full=Uncharacterized protein {ECO:0000313|EMBL:CBI24887.3};	SAP family cell cycle dependent phosphatase-associated protein	--	--
VIT_200s1267g00005	3.61	1.78	2.07	4.12	5.16	6.43	60	30	36	71	109	115	2.15	1.104	0.00187812	0.0252461	chrUn	38192403	38192866	+	VIT_200s1267g00005	--	K01213 galacturan 1,4-alpha-galacturonidase [EC:3.2.1.67] | (RefSeq) exopolygalacturonase-like (A)	PREDICTED: uncharacterized protein At4g22758 [Vitis vinifera]	--	SubName: Full=Uncharacterized protein {ECO:0000313|EMBL:CAN64318.1}; Flags: Fragment;	FOG: PPR repeat	--	--
VIT_200s0240g00050	8.82	7.44	6.37	12.06	9.48	11.98	330	281	249	607.1	450	482	2.14758	1.10271	0.000516205	0.00907402	chrUn	16571573	16573239	+	VIT_200s0240g00050	--	K00799 glutathione S-transferase [EC:2.5.1.18] | (RefSeq) probable glutathione S-transferase (A)	PREDICTED: probable glutathione S-transferase [Vitis vinifera]	RecName: Full=Probable glutathione S-transferase parC; EC=2.5.1.18; AltName: Full=Auxin-regulated protein parC;	SubName: Full=Uncharacterized protein {ECO:0000313|EMBL:CCB61025.1};	Glutathione S-transferase	GO:0004364,glutathione transferase activity; GO:0009734,auxin-activated signaling pathway	Glutathione S-transferase, C-terminal domain
VIT_217s0000g01820	632.96	455.08	452.28	773.57	725.41	780.13	42856	31122	32009	70486	62314	56799	2.14667	1.1021	0.0024072	0.0309331	chr17	1351692	1354947	+	VIT_217s0000g01820	--	K01638 malate synthase [EC:2.3.3.9] | (RefSeq) malate synthase, glyoxysomal (A)	PREDICTED: malate synthase, glyoxysomal [Vitis vinifera]	RecName: Full=Malate synthase, glyoxysomal; EC=2.3.3.9;	RecName: Full=Malate synthase {ECO:0000256|RuleBase:RU000555}; EC=2.3.3.9 {ECO:0000256|RuleBase:RU000555};	Malate synthase	GO:0009514,glyoxysome; GO:0004474,malate synthase activity; GO:0006097,glyoxylate cycle; GO:0006099,tricarboxylic acid cycle	HpcH/HpaI aldolase/citrate lyase family
VIT_215s0046g02500	2.75	2.67	2.97	5.12	4.73	3.72	620	610	702	1196	1354	904	2.14534	1.10121	3.70213e-09	3.20632e-07	chr15	19273744	19280658	+	VIT_215s0046g02500	--	K03979 GTPase [EC:3.6.5.-] | (RefSeq) hypothetical protein (A)	PREDICTED: uncharacterized protein LOC100258456 [Vitis vinifera]	RecName: Full=Protein TRM32; AltName: Full=TON1-RECRUITING MOTIF protein 32;	SubName: Full=Uncharacterized protein {ECO:0000313|EMBL:CCB62429.1};	--	--	Protein of unknown function (DUF3741)
VIT_210s0003g03010	1.64	1.61	1.16	2.18	2.46	2.46	107	106	79	147	203	172	2.14521	1.10112	0.002458	0.0314157	chr10	5093969	5117309	-	VIT_210s0003g03010	--	--	PREDICTED: tobamovirus multiplication protein 1 isoform X1 [Vitis vinifera]	--	SubName: Full=Uncharacterized protein {ECO:0000313|EMBL:CBI30846.3};	--	GO:0016021,integral component of membrane	Protein of unknown function (DUF1084)
VIT_204s0043g00850	2.39	1.78	2.48	4.15	3.79	2.79	125	94	136	225	252	157	2.1431	1.0997	0.0016235	0.0226252	chr4	15225616	15228302	-	VIT_204s0043g00850	--	K13456 RPM1-interacting protein 4 | (RefSeq) uncharacterized protein LOC111479753 isoform X1 (A)	PREDICTED: uncharacterized protein LOC100262060 [Vitis vinifera]	--	SubName: Full=Uncharacterized protein {ECO:0000313|EMBL:CBI28671.3};	--	GO:0005886,plasma membrane	--
VIT_218s0001g05850	0.51	0.27	0.16	0.13	0.64	0.7	15	8	5	4	24	22	2.14286	1.09954	0.396062	0.721485	chr18_random	4529699	4530517	-	VIT_218s0001g05850	--	K09286 EREBP-like factor | (RefSeq) ethylene-responsive transcription factor ERF039 (A)	PREDICTED: ethylene-responsive transcription factor ERF022 [Vitis vinifera]	RecName: Full=Ethylene-responsive transcription factor ERF022;	SubName: Full=Uncharacterized protein {ECO:0000313|EMBL:CBI31324.3};	--	GO:0005634,nucleus; GO:0003677,DNA binding; GO:0003700,DNA-binding transcription factor activity; GO:0009873,ethylene-activated signaling pathway; GO:0006351,transcription, DNA-templated	AP2 domain
VIT_203s0038g02450	3.36	2.99	3.78	5.06	4.95	4.97	171	154	201	347.1	320	272	2.14243	1.09925	0.00069535	0.0115996	chr3	1707411	1708930	+	VIT_203s0038g02450	--	K19042 E3 ubiquitin-protein ligase BOI and related proteins [EC:2.3.2.27] | (RefSeq) probable BOI-related E3 ubiquitin-protein ligase 2 (A)	PREDICTED: probable BOI-related E3 ubiquitin-protein ligase 2 [Vitis vinifera]	RecName: Full=Probable BOI-related E3 ubiquitin-protein ligase 3; EC=2.3.2.27 {ECO:0000250|UniProtKB:Q9FHE4}; AltName: Full=RING-type E3 ubiquitin transferase BRG3 {ECO:0000305};	SubName: Full=Uncharacterized protein {ECO:0000313|EMBL:CBI37868.3};	Predicted E3 ubiquitin ligase	GO:0005634,nucleus; GO:0046872,metal ion binding; GO:0016740,transferase activity; GO:0006952,defense response; GO:0043161,proteasome-mediated ubiquitin-dependent protein catabolic process; GO:0043067,regulation of programmed cell death	Zinc finger, C3HC4 type (RING finger)
VIT_208s0007g03420	75.43	54.37	56.41	101.99	95.62	103.25	3254	2369	2544	4555	5234	4790	2.14213	1.09905	5.68123e-10	5.8883e-08	chr8	17372100	17378057	-	VIT_208s0007g03420	--	K14432 ABA responsive element binding factor | (RefSeq) protein ABSCISIC ACID-INSENSITIVE 5 (A)	PREDICTED: protein ABSCISIC ACID-INSENSITIVE 5 [Vitis vinifera]	RecName: Full=Protein ABSCISIC ACID-INSENSITIVE 5; AltName: Full=Dc3 promoter-binding factor 1; Short=AtDPBF1; AltName: Full=Protein GROWTH-INSENSITIVITY TO ABA 1; AltName: Full=bZIP transcription factor 39; Short=AtbZIP39;	SubName: Full=Uncharacterized protein {ECO:0000313|EMBL:CCB55426.1};	--	GO:0005634,nucleus; GO:0003677,DNA binding; GO:0003700,DNA-binding transcription factor activity; GO:0009738,abscisic acid-activated signaling pathway; GO:0010187,negative regulation of seed germination; GO:0045893,positive regulation of transcription, DNA-templated; GO:0006355,regulation of transcription, DNA-templated; GO:0009737,response to abscisic acid; GO:0010200,response to chitin; GO:0009…	bZIP Maf transcription factor
VIT_212s0034g01140	7.11	7.84	12.64	12.79	14.56	13.69	254	283	472	614.9	660	526	2.1418	1.09883	0.000691941	0.0115529	chr12	17072543	17073638	+	VIT_212s0034g01140	--	K01426 amidase [EC:3.5.1.4] | (RefSeq) LOW QUALITY PROTEIN: uncharacterized protein LOC105643773 (A)	PREDICTED: basic blue protein [Vitis vinifera]	RecName: Full=Basic blue protein; AltName: Full=Plantacyanin; Flags: Precursor;	SubName: Full=Uncharacterized protein {ECO:0000313|EMBL:CBI23866.3};	--	GO:0046658,anchored component of plasma membrane; GO:0048046,apoplast; GO:0031012,extracellular matrix; GO:0005578,NA; GO:0009055,electron transfer activity; GO:0046872,metal ion binding; GO:0048653,anther development; GO:0009856,pollination	Plastocyanin-like domain
VIT_217s0000g00130	7.57	8.03	7.43	10.79	11.04	12.39	436	467	447	835.9	806	767	2.14124	1.09845	1.26426e-06	5.8202e-05	chr17	52322	54929	+	VIT_217s0000g00130	--	K00133 aspartate-semialdehyde dehydrogenase [EC:1.2.1.11] | (RefSeq) F10B6.22 (A)	PREDICTED: random slug protein 5 isoform X1 [Vitis vinifera]	RecName: Full=Phosphatidylinositol/phosphatidylcholine transfer protein SFH1; AltName: Full=Phosphatidylinositol transfer protein 1; Short=AtPITP1; AltName: Full=Protein CAN OF WORMS1; AltName: Full=Protein SEC FOURTEEN HOMOLOGS 1; Short=AtSFH1; AltName: Full=Protein SHORT ROOT HAIR 1;	SubName: Full=Uncharacterized protein {ECO:0000313|EMBL:CAN83160.1};	Phosphatidylinositol transfer protein PDR16 and related proteins	GO:0000139,Golgi membrane; GO:0005886,plasma membrane; GO:0035619,root hair tip; GO:0009932,cell tip growth; GO:0015031,protein transport; GO:0010053,root epidermal cell differentiation; GO:0048768,root hair cell tip growth; GO:0048767,root hair elongation	CRAL/TRIO, N-terminal domain
VIT_203s0063g01790	1.81	1.73	2.46	2.98	3.58	3.07	120	116	170	204	301	219	2.1399	1.09754	0.000483361	0.00859223	chr3	5124598	5126444	-	VIT_203s0063g01790	--	K14963 COMPASS component SWD3 | (RefSeq) protein JINGUBANG (A)	PREDICTED: WD repeat-containing protein tag-125 [Vitis vinifera]	RecName: Full=Protein JINGUBANG {ECO:0000303|PubMed:27468890};	SubName: Full=Uncharacterized protein {ECO:0000313|EMBL:CCB56939.1};	FOG: WD40 repeat	GO:0005737,cytoplasm; GO:0005634,nucleus; GO:0009846,pollen germination	Ciliary BBSome complex subunit 2, middle region
VIT_208s0007g04240	859.06	616.34	618.53	1037.8	976.21	1076.31	52373	37953	39416	85146.1	75508	70560	2.13853	1.09662	0.00267341	0.0333596	chr8	18215232	18217272	-	VIT_208s0007g04240	--	--	PREDICTED: embryonic protein DC-8 isoform X1 [Vitis vinifera]	RecName: Full=Late embryogenesis abundant protein ECP63 {ECO:0000305}; AltName: Full=Embryonic cell protein 63 {ECO:0000305}; Short=AtECP63 {ECO:0000303|PubMed:9016956}; AltName: Full=LEA domain-containing protein ECP63 {ECO:0000305};	SubName: Full=Uncharacterized protein {ECO:0000313|EMBL:CCB55376.1};	--	GO:0005829,cytosol	Apolipoprotein A1/A4/E domain
VIT_211s0016g04920	1465.48	1697.59	1439.59	2137.75	2255.56	2423.59	57916	67763	59468	113695	113093	102994	2.13743	1.09588	3.74213e-13	7.24254e-11	chr11	4233399	4234829	+	VIT_211s0016g04920	--	--	hypothetical protein VITISV_015688, partial [Vitis vinifera]	RecName: Full=Early nodulin-93; Short=N-93;	SubName: Full=Uncharacterized protein {ECO:0000313|EMBL:CAN71779.1}; Flags: Fragment;	--	GO:0016021,integral component of membrane; GO:0009877,nodulation	Early nodulin 93 ENOD93 protein
VIT_204s0023g03760	0.3	0.43	0.52	0.84	0.76	1.02	27	39	49	78	86	98	2.136	1.095	0.00127229	0.0187649	chr4	20287572	20291561	+	VIT_204s0023g03760	--	K03029 26S proteasome regulatory subunit N10 | (RefSeq) 26S proteasome non-ATPase regulatory subunit 4 homolog (A)	PREDICTED: uncharacterized protein LOC100245548 [Vitis vinifera]	RecName: Full=Nitrate regulatory gene2 protein {ECO:0000303|PubMed:26744214}; Short=NRG2 protein {ECO:0000303|PubMed:26744214};	SubName: Full=Uncharacterized protein {ECO:0000313|EMBL:CCB44342.1};	--	GO:0005634,nucleus; GO:0071249,cellular response to nitrate; GO:0015706,nitrate transport; GO:0071705,nitrogen compound transport; GO:0006355,regulation of transcription, DNA-templated; GO:0010167,response to nitrate; GO:1901698,response to nitrogen compound; GO:0006351,transcription, DNA-templated	Protein of unknown function (DUF630)
VIT_205s0094g01230	15.77	12.18	11.65	18.96	17.32	22.47	504	393	389	815.1	702	772	2.13602	1.09492	0.000141517	0.00315411	chr5	24525591	24527162	-	VIT_205s0094g01230	--	K07119 uncharacterized protein | (RefSeq) NADP-dependent alkenal double bond reductase P2-like (A)	hypothetical protein VITISV_035665 [Vitis vinifera]	RecName: Full=2-alkenal reductase (NADP(+)-dependent); EC=1.3.1.102 {ECO:0000269|PubMed:17945329, ECO:0000269|Ref.3, ECO:0000269|Ref.4}; AltName: Full=Alkenal double bound reductase; AltName: Full=Allylic alcohol dehydrogenase 1 {ECO:0000303|PubMed:11117876}; Short=allyl-ADH1 {ECO:0000303|PubMed:11117876}; AltName: Full=Flavin-free double bond reductase {ECO:0000303|Ref.4}; Short=NtDBR; AltName: …	SubName: Full=Uncharacterized protein {ECO:0000313|EMBL:CAN68148.1};	Predicted NAD-dependent oxidoreductase	GO:0016491,oxidoreductase activity	Zinc-binding dehydrogenase
VIT_214s0030g00500	1.64	1.18	1.67	2.66	2.72	1.8	143	104	152	240	301	169	2.13534	1.09446	0.00167486	0.0231845	chr14	4400294	4409760	-	VIT_214s0030g00500	--	K16280 E3 ubiquitin-protein ligase RGLG [EC:2.3.2.27] | (RefSeq) E3 ubiquitin-protein ligase RGLG2-like protein (A)	PREDICTED: protein BONZAI 3 isoform X2 [Vitis vinifera]	RecName: Full=Protein BONZAI 3;	SubName: Full=Uncharacterized protein {ECO:0000313|EMBL:CCB58156.1};	Copine	GO:0005886,plasma membrane; GO:0005544,calcium-dependent phospholipid binding; GO:0006952,defense response; GO:0060548,negative regulation of cell death; GO:0090332,stomatal closure	vWA found in TerF C terminus
VIT_210s0003g01020	9.55	10.15	8.21	20.69	19.81	17.87	641	688	576	1437	1686	1289	2.135	1.094	4.97177e-22	3.36784e-19	chr10	2410086	2411956	-	VIT_210s0003g01020	--	--	PREDICTED: uncharacterized protein LOC100253275 [Vitis vinifera]	--	SubName: Full=Uncharacterized protein {ECO:0000313|EMBL:CCB55668.1};	--	GO:0016021,integral component of membrane	--
VIT_205s0049g02240	454.68	388.52	360.02	559.66	558.05	664.55	24573	21208	20338	40704.3	38264	38620	2.13412	1.09364	6.049e-09	4.98832e-07	chr5	9849500	9851241	+	VIT_205s0049g02240	--	--	PREDICTED: uncharacterized protein LOC100240897 [Vitis vinifera]	RecName: Full=Membrane protein PM19L {ECO:0000305}; AltName: Full=PM19-like protein 1 {ECO:0000303|PubMed:26505346}; Short=OsPM19L1 {ECO:0000303|PubMed:26505346};	SubName: Full=Uncharacterized protein {ECO:0000313|EMBL:CBI23737.3};	--	GO:0016021,integral component of membrane	AWPM-19-like family
VIT_207s0151g00840	119.81	98.71	99.94	143	148.74	181.28	5912	4920	5155	9496.5	9312	9619	2.1338	1.09342	3.03696e-08	2.10996e-06	chr7	1087451	1089038	+	VIT_207s0151g00840	--	K10779 transcriptional regulator ATRX [EC:3.6.4.12] | (RefSeq) hypothetical protein (A)	PREDICTED: late embryogenesis abundant protein D-34 [Vitis vinifera]	RecName: Full=Late embryogenesis abundant protein D-34; Short=LEA D-34;	SubName: Full=Uncharacterized protein {ECO:0000313|EMBL:CBI28707.3};	--	--	Seed maturation protein
VIT_206s0080g00890	5.61	5.22	5.46	6.65	8.05	9.6	414	389	421	660.4	754	762	2.13373	1.09337	4.81628e-05	0.00128663	chr6	20951252	20959321	-	VIT_206s0080g00890	--	K02116 ATP synthase protein I | (RefSeq) protein CONSERVED ONLY IN THE GREEN LINEAGE 160, chloroplastic-like (A)	PREDICTED: uncharacterized protein LOC100262096 [Vitis vinifera]	--	SubName: Full=Uncharacterized protein {ECO:0000313|EMBL:CBI28284.3};	--	--	--
VIT_219s0085g01170	505.48	564.23	479.66	743.22	761.71	993.03	5547	6254	5502	8443	10605	11718	2.13369	1.09335	3.68775e-11	4.63215e-09	chr19	23845726	23846168	+	VIT_219s0085g01170	--	--	unnamed protein product, partial [Vitis vinifera]	--	SubName: Full=Uncharacterized protein {ECO:0000313|EMBL:CBI24122.3};	--	--	--
VIT_202s0025g01390	31.67	23.89	24.16	39.86	34.85	43.02	1672	1274	1333	2831.4	2334	2442	2.13341	1.09316	2.46999e-06	0.000102513	chr2	1336359	1338224	-	VIT_202s0025g01390	--	K14497 protein phosphatase 2C [EC:3.1.3.16] | (RefSeq) probable protein phosphatase 2C 51 (A)	PREDICTED: probable protein phosphatase 2C 51 [Vitis vinifera]	RecName: Full=Probable protein phosphatase 2C 8; Short=OsPP2C08; EC=3.1.3.16;	SubName: Full=Uncharacterized protein {ECO:0000313|EMBL:CBI34477.3};	Serine/threonine protein phosphatase	GO:0046872,metal ion binding; GO:0004722,protein serine/threonine phosphatase activity	Protein phosphatase 2C
VIT_203s0038g02130	66.5	69.64	61.88	96.76	91.99	103.45	2702	2858	2628	5291	4742	4520	2.13283	1.09277	8.13579e-12	1.19621e-09	chr3	1468239	1469371	+	VIT_203s0038g02130	--	K18754 protein lin-28 | (RefSeq) POPTRDRAFT_200816; hypothetical protein (A)	PREDICTED: glycine-rich protein 2 [Vitis vinifera]	RecName: Full=Glycine-rich protein 2;	SubName: Full=Uncharacterized protein {ECO:0000313|EMBL:CCB60627.1};	Predicted RNA-binding protein containing PIN domain and invovled in translation or RNA processing	GO:0003677,DNA binding; GO:0003723,RNA binding; GO:0008270,zinc ion binding; GO:0006355,regulation of transcription, DNA-templated	Zinc knuckle
VIT_200s0125g00020	44.81	38.67	40.17	56.07	59.52	67.6	413	360	387	695.5	696	670	2.13259	1.0926	1.67871e-05	0.000530667	chrUn	1137089	1137345	-	VIT_200s0125g00020	--	K03878 NADH-ubiquinone oxidoreductase chain 1 [EC:7.1.1.2] | (RefSeq) uncharacterized protein LOC109244851 (A)	unnamed protein product, partial [Vitis vinifera]	RecName: Full=Uncharacterized mitochondrial protein AtMg00030; AltName: Full=ORF107a;	SubName: Full=Uncharacterized protein {ECO:0000313|EnsemblPlants:Solyc10g048060.1.1};	--	GO:0005739,mitochondrion	--
VIT_210s0597g00010	77.72	65.32	59.56	106.26	96.86	123.6	2528	2146	2025	3578	3997	4323	2.1313	1.09174	1.14742e-09	1.10078e-07	chr10	1276150	1277523	+	VIT_210s0597g00010	--	K13783 MFS transporter, OPA family, solute carrier family 37 (glycerol-3-phosphate transporter), member 1/2 | (RefSeq) putative glycerol-3-phosphate transporter 4 (A)	unnamed protein product, partial [Vitis vinifera]	RecName: Full=Stem-specific protein TSJT1;	SubName: Full=Uncharacterized protein {ECO:0000313|EMBL:CBI33239.3};	--	--	Glutamine amidotransferase domain
VIT_216s0050g02650	62.38	47.13	43.56	78.39	77.28	90.03	2414	1842	1762	3140	3794	3746	2.12961	1.09059	1.84282e-08	1.3707e-06	chr16	19665952	19669305	-	VIT_216s0050g02650	--	K14948 polypyrimidine tract-binding protein 2 | (RefSeq) polypyrimidine tract-binding protein homolog 2 (A)	unnamed protein product, partial [Vitis vinifera]	--	SubName: Full=Uncharacterized protein {ECO:0000313|EMBL:CCB47757.1};	--	GO:0016021,integral component of membrane	--
VIT_210s0003g05420	4.17	3.29	5.72	7.16	7.43	6.57	261	208	374	464	590	442	2.12954	1.09054	5.16835e-05	0.00136529	chr10	10008871	10010615	-	VIT_210s0003g05420	--	K22395 cinnamyl-alcohol dehydrogenase [EC:1.1.1.195] | (RefSeq) berberine bridge enzyme-like 15 (A)	PREDICTED: berberine bridge enzyme-like 15 [Vitis vinifera]	RecName: Full=Berberine bridge enzyme-like 15 {ECO:0000303|PubMed:26037923}; Short=AtBBE-like 15 {ECO:0000303|PubMed:26037923}; EC=1.1.1.194 {ECO:0000269|PubMed:26037923}; EC=1.1.1.195 {ECO:0000269|PubMed:26037923}; AltName: Full=Protein EMBRYO SAC DEVELOPMENT ARREST 28 {ECO:0000303|PubMed:15634699}; AltName: Full=Protein MATERNAL EFFECT EMBRYO ARREST 23 {ECO:0000303|PubMed:15634699}; Flags: Prec…	SubName: Full=Uncharacterized protein {ECO:0000313|EMBL:CCB55876.1};	--	GO:0005618,cell wall; GO:0005576,extracellular region; GO:0009506,plasmodesma; GO:0045551,cinnamyl-alcohol dehydrogenase activity; GO:0050268,coniferyl-alcohol dehydrogenase activity; GO:0050660,flavin adenine dinucleotide binding; GO:0052747,sinapyl alcohol dehydrogenase activity; GO:0009793,embryo development ending in seed dormancy; GO:0010197,polar nucleus fusion	Berberine and berberine like
VIT_212s0028g00460	1.55	1.01	1.7	3.22	2.35	3.3	49	32	56	105	94	112	2.128	1.09	0.000709474	0.0117834	chr12_random	1089576	1119816	+	VIT_212s0028g00460	--	K22989 integral membrane protein GPR137 | (RefSeq) tobamovirus multiplication protein 1-like isoform X1 (A)	unnamed protein product, partial [Vitis vinifera]	RecName: Full=Tobamovirus multiplication protein 1; Short=AtTOM1;	SubName: Full=Uncharacterized protein {ECO:0000313|EMBL:CBI32983.3};	--	GO:0016021,integral component of membrane; GO:0009705,plant-type vacuole membrane; GO:0005774,vacuolar membrane; GO:0046786,viral replication complex formation and maintenance	Domain of unknown function (DUF3784)
VIT_204s0008g06210	6.81	6.19	7.68	11.04	9.18	10.14	555	510	655	1211.6	950	889	2.12833	1.08972	1.79949e-06	7.82222e-05	chr4	6020877	6034715	-	VIT_204s0008g06210	--	K07192 flotillin | (RefSeq) flotillin-like protein 4 (A)	PREDICTED: flotillin-like protein 4 [Vitis vinifera]	RecName: Full=Flotillin-like protein 1;	SubName: Full=Uncharacterized protein {ECO:0000313|EMBL:CCB46848.1};	Flotillins	GO:0005901,caveola; GO:0009877,nodulation	SPFH domain / Band 7 family
VIT_215s0046g01970	2.79	4.04	3.75	4.88	5.81	6.23	138	202	194	250	365	332	2.12809	1.08956	0.000173491	0.003765	chr15	18796777	18804535	-	VIT_215s0046g01970	--	K18823 soyasaponin III rhamnosyltransferase [EC:2.4.1.273] | (RefSeq) soyasaponin III rhamnosyltransferase (A)	PREDICTED: putative UDP-rhamnose:rhamnosyltransferase 1 [Vitis vinifera]	RecName: Full=Putative UDP-rhamnose:rhamnosyltransferase 1; Short=FaRT1 {ECO:0000303|PubMed:16443693}; EC=2.4.1.- {ECO:0000250|UniProtKB:Q940V3}; AltName: Full=Glycosyltransferase 4; Short=FaGT4 {ECO:0000312|EMBL:AAU09445.1};	SubName: Full=Uncharacterized protein {ECO:0000313|EMBL:CCB62457.1};	UDP-glucuronosyl and UDP-glucosyl transferase	GO:0016021,integral component of membrane; GO:0016758,transferase activity, transferring hexosyl groups; GO:0008152,metabolic process	UDP-glucoronosyl and UDP-glucosyl transferase
VIT_218s0001g14280	1.23	0.94	1.12	1.75	1.84	1.66	94	72	89	138	178	136	2.12706	1.08886	0.0033546	0.0394457	chr18	12281155	12287162	-	VIT_218s0001g14280	--	K10949 ER lumen protein retaining receptor | (RefSeq) putative ER lumen protein-retaining receptor C28H8.4 (A)	PREDICTED: putative ER lumen protein-retaining receptor C28H8.4 isoform X1 [Vitis vinifera]	RecName: Full=ER lumen protein-retaining receptor B;	SubName: Full=Uncharacterized protein {ECO:0000313|EMBL:CAN77333.1};	ER lumen protein retaining receptor	GO:0005789,endoplasmic reticulum membrane; GO:0005794,Golgi apparatus; GO:0000139,Golgi membrane; GO:0016021,integral component of membrane; GO:0046923,ER retention sequence binding; GO:0010204,defense response signaling pathway, resistance gene-independent; GO:0006621,protein retention in ER lumen; GO:0015031,protein transport; GO:0016192,vesicle-mediated transport	PTS system sorbose-specific iic component
VIT_205s0020g01100	1.3	1.77	1.43	2.68	2.27	2.28	101	139	116	216	224	191	2.12697	1.0888	0.000691687	0.0115529	chr5	2866727	2868983	+	VIT_205s0020g01100	--	K09422 transcription factor MYB, plant | (RefSeq) transcription factor MYB86 (A)	PREDICTED: transcription factor MYB86 [Vitis vinifera]	RecName: Full=Transcription factor MYB61 {ECO:0000305}; AltName: Full=Myb-related protein 61 {ECO:0000305}; Short=AtMYB61 {ECO:0000303|PubMed:16005292};	SubName: Full=Uncharacterized protein {ECO:0000313|EMBL:CCB50306.1};	Transcription factor, Myb superfamily	GO:0005634,nucleus; GO:0003700,DNA-binding transcription factor activity; GO:0000981,DNA-binding transcription factor activity, RNA polymerase II-specific; GO:0043565,sequence-specific DNA binding; GO:0001135,RNA polymerase II transcription regulator recruiting activity; GO:0044212,transcription regulatory region DNA binding; GO:0030154,cell differentiation; GO:0010087,phloem or xylem histogenesi…	Myb-like DNA-binding domain
VIT_214s0006g01580	193.31	154.17	147.79	218.16	233.6	281.2	3286	2647	2626	4990.7	5038	5140	2.1267	1.08862	7.75426e-07	3.83008e-05	chr14	17872911	17873384	+	VIT_214s0006g01580	--	--	PREDICTED: uncharacterized protein LOC100246645 [Vitis vinifera]	--	SubName: Full=Uncharacterized protein {ECO:0000313|EMBL:CBI33544.3};	--	GO:0016021,integral component of membrane	--
VIT_206s0004g07950	34.97	28.05	29.62	48.52	43.77	42.98	864	700	765	1613.3	1372	1142	2.12656	1.08852	8.45635e-07	4.14448e-05	chr6	8686646	8687855	-	VIT_206s0004g07950	--	K04564 superoxide dismutase, Fe-Mn family [EC:1.15.1.1] | (RefSeq) superoxide dismutase [Mn], mitochondrial (A)	PREDICTED: superoxide dismutase [Mn]	RecName: Full=Superoxide dismutase [Mn], mitochondrial; EC=1.15.1.1; Flags: Precursor;	RecName: Full=Superoxide dismutase {ECO:0000256|RuleBase:RU000414}; EC=1.15.1.1 {ECO:0000256|RuleBase:RU000414};	Manganese superoxide dismutase	GO:0005759,mitochondrial matrix; GO:0046872,metal ion binding; GO:0004784,superoxide dismutase activity	Iron/manganese superoxide dismutases, alpha-hairpin domain
VIT_206s0061g00870	5.78	6.36	8.81	10.22	8.98	11.87	135	150	215	321.1	266	298	2.12424	1.08695	0.00327932	0.0387049	chr6	18413852	18414502	-	VIT_206s0061g00870	--	K11252 histone H2B | (RefSeq) histone H2B (A)	PREDICTED: histone H2B [Vitis vinifera]	RecName: Full=Histone H2B.2; AltName: Full=HTB8;	SubName: Full=Uncharacterized protein {ECO:0000313|EMBL:CBI17119.3};	Histone H2B	GO:0000786,nucleosome; GO:0005634,nucleus; GO:0003677,DNA binding; GO:0046982,protein heterodimerization activity	Histone-like transcription factor (CBF/NF-Y) and archaeal histone
VIT_207s0151g00630	61.66	49.32	47.2	110.81	99.76	117.62	3843	3105	3075	7150	7889	7883	2.118	1.083	4.2319e-23	3.34444e-20	chr7	1023416	1025492	-	VIT_207s0151g00630	--	K18626 trichohyalin | (RefSeq) vicilin-like antimicrobial peptides 2-3 (A)	unnamed protein product, partial [Vitis vinifera]	RecName: Full=Vicilin-like antimicrobial peptides 2-2; AltName: Full=MiAMP2; Contains: RecName: Full=Antimicrobial peptide 2a; AltName: Full=MiAMP2a; Contains: RecName: Full=Antimicrobial peptide 2b; AltName: Full=MiAMP2b; Contains: RecName: Full=Antimicrobial peptide 2c-1; AltName: Full=MiAMP2c-1; Contains: RecName: Full=Antimicrobial peptide 2c-2; AltName: Full=MiAMP2c-2; Contains: RecName: Ful…	SubName: Full=Uncharacterized protein {ECO:0000313|EMBL:CCB51903.1};	--	GO:0005576,extracellular region; GO:0045735,nutrient reservoir activity; GO:0042742,defense response to bacterium; GO:0050832,defense response to fungus; GO:0031640,killing of cells of other organism	Vicilin N terminal region
VIT_210s0003g01405	19.84	19.25	14.73	24.12	25.11	29.93	545	534	423	891.8	875	884	2.11782	1.08258	6.93708e-05	0.00171994	chr10	2784173	2784938	-	VIT_210s0003g01405	--	K21867 potassium channel | (RefSeq) uncharacterized protein LOC112290629 isoform X1 (A)	PREDICTED: protein DOG1-like 4 [Vitis vinifera]	RecName: Full=Protein DOG1-like 4 {ECO:0000303|PubMed:17065317};	SubName: Full=Transcription factor-related, putative {ECO:0000313|EMBL:EOY27979.1};	--	GO:0043565,sequence-specific DNA binding; GO:0006351,transcription, DNA-templated	Seed dormancy control
VIT_214s0128g00340	377.64	292.65	288.14	501.19	463.33	569.7	16414	12848	13091	22551	25550	26627	2.11729	1.08222	2.1486e-10	2.44027e-08	chr14	2975415	2976810	-	VIT_214s0128g00340	--	K00059 3-oxoacyl-[acyl-carrier protein] reductase [EC:1.1.1.100] | (RefSeq) short chain dehydrogenase mdpC-like (A)	PREDICTED: glucose and ribitol dehydrogenase [Vitis vinifera]	RecName: Full=NADPH-dependent aldehyde reductase 1, chloroplastic {ECO:0000303|PubMed:21169366}; Short=AtChlADR1 {ECO:0000303|PubMed:21169366}; EC=1.1.1.- {ECO:0000269|PubMed:21169366}; AltName: Full=Glucose and ribitol dehydrogenase homolog 1; Flags: Precursor;	SubName: Full=Uncharacterized protein {ECO:0000313|EMBL:CCB59903.1};	Reductases with broad range of substrate specificities	GO:0009507,chloroplast; GO:0008106,alcohol dehydrogenase (NADP+) activity; GO:0055114,oxidation-reduction process	KR domain
VIT_218s0001g09910	14.49	20.4	16.52	24.06	28.2	29.45	1081	1537	1288	1858	2669	2362	2.11644	1.08164	4.15248e-09	3.54775e-07	chr18	8277625	8279789	-	VIT_218s0001g09910	--	K13051 beta-aspartyl-peptidase (threonine type) [EC:3.4.19.5] | (RefSeq) probable isoaspartyl peptidase/L-asparaginase 2-like (A)	PREDICTED: probable isoaspartyl peptidase/L-asparaginase 2 [Vitis vinifera]	RecName: Full=Probable isoaspartyl peptidase/L-asparaginase 2; EC=3.4.19.5; AltName: Full=L-asparagine amidohydrolase 2; Contains: RecName: Full=Isoaspartyl peptidase/L-asparaginase 2 subunit alpha; Contains: RecName: Full=Isoaspartyl peptidase/L-asparaginase 2 subunit beta; Flags: Precursor;	SubName: Full=Uncharacterized protein {ECO:0000313|EMBL:CAN81785.1};	Asparaginase	GO:0004067,asparaginase activity; GO:0008798,beta-aspartyl-peptidase activity	Asparaginase
VIT_208s0040g02210	3.77	2.99	2.9	5.4	5.12	4.86	297	238	239	441	512	412	2.11628	1.08153	1.15731e-05	0.000385099	chr8	13315169	13317366	+	VIT_208s0040g02210	--	K04733 interleukin-1 receptor-associated kinase 4 [EC:2.7.11.1] | (RefSeq) probable L-type lectin-domain containing receptor kinase S.7 (A)	PREDICTED: L-type lectin-domain containing receptor kinase VIII.1 [Vitis vinifera]	RecName: Full=L-type lectin-domain containing receptor kinase VIII.1; Short=LecRK-VIII.1; EC=2.7.11.1; Flags: Precursor;	SubName: Full=Uncharacterized protein {ECO:0000313|EMBL:CCB57056.1};	--	GO:0016021,integral component of membrane; GO:0005886,plasma membrane; GO:0005524,ATP binding; GO:0030246,carbohydrate binding; GO:0004674,protein serine/threonine kinase activity	Kinase-like
VIT_200s0838g00010	8.32	5.09	5.87	11.76	9.72	9.27	278	172	205	407	412	333	2.11053	1.07761	0.00039373	0.00734305	chrUn	35925881	35930270	+	VIT_200s0838g00010	--	K14963 COMPASS component SWD3 | (RefSeq) uncharacterized protein LOC100217300 (A)	unnamed protein product, partial [Vitis vinifera]	RecName: Full=Transcriptional corepressor LEUNIG {ECO:0000303|PubMed:11058164}; AltName: Full=Protein ROTUNDA2 {ECO:0000303|PubMed:15208345};	SubName: Full=Uncharacterized protein {ECO:0000313|EMBL:CCB50188.1};	WD40 repeat-containing protein	GO:0005634,nucleus; GO:0030154,cell differentiation; GO:0006974,cellular response to DNA damage stimulus; GO:0071217,cellular response to external biotic stimulus; GO:0009908,flower development; GO:0010393,galacturonan metabolic process; GO:0010073,meristem maintenance; GO:0080001,mucilage extrusion from seed coat; GO:0048359,mucilage metabolic process involved in seed coat development; GO:004589…	Coatomer WD associated region
VIT_217s0000g06960	7.53	7.87	7.39	11.87	12.31	11.99	730	770	749	1191	1513	1249	2.1092	1.0767	8.49772e-13	1.54977e-10	chr17	7659425	7663628	-	VIT_217s0000g06960	--	K00012 UDPglucose 6-dehydrogenase [EC:1.1.1.22] | (RefSeq) UDP-glucose 6-dehydrogenase-like (A)	PREDICTED: UDP-glucose 6-dehydrogenase 1 isoform X1 [Vitis vinifera]	RecName: Full=UDP-glucose 6-dehydrogenase 1; Short=UDP-Glc dehydrogenase 1; Short=UDP-GlcDH 1; Short=UDPGDH 1; EC=1.1.1.22; AltName: Full=Gm-UGD1;	RecName: Full=UDP-glucose 6-dehydrogenase {ECO:0000256|PIRNR:PIRNR000124}; EC=1.1.1.22 {ECO:0000256|PIRNR:PIRNR000124};	UDP-glucose/GDP-mannose dehydrogenase	GO:0005829,cytosol; GO:0005634,nucleus; GO:0051287,NAD binding; GO:0003979,UDP-glucose 6-dehydrogenase activity; GO:0006024,glycosaminoglycan biosynthetic process; GO:0006065,UDP-glucuronate biosynthetic process	UDP-glucose/GDP-mannose dehydrogenase family, central domain
VIT_217s0000g00200	0.26	0.62	0.46	0.59	0.78	0.74	14	34	26	33	54	43	2.10811	1.07595	0.128143	0.433473	chr17	108754	110926	-	VIT_217s0000g00200	--	K12900 FUS-interacting serine-arginine-rich protein 1 | (RefSeq) serine/arginine-rich SC35-like splicing factor SCL30A (A)	PREDICTED: ethylene-responsive transcription factor ERF113 [Vitis vinifera]	RecName: Full=Ethylene-responsive transcription factor ERF114 {ECO:0000303|PubMed:16407444}; AltName: Full=ERF bud enhancer {ECO:0000303|PubMed:23616605};	SubName: Full=Uncharacterized protein {ECO:0000313|EMBL:CCB43365.1};	--	GO:0005634,nucleus; GO:0003700,DNA-binding transcription factor activity; GO:0043565,sequence-specific DNA binding; GO:0050832,defense response to fungus; GO:0009873,ethylene-activated signaling pathway; GO:0007275,multicellular organism development; GO:0006351,transcription, DNA-templated	AP2 domain
VIT_206s0004g06770	13.25	16.74	16.14	24.4	23.04	26.13	373	476	475	711	823	791	2.10725	1.07536	3.1679e-08	2.17701e-06	chr6	7464821	7465712	-	VIT_206s0004g06770	--	--	PREDICTED: protein PSY3 isoform X1 [Vitis vinifera]	--	SubName: Full=Uncharacterized protein {ECO:0000313|EMBL:CBI15938.3};	--	--	--
VIT_214s0030g00210	5.01	3.69	3.31	6.4	5.34	5.6	465	346	321	799.5	629	559	2.10689	1.07512	0.000806006	0.0130328	chr14	4039028	4044814	-	VIT_214s0030g00210	--	K08145 MFS transporter, SP family, solute carrier family 2 (facilitated glucose transporter), member 8 | (RefSeq) uncharacterized LOC100253784 (A)	PREDICTED: uncharacterized protein LOC100253784 [Vitis vinifera]	RecName: Full=Sugar transporter ERD6-like 5;	SubName: Full=Putative ERD6-like transporter {ECO:0000313|EMBL:ADP37156.1};	Predicted transporter (major facilitator superfamily)	GO:0016021,integral component of membrane; GO:0005355,glucose transmembrane transporter activity; GO:0005351,carbohydrate:proton symporter activity; GO:0046323,glucose import; GO:0035428,NA	Major Facilitator Superfamily
VIT_218s0086g00410	3.97	3.7	3.5	5.9	5.89	5.9	102	96	94	157	192	163	2.10411	1.07321	0.00169506	0.0233736	chr18	17728344	17729060	+	VIT_218s0086g00410	--	--	PREDICTED: auxin-binding protein ABP19a-like [Vitis vinifera]	RecName: Full=Germin-like protein {ECO:0000303|PubMed:23284650}; Short=Ma-Glp {ECO:0000303|PubMed:23284650}; Flags: Precursor;	SubName: Full=Uncharacterized protein {ECO:0000313|EMBL:CCB60817.1};	--	GO:0048046,apoplast; GO:0030145,manganese ion binding; GO:0045735,nutrient reservoir activity; GO:0050832,defense response to fungus; GO:0050829,defense response to Gram-negative bacterium; GO:0050830,defense response to Gram-positive bacterium; GO:0031640,killing of cells of other organism	Cupin domain
VIT_200s0323g00100	239.1	187.53	169.09	314.54	296.79	333.41	19353	15331	14306	26355	30478	29019	2.10293	1.0724	6.06462e-10	6.21771e-08	chrUn	23374306	23377586	+	VIT_200s0323g00100	--	K01369 legumain [EC:3.4.22.34] | (RefSeq) vacuolar-processing enzyme (A)	unnamed protein product, partial [Vitis vinifera]	RecName: Full=Vacuolar-processing enzyme; Short=VPE; EC=3.4.22.-; Flags: Precursor;	SubName: Full=Uncharacterized protein {ECO:0000313|EMBL:CCB51769.1};	Asparaginyl peptidases	GO:0008234,cysteine-type peptidase activity	Caspase domain
VIT_215s0021g02510	9.16	7.76	8.14	14	12.79	12.99	648	554	602	1025	1148	988	2.10266	1.07222	1.41052e-09	1.3179e-07	chr15	13505300	13507397	+	VIT_215s0021g02510	--	K17895 GATA-binding protein 3 | (RefSeq) GATA transcription factor 9 (A)	PREDICTED: GATA transcription factor 4 [Vitis vinifera]	RecName: Full=GATA transcription factor 4; Short=AtGATA-4;	RecName: Full=GATA transcription factor {ECO:0000256|PIRNR:PIRNR016992};	GATA-4/5/6 transcription factors	GO:0005634,nucleus; GO:0005667,transcription factor complex; GO:0003682,chromatin binding; GO:0003700,DNA-binding transcription factor activity; GO:0000977,RNA polymerase II regulatory region sequence-specific DNA binding; GO:0001085,RNA polymerase II transcription factor binding; GO:0001228,DNA-binding transcription activator activity, RNA polymerase II-specific; GO:0008270,zinc ion binding; GO:…	GATA zinc finger
VIT_208s0032g00050	2.37	1.61	1.6	2.92	2.77	2.3	309	212	218	512.2	459	323	2.10154	1.07145	0.00378093	0.0430967	chr8	2920521	2983058	+	VIT_208s0032g00050	--	K01897 long-chain acyl-CoA synthetase [EC:6.2.1.3] | (RefSeq) probable acyl-activating enzyme 16, chloroplastic (A)	PREDICTED: probable acyl-activating enzyme 16, chloroplastic [Vitis vinifera]	RecName: Full=Probable acyl-activating enzyme 16, chloroplastic; EC=6.2.1.-; Flags: Precursor;	SubName: Full=Uncharacterized protein {ECO:0000313|EMBL:CBI39044.3};	Long-chain acyl-CoA synthetases (AMP-forming)	GO:0009941,chloroplast envelope; GO:0016874,ligase activity; GO:0006631,fatty acid metabolic process	AMP-binding enzyme
VIT_212s0055g00920	4.32	5.75	5.32	6.42	8.36	7.66	191	257	246	382.2	469	364	2.10121	1.07122	0.000746677	0.0122936	chr12	14336942	14340703	-	VIT_212s0055g00920	--	K10206 LL-diaminopimelate aminotransferase [EC:2.6.1.83] | (RefSeq) aminotransferase ALD1 (A)	PREDICTED: aminotransferase ALD1 [Vitis vinifera]	RecName: Full=Aminotransferase ALD1, chloroplastic; EC=2.6.1.- {ECO:0000305}; AltName: Full=AGD2-like defense response protein 1 {ECO:0000303|PubMed:14729919}; Flags: Precursor;	SubName: Full=Uncharacterized protein {ECO:0000313|EMBL:CCB46162.1};	Kynurenine aminotransferase, glutamine transaminase K	GO:0009507,chloroplast; GO:0030170,pyridoxal phosphate binding; GO:0008483,transaminase activity; GO:0009058,biosynthetic process; GO:0042742,defense response to bacterium; GO:0010150,leaf senescence; GO:0009862,systemic acquired resistance, salicylic acid mediated signaling pathway	Allinase
VIT_205s0094g00240	4.54	3.33	3.85	8.4	7.09	8.63	178	132	158	341	353	364	2.101	1.071	1.03738e-08	8.1643e-07	chr5	23556377	23557559	-	VIT_205s0094g00240	--	K01183 chitinase [EC:3.2.1.14] | (RefSeq) endochitinase EP3 (A)	PREDICTED: endochitinase EP3 [Vitis vinifera]	RecName: Full=Endochitinase EP3 {ECO:0000303|PubMed:11525512}; EC=3.2.1.14; AltName: Full=Chitinase class IV {ECO:0000303|PubMed:11525512}; Short=AtchitIV {ECO:0000303|PubMed:11525512}; AltName: Full=Protein HOMOLOG OF CARROT EP3-3 CHITINASE {ECO:0000303|PubMed:11525512}; Short=AtEP3 {ECO:0000303|PubMed:11525512}; Flags: Precursor;	SubName: Full=Uncharacterized protein {ECO:0000313|EMBL:CCB49363.1};	Predicted chitinase	GO:0005618,cell wall; GO:0008061,chitin binding; GO:0004568,chitinase activity; GO:0016998,cell wall macromolecule catabolic process; GO:0006032,chitin catabolic process; GO:0006952,defense response; GO:0000272,polysaccharide catabolic process; GO:0009617,response to bacterium; GO:0009611,response to wounding; GO:0010262,somatic embryogenesis	Chitin recognition protein
VIT_218s0001g05030	2.97	4.59	5.35	6.26	6.9	5.51	254	396	478	720.2	748	506	2.10021	1.07054	0.0010287	0.0158115	chr18	4130170	4134486	-	VIT_218s0001g05030	--	K01210 glucan 1,3-beta-glucosidase [EC:3.2.1.58] | (RefSeq) probable glucan 1,3-beta-glucosidase A (A)	PREDICTED: probable glucan 1,3-beta-glucosidase A [Vitis vinifera]	--	SubName: Full=Uncharacterized protein {ECO:0000313|EMBL:CBI19131.3};	--	GO:0005737,cytoplasm; GO:0031941,filamentous actin; GO:0051015,actin filament binding; GO:0004553,hydrolase activity, hydrolyzing O-glycosyl compounds; GO:0051017,actin filament bundle assembly; GO:0005975,carbohydrate metabolic process; GO:0016477,cell migration; GO:0007163,establishment or maintenance of cell polarity	Cellulase (glycosyl hydrolase family 5)
VIT_213s0067g01400	0	0.3	0.06	0.2	0.24	0.11	0	10	2	7	10	4	2.1	1.07039	0.576574	NA	chr13	792365	793285	-	VIT_213s0067g01400	--	K09286 EREBP-like factor | (RefSeq) ethylene-responsive transcription factor ABI4 (A)	PREDICTED: ethylene-responsive transcription factor ABI4 [Vitis vinifera]	RecName: Full=Ethylene-responsive transcription factor ABI4 {ECO:0000303|PubMed:9634591}; Short=ERF ABI4 {ECO:0000303|PubMed:9634591}; AltName: Full=Protein ABSCISIC ACID INSENSITIVE 4 {ECO:0000303|PubMed:9634591}; AltName: Full=Protein GLUCOSE INSENSITIVE 6 {ECO:0000303|PubMed:10950871}; AltName: Full=Protein IMPAIRED SUCROSE INDUCTION 3 {ECO:0000303|PubMed:11439129}; AltName: Full=Protein SALOB…	SubName: Full=Uncharacterized protein {ECO:0000313|EMBL:CCB49849.1};	--	GO:0005634,nucleus; GO:0003677,DNA binding; GO:0003700,DNA-binding transcription factor activity; GO:0044212,transcription regulatory region DNA binding; GO:0009738,abscisic acid-activated signaling pathway; GO:0006952,defense response; GO:0009873,ethylene-activated signaling pathway; GO:0048527,lateral root development; GO:0031930,mitochondria-nucleus signaling pathway; GO:0045893,positive regul…	AP2 domain
VIT_209s0002g06070	801.2	630.31	591.53	1013.8	1015.75	1170.25	22153	17603	17096	29018	35632	34794	2.09901	1.06971	3.71311e-10	4.04751e-08	chr9	5883018	5883966	-	VIT_209s0002g06070	--	K07889 Ras-related protein Rab-5C | (RefSeq) late embryogenesis abundant protein, group 3 (A)	PREDICTED: late embryogenesis abundant protein 1 [Vitis vinifera]	RecName: Full=Late embryogenesis abundant protein Dc3;	SubName: Full=Uncharacterized protein {ECO:0000313|EMBL:CBI36265.3};	Uncharacterized conserved protein	--	Apolipoprotein A1/A4/E domain
VIT_210s0003g01335	40.08	33.45	30.1	48.12	47.51	55.01	828	698	650	1337.7	1245	1222	2.09818	1.06914	1.34471e-05	0.000437481	chr10	2659650	2660225	-	VIT_210s0003g01335	--	K14496 abscisic acid receptor PYR/PYL family | (RefSeq) abscisic acid receptor PYL11 (A)	PREDICTED: abscisic acid receptor PYL11 [Vitis vinifera]	RecName: Full=Abscisic acid receptor PYL6; AltName: Full=ABI1-binding protein 5; AltName: Full=PYR1-like protein 6; AltName: Full=Regulatory components of ABA receptor 9;	SubName: Full=Pyrabaction resistance-like protein 5 {ECO:0000313|EMBL:API68669.1};	--	GO:0005737,cytoplasm; GO:0005634,nucleus; GO:0005886,plasma membrane; GO:0010427,abscisic acid binding; GO:0042803,protein homodimerization activity; GO:0004864,protein phosphatase inhibitor activity; GO:0004872,NA; GO:0009738,abscisic acid-activated signaling pathway	Pathogenesis-related protein Bet v I family
VIT_211s0016g03560	15.14	24.35	27.91	34.74	39.36	32.09	727	1181	1401	1727	2398	1657	2.09683	1.06821	3.84449e-06	0.000148208	chr11	2919128	2922362	+	VIT_211s0016g03560	--	K14638 solute carrier family 15 (peptide/histidine transporter), member 3/4 | (RefSeq) protein NRT1/ PTR FAMILY 1.2 (A)	hypothetical protein VITISV_041271 [Vitis vinifera]	RecName: Full=Transcription factor bHLH68; AltName: Full=Basic helix-loop-helix protein 68; Short=AtbHLH68; Short=bHLH 68; AltName: Full=Transcription factor EN 60; AltName: Full=bHLH transcription factor bHLH068;	SubName: Full=Uncharacterized protein {ECO:0000313|EMBL:CAN77172.1};	--	GO:0005634,nucleus; GO:0001046,core promoter sequence-specific DNA binding; GO:0003700,DNA-binding transcription factor activity; GO:0046983,protein dimerization activity; GO:0001228,DNA-binding transcription activator activity, RNA polymerase II-specific; GO:0006355,regulation of transcription, DNA-templated; GO:0006366,transcription by RNA polymerase II	--
VIT_201s0026g01460	233.74	320.27	267.03	411.7	419.69	466.6	5105	7065	6096	9308	11629	10958	2.09537	1.0672	2.56315e-12	4.2645e-10	chr1	10422568	10423398	-	VIT_201s0026g01460	--	K03671 thioredoxin 1 | (RefSeq) Trxh3; thioredoxin H2 (A)	PREDICTED: thioredoxin H2 [Vitis vinifera]	RecName: Full=Thioredoxin H2; Short=AtTrxh2; AltName: Full=Thioredoxin 2; Short=AtTRX2;	RecName: Full=Thioredoxin {ECO:0000256|PIRNR:PIRNR000077};	Thioredoxin	GO:0005829,cytosol; GO:0005739,mitochondrion; GO:0005886,plasma membrane; GO:0016671,oxidoreductase activity, acting on a sulfur group of donors, disulfide as acceptor; GO:0015035,protein disulfide oxidoreductase activity; GO:0047134,protein-disulfide reductase activity; GO:0004791,thioredoxin-disulfide reductase activity; GO:0045454,cell redox homeostasis; GO:0034599,cellular response to oxidati…	DSBA-like thioredoxin domain
VIT_208s0007g06440	1094.44	866.77	792.82	1284.1	1228.8	1486.17	40976	32778	31027	64699.7	58369	59833	2.09467	1.06673	0.00324047	0.0383626	chr8	20203229	20204364	-	VIT_208s0007g06440	--	--	PREDICTED: 18 kDa seed maturation protein [Vitis vinifera]	--	SubName: Full=Uncharacterized protein {ECO:0000313|EMBL:CBI30022.3};	--	GO:0009793,embryo development ending in seed dormancy	Late embryogenesis abundant (LEA) group 1
VIT_208s0105g00600	49.48	73.77	80.81	101.47	85.53	110.33	1212	1825	2069	3344.9	2658	2906	2.09375	1.06609	2.16005e-05	0.000653423	chr8	7969437	7970216	-	VIT_208s0105g00600	--	--	PREDICTED: late embryogenesis abundant protein B19.3 [Vitis vinifera]	RecName: Full=Late embryogenesis abundant protein B19.3; Short=LEA B19.3;	SubName: Full=Uncharacterized protein {ECO:0000313|EMBL:CCB47928.1};	--	--	Small hydrophilic plant seed protein
VIT_201s0011g00760	2.83	2.73	2.89	3.62	4.27	5.44	183	178	195	242	350	378	2.09353	1.06593	0.000302371	0.00595542	chr1	679670	685040	-	VIT_201s0011g00760	--	K01188 beta-glucosidase [EC:3.2.1.21] | (RefSeq) BG1; beta-glucosidase (A)	unnamed protein product, partial [Vitis vinifera]	RecName: Full=Beta-glucosidase 40; Short=AtBGLU40; EC=3.2.1.21; Flags: Precursor;	SubName: Full=Uncharacterized protein {ECO:0000313|EMBL:CCB51062.1};	Beta-glucosidase, lactase phlorizinhydrolase, and related proteins	GO:0048046,apoplast; GO:0009507,chloroplast; GO:0008422,beta-glucosidase activity; GO:0102483,scopolin beta-glucosidase activity; GO:0005975,carbohydrate metabolic process; GO:1901657,glycosyl compound metabolic process	Cellulase (glycosyl hydrolase family 5)
VIT_211s0016g03950	1264.02	997.9	876.79	1736.51	1522.06	1704.18	65004	51834	47131	92446	99307	94240	2.09303	1.06559	0.000329722	0.00635553	chr11	3234658	3236304	+	VIT_211s0016g03950	--	K12472 epidermal growth factor receptor substrate 15 | (RefSeq) filaggrin-like (A)	rd22-b protein precursor [Vitis vinifera]	RecName: Full=BURP domain-containing protein 3; Short=OsBURP03; Flags: Precursor;	SubName: Full=Uncharacterized protein {ECO:0000313|EMBL:CCB51517.1};	--	--	BURP domain
VIT_204s0044g01230	28.32	34.46	27.46	37.58	39.45	55.27	1113	1368	1128	1987.7	1967	2336	2.09167	1.06466	2.75227e-05	0.000788555	chr4	22723263	22725591	-	VIT_204s0044g01230	--	--	PREDICTED: uncharacterized protein LOC100266089 [Vitis vinifera]	--	SubName: Full=Uncharacterized protein {ECO:0000313|EMBL:CBI37544.3};	--	--	--
VIT_219s0014g04690	5.78	4.86	4.82	8.2	7.65	8.57	687	583	598	1008	1153	1095	2.09165	1.06464	1.14546e-08	8.94072e-07	chr19	5015808	5019120	+	VIT_219s0014g04690	--	K14487 auxin responsive GH3 gene family | (RefSeq) indole-3-acetic acid-amido synthetase GH3.6-like (A)	PREDICTED: indole-3-acetic acid-amido synthetase GH3.6 [Vitis vinifera]	RecName: Full=Indole-3-acetic acid-amido synthetase GH3.6; EC=6.3.2.-; AltName: Full=Auxin-responsive GH3-like protein 6; Short=AtGH3-6; AltName: Full=Protein DWARF IN LIGHT 1; Short=DFL-1;	SubName: Full=Uncharacterized protein {ECO:0000313|EMBL:CAN83696.1};	--	GO:0009507,chloroplast; GO:0005737,cytoplasm; GO:0010279,indole-3-acetic acid amido synthetase activity; GO:0010252,auxin homeostasis; GO:0009734,auxin-activated signaling pathway; GO:0009733,response to auxin; GO:0009826,unidimensional cell growth	GH3 auxin-responsive promoter
VIT_201s0182g00130	17.96	15.29	12.23	22.35	20.98	22.14	1517	1304	1080	2540.2	2248	2011	2.09153	1.06456	1.18657e-05	0.000394146	chr1	14162427	14167195	+	VIT_201s0182g00130	--	--	PREDICTED: phosphate transporter PHO1 homolog 3 [Vitis vinifera]	RecName: Full=Phosphate transporter PHO1 homolog 3; AltName: Full=Protein PHO1 homolog 3; Short=AtPHO1;H3;	SubName: Full=Uncharacterized protein {ECO:0000313|EMBL:CCB58604.1};	Predicted small molecule transporter	GO:0005794,Golgi apparatus; GO:0016021,integral component of membrane; GO:0005886,plasma membrane; GO:0005802,trans-Golgi network; GO:0055062,phosphate ion homeostasis; GO:0006817,phosphate ion transport; GO:0055069,zinc ion homeostasis	SPX domain
VIT_201s0010g02100	40.63	31.14	27.52	54.77	49.66	52.14	5400	4180	3823	7535	8374	7451	2.09147	1.06452	1.03069e-08	8.14544e-07	chr1	19042373	19048481	-	VIT_201s0010g02100	--	K22410 PR domain zinc finger protein 16 | (RefSeq) protein indeterminate-domain 2-like (A)	PREDICTED: protein indeterminate-domain 5, chloroplastic isoform X1 [Vitis vinifera]	RecName: Full=Protein indeterminate-domain 5, chloroplastic {ECO:0000303|PubMed:16784536}; AltName: Full=ID1-like zinc finger protein 2 {ECO:0000303|Ref.1}; Flags: Precursor;	SubName: Full=Uncharacterized protein {ECO:0000313|EMBL:CCB51220.1};	FOG: Zn-finger	GO:0009507,chloroplast; GO:0003677,DNA binding; GO:0003700,DNA-binding transcription factor activity; GO:0046872,metal ion binding; GO:0006355,regulation of transcription, DNA-templated; GO:0006351,transcription, DNA-templated	C2H2-type zinc finger
VIT_218s0001g09900	28.13	27.97	24	33.04	36.51	47.6	694	697	619	1097.2	1143	1263	2.09146	1.06451	5.02083e-05	0.00133375	chr18	8275291	8276086	+	VIT_218s0001g09900	--	--	PREDICTED: uncharacterized protein LOC100264228 [Vitis vinifera]	--	SubName: Full=Uncharacterized protein {ECO:0000313|EMBL:CCB45804.1};	--	--	--
VIT_219s0014g04790	9.74	10.27	10.68	14.29	14.75	15.39	1484	1581	1702	2930.2	2853	2522	2.09067	1.06397	8.40435e-12	1.21683e-09	chr19	5083602	5089129	-	VIT_219s0014g04790	--	K08202 MFS transporter, OCT family, solute carrier family 22 (organic cation transporter), member 4/5 | (RefSeq) organic cation/carnitine transporter 4 (A)	PREDICTED: organic cation/carnitine transporter 4 isoform X2 [Vitis vinifera]	RecName: Full=Organic cation/carnitine transporter 4; Short=AtOCT4;	SubName: Full=Uncharacterized protein {ECO:0000313|EMBL:CCB46457.1};	Synaptic vesicle transporter SVOP and related transporters (major facilitator superfamily)	GO:0009535,chloroplast thylakoid membrane; GO:0016021,integral component of membrane; GO:0009705,plant-type vacuole membrane; GO:0005524,ATP binding; GO:0008514,organic anion transmembrane transporter activity; GO:0042631,cellular response to water deprivation	Major Facilitator Superfamily
VIT_219s0085g00010	2.39	2.13	2.25	4.81	4.24	4.78	60	54	59	125	135	129	2.088	1.062	6.48171e-05	0.00163049	chr19	22279071	22279770	+	VIT_219s0085g00010	--	K14488 SAUR family protein | (RefSeq) auxin-responsive protein SAUR71 (A)	PREDICTED: auxin-responsive protein SAUR71 [Vitis vinifera]	RecName: Full=Auxin-responsive protein SAUR72 {ECO:0000305}; AltName: Full=Protein SMALL AUXIN UP RNA 72 {ECO:0000303|PubMed:12036261};	SubName: Full=Uncharacterized protein {ECO:0000313|EMBL:CCB49025.1};	--	GO:0005737,cytoplasm; GO:0009734,auxin-activated signaling pathway; GO:0007275,multicellular organism development; GO:0040008,regulation of growth	Auxin responsive protein
VIT_201s0011g06400	8.93	11.47	10.13	13.72	14.73	15.75	749	972	888	1548.3	1568	1421	2.08691	1.06137	3.63956e-07	1.96113e-05	chr1	6214229	6217386	+	VIT_201s0011g06400	--	K22410 PR domain zinc finger protein 16 | (RefSeq) protein indeterminate-domain 2-like (A)	PREDICTED: protein SHOOT GRAVITROPISM 5 [Vitis vinifera]	RecName: Full=Protein indeterminate-domain 14 {ECO:0000303|PubMed:16784536}; Short=AtIDD14; AltName: Full=Transcriptional regulator of starch metabolism IDD14 {ECO:0000312|EMBL:AEE34752.1};	SubName: Full=Uncharacterized protein {ECO:0000313|EMBL:CAN60092.1};	FOG: Zn-finger	GO:0005634,nucleus; GO:0003700,DNA-binding transcription factor activity; GO:0046872,metal ion binding; GO:0046982,protein heterodimerization activity; GO:0043621,protein self-association; GO:0044212,transcription regulatory region DNA binding; GO:0048444,floral organ morphogenesis; GO:0009630,gravitropism; GO:0009965,leaf morphogenesis; GO:0010601,positive regulation of auxin biosynthetic proces…	MYST family zinc finger domain
VIT_219s0090g01480	19.49	15.68	16.32	29.79	24.96	26.58	1318	1071	1154	2086	2142	1933	2.08671	1.06123	8.30699e-10	8.20618e-08	chr19	7518928	7525059	-	VIT_219s0090g01480	--	K14724 solute carrier family 9 (sodium/hydrogen exchanger), member 8 | (RefSeq) sodium/hydrogen exchanger 4 (A)	PREDICTED: sodium/hydrogen exchanger 4 [Vitis vinifera]	RecName: Full=Sodium/hydrogen exchanger 4; AltName: Full=Na(+)/H(+) exchanger 4; Short=NHE-4;	RecName: Full=Sodium/hydrogen exchanger {ECO:0000256|RuleBase:RU003722};	Sodium/hydrogen exchanger protein	GO:0016021,integral component of membrane; GO:0005886,plasma membrane; GO:0005774,vacuolar membrane; GO:0015386,potassium:proton antiporter activity; GO:0015081,sodium ion transmembrane transporter activity; GO:0015385,sodium:proton antiporter activity; GO:0055075,potassium ion homeostasis; GO:0071805,potassium ion transmembrane transport; GO:0051453,regulation of intracellular pH; GO:0009651,res…	Sodium/hydrogen exchanger family
VIT_200s0207g00220	20.09	11.84	12.13	23.19	21.42	24.73	761	453	480	909	1029	1007	2.08619	1.06087	0.000100046	0.00234558	chrUn	12523678	12527345	-	VIT_200s0207g00220	--	K12189 ESCRT-II complex subunit VPS25 | (RefSeq) vacuolar protein sorting-associated protein 25-like isoform X3 (A)	PREDICTED: cold-regulated 413 plasma membrane protein 2 [Vitis vinifera]	RecName: Full=Cold-regulated 413 plasma membrane protein 2; Short=AtCOR413-PM2;	SubName: Full=Uncharacterized protein {ECO:0000313|EMBL:CBI38360.3};	--	GO:0016021,integral component of membrane; GO:0005886,plasma membrane; GO:0005774,vacuolar membrane	Cold acclimation protein WCOR413
VIT_215s0046g00590	0.65	0.85	0.92	1.78	1.53	1.62	39	52	58	111	117	105	2.083	1.059	0.000262087	0.00528831	chr15	17552431	17556353	+	VIT_215s0046g00590	--	K15406 wax-ester synthase / diacylglycerol O-acyltransferase [EC:2.3.1.75 2.3.1.20] | (RefSeq) WSD1; O-acyltransferase (WSD1-like) family protein (A)	unnamed protein product, partial [Vitis vinifera]	RecName: Full=O-acyltransferase WSD1; AltName: Full=Diacylglycerol O-acyltransferase; Short=DGAT; EC=2.3.1.20; AltName: Full=Long-chain-alcohol O-fatty-acyltransferase; EC=2.3.1.75; AltName: Full=Wax synthase; Short=WS;	SubName: Full=Uncharacterized protein {ECO:0000313|EMBL:CCB62532.1};	--	GO:0005783,endoplasmic reticulum; GO:0005789,endoplasmic reticulum membrane; GO:0016021,integral component of membrane; GO:0005886,plasma membrane; GO:0102966,arachidoyl-CoA:1-dodecanol O-acyltransferase activity; GO:0004144,diacylglycerol O-acyltransferase activity; GO:0047196,long-chain-alcohol O-fatty-acyltransferase activity; GO:0103095,wax ester synthase activity; GO:0019432,triglyceride bio…	Wax ester synthase-like Acyl-CoA acyltransferase domain
VIT_214s0060g01190	26.4	20.36	20.64	45.13	45.21	47.12	963	750	787	1704	2092	1848	2.082	1.058	2.39808e-19	9.88791e-17	chr14	941773	942959	-	VIT_214s0060g01190	--	K05953 nicotianamine synthase [EC:2.5.1.43] | (RefSeq) nicotianamine synthase (A)	PREDICTED: nicotianamine synthase [Vitis vinifera]	RecName: Full=Nicotianamine synthase; EC=2.5.1.43; AltName: Full=Chloronerva; AltName: Full=S-adenosyl-L-methionine:S-adenosyl-L-methionine:S-adenosyl-methionine 3-amino-3-carboxypropyltransferase;	SubName: Full=Uncharacterized protein {ECO:0000313|EMBL:CCB61914.1};	--	GO:0030410,nicotianamine synthase activity; GO:0030418,nicotianamine biosynthetic process	Methyltransferase domain
VIT_212s0028g03300	21.02	15.42	12.37	24.23	23.44	21.88	1096	812	674	1700.4	1551	1227	2.08136	1.05753	0.000503686	0.0088869	chr12	4070970	4072423	-	VIT_212s0028g03300	--	K23047 E3 ubiquitin-protein ligase UNKL [EC:2.3.2.27] | (RefSeq) zinc finger CCCH domain-containing protein 2 (A)	PREDICTED: zinc finger CCCH domain-containing protein 2 [Vitis vinifera]	RecName: Full=Zinc finger CCCH domain-containing protein 2; Short=AtC3H2; AltName: Full=Protein SOMNUS; Short=SOM;	SubName: Full=Uncharacterized protein {ECO:0000313|EMBL:CCB47301.1};	CCCH-type Zn-finger protein	GO:0005634,nucleus; GO:0003677,DNA binding; GO:0003700,DNA-binding transcription factor activity; GO:0046872,metal ion binding; GO:0010187,negative regulation of seed germination; GO:0006355,regulation of transcription, DNA-templated; GO:0006351,transcription, DNA-templated	Zinc finger domain
VIT_218s0001g02040	0.4	0.39	0.41	0.8	0.83	0.8	34	33	36	70	89	73	2.081	1.057	0.0016685	0.0231334	chr18_random	2465530	2468169	+	VIT_218s0001g02040	--	K16865 programmed cell death protein 4 | (RefSeq) hypothetical protein (A)	PREDICTED: uncharacterized protein LOC100249422 isoform X1 [Vitis vinifera]	--	SubName: Full=Uncharacterized protein {ECO:0000313|EMBL:CCB52329.1};	Neoplastic transformation suppressor Pdcd4/MA-3, contains MA3 domain	GO:0005829,cytosol; GO:0009646,response to absence of light; GO:0090549,response to carbon starvation	MA3 domain
VIT_203s0063g01290	253.16	226.65	216.46	359.26	366	364.01	11630	10517	10394	17085	21332	17982	2.0798	1.05645	6.89884e-17	2.14509e-14	chr3	4754818	4756280	-	VIT_203s0063g01290	--	K06892 feruloyl-CoA ortho-hydroxylase [EC:1.14.11.-] | (RefSeq) feruloyl CoA ortho-hydroxylase 2-like (A)	PREDICTED: protein DMR6-LIKE OXYGENASE 2 [Vitis vinifera]	RecName: Full=Protein DMR6-LIKE OXYGENASE 2 {ECO:0000303|PubMed:25376907}; EC=1.14.11.- {ECO:0000255|PROSITE-ProRule:PRU00805}; AltName: Full=2-oxoglutarate (2OG)-Fe(II) oxygenase-like protein DLO2 {ECO:0000303|PubMed:25376907}; AltName: Full=Salicylate 3-hydroxylase DLO2 {ECO:0000305}; Short=S3H DLO2 {ECO:0000305}; Short=SA 3-hydroxylase DLO2 {ECO:0000305}; Short=Salicylic acid 3-hydroxylase DLO…	SubName: Full=Uncharacterized protein {ECO:0000313|EMBL:CBI32486.3};	Iron/ascorbate family oxidoreductases	GO:0051213,dioxygenase activity; GO:0046872,metal ion binding; GO:0002229,defense response to oomycetes; GO:0046244,salicylic acid catabolic process	2OG-Fe(II) oxygenase superfamily
VIT_200s0908g00010	163.91	123.72	122.14	198.29	186.52	202.95	5690	4338	4432	9263.8	8215	7576	2.07924	1.05605	6.76556e-07	3.42193e-05	chrUn	36681325	36682390	+	VIT_200s0908g00010	--	--	PREDICTED: uncharacterized protein ECU03_1610 [Vitis vinifera]	RecName: Full=Uncharacterized protein At4g13230; Flags: Precursor;	SubName: Full=Uncharacterized protein {ECO:0000313|EMBL:CCB54464.1};	--	GO:0005829,cytosol	Alanine-zipper, major outer membrane lipoprotein
VIT_202s0012g01870	17.86	12.72	9.95	19.29	21.47	22.32	474	341	276	530	723	637	2.07883	1.05577	0.000314526	0.00613035	chr2	8336151	8337069	-	VIT_202s0012g01870	--	--	PREDICTED: uncharacterized protein LOC100267682 [Vitis vinifera]	--	SubName: Full=Uncharacterized protein {ECO:0000313|EMBL:CCB57870.1};	--	GO:0016021,integral component of membrane	--
VIT_216s0022g01430	2.21	2.64	3.21	3.62	4.3	4.71	96	116	146	163	237	220	2.07821	1.05534	0.00191141	0.025621	chr16	13411740	13412951	-	VIT_216s0022g01430	--	--	PREDICTED: protein EXORDIUM-like 3 [Vitis vinifera]	RecName: Full=Protein EXORDIUM-like 3; Flags: Precursor;	SubName: Full=Uncharacterized protein {ECO:0000313|EMBL:CCB49284.1};	--	GO:0048046,apoplast; GO:0005615,extracellular space; GO:0009505,plant-type cell wall; GO:0009506,plasmodesma; GO:0080167,response to karrikin	Phosphate-induced protein 1 conserved region
VIT_209s0002g01060	9.97	10.07	7.9	14.86	18.11	23.72	193	197	160	298	445	494	2.078	1.055	1.35746e-07	8.12881e-06	chr9	777669	778208	+	VIT_209s0002g01060	--	--	PREDICTED: uncharacterized protein LOC100246433 [Vitis vinifera]	--	SubName: Full=Uncharacterized protein {ECO:0000313|EMBL:CCB59281.1};	--	--	--
VIT_218s0001g02120	52.37	39.81	40.36	72.81	60.69	74.97	3069	2356	2472	4417	4512	4724	2.07466	1.05288	9.04955e-09	7.21188e-07	chr18	2513739	2517442	+	VIT_218s0001g02120	--	K21398 natural resistance-associated macrophage protein 2 | (RefSeq) metal transporter Nramp5 (A)	PREDICTED: metal transporter Nramp5 [Vitis vinifera]	RecName: Full=Metal transporter Nramp5;	SubName: Full=Uncharacterized protein {ECO:0000313|EMBL:CBI18985.3};	Mn2+ and Fe2+ transporters of the NRAMP family	GO:0016021,integral component of membrane; GO:0046873,metal ion transmembrane transporter activity; GO:0055072,iron ion homeostasis	Natural resistance-associated macrophage protein
VIT_202s0025g00650	13.83	10.09	9.71	19.65	17	15.97	1346	992	988	1980	2099	1671	2.07456	1.05281	5.62676e-07	2.87662e-05	chr2	709159	714355	-	VIT_202s0025g00650	--	K13254 spastin [EC:3.6.4.3] | (RefSeq) ATPase family AAA domain-containing protein 1-A-like (A)	PREDICTED: calmodulin-interacting protein 111 isoform X1 [Vitis vinifera]	RecName: Full=Katanin p60 ATPase-containing subunit A1 {ECO:0000255|HAMAP-Rule:MF_03023}; Short=Katanin p60 subunit A1 {ECO:0000255|HAMAP-Rule:MF_03023}; EC=3.6.4.3 {ECO:0000255|HAMAP-Rule:MF_03023}; AltName: Full=CAD ATPase; AltName: Full=Katanin-1; Short=Atp60; AltName: Full=Protein BOTERO 1; AltName: Full=Protein ECTOPIC ROOT HAIR 3; AltName: Full=Protein FAT ROOT; AltName: Full=Protein FRAGIL…	SubName: Full=Uncharacterized protein {ECO:0000313|EMBL:CBI34411.3};	AAA+-type ATPase	GO:0008352,katanin complex; GO:0005874,microtubule; GO:0005634,nucleus; GO:0005524,ATP binding; GO:0008017,microtubule binding; GO:0008568,microtubule-severing ATPase activity; GO:0043622,cortical microtubule organization; GO:0000226,microtubule cytoskeleton organization; GO:0009825,multidimensional cell growth; GO:0009832,plant-type cell wall biogenesis; GO:0010091,trichome branching	Bacterial dnaA protein
VIT_218s0001g02920	30.14	23.02	20.64	43.36	34.36	38.15	468	361	335	697	677	637	2.0732	1.05186	2.65222e-05	0.000765671	chr18_random	3016969	3018058	+	VIT_218s0001g02920	--	--	unnamed protein product, partial [Vitis vinifera]	--	SubName: Full=Uncharacterized protein {ECO:0000313|EMBL:CCB58985.1};	Uncharacterized conserved protein	GO:0016021,integral component of membrane	Domain of unknown function (DUF4149)
VIT_200s0253g00030	100.33	76.13	66.91	126.57	116.95	137.15	3249	2490	2265	4243	4805	4776	2.07256	1.05142	0.00172323	0.0236417	chrUn	17731265	17732433	-	VIT_200s0253g00030	--	K20723 reticulon-3 | (RefSeq) reticulon-like protein B13 (A)	PREDICTED: reticulon-like protein B13 [Vitis vinifera]	RecName: Full=Reticulon-like protein B13; Short=AtRTNLB13;	RecName: Full=Reticulon-like protein {ECO:0000256|RuleBase:RU363132};	Reticulon	GO:0005789,endoplasmic reticulum membrane; GO:0071782,endoplasmic reticulum tubular network; GO:0071458,integral component of cytoplasmic side of endoplasmic reticulum membrane; GO:0071786,endoplasmic reticulum tubular network organization	Reticulon
VIT_218s0001g02230	3.54	2.02	2.69	4.67	4.22	4.01	387	223	308	529	585	471	2.0719	1.05095	0.000247712	0.00503575	chr18	2604257	2613355	-	VIT_218s0001g02230	--	K12309 beta-galactosidase [EC:3.2.1.23] | (RefSeq) beta-galactosidase 2 (A)	PREDICTED: beta-galactosidase 16 isoform X1 [Vitis vinifera]	RecName: Full=Beta-galactosidase 16; Short=Lactase 16; EC=3.2.1.23; Flags: Precursor;	RecName: Full=Beta-galactosidase {ECO:0000256|RuleBase:RU000675}; EC=3.2.1.23 {ECO:0000256|RuleBase:RU000675};	Beta-galactosidase	GO:0048046,apoplast; GO:0005618,cell wall; GO:0005773,vacuole; GO:0004565,beta-galactosidase activity; GO:0030246,carbohydrate binding; GO:0005975,carbohydrate metabolic process	Glycosyl hydrolase family 30 beta sandwich domain
VIT_201s0011g05260	22.29	17.34	17.24	27.47	27	26.56	1902	1494	1537	3153.8	2922	2437	2.07082	1.0502	1.04843e-06	4.95897e-05	chr1	4895037	4897415	-	VIT_201s0011g05260	--	K14494 DELLA protein | (RefSeq) VVGAI1; DELLA protein GAI1 (A)	PREDICTED: DELLA protein GAI1 [Vitis vinifera]	RecName: Full=DELLA protein GAI1; AltName: Full=Gibberellic acid-insensitive mutant protein 1; AltName: Full=VvGAI1;	SubName: Full=DELLA1 {ECO:0000313|EMBL:ARR27419.1};	--	GO:0005634,nucleus; GO:0000989,NA; GO:0009740,gibberellic acid mediated signaling pathway; GO:0006355,regulation of transcription, DNA-templated; GO:0006351,transcription, DNA-templated	Transcriptional regulator DELLA protein N terminal
VIT_201s0137g00330	41.61	34.34	30.84	47.83	50.04	55.25	1989	1658	1541	3077.1	3035	2840	2.07065	1.05008	2.77049e-06	0.000113006	chr1	6869576	6871337	-	VIT_201s0137g00330	--	K16292 KDEL-tailed cysteine endopeptidase [EC:3.4.22.-] | (RefSeq) vignain (A)	PREDICTED: vignain [Vitis vinifera]	RecName: Full=Vignain; EC=3.4.22.-; AltName: Full=Bean endopeptidase; AltName: Full=Cysteine proteinase EP-C1; Flags: Precursor;	SubName: Full=Uncharacterized protein {ECO:0000313|EMBL:CBI16828.3};	Cysteine proteinase Cathepsin L	GO:0005788,endoplasmic reticulum lumen; GO:0008234,cysteine-type peptidase activity	Peptidase C1-like family
VIT_212s0028g01970	5.9	5.03	4.83	8.05	6.32	8.2	324	279	277	594.1	440	484	2.07014	1.04973	0.000851319	0.0136376	chr12	2619707	2629882	-	VIT_212s0028g01970	--	K04733 interleukin-1 receptor-associated kinase 4 [EC:2.7.11.1] | (RefSeq) probable serine/threonine-protein kinase PBL7 (A)	PREDICTED: serine/threonine-protein kinase CDL1 [Vitis vinifera]	RecName: Full=Probable serine/threonine-protein kinase PBL7 {ECO:0000305}; EC=2.7.11.1 {ECO:0000269|PubMed:21855796}; AltName: Full=CDG1-like protein 1 {ECO:0000303|PubMed:21855796}; AltName: Full=PBS1-like protein 7 {ECO:0000303|PubMed:20413097};	SubName: Full=Uncharacterized protein {ECO:0000313|EMBL:CBI21999.3};	Serine/threonine protein kinase	GO:0005886,plasma membrane; GO:0005524,ATP binding; GO:0004675,transmembrane receptor protein serine/threonine kinase activity; GO:0009742,brassinosteroid mediated signaling pathway; GO:0007166,cell surface receptor signaling pathway; GO:1900459,positive regulation of brassinosteroid mediated signaling pathway; GO:0006468,protein phosphorylation	Phosphotransferase enzyme family
VIT_214s0030g00425	2.3	1.93	1.77	3.11	2.85	3.43	192	162	154	268	301	307	2.06929	1.04914	0.000366717	0.00692781	chr14	4282928	4285250	+	VIT_214s0030g00425	--	K15271 ATP-dependent DNA helicase HFM1/MER3 [EC:3.6.4.12] | (RefSeq) DExH-box ATP-dependent RNA helicase DExH17 (A)	unnamed protein product, partial [Vitis vinifera]	RecName: Full=Pentatricopeptide repeat-containing protein At4g02750;	SubName: Full=Uncharacterized protein {ECO:0000313|EMBL:CBI15551.3};	FOG: PPR repeat	GO:0043231,intracellular membrane-bounded organelle; GO:0004519,endonuclease activity; GO:0003723,RNA binding; GO:0008270,zinc ion binding; GO:0009451,RNA modification	--
VIT_213s0019g00790	14.64	12.17	10.09	18.94	17.4	15.86	761	639	548	1324.7	1147	886	2.0684	1.04851	0.00017998	0.00387477	chr13_random	2662086	2668504	-	VIT_213s0019g00790	--	K21989 calcium permeable stress-gated cation channel | (RefSeq) CSC1-like protein At3g54510 (A)	unnamed protein product, partial [Vitis vinifera]	RecName: Full=CSC1-like protein At3g54510;	SubName: Full=Uncharacterized protein {ECO:0000313|EMBL:CCB44559.1};	Uncharacterized conserved protein	GO:0016021,integral component of membrane; GO:0006811,ion transport	Cytosolic domain of 10TM putative phosphate transporter
VIT_204s0044g01260	5.67	4.77	4.06	7.76	6.66	6.04	1004	853	750	1848.6	1494	1150	2.06794	1.04819	0.000102795	0.00238642	chr4	22754579	22766724	+	VIT_204s0044g01260	--	--	PREDICTED: transcriptional corepressor SEUSS isoform X1 [Vitis vinifera]	RecName: Full=Transcriptional corepressor SEUSS; Short=AtSEU;	SubName: Full=Uncharacterized protein {ECO:0000313|EMBL:CBI37542.3};	--	GO:0005654,nucleoplasm; GO:0003677,DNA binding; GO:0060090,molecular adaptor activity; GO:0046982,protein heterodimerization activity; GO:0030154,cell differentiation; GO:0006974,cellular response to DNA damage stimulus; GO:0071217,cellular response to external biotic stimulus; GO:0009793,embryo development ending in seed dormancy; GO:0048467,gynoecium development; GO:0048481,plant ovule developm…	LIM-domain binding protein
VIT_218s0001g07700	25.36	18.61	20.2	33.11	28.74	29.15	4256	3155	3543	7477.6	6119	5261	2.06583	1.04672	1.59474e-06	7.10636e-05	chr18	5939219	5949989	-	VIT_218s0001g07700	--	K14510 serine/threonine-protein kinase CTR1 [EC:2.7.11.1] | (RefSeq) serine/threonine-protein kinase CTR1 (A)	PREDICTED: serine/threonine-protein kinase CTR1 [Vitis vinifera]	RecName: Full=Serine/threonine-protein kinase CTR1 {ECO:0000303|PubMed:8431946}; EC=2.7.11.1 {ECO:0000305}; AltName: Full=Protein CONSTITUTIVE TRIPLE RESPONSE1 {ECO:0000303|PubMed:8431946};	SubName: Full=Uncharacterized protein {ECO:0000313|EMBL:CBI19282.3};	Tyrosine kinase specific for activated (GTP-bound) p21cdc42Hs	GO:0005789,endoplasmic reticulum membrane; GO:0005524,ATP binding; GO:0004674,protein serine/threonine kinase activity; GO:0004712,protein serine/threonine/tyrosine kinase activity; GO:0004871,NA; GO:0071281,cellular response to iron ion; GO:0009873,ethylene-activated signaling pathway; GO:0009686,gibberellin biosynthetic process; GO:0010105,negative regulation of ethylene-activated signaling pat…	ABC1 family
VIT_200s1430g00010	5.73	5.13	5.39	8.3	7.6	7.12	227	205	223	442	382	303	2.06473	1.04596	0.00100916	0.015587	chrUn	39078845	39082962	+	VIT_200s1430g00010	--	K04365 B-Raf proto-oncogene serine/threonine-protein kinase [EC:2.7.11.1] | (RefSeq) serine/threonine-protein kinase STY46 (A)	unnamed protein product, partial [Vitis vinifera]	RecName: Full=Serine/threonine-protein kinase STY8 {ECO:0000305}; EC=2.7.11.1 {ECO:0000269|PubMed:17090544}; AltName: Full=Serine/threonine/tyrosine-protein kinase 8 {ECO:0000303|PubMed:16429265};	SubName: Full=Uncharacterized protein {ECO:0000313|EMBL:CBI14838.3}; Flags: Fragment;	Tyrosine kinase specific for activated (GTP-bound) p21cdc42Hs	GO:0005829,cytosol; GO:0005524,ATP binding; GO:0004674,protein serine/threonine kinase activity; GO:0004712,protein serine/threonine/tyrosine kinase activity; GO:0004871,NA; GO:0009658,chloroplast organization; GO:0035556,intracellular signal transduction	ACT domain
VIT_200s1349g00010	11.22	10.35	8.99	15.12	14.09	14.16	1363	1270	1141	2471.3	2172	1849	2.06432	1.04567	3.90343e-07	2.08553e-05	chrUn	38662514	38669415	-	VIT_200s1349g00010	--	K10999 cellulose synthase A [EC:2.4.1.12] | (RefSeq) cellulose synthase A catalytic subunit 9 [UDP-forming] (A)	unnamed protein product, partial [Vitis vinifera]	RecName: Full=Cellulose synthase-like protein E6; EC=2.4.1.-; AltName: Full=OsCslE6;	SubName: Full=Uncharacterized protein {ECO:0000313|EMBL:CCB54374.1};	--	GO:0005794,Golgi apparatus; GO:0000139,Golgi membrane; GO:0016021,integral component of membrane; GO:0005886,plasma membrane; GO:0016760,cellulose synthase (UDP-forming) activity; GO:0016759,cellulose synthase activity; GO:0071555,cell wall organization; GO:0030244,cellulose biosynthetic process; GO:0009833,plant-type primary cell wall biogenesis	Methanol dehydrogenase beta subunit
VIT_206s0061g00120	6.43	5.63	10.96	9.76	11.7	11.67	311	275	554	635.7	718	607	2.06389	1.04537	0.00349524	0.0408216	chr6	17352194	17354172	+	VIT_206s0061g00120	--	K19891 glucan endo-1,3-beta-glucosidase 1/2/3 [EC:3.2.1.39] | (RefSeq) glucan endo-1,3-beta-glucosidase 3-like (A)	PREDICTED: glucan endo-1,3-beta-glucosidase isoform X2 [Vitis vinifera]	RecName: Full=Glucan endo-1,3-beta-glucosidase {ECO:0000250|UniProtKB:Q03467}; EC=3.2.1.39; AltName: Full=(1->3)-beta-glucan endohydrolase {ECO:0000250|UniProtKB:Q03467}; Short=(1->3)-beta-glucanase {ECO:0000250|UniProtKB:Q03467}; AltName: Full=Beta-1,3-endoglucanase {ECO:0000250|UniProtKB:Q03467}; Flags: Precursor;	SubName: Full=Beta-1,3-glucanase {ECO:0000313|EMBL:AAR06588.1};	--	GO:0046658,anchored component of plasma membrane; GO:0042973,glucan endo-1,3-beta-D-glucosidase activity; GO:0004553,hydrolase activity, hydrolyzing O-glycosyl compounds; GO:0030247,polysaccharide binding; GO:0005975,carbohydrate metabolic process; GO:0006952,defense response; GO:0009607,response to biotic stimulus	Glycosyl hydrolases family 17
VIT_200s0179g00170	9.81	6.42	5.85	10.88	10.98	9.24	882	583	550	1316.9	1253	894	2.06287	1.04465	0.00171413	0.0235423	chrUn	7430563	7434484	+	VIT_200s0179g00170	--	K12309 beta-galactosidase [EC:3.2.1.23] | (Kazusa) Lj3g3v0323160.1; - (A)	PREDICTED: protein indeterminate-domain 12 [Vitis vinifera]	RecName: Full=Protein indeterminate-domain 12 {ECO:0000303|PubMed:16784536};	SubName: Full=Uncharacterized protein {ECO:0000313|EMBL:CCB49579.1};	FOG: Zn-finger	GO:0003677,DNA binding; GO:0003700,DNA-binding transcription factor activity; GO:0046872,metal ion binding; GO:0006355,regulation of transcription, DNA-templated; GO:0006351,transcription, DNA-templated	Zinc-finger of C2H2 type
VIT_209s0018g01900	1.79	1.72	1.26	3.08	2.3	2.06	259	251	190	461	422	320	2.06229	1.04424	0.000545012	0.00948371	chr9	19503020	19507145	+	VIT_209s0018g01900	--	K04733 interleukin-1 receptor-associated kinase 4 [EC:2.7.11.1] | (RefSeq) receptor-like protein kinase (A)	PREDICTED: receptor-like protein kinase [Vitis vinifera]	RecName: Full=Receptor-like protein kinase; EC=2.7.11.1; Flags: Precursor;	SubName: Full=Uncharacterized protein {ECO:0000313|EMBL:CCB49730.1};	--	GO:0005576,extracellular region; GO:0016021,integral component of membrane; GO:0005886,plasma membrane; GO:0005524,ATP binding; GO:0004674,protein serine/threonine kinase activity; GO:0019199,transmembrane receptor protein kinase activity; GO:0006468,protein phosphorylation	Leucine Rich repeat
VIT_203s0038g04550	2.31	1.84	1.38	3.21	3.85	4.11	104	84	65	150	220	199	2.062	1.044	3.65822e-05	0.00101293	chr3	3334321	3335577	-	VIT_203s0038g04550	--	--	PREDICTED: uncharacterized protein LOC100264004 [Vitis vinifera]	--	SubName: Full=Uncharacterized protein {ECO:0000313|EMBL:CCB60483.1};	--	GO:0016021,integral component of membrane	Domain of unknown function (DUF4408)
VIT_208s0007g06700	3.82	3.56	3.55	4.41	4.63	6.16	278	262	270	481.6	428	482	2.06163	1.04379	0.00295669	0.0358795	chr8	20382020	20384163	+	VIT_208s0007g06700	--	K03671 thioredoxin 1 | (RefSeq) POPTRDRAFT_228073; Thioredoxin-like 8 family protein (A)	PREDICTED: thioredoxin-like 3-1, chloroplastic isoform X1 [Vitis vinifera]	RecName: Full=Thioredoxin-like 3-1, chloroplastic; AltName: Full=Thioredoxin WCRKC-1; Flags: Precursor;	SubName: Full=Uncharacterized protein {ECO:0000313|EMBL:CCB55232.1};	Thioredoxin	GO:0009570,chloroplast stroma; GO:0016671,oxidoreductase activity, acting on a sulfur group of donors, disulfide as acceptor; GO:0015035,protein disulfide oxidoreductase activity; GO:0047134,protein-disulfide reductase activity; GO:0004791,thioredoxin-disulfide reductase activity; GO:0045454,cell redox homeostasis; GO:0034599,cellular response to oxidative stress; GO:0006662,glycerol ether metabo…	Thioredoxin
VIT_214s0060g02050	7.36	8.45	8.45	9.94	9.71	14.22	294	341	353	594.3	492	611	2.0615	1.04369	0.00232849	0.0300848	chr14	1637445	1640203	-	VIT_214s0060g02050	--	K02891 large subunit ribosomal protein L22e | (RefSeq) 60S ribosomal protein L22-2 (A)	PREDICTED: 60S ribosomal protein L22-2 [Vitis vinifera]	RecName: Full=60S ribosomal protein L22-2;	SubName: Full=Uncharacterized protein {ECO:0000313|EMBL:CCB61869.1};	60S ribosomal protein L22	GO:0005829,cytosol; GO:0022625,cytosolic large ribosomal subunit; GO:0022626,cytosolic ribosome; GO:0005730,nucleolus; GO:0005886,plasma membrane; GO:0009506,plasmodesma; GO:0042788,polysomal ribosome; GO:0003729,mRNA binding; GO:0003723,RNA binding; GO:0003735,structural constituent of ribosome; GO:0002181,cytoplasmic translation	Ribosomal L22e protein family
VIT_211s0149g00300	6.47	6.16	5.48	9.37	8.85	7.26	511	492	453	997.1	887	617	2.06135	1.04359	9.8164e-05	0.00231289	chr11	7197218	7200402	-	VIT_211s0149g00300	--	K04733 interleukin-1 receptor-associated kinase 4 [EC:2.7.11.1] | (RefSeq) putative G-type lectin S-receptor-like serine/threonine-protein kinase At1g61610 (A)	PREDICTED: putative cysteine-rich receptor-like protein kinase 35 isoform X2 [Vitis vinifera]	RecName: Full=G-type lectin S-receptor-like serine/threonine-protein kinase At1g67520; EC=2.7.11.1; Flags: Precursor;	SubName: Full=Uncharacterized protein {ECO:0000313|EMBL:CCB49957.1};	--	GO:0016021,integral component of membrane; GO:0005886,plasma membrane; GO:0005524,ATP binding; GO:0005516,calmodulin binding; GO:0030246,carbohydrate binding; GO:0004674,protein serine/threonine kinase activity; GO:0006468,protein phosphorylation	Haspin like kinase domain
VIT_213s0067g01020	3.74	2	2.66	4.36	4.78	3.79	237	128	176	286	384	258	2.05841	1.04153	0.00314494	0.0374216	chr13	584205	586569	-	VIT_213s0067g01020	--	K05278 flavonol synthase [EC:1.14.11.23] | (RefSeq) flavonol synthase/flavanone 3-hydroxylase (A)	PREDICTED: flavonol synthase/flavanone 3-hydroxylase [Vitis vinifera]	RecName: Full=Probable 2-oxoglutarate-dependent dioxygenase At5g05600 {ECO:0000305}; EC=1.14.11.- {ECO:0000305};	SubName: Full=Uncharacterized protein {ECO:0000313|EMBL:CAN59837.1};	Iron/ascorbate family oxidoreductases	GO:0005829,cytosol; GO:0051213,dioxygenase activity; GO:0120091,jasmonic acid hydrolase; GO:0046872,metal ion binding; GO:0097237,cellular response to toxic substance; GO:0009813,flavonoid biosynthetic process; GO:2000022,regulation of jasmonic acid mediated signaling pathway; GO:0080167,response to karrikin	2OG-Fe(II) oxygenase superfamily
VIT_209s0002g06680	30.55	24.34	23.81	40.69	38.47	43.08	1019	820	830	1405	1628	1545	2.0583	1.04145	3.67604e-08	2.49012e-06	chr9	6610546	6611712	-	VIT_209s0002g06680	--	--	PREDICTED: uncharacterized protein LOC100242179 [Vitis vinifera]	RecName: Full=Embryo-specific protein ATS3B {ECO:0000305}; AltName: Full=Protein ARABIDOPSIS THALIANA SEED 3B {ECO:0000305}; Flags: Precursor;	SubName: Full=Uncharacterized protein {ECO:0000313|EMBL:CCB59596.1};	--	GO:0031225,anchored component of membrane; GO:0005576,extracellular region; GO:0005774,vacuolar membrane	Embryo-specific protein 3, (ATS3)
VIT_205s0077g01860	44.09	30.17	30.22	52.13	50.78	59.17	2884	1993	2066	3530	4214	4162	2.05778	1.04109	0.00401594	0.0450179	chr5	1462972	1464888	-	VIT_205s0077g01860	--	K09286 EREBP-like factor | (RefSeq) ethylene-responsive transcription factor RAP2-3 (A)	PREDICTED: ethylene-responsive transcription factor RAP2-3 [Vitis vinifera]	RecName: Full=Ethylene-responsive transcription factor RAP2-3; AltName: Full=Cadmium-induced protein AS30; AltName: Full=Ethylene response factor 72; Short=ERF72; AltName: Full=Ethylene-responsive element binding protein; Short=AtEBP; AltName: Full=Protein RELATED TO APETALA2 3; Short=Related to AP2 3;	SubName: Full=Uncharacterized protein {ECO:0000313|EMBL:CBI22960.3};	--	GO:0005737,cytoplasm; GO:0005634,nucleus; GO:0005886,plasma membrane; GO:0003677,DNA binding; GO:0003700,DNA-binding transcription factor activity; GO:0043565,sequence-specific DNA binding; GO:0008219,cell death; GO:0009873,ethylene-activated signaling pathway; GO:0010286,heat acclimation; GO:0045893,positive regulation of transcription, DNA-templated; GO:0009735,response to cytokinin; GO:0009723…	AP2 domain
VIT_205s0077g01860	44.09	30.17	30.22	52.13	50.78	59.17	2884	1993	2066	3530	4214	4162	2.05778	1.04109	0.00401594	0.0450179	chr5	1462972	1464888	-	VIT_205s0077g01860	--	K09286 EREBP-like factor | (RefSeq) ethylene-responsive transcription factor RAP2-3 (A)	PREDICTED: ethylene-responsive transcription factor RAP2-3 [Vitis vinifera]	RecName: Full=Ethylene-responsive transcription factor RAP2-3; AltName: Full=Cadmium-induced protein AS30; AltName: Full=Ethylene response factor 72; Short=ERF72; AltName: Full=Ethylene-responsive element binding protein; Short=AtEBP; AltName: Full=Protein RELATED TO APETALA2 3; Short=Related to AP2 3;	SubName: Full=Uncharacterized protein {ECO:0000313|EMBL:CBI22960.3};	--	GO:0005737,cytoplasm; GO:0005634,nucleus; GO:0005886,plasma membrane; GO:0003677,DNA binding; GO:0003700,DNA-binding transcription factor activity; GO:0043565,sequence-specific DNA binding; GO:0008219,cell death; GO:0009873,ethylene-activated signaling pathway; GO:0010286,heat acclimation; GO:0045893,positive regulation of transcription, DNA-templated; GO:0009735,response to cytokinin; GO:0009723…	AP2 domain
VIT_200s0301g00020	8.39	10.48	10.01	14.19	13.33	13.46	276	348	344	627.9	556	476	2.05773	1.04105	0.000112135	0.00257803	chrUn	22129736	22134128	+	VIT_200s0301g00020	--	K23404 transmembrane anterior posterior transformation protein 1 | (RefSeq) lysine ketoglutarate reductase trans-splicing-related protein, putative (A)	unnamed protein product, partial [Vitis vinifera]	--	SubName: Full=Uncharacterized protein {ECO:0000313|EMBL:CBI18593.3};	--	--	Protein of unknown function (DUF707)
VIT_200s0494g00010	6.88	4.27	4.52	9.12	7.61	7.61	581	364	399	797	815	691	2.05625	1.04002	0.000116249	0.00266293	chrUn	30596520	30600278	-	VIT_200s0494g00010	--	K22382 WD repeat-containing protein 26 | (RefSeq) WD repeat-containing protein 26 homolog (A)	PREDICTED: growth-regulating factor 1 [Vitis vinifera]	RecName: Full=Growth-regulating factor 1; Short=AtGRF1; AltName: Full=Transcription activator GRF1;	SubName: Full=Uncharacterized protein {ECO:0000313|EMBL:CCB57297.1};	--	GO:0005634,nucleus; GO:0005524,ATP binding; GO:0043565,sequence-specific DNA binding; GO:0019760,glucosinolate metabolic process; GO:0061062,regulation of nematode larval development; GO:0006355,regulation of transcription, DNA-templated; GO:0009624,response to nematode; GO:0048364,root development; GO:0006351,transcription, DNA-templated	QLQ
VIT_212s0035g02100	93.04	83.82	71.1	109.98	109.87	134.22	3777	3437	3017	6008.6	5659	5859	2.05571	1.03963	1.7908e-06	7.82222e-05	chr12	22457756	22461088	-	VIT_212s0035g02100	--	K01800 maleylacetoacetate isomerase [EC:5.2.1.2] | (RefSeq) glutathione S-transferase zeta class (A)	unnamed protein product, partial [Vitis vinifera]	RecName: Full=Glutathione S-transferase zeta class; EC=2.5.1.18;	SubName: Full=Uncharacterized protein {ECO:0000313|EMBL:CBI29611.3};	Glutathione S-transferase	GO:0005737,cytoplasm; GO:0004364,glutathione transferase activity; GO:0009072,aromatic amino acid family metabolic process	Glutathione S-transferase, C-terminal domain
VIT_202s0025g01940	2.75	2.67	2.05	3.74	3.46	3.31	213	209	166	390	341	276	2.0551	1.03921	0.00396388	0.0445397	chr2	1794323	1797246	+	VIT_202s0025g01940	--	K10999 cellulose synthase A [EC:2.4.1.12] | (RefSeq) cellulose synthase A catalytic subunit 9 [UDP-forming]-like (A)	PREDICTED: cellulose synthase-like protein G3 [Vitis vinifera]	RecName: Full=Cellulose synthase-like protein G3; Short=AtCslG3; EC=2.4.1.-;	SubName: Full=Uncharacterized protein {ECO:0000313|EMBL:CCB58268.1};	--	GO:0005794,Golgi apparatus; GO:0000139,Golgi membrane; GO:0016021,integral component of membrane; GO:0005886,plasma membrane; GO:0016760,cellulose synthase (UDP-forming) activity; GO:0016759,cellulose synthase activity; GO:0071555,cell wall organization; GO:0030244,cellulose biosynthetic process; GO:0009833,plant-type primary cell wall biogenesis	Glycosyl transferase family group 2
VIT_207s0005g03200	0	0	0.12	0.23	0	0	0	0	2	4	0	0	2.054	1.039	0.723331	NA	chr7	6024601	6025062	+	VIT_207s0005g03200	--	K14516 ethylene-responsive transcription factor 1 | (RefSeq) ethylene-responsive transcription factor 1B-like (A)	PREDICTED: ethylene-responsive transcription factor ERF098-like [Vitis vinifera]	RecName: Full=Ethylene-responsive transcription factor ERF098;	SubName: Full=Uncharacterized protein {ECO:0000313|EMBL:CCB60102.1};	--	GO:0005634,nucleus; GO:0003677,DNA binding; GO:0003700,DNA-binding transcription factor activity; GO:0009873,ethylene-activated signaling pathway; GO:0010200,response to chitin; GO:0006351,transcription, DNA-templated	AP2 domain
VIT_208s0007g05895	28.53	22.56	19.63	31.7	28.49	41.1	1053	841	757	1574.3	1334	1631	2.05476	1.03897	0.000422145	0.00776608	chr8	19760574	19761602	+	VIT_208s0007g05895	--	--	PREDICTED: probable F-box protein At5g04010 [Vitis vinifera]	RecName: Full=Probable F-box protein At5g04010; AltName: Full=Non-specific F-box protein;	SubName: Full=Uncharacterized protein {ECO:0000313|EMBL:CAN74767.1}; Flags: Fragment;	--	--	F-box domain
VIT_209s0002g06990	3.65	4.09	3.73	5.33	5.71	5.18	270	305	288	530.4	535	412	2.05432	1.03866	0.000174805	0.00378485	chr9	6884149	6886748	-	VIT_209s0002g06990	--	K21888 glutathione dehydrogenase/transferase [EC:1.8.5.1 2.5.1.18] | (RefSeq) glutathione S-transferase DHAR2-like (A)	PREDICTED: phosphatidylcholine:diacylglycerol cholinephosphotransferase 1 [Vitis vinifera]	RecName: Full=Phosphatidylcholine:diacylglycerol cholinephosphotransferase 1; Short=AtPDCT1; EC=2.7.8.-; AltName: Full=Protein REDUCED OLEATE DESATURATION 1;	SubName: Full=Uncharacterized protein {ECO:0000313|EMBL:CCB59611.1};	--	GO:0016021,integral component of membrane; GO:0004142,diacylglycerol cholinephosphotransferase activity; GO:0046470,phosphatidylcholine metabolic process	PAP2 superfamily C-terminal
VIT_216s0050g01110	2.08	2.13	2.27	3.27	3.24	3.54	247	255	282	402	488	452	2.05408	1.03849	4.42824e-06	0.000167981	chr16	18026669	18039457	+	VIT_216s0050g01110	--	K01184 polygalacturonase [EC:3.2.1.15] | (RefSeq) hypothetical protein (A)	PREDICTED: probable polygalacturonase [Vitis vinifera]	RecName: Full=Probable polygalacturonase; Short=PG {ECO:0000250|UniProtKB:Q7M1E7}; EC=3.2.1.15; AltName: Full=Pectinase {ECO:0000250|UniProtKB:Q7M1E7};	SubName: Full=Uncharacterized protein {ECO:0000313|EMBL:CCB47837.1};	--	GO:0016021,integral component of membrane; GO:0004650,polygalacturonase activity; GO:0005975,carbohydrate metabolic process	Protein phosphatase 1 regulatory subunit 32
VIT_207s0104g01260	5.3	6.23	7.22	7.77	10.41	10.69	233	277	332	354	581	506	2.05368	1.03821	9.42482e-05	0.00223172	chr7	2279680	2285668	-	VIT_207s0104g01260	--	K11816 indole-3-pyruvate monooxygenase [EC:1.14.13.168] | (RefSeq) probable indole-3-pyruvate monooxygenase YUCCA10 (A)	PREDICTED: probable indole-3-pyruvate monooxygenase YUCCA10 [Vitis vinifera]	RecName: Full=Probable indole-3-pyruvate monooxygenase YUCCA10; EC=1.14.13.168; AltName: Full=Flavin-containing monooxygenase YUCCA10;	RecName: Full=Flavin-containing monooxygenase {ECO:0000256|RuleBase:RU361177}; EC=1.-.-.- {ECO:0000256|RuleBase:RU361177};	Flavin-containing monooxygenase	GO:0050660,flavin adenine dinucleotide binding; GO:0103075,indole-3-pyruvate monooxygenase activity; GO:0004499,N,N-dimethylaniline monooxygenase activity; GO:0050661,NADP binding; GO:0009851,auxin biosynthetic process	FAD dependent oxidoreductase
VIT_213s0074g00410	0.9	0.89	0.87	1.41	1.26	1.46	107	108	109	175	191	188	2.05185	1.03693	0.0017973	0.0244193	chr13	8138523	8142750	+	VIT_213s0074g00410	--	K06180 23S rRNA pseudouridine1911/1915/1917 synthase [EC:5.4.99.23] | (RefSeq) pentatricopeptide repeat-containing protein At1g20230 isoform X1 (A)	PREDICTED: pentatricopeptide repeat-containing protein At4g02750 [Vitis vinifera]	RecName: Full=Pentatricopeptide repeat-containing protein At4g02750;	SubName: Full=Uncharacterized protein {ECO:0000313|EMBL:CCB62322.1};	FOG: PPR repeat	GO:0043231,intracellular membrane-bounded organelle; GO:0004519,endonuclease activity; GO:0003723,RNA binding; GO:0008270,zinc ion binding; GO:0009451,RNA modification	Sensor_kinase_SpoOB-type, alpha-helical domain
VIT_218s0001g04790	0.73	0.66	0.74	1.12	1.17	0.99	93	84	98	147	188	135	2.05091	1.03626	0.00449208	0.0487143	chr18	3994012	4000868	+	VIT_218s0001g04790	--	K01379 cathepsin D [EC:3.4.23.5] | (RefSeq) aspartic proteinase-like protein 1 (A)	PREDICTED: aspartic proteinase-like protein 1 isoform X1 [Vitis vinifera]	RecName: Full=Aspartic proteinase-like protein 1; EC=3.4.23.-; Flags: Precursor;	SubName: Full=Uncharacterized protein {ECO:0000313|EMBL:CBI19115.3};	Aspartyl protease	GO:0031225,anchored component of membrane; GO:0046658,anchored component of plasma membrane; GO:0004190,aspartic-type endopeptidase activity; GO:0030163,protein catabolic process; GO:0006508,proteolysis	Xylanase inhibitor C-terminal
VIT_204s0043g00840	1.18	1.02	1.17	1.78	1.74	1.71	150	131	155	233	279	233	2.05046	1.03595	0.000406874	0.00754368	chr4	15210408	15214495	+	VIT_204s0043g00840	--	K08332 vacuolar protein 8 | (RefSeq) U-box domain-containing protein 14-like (A)	PREDICTED: U-box domain-containing protein 9 [Vitis vinifera]	RecName: Full=U-box domain-containing protein 9; EC=2.3.2.27; AltName: Full=Plant U-box protein 9; AltName: Full=RING-type E3 ubiquitin transferase PUB9 {ECO:0000305};	RecName: Full=RING-type E3 ubiquitin transferase {ECO:0000256|SAAS:SAAS00702733}; EC=2.3.2.27 {ECO:0000256|SAAS:SAAS00702733};	FOG: Armadillo/beta-catenin-like repeats	GO:0005737,cytoplasm; GO:0005634,nucleus; GO:0005886,plasma membrane; GO:0070696,transmembrane receptor protein serine/threonine kinase binding; GO:0004842,ubiquitin-protein transferase activity; GO:0009738,abscisic acid-activated signaling pathway; GO:0071215,cellular response to abscisic acid stimulus; GO:0016567,protein ubiquitination	Zinc-finger of the MIZ type in Nse subunit
VIT_214s0066g02020	7.47	7.21	5.09	10.08	9.56	10.9	465	453	331	649	755	729	2.04932	1.03514	2.63506e-05	0.000763041	chr14	28275232	28278066	-	VIT_214s0066g02020	--	K14638 solute carrier family 15 (peptide/histidine transporter), member 3/4 | (RefSeq) protein NRT1/ PTR FAMILY 5.8 (A)	PREDICTED: protein NRT1/ PTR FAMILY 5.8 [Vitis vinifera]	RecName: Full=Protein NRT1/ PTR FAMILY 5.8; Short=AtNPF5.8;	SubName: Full=Uncharacterized protein {ECO:0000313|EMBL:CCB58557.1};	H+/oligopeptide symporter	GO:0016021,integral component of membrane; GO:0022857,transmembrane transporter activity; GO:0009624,response to nematode	Major Facilitator Superfamily
VIT_210s0003g04990	5.33	3.58	3.21	8.96	7.43	7.99	690	469	434	1202	1221	1113	2.049	1.035	2.65956e-10	2.94994e-08	chr10	8903734	8907583	+	VIT_210s0003g04990	--	K04733 interleukin-1 receptor-associated kinase 4 [EC:2.7.11.1] | (RefSeq) probable receptor-like protein kinase At5g59700 (A)	PREDICTED: probable receptor-like protein kinase At1g30570 isoform X1 [Vitis vinifera]	RecName: Full=Probable receptor-like protein kinase At1g30570; EC=2.7.11.-; Flags: Precursor;	SubName: Full=Uncharacterized protein {ECO:0000313|EMBL:CBI31024.3};	Serine/threonine protein kinase	GO:0016021,integral component of membrane; GO:0005886,plasma membrane; GO:0005524,ATP binding; GO:0004674,protein serine/threonine kinase activity; GO:0009741,response to brassinosteroid; GO:0009826,unidimensional cell growth	Phosphotransferase enzyme family
VIT_216s0013g02030	28.99	25.41	20.96	35.39	32.49	38.74	2282	2020	1725	3749.2	3245	3279	2.04544	1.03241	9.40391e-06	0.000321322	chr16	9660347	9665983	+	VIT_216s0013g02030	--	--	PREDICTED: uncharacterized protein LOC100243899 [Vitis vinifera]	--	SubName: Full=Uncharacterized protein {ECO:0000313|EMBL:CCB61263.1};	--	GO:0016021,integral component of membrane	--
VIT_210s0003g03820	2.58	2.31	3.47	4.38	4.18	4.4	94	85	132	165	193	172	2.04502	1.03211	0.00376592	0.0430031	chr10	6521042	6522318	+	VIT_210s0003g03820	--	K13464 jasmonate ZIM domain-containing protein | (RefSeq) protein TIFY 9-like (A)	PREDICTED: protein TIFY 5A [Vitis vinifera]	RecName: Full=Protein TIFY 5A {ECO:0000303|PubMed:17499004}; AltName: Full=Jasmonate ZIM domain-containing protein 8 {ECO:0000303|PubMed:17637675};	SubName: Full=Uncharacterized protein {ECO:0000313|EMBL:CAN84091.1};	--	GO:0005634,nucleus; GO:0003714,transcription corepressor activity; GO:0006952,defense response; GO:1903507,negative regulation of nucleic acid-templated transcription; GO:0031347,regulation of defense response; GO:2000022,regulation of jasmonic acid mediated signaling pathway; GO:0006355,regulation of transcription, DNA-templated; GO:0009611,response to wounding; GO:0006351,transcription, DNA-tem…	Divergent CCT motif
VIT_217s0000g01825	11	7.05	10.88	13.46	12.5	15.12	657	425	679	1081.6	947	971	2.04402	1.03141	0.000618996	0.0105391	chr17	1364208	1365872	+	VIT_217s0000g01825	--	K15803 (-)-germacrene D synthase [EC:4.2.3.75] | (RefSeq) (-)-germacrene D synthase-like (A)	PREDICTED: uncharacterized protein LOC100244084 [Vitis vinifera]	--	SubName: Full=Uncharacterized protein {ECO:0000313|EMBL:EOY22417.1};	--	--	--
VIT_205s0094g01150	9.45	8.13	7.17	12.17	13.02	12.75	222	193	176	296	388	322	2.04264	1.03043	0.000223762	0.00461315	chr5	24480054	24480708	-	VIT_205s0094g01150	--	K19825 2-alkenal reductase (NADP+) [EC:1.3.1.102] | (RefSeq) 2-alkenal reductase (NADP(+)-dependent)-like (A)	PREDICTED: 2-alkenal reductase (NADP(+)-dependent) isoform X1 [Vitis vinifera]	RecName: Full=2-alkenal reductase (NADP(+)-dependent); EC=1.3.1.102 {ECO:0000269|PubMed:17945329, ECO:0000269|Ref.3, ECO:0000269|Ref.4}; AltName: Full=Alkenal double bound reductase; AltName: Full=Allylic alcohol dehydrogenase 1 {ECO:0000303|PubMed:11117876}; Short=allyl-ADH1 {ECO:0000303|PubMed:11117876}; AltName: Full=Flavin-free double bond reductase {ECO:0000303|Ref.4}; Short=NtDBR; AltName: …	SubName: Full=Uncharacterized protein {ECO:0000313|EMBL:CAN68148.1};	Predicted NAD-dependent oxidoreductase	GO:0016491,oxidoreductase activity	Zinc-binding dehydrogenase
VIT_216s0013g01070	0.08	0.18	0.35	0.15	0.29	0.41	3	7	14	9.8	14	17	2.04	1.02857	0.524654	0.809166	chr16	6903257	6904333	+	VIT_216s0013g01070	--	K09286 EREBP-like factor | (RefSeq) ethylene-responsive transcription factor ERF105 (A)	PREDICTED: ethylene-responsive transcription factor ERF105 [Vitis vinifera]	RecName: Full=Ethylene-responsive transcription factor 5; AltName: Full=Ethylene-responsive element-binding factor 4; Short=EREBP-4; AltName: Full=Ethylene-responsive element-binding factor 5 homolog; AltName: Full=NtERF4;	SubName: Full=Uncharacterized protein {ECO:0000313|EMBL:CAN72307.1};	--	GO:0005634,nucleus; GO:0003677,DNA binding; GO:0003700,DNA-binding transcription factor activity; GO:0006952,defense response; GO:0009873,ethylene-activated signaling pathway; GO:0006351,transcription, DNA-templated	AP2 domain
VIT_217s0000g01050	261.66	199.28	190.03	314.52	318.81	366.58	12940	9954	9823	16102	20003	19494	2.03927	1.02805	0.000773401	0.0126349	chr17	746760	749039	-	VIT_217s0000g01050	--	K22418 11beta/17beta-hydroxysteroid dehydrogenase [EC:1.1.1.146 1.1.1.-] | (RefSeq) 11-beta-hydroxysteroid dehydrogenase 1B-like (A)	unnamed protein product, partial [Vitis vinifera]	RecName: Full=11-beta-hydroxysteroid dehydrogenase 1B; EC=1.1.1.146; AltName: Full=17-beta-hydroxysteroid dehydrogenase 1B; EC=1.1.1.-; AltName: Full=Hydroxysteroid dehydrogenase 1; Short=AtHSD1;	SubName: Full=Uncharacterized protein {ECO:0000313|EMBL:CBI15698.3};	Predicted dehydrogenase	GO:0016021,integral component of membrane; GO:0005811,lipid droplet; GO:0070524,11-beta-hydroxysteroid dehydrogenase (NADP+) activity; GO:0006694,steroid biosynthetic process	KR domain
VIT_206s0004g02270	39.53	38.08	36.97	53.06	52.69	55.72	1745	1698	1706	3152.5	2951	2645	2.03888	1.02778	7.33805e-10	7.36632e-08	chr6	2680757	2687576	+	VIT_206s0004g02270	--	K08064 nuclear transcription factor Y, alpha | (RefSeq) nuclear transcription factor Y subunit A-1 (A)	unnamed protein product, partial [Vitis vinifera]	RecName: Full=Nuclear transcription factor Y subunit A-1; Short=AtNF-YA-1; AltName: Full=Protein EMBRYO DEFECTIVE 2220; AltName: Full=Transcriptional activator HAP2A;	SubName: Full=Uncharacterized protein {ECO:0000313|EMBL:CBI16364.3};	CCAAT-binding factor, subunit B (HAP2)	GO:0016602,CCAAT-binding factor complex; GO:0003677,DNA binding; GO:0003700,DNA-binding transcription factor activity; GO:0009793,embryo development ending in seed dormancy; GO:0055046,microgametogenesis; GO:0048510,regulation of timing of transition from vegetative to reproductive phase; GO:0006355,regulation of transcription, DNA-templated; GO:0048316,seed development; GO:0010262,somatic embryo…	CCAAT-binding transcription factor (CBF-B/NF-YA) subunit B
VIT_207s0255g00090	4.51	4.72	4.44	5.83	6.53	6.99	391	413	402	679.9	718	651	2.03871	1.02765	5.01634e-05	0.00133375	chr7	14414497	14417447	+	VIT_207s0255g00090	--	K23136 fraxetin 5-hydroxylase [EC:1.14.14.164] | (RefSeq) cytochrome P450 CYP82D47-like (A)	PREDICTED: cytochrome P450 CYP82D47-like [Vitis vinifera]	RecName: Full=Cytochrome P450 82C4; EC=1.14.-.-;	SubName: Full=Uncharacterized protein {ECO:0000313|EMBL:CAN66846.1};	Cytochrome P450 CYP2 subfamily	GO:0016021,integral component of membrane; GO:0016020,membrane; GO:0020037,heme binding; GO:0005506,iron ion binding; GO:0004497,monooxygenase activity; GO:0016709,oxidoreductase activity, acting on paired donors, with incorporation or reduction of molecular oxygen, NAD(P)H as one donor, and incorporation of one atom of oxygen; GO:0071281,cellular response to iron ion; GO:0044550,secondary metabo…	Cytochrome P450
VIT_204s0008g04990	15.72	12.64	11.13	20.1	17.44	17.63	1598	1298	1183	2750.8	2249	1927	2.03779	1.02701	4.28866e-05	0.00115873	chr4	4478744	4485166	-	VIT_204s0008g04990	--	K21867 potassium channel | (RefSeq) K1.2; inward rectifying shaker-like K+ channel (A)	unnamed protein product, partial [Vitis vinifera]	RecName: Full=Potassium channel AKT1; Short=OsAKT1;	SubName: Full=Uncharacterized protein {ECO:0000313|EMBL:CBI20997.3};	K+-channel ERG and related proteins, contain PAS/PAC sensor domain	GO:0016021,integral component of membrane; GO:0005249,voltage-gated potassium channel activity; GO:0034765,regulation of ion transmembrane transport	Ion channel
VIT_212s0059g00480	241.6	209.13	174.13	369.05	284.22	311.59	3795	3318	2859	6001	5664	5263	2.03706	1.02649	5.28292e-08	3.49093e-06	chr12	5330747	5331184	+	VIT_212s0059g00480	--	--	--	--	--	--	--	--
VIT_219s0015g02730	31.88	19.64	19.7	34.28	30.78	34.88	1133	705	732	1639.3	1388	1333	2.03594	1.02569	0.00144226	0.0205679	chr19	13089518	13090811	-	VIT_219s0015g02730	--	K00799 glutathione S-transferase [EC:2.5.1.18] | (RefSeq) probable glutathione S-transferase parC (A)	PREDICTED: probable glutathione S-transferase parC [Vitis vinifera]	RecName: Full=Probable glutathione S-transferase parC; EC=2.5.1.18; AltName: Full=Auxin-regulated protein parC;	SubName: Full=Uncharacterized protein {ECO:0000313|EMBL:CCB62110.1};	Glutathione S-transferase	GO:0004364,glutathione transferase activity; GO:0009734,auxin-activated signaling pathway	Glutathione S-transferase, C-terminal domain
VIT_218s0001g02250	4.06	4.53	4.14	6.03	5.89	5.95	151	170	161	301.6	278	238	2.03552	1.0254	0.00384757	0.043725	chr18_random	2618215	2632517	+	VIT_218s0001g02250	--	K07897 Ras-related protein Rab-7A | (RefSeq) ras-related protein Rab7 (A)	PREDICTED: ras-related protein Rab7 [Vitis vinifera]	RecName: Full=Ras-related protein Rab7;	SubName: Full=Uncharacterized protein {ECO:0000313|EMBL:CBI29350.3};	Ras-related GTPase	GO:0005886,plasma membrane; GO:0005525,GTP binding; GO:0003924,GTPase activity; GO:0015031,protein transport	Septin
VIT_207s0095g00760	5.33	5.21	5.58	10.84	10.96	10.26	559	552	612	1178	1460	1158	2.036	1.025	3.2424e-24	2.67385e-21	chr7	13664496	13672065	-	VIT_207s0095g00760	--	K01874 methionyl-tRNA synthetase [EC:6.1.1.10] | (RefSeq) probable methionine--tRNA ligase (A)	PREDICTED: probable methionine--tRNA ligase [Vitis vinifera]	RecName: Full=Probable methionine--tRNA ligase; EC=6.1.1.10; AltName: Full=Methionyl-tRNA synthetase; Short=MetRS;	SubName: Full=Uncharacterized protein {ECO:0000313|EMBL:CBI18340.3};	Methionyl-tRNA synthetase	GO:0005829,cytosol; GO:0005524,ATP binding; GO:0004825,methionine-tRNA ligase activity; GO:0000049,tRNA binding; GO:0006431,methionyl-tRNA aminoacylation; GO:0006418,tRNA aminoacylation for protein translation	tRNA synthetases class I (C) catalytic domain
VIT_207s0005g00220	1.66	1.83	1.72	2.63	2.31	2.33	229	255	248	488.8	405	347	2.0341	1.02439	0.000783745	0.0127636	chr7	2997500	3004338	+	VIT_207s0005g00220	--	K10858 DNA mismatch repair protein PMS2 | (RefSeq) DNA mismatch repair protein PMS1 (A)	PREDICTED: DNA mismatch repair protein PMS1 [Vitis vinifera]	RecName: Full=DNA mismatch repair protein PMS1; AltName: Full=Postmeiotic segregation protein 1; AltName: Full=Protein POSTMEIOTIC SEGREGATION 1;	SubName: Full=Uncharacterized protein {ECO:0000313|EMBL:CAN75888.1};	DNA mismatch repair protein - MLH2/PMS1/Pms2 family	GO:0032389,MutLalpha complex; GO:0005634,nucleus; GO:0005524,ATP binding; GO:0016887,ATPase activity; GO:0030983,mismatched DNA binding; GO:0003697,single-stranded DNA binding; GO:0006310,DNA recombination; GO:0010154,fruit development; GO:0006298,mismatch repair; GO:0009555,pollen development; GO:0048316,seed development	Histidine kinase-, DNA gyrase B-, and HSP90-like ATPase
VIT_205s0029g01140	13.54	14.04	15.57	21.3	20.84	18.1	2075	2173	2494	4392.7	4052	2983	2.034	1.02432	1.32369e-09	1.24289e-07	chr5	16983395	16990121	-	VIT_205s0029g01140	--	K00696 sucrose-phosphate synthase [EC:2.4.1.14] | (RefSeq) probable sucrose-phosphate synthase 3 (A)	PREDICTED: probable sucrose-phosphate synthase 3 isoform X1 [Vitis vinifera]	RecName: Full=Probable sucrose-phosphate synthase 3; EC=2.4.1.14; AltName: Full=Sucrose phosphate synthase 3F; Short=AtSPS3F; AltName: Full=UDP-glucose-fructose-phosphate glucosyltransferase;	SubName: Full=Uncharacterized protein {ECO:0000313|EMBL:CCB44279.1};	Glycosyltransferase	GO:0005794,Golgi apparatus; GO:0016157,sucrose synthase activity; GO:0046524,sucrose-phosphate synthase activity; GO:0005986,sucrose biosynthetic process	Fungal protein of unknown function (DUF1752)
VIT_200s0516g00010	0.63	0.7	0.53	1.27	0.9	1.53	51	58	45	107	93	134	2.034	1.024	0.00101546	0.0156715	chrUn	31050794	31053065	+	VIT_200s0516g00010	--	K13456 RPM1-interacting protein 4 | (RefSeq) RPM1-interacting protein 4 (A)	PREDICTED: RPM1-interacting protein 4, partial [Vitis vinifera]	RecName: Full=NOI-like protein;	SubName: Full=Uncharacterized protein {ECO:0000313|EMBL:CBI35706.3};	--	--	Cleavage site for pathogenic type III effector avirulence factor Avr
VIT_209s0002g01370	0.81	1.18	1.22	1.95	2.12	2.29	47	69	74	117	156	143	2.033	1.024	0.00012763	0.00288872	chr9	1150521	1153564	-	VIT_209s0002g01370	--	K09285 AP2-like factor, ANT lineage | (RefSeq) AP2-like ethylene-responsive transcription factor AIL1 (A)	unnamed protein product, partial [Vitis vinifera]	RecName: Full=AP2-like ethylene-responsive transcription factor AIL1; AltName: Full=Protein AINTEGUMENTA-LIKE 1;	SubName: Full=Uncharacterized protein {ECO:0000313|EMBL:CCB59299.1};	--	GO:0005634,nucleus; GO:0003677,DNA binding; GO:0003700,DNA-binding transcription factor activity; GO:0009873,ethylene-activated signaling pathway; GO:0007275,multicellular organism development; GO:0006351,transcription, DNA-templated	AP2 domain
VIT_205s0094g00020	24.92	20.44	19.28	32.2	28.84	29.09	3954	3275	3197	6875.7	5805	4963	2.03073	1.022	9.11552e-07	4.41056e-05	chr5	23397257	23403653	+	VIT_205s0094g00020	--	K03028 26S proteasome regulatory subunit N1 | (RefSeq) LOW QUALITY PROTEIN: protein NLP2-like (A)	hypothetical protein VITISV_040692 [Vitis vinifera]	RecName: Full=Protein NLP9; Short=AtNLP9; AltName: Full=NIN-like protein 9; AltName: Full=Nodule inception protein-like protein 8;	SubName: Full=Uncharacterized protein {ECO:0000313|EMBL:CCB49353.1};	--	GO:0005634,nucleus; GO:0003677,DNA binding; GO:0003700,DNA-binding transcription factor activity; GO:0006351,transcription, DNA-templated	bHLH-MYC and R2R3-MYB transcription factors N-terminal
VIT_205s0077g01150	22.29	30.72	25.77	51.3	49.52	55.37	964	1342	1165	2297	2717	2575	2.031	1.022	1.04287e-20	5.65146e-18	chr5	894812	896133	-	VIT_205s0077g01150	--	K19891 glucan endo-1,3-beta-glucosidase 1/2/3 [EC:3.2.1.39] | (RefSeq) O-Glycosyl hydrolases family 17 protein (A)	class I beta-1,3-glucanase precursor [Vitis vinifera]	RecName: Full=Glucan endo-1,3-beta-glucosidase, basic vacuolar isoform; EC=3.2.1.39; AltName: Full=(1->3)-beta-glucan endohydrolase; Short=(1->3)-beta-glucanase; AltName: Full=Beta-1,3-endoglucanase; Contains: RecName: Full=Glucan endo-1,3-beta-glucosidase minor form 3; Contains: RecName: Full=Glucan endo-1,3-beta-glucosidase minor form 2; Contains: RecName: Full=Glucan endo-1,3-beta-glucosidase …	SubName: Full=Beta-1,3-glucanase {ECO:0000313|EMBL:AAF44667.2};	--	GO:0005773,vacuole; GO:0042973,glucan endo-1,3-beta-D-glucosidase activity; GO:0005975,carbohydrate metabolic process; GO:0006952,defense response	Glycosyl hydrolases family 17
VIT_218s0041g00690	2.65	3.03	2.55	4.36	3.63	4.7	190	219	191	323	330	362	2.03	1.02148	0.000202293	0.00430145	chr18	25210586	25217152	+	VIT_218s0041g00690	--	K12126 phytochrome-interacting factor 3 | (RefSeq) PIF3; hypothetical protein (A)	PREDICTED: transcription factor bHLH80 isoform X1 [Vitis vinifera]	RecName: Full=Transcription factor bHLH80; AltName: Full=Basic helix-loop-helix protein 80; Short=AtbHLH80; Short=bHLH 80; AltName: Full=Transcription factor EN 71; AltName: Full=bHLH transcription factor bHLH080;	SubName: Full=Uncharacterized protein {ECO:0000313|EMBL:CCB61711.1};	--	GO:0005634,nucleus; GO:0001046,core promoter sequence-specific DNA binding; GO:0003700,DNA-binding transcription factor activity; GO:0046983,protein dimerization activity; GO:0001228,DNA-binding transcription activator activity, RNA polymerase II-specific; GO:0042335,cuticle development; GO:0006355,regulation of transcription, DNA-templated; GO:0006366,transcription by RNA polymerase II	Helix-loop-helix DNA-binding domain
VIT_204s0023g01210	5.4	4.19	3.65	6.93	5.95	7.44	286	224	202	380	400	424	2.02921	1.02092	0.000442185	0.00803346	chr4	17612820	17614296	-	VIT_204s0023g01210	--	K13789 geranylgeranyl diphosphate synthase, type II [EC:2.5.1.1 2.5.1.10 2.5.1.29] | (RefSeq) geranylgeranyl pyrophosphate synthase, chloroplastic (A)	PREDICTED: geranylgeranyl pyrophosphate synthase, chloroplastic [Vitis vinifera]	RecName: Full=Geranylgeranyl pyrophosphate synthase, chloroplastic; Short=GGPP synthase; Short=GGPS; EC=2.5.1.-; AltName: Full=(2E,6E)-farnesyl diphosphate synthase; AltName: Full=Dimethylallyltranstransferase; EC=2.5.1.1; AltName: Full=Farnesyl diphosphate synthase; AltName: Full=Farnesyltranstransferase; EC=2.5.1.29; AltName: Full=Geranyltranstransferase; EC=2.5.1.10; Flags: Precursor;	SubName: Full=Uncharacterized protein {ECO:0000313|EMBL:CCB44480.1};	Geranylgeranyl pyrophosphate synthase/Polyprenyl synthetase	GO:0009507,chloroplast; GO:0004161,dimethylallyltranstransferase activity; GO:0004311,farnesyltranstransferase activity; GO:0004337,geranyltranstransferase activity; GO:0046872,metal ion binding; GO:0016117,carotenoid biosynthetic process; GO:0045337,farnesyl diphosphate biosynthetic process; GO:0033384,geranyl diphosphate biosynthetic process; GO:0033386,geranylgeranyl diphosphate biosynthetic p…	Polyprenyl synthetase
VIT_211s0037g01210	16.92	16.11	23.32	28.05	27.05	23.46	1952	1877	2811	4353.7	3958	2910	2.02802	1.02007	8.49055e-06	0.00029603	chr11	10399326	10406081	+	VIT_211s0037g01210	--	K15404 aldehyde decarbonylase [EC:4.1.99.5] | (RefSeq) CER1-1; hypothetical protein (A)	PREDICTED: protein ECERIFERUM 3 [Vitis vinifera]	RecName: Full=Protein ECERIFERUM 3; AltName: Full=Protein FACELESS POLLEN 1; AltName: Full=Protein WAX2; AltName: Full=Protein YORE-YORE;	SubName: Full=Uncharacterized protein {ECO:0000313|EMBL:CBI36611.3};	--	GO:0005789,endoplasmic reticulum membrane; GO:0016021,integral component of membrane; GO:0016020,membrane; GO:0005886,plasma membrane; GO:0005506,iron ion binding; GO:0016491,oxidoreductase activity; GO:0043447,alkane biosynthetic process; GO:0042335,cuticle development; GO:0006723,cuticle hydrocarbon biosynthetic process; GO:0008610,lipid biosynthetic process; GO:0006629,lipid metabolic process;…	short chain dehydrogenase
VIT_212s0057g01350	4.09	4.24	4.09	5.75	5.93	5.67	520	545	544	984.1	957	776	2.02643	1.01894	2.98156e-06	0.000119055	chr12	10077418	10084364	-	VIT_212s0057g01350	--	K12135 zinc finger protein CONSTANS | (RefSeq) zinc finger protein CONSTANS-like (A)	PREDICTED: zinc finger protein CONSTANS-LIKE 9 [Vitis vinifera]	RecName: Full=Zinc finger protein CONSTANS-LIKE 9;	SubName: Full=CONSTANS-like protein 9b {ECO:0000313|EMBL:ATD87380.1};	--	GO:0005634,nucleus; GO:0003700,DNA-binding transcription factor activity; GO:0008270,zinc ion binding; GO:0007623,circadian rhythm; GO:0048579,negative regulation of long-day photoperiodism, flowering; GO:0006355,regulation of transcription, DNA-templated	B-box zinc finger
VIT_207s0005g01680	2.63	2.88	3.84	4.61	5.37	4.24	403	446	615	730	1043	698	2.02541	1.01821	8.77846e-06	0.000302541	chr7	4167695	4172367	+	VIT_207s0005g01680	--	K06611 stachyose synthetase [EC:2.4.1.67] | (RefSeq) stachyose synthase (A)	PREDICTED: stachyose synthase [Vitis vinifera]	RecName: Full=Stachyose synthase; EC=2.4.1.67; AltName: Full=Galactinol--raffinose galactosyltransferase; Flags: Precursor;	SubName: Full=Uncharacterized protein {ECO:0000313|EMBL:CCB60026.1};	--	GO:0005737,cytoplasm; GO:0047268,galactinol-raffinose galactosyltransferase activity; GO:0009312,oligosaccharide biosynthetic process; GO:0033532,stachyose biosynthetic process	Raffinose synthase or seed imbibition protein Sip1
VIT_219s0014g01210	14.78	11.32	10.34	18.11	18.41	18.93	424	328	310	538	670	584	2.02486	1.01782	4.7761e-05	0.00127769	chr19	1342984	1343783	-	VIT_219s0014g01210	--	K21867 potassium channel | (RefSeq) ankyrin repeat domain-containing protein 17-like (A)	PREDICTED: protein DOG1-like 4 [Vitis vinifera]	RecName: Full=Protein DOG1-like 2 {ECO:0000303|PubMed:17065317};	SubName: Full=Uncharacterized protein {ECO:0000313|EMBL:CCB46243.1};	--	GO:0043565,sequence-specific DNA binding; GO:0006351,transcription, DNA-templated	Seed dormancy control
VIT_206s0061g01610	0.69	0.65	0.64	1.17	0.97	0.89	190	179	184	332	339	262	2.02459	1.01763	0.000288481	0.00572344	chr6	19550500	19637456	+	VIT_206s0061g01610	--	K02324 DNA polymerase epsilon subunit 1 [EC:2.7.7.7] | (RefSeq) POLE; DNA polymerase epsilon catalytic subunit A (A)	PREDICTED: DNA polymerase epsilon catalytic subunit A [Vitis vinifera]	RecName: Full=DNA polymerase epsilon catalytic subunit A; EC=2.7.7.7; AltName: Full=DNA polymerase 2 a; Short=AtPOL2a; AltName: Full=DNA polymerase II subunit a; AltName: Full=Protein ABA OVERLY SENSITIVE a; AltName: Full=Protein EARLY IN SHORT DAYS 7; AltName: Full=Protein EMBRYO DEFECTIVE 142; AltName: Full=Protein EMBRYO DEFECTIVE 2284; AltName: Full=Protein EMBRYO DEFECTIVE 529; AltName: Full…	SubName: Full=Uncharacterized protein {ECO:0000313|EMBL:CCB44167.1};	DNA polymerase epsilon, catalytic subunit A	GO:0048046,apoplast; GO:0008622,epsilon DNA polymerase complex; GO:0051539,4 iron, 4 sulfur cluster binding; GO:0003677,DNA binding; GO:0003887,DNA-directed DNA polymerase activity; GO:0000166,nucleotide binding; GO:0008310,single-stranded DNA 3'-5' exodeoxyribonuclease activity; GO:0008270,zinc ion binding; GO:0006287,base-excision repair, gap-filling; GO:0045004,DNA replication proofreading; GO…	RNase_H superfamily
VIT_214s0060g00900	133.29	134.69	130.52	163.57	174.79	214.31	3432	3503	3513	5968	5710	5934	2.02282	1.01637	5.71681e-07	2.91481e-05	chr14	697078	697795	-	VIT_214s0060g00900	--	--	PREDICTED: uncharacterized protein LOC100245914 [Vitis vinifera]	--	SubName: Full=Uncharacterized protein {ECO:0000313|EMBL:CCB61929.1};	--	--	Protein of unknown function, DUF538
VIT_211s0016g00800	27.85	25.36	22.91	37.82	35.26	32.41	1423	1309	1224	2601.3	2286	1781	2.02274	1.01631	1.65819e-06	7.29719e-05	chr11	726084	734938	+	VIT_211s0016g00800	--	--	PREDICTED: protein LAZ1 homolog 2 isoform X1 [Vitis vinifera]	RecName: Full=Protein LAZ1 homolog 2 {ECO:0000303|PubMed:20830211}; AltName: Full=Lazarus1 homolog 2 {ECO:0000303|PubMed:20830211};	SubName: Full=Uncharacterized protein {ECO:0000313|EMBL:CCB51384.1};	Predicted seven transmembrane receptor - rhodopsin family	GO:0016021,integral component of membrane; GO:0005215,transporter activity	Organic solute transporter Ostalpha
VIT_217s0000g07950	13.3	12.03	12.8	16.66	17.82	18.95	825	754	830	1391	1403	1264	2.02142	1.01537	1.12878e-06	5.30332e-05	chr17	8922724	8925246	+	VIT_217s0000g07950	--	--	PREDICTED: uncharacterized protein LOC100241544 isoform X1 [Vitis vinifera]	RecName: Full=Protein RICE SALT SENSITIVE 3 {ECO:0000303|PubMed:23715469};	SubName: Full=Uncharacterized protein {ECO:0000313|EMBL:CCB43001.1};	--	GO:0005737,cytoplasm; GO:0005634,nucleus; GO:0006355,regulation of transcription, DNA-templated; GO:0006351,transcription, DNA-templated	bHLH-MYC and R2R3-MYB transcription factors N-terminal
VIT_207s0104g00350	11	14.61	14.03	18.28	20.44	21.59	507	680	676	872	1195	1070	2.02061	1.01479	2.79557e-07	1.54588e-05	chr7	1609887	1611171	+	VIT_207s0104g00350	--	--	PREDICTED: EID1-like F-box protein 3 [Vitis vinifera]	RecName: Full=EID1-like F-box protein 3;	SubName: Full=Uncharacterized protein {ECO:0000313|EMBL:CCB56823.1};	Predicted E3 ubiquitin ligase	GO:0005634,nucleus; GO:0009738,abscisic acid-activated signaling pathway; GO:0010029,regulation of seed germination; GO:0009737,response to abscisic acid; GO:0006970,response to osmotic stress; GO:0009651,response to salt stress; GO:0009414,response to water deprivation; GO:0010228,vegetative to reproductive phase transition of meristem	F-box-like
VIT_218s0001g07140	8.58	7.29	6.03	9.53	8.99	12.26	339	291	249	507	451	521	2.01911	1.01372	0.00389226	0.0440218	chr18	5343590	5344691	+	VIT_218s0001g07140	--	K15777 4,5-DOPA dioxygenase extradiol [EC:1.13.11.-] | (RefSeq) uncharacterized protein LOC110630336 (A)	PREDICTED: zinc-finger homeodomain protein 1 [Vitis vinifera]	RecName: Full=Zinc-finger homeodomain protein 1; Short=OsZHD1;	SubName: Full=Uncharacterized protein {ECO:0000313|EMBL:CCB45628.1};	--	GO:0005634,nucleus; GO:0003677,DNA binding; GO:0046872,metal ion binding; GO:0006355,regulation of transcription, DNA-templated; GO:0006351,transcription, DNA-templated	ZF-HD protein dimerisation region
VIT_211s0016g04960	4.3	6.91	5.33	8.44	8.11	8.68	333	541	432	677	797	723	2.01868	1.01341	2.20095e-05	0.000662625	chr11	4271013	4273874	-	VIT_211s0016g04960	--	--	PREDICTED: uncharacterized protein LOC100853647 [Vitis vinifera]	--	SubName: Full=Uncharacterized protein {ECO:0000313|EMBL:CAN63506.1};	--	GO:0036361,racemase activity, acting on amino acids and derivatives; GO:0006520,cellular amino acid metabolic process	Asp/Glu/Hydantoin racemase
VIT_208s0058g01210	37.6	42.14	51.73	58.29	70.79	70.22	2210	2502	3178	3547	5279	4438	2.01734	1.01245	3.23836e-09	2.83051e-07	chr8	10702225	10703961	+	VIT_208s0058g01210	--	--	unnamed protein product, partial [Vitis vinifera]	RecName: Full=Non-specific lipid-transfer protein P5; Short=LTP P5;	RecName: Full=Non-specific lipid-transfer protein {ECO:0000256|RuleBase:RU000628};	--	GO:0005576,extracellular region; GO:0008289,lipid binding; GO:0006869,lipid transport	Probable lipid transfer
VIT_217s0119g00120	4.83	4.48	5.54	6.71	7.56	8.31	126	118	151	181	250	233	2.01722	1.01236	0.00173947	0.0238185	chr17	13472842	13473568	-	VIT_217s0119g00120	--	--	PREDICTED: kunitz trypsin inhibitor 2 [Vitis vinifera]	RecName: Full=Kunitz trypsin inhibitor 2 {ECO:0000305}; Short=AtKTI2 {ECO:0000305}; Flags: Precursor;	SubName: Full=Uncharacterized protein {ECO:0000313|EMBL:CBI35463.3};	--	GO:0048046,apoplast; GO:0005618,cell wall; GO:0004866,endopeptidase inhibitor activity	Trypsin and protease inhibitor
VIT_207s0005g01130	1	1.53	0.95	2.07	2.56	2.23	40	62	40	86	130	96	2.016	1.012	0.00118803	0.0178067	chr7	3680116	3681233	-	VIT_207s0005g01130	--	--	PREDICTED: uncharacterized protein LOC104879792 [Vitis vinifera]	--	SubName: Full=Uncharacterized protein {ECO:0000313|EMBL:CCB60000.1};	--	--	Cotton fibre expressed protein
VIT_216s0098g01170	3.79	4.48	4.98	5.32	7.19	5.97	196	234	269	370.5	472	332	2.01631	1.01172	0.00287332	0.0351829	chr16	21439291	21441155	+	VIT_216s0098g01170	--	K09338 homeobox-leucine zipper protein | (RefSeq) homeobox-leucine zipper protein ATHB-12 (A)	PREDICTED: homeobox-leucine zipper protein ATHB-12 [Vitis vinifera]	RecName: Full=Homeobox-leucine zipper protein ATHB-12; AltName: Full=HD-ZIP protein ATHB-12; AltName: Full=Homeodomain transcription factor ATHB-12;	SubName: Full=Uncharacterized protein {ECO:0000313|EMBL:CBI23065.3};	Transcription factor HEX, contains HOX and HALZ domains	GO:0005634,nucleus; GO:0003700,DNA-binding transcription factor activity; GO:0043565,sequence-specific DNA binding; GO:0007275,multicellular organism development; GO:0045893,positive regulation of transcription, DNA-templated; GO:0009737,response to abscisic acid; GO:0006970,response to osmotic stress; GO:0009615,response to virus; GO:0009414,response to water deprivation; GO:0006351,transcriptio…	Homeobox KN domain
VIT_207s0031g00250	1.15	0.71	1.21	1.7	1.4	1.61	223	140	246	341	346	336	2.01576	1.01133	0.00135062	0.0196	chr7	16473725	16480589	+	VIT_207s0031g00250	--	K10352 myosin heavy chain | (RefSeq) filament-like plant protein 7 (A)	PREDICTED: filament-like plant protein 7 isoform X1 [Vitis vinifera]	RecName: Full=Filament-like plant protein 7; Short=AtFPP7;	SubName: Full=Uncharacterized protein {ECO:0000313|EMBL:CCB47051.1};	--	--	Filament-like plant protein, long coiled-coil
VIT_202s0025g01780	1.33	0.8	2.17	2.75	2.63	3.07	41	25	70	88	103	102	2.016	1.011	0.00422853	0.0468746	chr2	1682357	1686260	+	VIT_202s0025g01780	--	K20924 cellulose synthase-like protein [EC:2.4.1.-] | (RefSeq) putative cellulose synthase-like protein D6 (A)	PREDICTED: cellulose synthase-like protein G3 [Vitis vinifera]	RecName: Full=Cellulose synthase-like protein G1; Short=AtCslG1; EC=2.4.1.-;	SubName: Full=Uncharacterized protein {ECO:0000313|EMBL:CCB58258.1};	--	GO:0005794,Golgi apparatus; GO:0000139,Golgi membrane; GO:0016021,integral component of membrane; GO:0005886,plasma membrane; GO:0016760,cellulose synthase (UDP-forming) activity; GO:0016759,cellulose synthase activity; GO:0071555,cell wall organization; GO:0030244,cellulose biosynthetic process; GO:0009833,plant-type primary cell wall biogenesis	Cellulose synthase
VIT_200s0531g00060	58.05	43	39.91	76.01	66.34	71.98	2573	1925	1849	3488	3731	3431	2.01355	1.00974	5.10545e-07	2.675e-05	chrUn	31413744	31415539	-	VIT_200s0531g00060	--	K10999 cellulose synthase A [EC:2.4.1.12] | (RefSeq) cellulose synthase A catalytic subunit 7 [UDP-forming] (A)	unnamed protein product, partial [Vitis vinifera]	RecName: Full=Cellulose synthase-like protein E1; Short=AtCslE1; EC=2.4.1.-;	SubName: Full=Uncharacterized protein {ECO:0000313|EMBL:CCB57430.1}; Flags: Fragment;	--	GO:0005783,endoplasmic reticulum; GO:0005794,Golgi apparatus; GO:0000139,Golgi membrane; GO:0016021,integral component of membrane; GO:0005886,plasma membrane; GO:0016760,cellulose synthase (UDP-forming) activity; GO:0016759,cellulose synthase activity; GO:0071555,cell wall organization; GO:0030244,cellulose biosynthetic process; GO:0009833,plant-type primary cell wall biogenesis	Glycosyl transferase family group 2
VIT_206s0009g03630	9.4	8.28	8.98	15.06	12.59	12.97	542	482	541	899	921	804	2.01201	1.00864	1.7685e-07	1.01985e-05	chr6	16905795	16907402	+	VIT_206s0009g03630	--	K13407 fatty acid omega-hydroxylase [EC:1.14.-.-] | (RefSeq) cytochrome P450 94A1 (A)	cytochrome P450 94A1-like [Olea europaea var. sylvestris]	RecName: Full=Cytochrome P450 94A1; EC=1.14.-.-; AltName: Full=P450-dependent fatty acid omega-hydroxylase;	SubName: Full=Uncharacterized protein {ECO:0000313|EMBL:CCB49035.1};	Cytochrome P450 CYP4/CYP19/CYP26 subfamilies	GO:0005789,endoplasmic reticulum membrane; GO:0016021,integral component of membrane; GO:0020037,heme binding; GO:0005506,iron ion binding; GO:0004497,monooxygenase activity; GO:0016705,oxidoreductase activity, acting on paired donors, with incorporation or reduction of molecular oxygen	Cytochrome P450
VIT_213s0074g00610	17.06	10	10.95	19.85	18.09	19.73	826	489	554	995	1111	1027	2.01156	1.00831	0.000175393	0.00379325	chr13	8644831	8646180	+	VIT_213s0074g00610	--	K21354 beta-D-glucosyl crocetin beta-1,6-glucosyltransferase [EC:2.4.1.330] | (RefSeq) beta-D-glucosyl crocetin beta-1,6-glucosyltransferase (A)	PREDICTED: beta-D-glucosyl crocetin beta-1,6-glucosyltransferase isoform X1 [Vitis vinifera]	RecName: Full=Beta-D-glucosyl crocetin beta-1,6-glucosyltransferase; EC=2.4.1.330 {ECO:0000269|PubMed:22569263}; AltName: Full=UDP-glucose glucosyltransferase 9; Short=GjUGT9; AltName: Full=UDP-glycosyltransferase 94E5;	RecName: Full=Glycosyltransferase {ECO:0000256|RuleBase:RU362057}; EC=2.4.1.- {ECO:0000256|RuleBase:RU362057};	UDP-glucuronosyl and UDP-glucosyl transferase	GO:0016758,transferase activity, transferring hexosyl groups; GO:0008152,metabolic process	Glycosyl transferase family 1
VIT_201s0010g00550	6.48	7.62	8.25	10.75	10.61	9.53	586	696	780	1309.1	1218	927	2.01015	1.0073	7.24916e-06	0.000257481	chr1	15443313	15464465	+	VIT_201s0010g00550	--	K01354 oligopeptidase B [EC:3.4.21.83] | (RefSeq) uncharacterized protein LOC111990637 (A)	PREDICTED: uncharacterized protein LOC100258143 isoform X5 [Vitis vinifera]	--	SubName: Full=Uncharacterized protein {ECO:0000313|EMBL:CCB51149.1};	Predicted serine protease	GO:0005737,cytoplasm; GO:0004252,serine-type endopeptidase activity; GO:0070008,serine-type exopeptidase activity	Prolyl oligopeptidase family
VIT_215s0046g00360	34.29	32.21	41.85	51.73	50.11	48.37	2130	2021	2717	4323.8	3949	3231	2.00998	1.00718	6.76527e-08	4.29153e-06	chr15	17368200	17369931	+	VIT_215s0046g00360	--	K22683 aspartyl protease family protein [EC:3.4.23.-] | (RefSeq) aspartic proteinase nepenthesin-1-like (A)	PREDICTED: aspartyl protease family protein 2 [Vitis vinifera]	RecName: Full=Aspartyl protease family protein 2 {ECO:0000305}; EC=3.4.23.- {ECO:0000305}; Flags: Precursor;	SubName: Full=Uncharacterized protein {ECO:0000313|EMBL:CAN64659.1};	Aspartyl protease	GO:0016020,membrane; GO:0009505,plant-type cell wall; GO:0004190,aspartic-type endopeptidase activity; GO:0030163,protein catabolic process; GO:0006508,proteolysis; GO:0080167,response to karrikin	Eukaryotic aspartyl protease
VIT_218s0001g13670	0.44	0.42	0.3	0.75	0.67	0.85	51	49	37	91	99	107	2.01	1.007	0.00127878	0.0188166	chr18	11697899	11701148	+	VIT_218s0001g13670	--	K20929 glyoxal/methylglyoxal oxidase [EC:1.2.3.15] | (RefSeq) aldehyde oxidase GLOX1 (A)	PREDICTED: aldehyde oxidase GLOX1 [Vitis vinifera]	RecName: Full=Aldehyde oxidase GLOX1 {ECO:0000305}; EC=1.2.3.1 {ECO:0000305}; AltName: Full=Glyoxal oxidase 1 {ECO:0000305|PubMed:21673079}; Flags: Precursor;	SubName: Full=Uncharacterized protein {ECO:0000313|EMBL:CCB46006.1};	--	GO:0005576,extracellular region; GO:0004031,aldehyde oxidase activity; GO:0102797,geranial:oxygen oxidoreductase activity; GO:0102798,heptaldehyde:oxygen oxidoreductase activity; GO:0007275,multicellular organism development	Galactose oxidase, central domain
VIT_211s0118g00060	20.46	16.39	16.71	26.35	21.91	26.03	1004	812	857	1739.4	1364	1373	2.00961	1.00691	5.1928e-05	0.00136985	chr11	5580009	5582473	-	VIT_211s0118g00060	--	K18789 xylogalacturonan beta-1,3-xylosyltransferase [EC:2.4.2.41] | (RefSeq) probable glycosyltransferase At5g20260 (A)	PREDICTED: probable glycosyltransferase At5g20260 [Vitis vinifera]	RecName: Full=Probable glycosyltransferase At5g20260; EC=2.4.-.-;	SubName: Full=Uncharacterized protein {ECO:0000313|EMBL:CBI25529.3};	Acetylglucosaminyltransferase EXT1/exostosin 1	GO:0000139,Golgi membrane; GO:0016021,integral component of membrane; GO:0016757,transferase activity, transferring glycosyl groups; GO:0071555,cell wall organization; GO:0006486,protein glycosylation	Exostosin family
VIT_212s0059g02270	1.58	1.03	1.31	2.04	1.91	2	242	159	210	322	371	329	2.0072	1.00519	0.000728324	0.0120437	chr12	7066868	7072898	+	VIT_212s0059g02270	--	K05387 glutamate receptor, ionotropic, plant | (RefSeq) glutamate receptor 3.4 (A)	PREDICTED: glutamate receptor 3.4 isoform X1 [Vitis vinifera]	RecName: Full=Glutamate receptor 3.4; Short=AtGLR4; AltName: Full=Ligand-gated ion channel 3.4; Flags: Precursor;	RecName: Full=Glutamate receptor {ECO:0000256|PIRNR:PIRNR037090};	Glutamate-gated kainate-type ion channel receptor subunit GluR5 and related subunits	GO:0009507,chloroplast; GO:0016021,integral component of membrane; GO:0005886,plasma membrane; GO:0009536,plastid; GO:0005262,calcium channel activity; GO:0008066,glutamate receptor activity; GO:0004970,ionotropic glutamate receptor activity; GO:0015276,ligand-gated ion channel activity; GO:0006816,calcium ion transport; GO:0019722,calcium-mediated signaling; GO:0071311,cellular response to aceta…	Ligated ion channel L-glutamate- and glycine-binding site
VIT_218s0001g10810	3.81	3.94	6.89	7.57	8.11	6.46	179	187	338	368	483	326	2.00625	1.0045	0.00197463	0.0263197	chr18	9083105	9084413	+	VIT_218s0001g10810	--	K20506 tuliposide A-converting enzyme [EC:4.2.99.22] | (RefSeq) tuliposide A-converting enzyme 2, chloroplastic-like (A)	PREDICTED: probable carboxylesterase 2 [Vitis vinifera]	RecName: Full=Probable carboxylesterase 2; AltName: Full=AtCXE2; EC=3.1.1.1;	SubName: Full=Uncharacterized protein {ECO:0000313|EMBL:CCB45859.1};	Arylacetamide deacetylase	GO:0052689,carboxylic ester hydrolase activity; GO:0016787,hydrolase activity; GO:0009056,catabolic process	Carboxylesterase family
VIT_200s1339g00010	13.68	12.88	18.62	17.01	21	25.6	265	252	377	443.3	516	533	2.00309	1.00223	0.00390703	0.0441625	chrUn	38613603	38615657	-	VIT_200s1339g00010	--	K01166 ribonuclease T2 [EC:3.1.27.1] | (RefSeq) ribonuclease 2 (A)	unnamed protein product, partial [Vitis vinifera]	RecName: Full=Ribonuclease 2; EC=3.1.27.1; Flags: Precursor;	SubName: Full=Uncharacterized protein {ECO:0000313|EMBL:CBI35754.3}; Flags: Fragment;	Ribonuclease, T2 family	GO:0005783,endoplasmic reticulum; GO:0010168,ER body; GO:0005622,intracellular; GO:0005773,vacuole; GO:0004521,endoribonuclease activity; GO:0033897,ribonuclease T2 activity; GO:0003723,RNA binding; GO:0010507,negative regulation of autophagy; GO:0016075,rRNA catabolic process	--
VIT_209s0054g00520	0.67	0.84	0.84	1.68	1.57	1.34	84	107	110	219	251	181	2.002	1.002	2.7982e-06	0.000113891	chr9	21156194	21160035	-	VIT_209s0054g00520	--	K02690 photosystem I P700 chlorophyll a apoprotein A2 | (RefSeq) uncharacterized protein LOC111440173 (A)	hypothetical chloroplast RF1 (chloroplast) [Vitis vinifera subsp. caucasica]	RecName: Full=Protein TIC 214 {ECO:0000250|UniProtKB:P56785}; AltName: Full=Translocon at the inner envelope membrane of chloroplasts 214 {ECO:0000250|UniProtKB:P56785}; Short=AtTIC214 {ECO:0000250|UniProtKB:P56785};	SubName: Full=Uncharacterized protein {ECO:0000313|EMBL:CCB45069.1};	--	GO:0009706,chloroplast inner membrane; GO:0016021,integral component of membrane; GO:0015031,protein transport	Ycf1
VIT_205s0020g03200	2.59	3.17	2.7	3.25	4.23	4.31	202	249	220	340.6	418	361	2.00227	1.00163	0.00363098	0.0418645	chr5	4962281	4965973	-	VIT_205s0020g03200	--	K18787 thermospermine synthase [EC:2.5.1.79] | (RefSeq) thermospermine synthase ACAULIS5 (A)	PREDICTED: thermospermine synthase ACAULIS5 [Vitis vinifera]	RecName: Full=Thermospermine synthase ACAULIS5; EC=2.5.1.79;	SubName: Full=Uncharacterized protein {ECO:0000313|EMBL:CBI26232.3};	Spermidine synthase	GO:0005737,cytoplasm; GO:0016768,spermine synthase activity; GO:0010487,thermospermine synthase activity; GO:0009926,auxin polar transport; GO:0010087,phloem or xylem histogenesis; GO:0006596,polyamine biosynthetic process; GO:0048759,xylem vessel member cell differentiation	Methyltransferase domain
VIT_205s0094g01190	3.02	2.08	2.07	3.52	2.96	4.41	275	191	197	332	342	432	2.00181	1.00131	0.00213717	0.0281498	chr5	24497250	24500001	+	VIT_205s0094g01190	--	K00512 steroid 17alpha-monooxygenase / 17alpha-hydroxyprogesterone deacetylase [EC:1.14.14.19 1.14.14.32] | (RefSeq) cytochrome P450 76C2-like (A)	PREDICTED: cytochrome P450 76C2-like [Vitis vinifera]	RecName: Full=Flavonoid 3'-monooxygenase CYP75B3 {ECO:0000305}; EC=1.14.13.21 {ECO:0000305|PubMed:18726614}; AltName: Full=Cytochrome P450 75B3 {ECO:0000303|PubMed:26082402}; AltName: Full=Flavonoid 3'-hydroxylase {ECO:0000303|PubMed:18726614}; Short=OsF3'H {ECO:0000303|PubMed:18726614};	SubName: Full=Uncharacterized protein {ECO:0000313|EMBL:CAN71441.1};	Cytochrome P450 CYP2 subfamily	GO:0016021,integral component of membrane; GO:0016020,membrane; GO:0016711,flavonoid 3'-monooxygenase activity; GO:0020037,heme binding; GO:0005506,iron ion binding; GO:0016709,oxidoreductase activity, acting on paired donors, with incorporation or reduction of molecular oxygen, NAD(P)H as one donor, and incorporation of one atom of oxygen; GO:0009813,flavonoid biosynthetic process; GO:0044550,se…	Cytochrome P450
VIT_201s0026g00080	4.36	4.29	3.65	6.48	5.36	6.83	152	151	133	234	237	256	2.00092	1.00066	0.00158022	0.0221359	chr1	8704047	8710576	+	VIT_201s0026g00080	--	K22544 deoxynucleoside triphosphate triphosphohydrolase SAMHD1 [EC:3.1.5.-] | (RefSeq) deoxynucleoside triphosphate triphosphohydrolase SAMHD1 homolog (A)	hypothetical protein CDL15_Pgr009702 [Punica granatum]	--	SubName: Full=Uncharacterized protein {ECO:0000313|EMBL:CCB56668.1};	Metal-dependent phosphohydrolase	GO:0005634,nucleus; GO:0008832,dGTPase activity; GO:0006203,dGTP catabolic process	HD domain
VIT_208s0040g03180	0.08	0	0.06	0.06	0.03	0.14	5	0	4	4	2	9	2	1	0.615822	NA	chr8	14133347	14136582	-	VIT_208s0040g03180	--	K09284 AP2-like factor, euAP2 lineage | (RefSeq) ethylene-responsive transcription factor RAP2-7 (A)	PREDICTED: ethylene-responsive transcription factor RAP2-7 isoform X2 [Vitis vinifera]	RecName: Full=Floral homeotic protein APETALA 2 {ECO:0000303|PubMed:7919989};	SubName: Full=Uncharacterized protein {ECO:0000313|EMBL:CBI32623.3};	--	GO:0005634,nucleus; GO:0003677,DNA binding; GO:0003700,DNA-binding transcription factor activity; GO:0030154,cell differentiation; GO:0009908,flower development; GO:0010073,meristem maintenance; GO:0048481,plant ovule development; GO:0048316,seed development; GO:0010093,specification of floral organ identity; GO:0006351,transcription, DNA-templated	AP2 domain
VIT_216s0013g01080	30.64	26.8	29.45	15.04	14.59	12.86	1236	1092	1242	628	747	558	0.5	-1.001	1.20978e-19	5.09907e-17	chr16	6973919	6975043	-	VIT_216s0013g01080	--	--	--	--	--	--	--	--
VIT_201s0011g01850	2.26	2.94	2.94	1.23	1.5	1.87	153	201	208	86	129	136	0.499644	-1.00103	0.000650938	0.0109974	chr1	1610195	1620221	+	VIT_201s0011g01850	--	K08906 cytochrome c6 | (RefSeq) cytochrome c6, chloroplastic (A)	PREDICTED: cytochrome c6, chloroplastic [Vitis vinifera]	RecName: Full=Cytochrome c6, chloroplastic {ECO:0000303|PubMed:12037572}; AltName: Full=Cytochrome c-552; Short=Atc6 {ECO:0000303|PubMed:12037572}; AltName: Full=Cytochrome c-553; AltName: Full=Cytochrome c553; AltName: Full=Soluble cytochrome f; Flags: Precursor;	SubName: Full=Uncharacterized protein {ECO:0000313|EMBL:CBI27165.3};	--	GO:0009543,chloroplast thylakoid lumen; GO:0009055,electron transfer activity; GO:0020037,heme binding; GO:0046872,metal ion binding; GO:0015979,photosynthesis	Cytochrome c
VIT_201s0137g00740	4.03	4.54	4.15	1.82	1.98	2.4	263	299	283	123	164	168	0.499	-1.003	9.01115e-08	5.58544e-06	chr1	7245701	7247644	-	VIT_201s0137g00740	--	K10406 kinesin family member C2/C3 | (RefSeq) kinesin KP1-like (A)	PREDICTED: probable protein phosphatase 2C 14 [Vitis vinifera]	--	SubName: Full=Uncharacterized protein {ECO:0000313|EMBL:CCB43983.1};	--	--	Plant protein of unknown function (DUF868)
VIT_214s0083g01220	0.9	0.91	1.09	0.65	0.58	0.41	102	105	130	76	84	50	0.498516	-1.00429	0.00407486	0.0455439	chr14	23647419	23650590	-	VIT_214s0083g01220	--	K04733 interleukin-1 receptor-associated kinase 4 [EC:2.7.11.1] | (RefSeq) receptor-like protein kinase FERONIA (A)	PREDICTED: receptor-like protein kinase FERONIA [Vitis vinifera]	RecName: Full=Putative receptor-like protein kinase At5g39000; EC=2.7.11.-; Flags: Precursor;	SubName: Full=Malectin/receptor-like protein kinase family protein, putative {ECO:0000313|EMBL:EOY03726.1};	Serine/threonine protein kinase	GO:0016021,integral component of membrane; GO:0005524,ATP binding; GO:0004674,protein serine/threonine kinase activity	Malectin domain
VIT_211s0052g01260	31.69	28.81	37.02	15.63	18.56	13.26	1067	980	1303	545	793	480	0.498	-1.006	2.57647e-14	5.617e-12	chr11	18989158	18990290	+	VIT_211s0052g01260	--	K08235 xyloglucan:xyloglucosyl transferase [EC:2.4.1.207] | (RefSeq) probable xyloglucan endotransglucosylase/hydrolase protein 23 (A)	PREDICTED: probable xyloglucan endotransglucosylase/hydrolase protein 23 [Vitis vinifera]	RecName: Full=Probable xyloglucan endotransglucosylase/hydrolase protein 23; Short=At-XTH23; Short=XTH-23; EC=2.4.1.207; Flags: Precursor;	RecName: Full=Xyloglucan endotransglucosylase/hydrolase {ECO:0000256|RuleBase:RU361120}; EC=2.4.1.207 {ECO:0000256|RuleBase:RU361120};	--	GO:0048046,apoplast; GO:0005618,cell wall; GO:0005794,Golgi apparatus; GO:0004553,hydrolase activity, hydrolyzing O-glycosyl compounds; GO:0016762,xyloglucan:xyloglucosyl transferase activity; GO:0042546,cell wall biogenesis; GO:0071555,cell wall organization; GO:0010411,xyloglucan metabolic process	Xyloglucan endo-transglycosylase (XET) C-terminus
VIT_206s0004g00610	7.51	9.15	11.49	5.33	5.5	5.03	460	566	735	338	427	331	0.497899	-1.00608	1.79658e-07	1.0326e-05	chr6	769211	772779	-	VIT_206s0004g00610	--	K13071 pheophorbide a oxygenase [EC:1.14.15.17] | (RefSeq) pheophorbide a oxygenase, chloroplastic (A)	PREDICTED: protochlorophyllide-dependent translocon component 52, chloroplastic [Vitis vinifera]	RecName: Full=Protochlorophyllide-dependent translocon component 52, chloroplastic; AltName: Full=ACD1-like protein; AltName: Full=Protein TIC 55-IV; AltName: Full=Translocon at the inner envelope membrane of chloroplasts 55-IV; Flags: Precursor;	SubName: Full=Uncharacterized protein {ECO:0000313|EMBL:CCB43802.1};	--	GO:0009507,chloroplast; GO:0009941,chloroplast envelope; GO:0009706,chloroplast inner membrane; GO:0016021,integral component of membrane; GO:0009536,plastid; GO:0051537,2 iron, 2 sulfur cluster binding; GO:0010277,chlorophyllide a oxygenase [overall] activity; GO:0046872,metal ion binding; GO:0015031,protein transport	Rieske [2Fe-2S] domain
VIT_210s0116g00530	5.3	4.89	7.29	2.25	2.76	3.46	239	223	344	105	158	168	0.497	-1.008	4.62399e-06	0.000174708	chr10	240797	242174	+	VIT_210s0116g00530	--	K03146 thiamine thiazole synthase | (RefSeq) THI1-2; thiamine thiazole synthase 2, chloroplastic (A)	PREDICTED: thiamine thiazole synthase 2, chloroplastic [Vitis vinifera]	RecName: Full=Thiamine thiazole synthase 2, chloroplastic {ECO:0000255|HAMAP-Rule:MF_03158}; AltName: Full=Thiazole biosynthetic enzyme 2 {ECO:0000255|HAMAP-Rule:MF_03158}; Flags: Precursor;	RecName: Full=Thiamine thiazole synthase, chloroplastic {ECO:0000256|HAMAP-Rule:MF_03158}; AltName: Full=Thiazole biosynthetic enzyme {ECO:0000256|HAMAP-Rule:MF_03158};	Protein involved in thiamine biosynthesis and DNA damage tolerance	GO:0009507,chloroplast; GO:0005829,cytosol; GO:0005506,iron ion binding; GO:0006950,response to stress; GO:0009228,thiamine biosynthetic process; GO:0052837,thiazole biosynthetic process	FAD binding domain
VIT_211s0016g03010	4.73	6.24	7.04	3.28	3.07	2.39	435	579	676	312	358	236	0.497	-1.009	8.02019e-10	7.96434e-08	chr11	2421905	2430944	-	VIT_211s0016g03010	--	K01301 N-acetylated-alpha-linked acidic dipeptidase [EC:3.4.17.21] | (RefSeq) probable glutamate carboxypeptidase 2 (A)	PREDICTED: probable glutamate carboxypeptidase 2 [Vitis vinifera]	RecName: Full=Probable glutamate carboxypeptidase LAMP1 {ECO:0000305}; EC=3.4.17.21 {ECO:0000305}; AltName: Full=Protein LIKE AMP1 {ECO:0000303|PubMed:25673776};	SubName: Full=Uncharacterized protein {ECO:0000313|EMBL:CCB51478.1};	Transferrin receptor and related proteins containing the protease-associated (PA) domain	GO:0005783,endoplasmic reticulum; GO:0005789,endoplasmic reticulum membrane; GO:0016021,integral component of membrane; GO:0005773,vacuole; GO:0046872,metal ion binding; GO:0008237,metallopeptidase activity; GO:0010073,meristem maintenance; GO:0007275,multicellular organism development; GO:0040008,regulation of growth	Peptidase family M20/M25/M40
VIT_213s0019g03130	1.39	1.29	1.1	0.64	0.44	0.76	92	86	76	44	37	54	0.497	-1.009	0.00240578	0.0309331	chr13	4197494	4218877	-	VIT_213s0019g03130	--	K21373 7-deoxyloganetic acid glucosyltransferase [EC:2.4.1.323] | (RefSeq) 7-deoxyloganetic acid glucosyltransferase (A)	PREDICTED: 7-deoxyloganetic acid glucosyltransferase [Vitis vinifera]	RecName: Full=7-deoxyloganetic acid glucosyltransferase; EC=2.4.1.323; AltName: Full=UDP-glucose glucosyltransferase 8; Short=CrUGT8; AltName: Full=UDP-glycosyltransferase 709C2;	RecName: Full=Glycosyltransferase {ECO:0000256|RuleBase:RU362057}; EC=2.4.1.- {ECO:0000256|RuleBase:RU362057};	UDP-glucuronosyl and UDP-glucosyl transferase	GO:0102970,7-deoxyloganetic acid glucosyltransferase activity; GO:0035251,UDP-glucosyltransferase activity; GO:1900994,(-)-secologanin biosynthetic process	UDP-glucoronosyl and UDP-glucosyl transferase
VIT_218s0041g01330	0.98	1.11	1.54	0.83	0.7	0.51	139	159	227	122	126	78	0.496762	-1.00937	0.00140244	0.0201251	chr18	25979007	26000298	-	VIT_218s0041g01330	--	K22038 volume-regulated anion channel | (RefSeq) TMV resistance protein N-like isoform X1 (A)	unnamed protein product, partial [Vitis vinifera]	RecName: Full=TMV resistance protein N;	SubName: Full=Uncharacterized protein {ECO:0000313|EMBL:CCB61672.1};	--	GO:0005737,cytoplasm; GO:0043531,ADP binding; GO:0005524,ATP binding; GO:0009626,plant-type hypersensitive response; GO:0007165,signal transduction	Leucine rich repeat
VIT_216s0013g00990	4.22	5.61	5.34	3.05	3.19	2.23	146	196	193	109	140	83	0.496449	-1.01028	0.000417445	0.00769454	chr16	6726472	6741091	+	VIT_216s0013g00990	--	K09286 EREBP-like factor | (RefSeq) ethylene-responsive transcription factor 5 (A)	unnamed protein product, partial [Vitis vinifera]	RecName: Full=Ethylene-responsive transcription factor 5; AltName: Full=Ethylene-responsive element-binding factor 4; Short=EREBP-4; AltName: Full=Ethylene-responsive element-binding factor 5 homolog; AltName: Full=NtERF4;	SubName: Full=Uncharacterized protein {ECO:0000313|EMBL:CCB61208.1};	--	GO:0005634,nucleus; GO:0003677,DNA binding; GO:0003700,DNA-binding transcription factor activity; GO:0006952,defense response; GO:0009873,ethylene-activated signaling pathway; GO:0006351,transcription, DNA-templated	AP2 domain
VIT_219s0014g00450	262.61	248.75	246.75	124.56	121.05	122.39	14560	13930	14300	7149	8515	7297	0.496	-1.011	2.26829e-47	1.43409e-43	chr19	468858	472648	-	VIT_219s0014g00450	--	K16573 gamma-tubulin complex component 6 | (RefSeq) uncharacterized LOC103722329 (A)	PREDICTED: protein trichome birefringence-like 38 [Vitis vinifera]	RecName: Full=Protein trichome birefringence-like 38;	SubName: Full=Uncharacterized protein {ECO:0000313|EMBL:CBI20119.3};	--	GO:0005794,Golgi apparatus; GO:0016021,integral component of membrane; GO:0016413,O-acetyltransferase activity; GO:0071554,cell wall organization or biogenesis	PMR5 N terminal Domain
VIT_208s0007g02190	17.4	16.8	20.64	9.22	11.09	10.3	1382	1348	1714	758	1118	880	0.49613	-1.01121	1.95469e-13	3.90259e-11	chr8	16224731	16227031	+	VIT_208s0007g02190	--	K08915 light-harvesting complex II chlorophyll a/b binding protein 4 | (RefSeq) chlorophyll a-b binding protein CP29.2, chloroplastic-like (A)	PREDICTED: chlorophyll a-b binding protein CP29.1, chloroplastic [Vitis vinifera]	RecName: Full=Chlorophyll a-b binding protein CP29.2, chloroplastic; AltName: Full=LHCB4.2; AltName: Full=LHCII protein 4.2; Flags: Precursor;	RecName: Full=Chlorophyll a-b binding protein, chloroplastic {ECO:0000256|RuleBase:RU363080};	--	GO:0009507,chloroplast; GO:0009941,chloroplast envelope; GO:0009534,chloroplast thylakoid; GO:0009535,chloroplast thylakoid membrane; GO:0016021,integral component of membrane; GO:0016020,membrane; GO:0009522,photosystem I; GO:0009523,photosystem II; GO:0010287,plastoglobule; GO:0009579,thylakoid; GO:0016168,chlorophyll binding; GO:0046872,metal ion binding; GO:0031409,pigment binding; GO:0009768…	Chlorophyll A-B binding protein
VIT_208s0105g00380	70.98	74.7	72.68	41.58	42.12	38.44	5946	6321	6364	3606	4477	3463	0.495776	-1.01224	4.63077e-31	5.48949e-28	chr8	7600306	7603964	-	VIT_208s0105g00380	--	K05278 flavonol synthase [EC:1.14.11.23] | (RefSeq) flavonol synthase/flavanone 3-hydroxylase (A)	PREDICTED: flavonol synthase/flavanone 3-hydroxylase [Vitis vinifera]	RecName: Full=Probable 2-oxoglutarate-dependent dioxygenase At3g111800 {ECO:0000305}; EC=1.14.11.- {ECO:0000305};	SubName: Full=Uncharacterized protein {ECO:0000313|EMBL:CCB47920.1};	Iron/ascorbate family oxidoreductases	GO:0051213,dioxygenase activity; GO:0046872,metal ion binding; GO:0009813,flavonoid biosynthetic process	2OG-Fe(II) oxygenase superfamily
VIT_201s0010g01390	5.74	6.12	6.63	2.91	3.15	2.88	469	505	566	246	327	253	0.495	-1.013	2.299e-13	4.54221e-11	chr1	17376782	17379501	-	VIT_201s0010g01390	--	K03063 26S proteasome regulatory subunit T3 | (RefSeq) 26S protease regulatory subunit 6B homolog (A)	PREDICTED: BTB/POZ domain-containing protein At3g19850 [Vitis vinifera]	RecName: Full=BTB/POZ domain-containing protein At3g19850;	SubName: Full=Uncharacterized protein {ECO:0000313|EMBL:CCB51189.1};	--	GO:0016567,protein ubiquitination	NPH3 family
VIT_204s0023g03510	9.85	11	12.94	6.02	7.07	8.04	899	1014	1234	341.4	818	789	0.495303	-1.01362	1.01583e-06	4.81681e-05	chr4	20077038	20080209	+	VIT_204s0023g03510	--	K02641 ferredoxin--NADP+ reductase [EC:1.18.1.2] | (RefSeq) ferredoxin--NADP reductase, leaf-type isozyme, chloroplastic (A)	PREDICTED: ferredoxin--NADP reductase, leaf-type isozyme, chloroplastic [Vitis vinifera]	RecName: Full=Ferredoxin--NADP reductase, leaf isozyme, chloroplastic; Short=FNR; EC=1.18.1.2; Flags: Precursor;	RecName: Full=Ferredoxin--NADP reductase {ECO:0000256|RuleBase:RU004465}; EC=1.18.1.2 {ECO:0000256|RuleBase:RU004465};	NADP/FAD dependent oxidoreductase	GO:0009570,chloroplast stroma; GO:0009535,chloroplast thylakoid membrane; GO:0004324,ferredoxin-NADP+ reductase activity; GO:0015979,photosynthesis	Ferric reductase NAD binding domain
VIT_200s0211g00120	4.57	3.89	5.7	2.55	3.24	3.02	315	271	411	109.2	284	224	0.495246	-1.01378	0.000405975	0.00754175	chrUn	12952242	12959764	-	VIT_200s0211g00120	--	K00600 glycine hydroxymethyltransferase [EC:2.1.2.1] | (RefSeq) serine hydroxymethyltransferase, mitochondrial (A)	PREDICTED: serine hydroxymethyltransferase, mitochondrial [Vitis vinifera]	RecName: Full=Serine hydroxymethyltransferase, mitochondrial; Short=SHMT; EC=2.1.2.1; AltName: Full=Glycine hydroxymethyltransferase; AltName: Full=Serine methylase; Flags: Precursor;	RecName: Full=Serine hydroxymethyltransferase {ECO:0000256|RuleBase:RU000585}; EC=2.1.2.1 {ECO:0000256|RuleBase:RU000585};	Glycine/serine hydroxymethyltransferase	GO:0048046,apoplast; GO:0009570,chloroplast stroma; GO:0009534,chloroplast thylakoid; GO:0022626,cytosolic ribosome; GO:0005739,mitochondrion; GO:0005634,nucleus; GO:0005886,plasma membrane; GO:0010319,stromule; GO:0004372,glycine hydroxymethyltransferase activity; GO:0008266,poly(U) RNA binding; GO:0030170,pyridoxal phosphate binding; GO:0007623,circadian rhythm; GO:0019264,glycine biosynthetic …	Aminotransferase class I and II
VIT_203s0063g01960	54.36	54.23	41.36	22.09	23.01	27.48	1700	1713	1352	715	913	924	0.495	-1.016	1.45015e-14	3.31386e-12	chr3	5258932	5260806	-	VIT_203s0063g01960	--	K21894 cytoglobin | (RefSeq) hemoglobin-2 (A)	PREDICTED: hemoglobin-2 [Vitis vinifera]	RecName: Full=Hemoglobin-2; AltName: Full=Hemoglobin II;	SubName: Full=Uncharacterized protein {ECO:0000313|EMBL:CCB56950.1};	Globins and related hemoproteins	GO:0020037,heme binding; GO:0046872,metal ion binding; GO:0019825,oxygen binding; GO:0005344,oxygen carrier activity; GO:0009399,nitrogen fixation	Globin
VIT_207s0005g03230	0.78	0.82	0.87	0.62	0.55	0.2	29	31	34	24	26	8	0.493617	-1.01854	0.120354	0.418088	chr7	6041595	6042634	+	VIT_207s0005g03230	--	K14516 ethylene-responsive transcription factor 1 | (RefSeq) ethylene-responsive transcription factor 1B (A)	PREDICTED: ethylene-responsive transcription factor 1B [Vitis vinifera]	RecName: Full=Ethylene-responsive transcription factor 1B; Short=AtERF1B; AltName: Full=Ethylene-responsive element-binding factor 1B; Short=EREBP-1B;	SubName: Full=Uncharacterized protein {ECO:0000313|EMBL:CCB60105.1};	--	GO:0005634,nucleus; GO:0003677,DNA binding; GO:0003700,DNA-binding transcription factor activity; GO:0006952,defense response; GO:0009873,ethylene-activated signaling pathway; GO:0009867,jasmonic acid mediated signaling pathway; GO:0006351,transcription, DNA-templated	AP2 domain
VIT_202s0109g00080	20.87	20.98	24.35	10.18	13.08	13.49	1562	1586	1905	789	1242	1086	0.493489	-1.01891	3.28856e-12	5.26677e-10	chr2	12236039	12240085	+	VIT_202s0109g00080	--	K00855 phosphoribulokinase [EC:2.7.1.19] | (RefSeq) phosphoribulokinase, chloroplastic (A)	PREDICTED: phosphoribulokinase, chloroplastic [Vitis vinifera]	RecName: Full=Phosphoribulokinase, chloroplastic; Short=PRK; Short=PRKase; EC=2.7.1.19; AltName: Full=Phosphopentokinase; Flags: Precursor;	RecName: Full=Phosphoribulokinase {ECO:0000256|RuleBase:RU004082}; EC=2.7.1.19 {ECO:0000256|RuleBase:RU004082};	Armadillo/beta-Catenin/plakoglobin	GO:0009507,chloroplast; GO:0005524,ATP binding; GO:0008974,phosphoribulokinase activity; GO:0019253,reductive pentose-phosphate cycle	Phosphoribulokinase / Uridine kinase family
VIT_212s0035g00300	2.12	2.04	2.25	0.91	1.42	1.2	169	165	188	75	144	103	0.493487	-1.01892	0.000378448	0.00710695	chr12	19563591	19568150	-	VIT_212s0035g00300	--	K08145 MFS transporter, SP family, solute carrier family 2 (facilitated glucose transporter), member 8 | (RefSeq) sugar transporter ERD6-like 5 (A)	unnamed protein product, partial [Vitis vinifera]	RecName: Full=Sugar transporter ERD6-like 17; AltName: Full=Sugar-porter family protein 1;	SubName: Full=Uncharacterized protein {ECO:0000313|EMBL:CCB55079.1};	Predicted transporter (major facilitator superfamily)	GO:0016021,integral component of membrane; GO:0005355,glucose transmembrane transporter activity; GO:0005351,carbohydrate:proton symporter activity; GO:0046323,glucose import; GO:0035428,NA; GO:0009624,response to nematode	DYW family of nucleic acid deaminases
VIT_206s0004g02620	31.78	31.93	38.98	21.05	22.53	21.27	3079	3125	3948	1267.2	2770	2216	0.492766	-1.02103	1.34278e-12	2.33656e-10	chr6	3233332	3237096	-	VIT_206s0004g02620	--	K10775 phenylalanine ammonia-lyase [EC:4.3.1.24] | (RefSeq) PAL1; phenylalanine ammonia-lyase-like (A)	PREDICTED: phenylalanine ammonia-lyase [Vitis vinifera]	RecName: Full=Phenylalanine ammonia-lyase; EC=4.3.1.24;	RecName: Full=Phenylalanine ammonia-lyase {ECO:0000256|RuleBase:RU003955}; EC=4.3.1.24 {ECO:0000256|RuleBase:RU003955};	Phenylalanine and histidine ammonia-lyase	GO:0005737,cytoplasm; GO:0045548,phenylalanine ammonia-lyase activity; GO:0009800,cinnamic acid biosynthetic process; GO:0006559,L-phenylalanine catabolic process	Aromatic amino acid lyase
VIT_203s0038g02680	1.78	1.86	1.91	1.18	0.97	0.96	143	151	161	98	99	83	0.492308	-1.02237	0.000447162	0.00809286	chr3	1897557	1903195	+	VIT_203s0038g02680	--	K02293 15-cis-phytoene desaturase [EC:1.3.5.5] | (RefSeq) PDS1; phytoene desaturase (A)	PREDICTED: uncharacterized protein LOC100260621 isoform X1 [Vitis vinifera]	RecName: Full=Phytoene dehydrogenase, chloroplastic/chromoplastic; EC=1.3.99.-; AltName: Full=Phytoene desaturase; Flags: Precursor;	SubName: Full=Uncharacterized protein {ECO:0000313|EMBL:CCB60601.1};	Amine oxidase	GO:0009507,chloroplast; GO:0009509,chromoplast; GO:0016705,oxidoreductase activity, acting on paired donors, with incorporation or reduction of molecular oxygen; GO:0016117,carotenoid biosynthetic process	Lycopene cyclase protein
VIT_213s0064g00460	153.66	140.74	159.74	93.91	96.49	96.7	10481	9696	11389	3978.6	8350	7093	0.492216	-1.02264	4.89949e-18	1.78709e-15	chr13	22075273	22078669	-	VIT_213s0064g00460	--	K03097 casein kinase II subunit alpha [EC:2.7.11.1] | (RefSeq) casein kinase II subunit alpha-like isoform X3 (A)	PREDICTED: uncharacterized protein LOC100258445 [Vitis vinifera]	--	SubName: Full=Uncharacterized protein {ECO:0000313|EMBL:CCB49528.1};	--	--	Protein of unknown function (DUF642)
VIT_207s0005g03260	0.11	0.27	0.42	0.11	0.17	0.1	4	10	16	4	8	4	0.492	-1.023	0.268762	NA	chr7	6057279	6058296	+	VIT_207s0005g03260	--	K14516 ethylene-responsive transcription factor 1 | (RefSeq) ethylene-responsive transcription factor 1B (A)	PREDICTED: ethylene-responsive transcription factor 1B [Vitis vinifera]	RecName: Full=Ethylene-responsive transcription factor 1B; Short=AtERF1B; AltName: Full=Ethylene-responsive element-binding factor 1B; Short=EREBP-1B;	SubName: Full=Uncharacterized protein {ECO:0000313|EMBL:CCB60108.1};	--	GO:0005634,nucleus; GO:0003677,DNA binding; GO:0003700,DNA-binding transcription factor activity; GO:0006952,defense response; GO:0009873,ethylene-activated signaling pathway; GO:0009867,jasmonic acid mediated signaling pathway; GO:0006351,transcription, DNA-templated	AP2 domain
VIT_216s0013g01000	1.36	1.25	2.06	0.65	0.84	1.54	46	43	73	18.4	25.2	56	0.491852	-1.0237	0.163617	0.490335	chr16	6743247	6744192	-	VIT_216s0013g01000	--	K09286 EREBP-like factor | (RefSeq) ethylene-responsive transcription factor 5 (A)	PREDICTED: ethylene-responsive transcription factor 5 [Vitis vinifera]	RecName: Full=Ethylene-responsive transcription factor 5; AltName: Full=Ethylene-responsive element-binding factor 4; Short=EREBP-4; AltName: Full=Ethylene-responsive element-binding factor 5 homolog; AltName: Full=NtERF4;	SubName: Full=Uncharacterized protein {ECO:0000313|EMBL:CCB61209.1};	--	GO:0005634,nucleus; GO:0003677,DNA binding; GO:0003700,DNA-binding transcription factor activity; GO:0006952,defense response; GO:0009873,ethylene-activated signaling pathway; GO:0006351,transcription, DNA-templated	AP2 domain
VIT_212s0057g00940	2.25	3.06	2.84	1.64	1.78	1.7	277	381	366	125.4	279	225	0.491719	-1.02409	0.000136763	0.00306981	chr12	9637017	9643579	-	VIT_212s0057g00940	--	K00036 glucose-6-phosphate 1-dehydrogenase [EC:1.1.1.49 1.1.1.363] | (RefSeq) glucose-6-phosphate 1-dehydrogenase, chloroplastic (A)	unnamed protein product, partial [Vitis vinifera]	RecName: Full=Glucose-6-phosphate 1-dehydrogenase, chloroplastic; Short=G6PD; EC=1.1.1.49; Flags: Precursor;	RecName: Full=Glucose-6-phosphate 1-dehydrogenase {ECO:0000256|RuleBase:RU362120}; EC=1.1.1.49 {ECO:0000256|RuleBase:RU362120};	Glucose-6-phosphate 1-dehydrogenase	GO:0009570,chloroplast stroma; GO:0004345,glucose-6-phosphate dehydrogenase activity; GO:0050661,NADP binding; GO:0006006,glucose metabolic process; GO:0009051,pentose-phosphate shunt, oxidative branch	Glucose-6-phosphate dehydrogenase, NAD binding domain
VIT_203s0017g00650	50.42	64.48	59.8	36.35	38.44	35.25	7793	10066	9662	3489.6	7538	5859	0.490872	-1.02658	3.56502e-14	7.59751e-12	chr3	15420466	15427212	+	VIT_203s0017g00650	--	K14652 3,4-dihydroxy 2-butanone 4-phosphate synthase / GTP cyclohydrolase II [EC:4.1.99.12 3.5.4.25] | (RefSeq) bifunctional riboflavin biosynthesis protein RIBA 1, chloroplastic (A)	unnamed protein product, partial [Vitis vinifera]	RecName: Full=Bifunctional riboflavin biosynthesis protein RIBA 1, chloroplastic; Short=AtRIBA1; Includes: RecName: Full=3,4-dihydroxy-2-butanone 4-phosphate synthase; Short=DHBP synthase; EC=4.1.99.12; Includes: RecName: Full=GTP cyclohydrolase-2; EC=3.5.4.25; AltName: Full=GTP cyclohydrolase II; Flags: Precursor;	SubName: Full=Uncharacterized protein {ECO:0000313|EMBL:CCB57989.1};	Bifunctional GTP cyclohydrolase II/3,4-dihydroxy-2butanone-4-phosphate synthase	GO:0009507,chloroplast; GO:0009570,chloroplast stroma; GO:0016020,membrane; GO:0008686,3,4-dihydroxy-2-butanone-4-phosphate synthase activity; GO:0005525,GTP binding; GO:0003935,GTP cyclohydrolase II activity; GO:0046872,metal ion binding; GO:0009231,riboflavin biosynthetic process	GTP cyclohydrolase II
VIT_201s0137g00510	0.93	1.34	1.2	0.65	0.6	0.68	80	117	108	58	66	63	0.490492	-1.0277	0.00443062	0.0482393	chr1	7005096	7007581	-	VIT_201s0137g00510	--	K01773 aldoxime dehydratase [EC:4.99.1.-] | (RefSeq) cytochrome P450 71B36 (A)	PREDICTED: cytochrome P450 71B34 [Vitis vinifera]	RecName: Full=Cytochrome P450 71B34; EC=1.14.-.-;	SubName: Full=Uncharacterized protein {ECO:0000313|EMBL:CAN83446.1};	Cytochrome P450 CYP2 subfamily	GO:0016021,integral component of membrane; GO:0016020,membrane; GO:0020037,heme binding; GO:0005506,iron ion binding; GO:0016709,oxidoreductase activity, acting on paired donors, with incorporation or reduction of molecular oxygen, NAD(P)H as one donor, and incorporation of one atom of oxygen; GO:0044550,secondary metabolite biosynthetic process	Cytochrome P450
VIT_219s0027g00200	35.1	44.11	44.51	19.22	23.63	25.54	1173	1489	1555	665	1002	918	0.490396	-1.02798	5.14369e-11	6.33509e-09	chr19	18708595	18710098	+	VIT_219s0027g00200	--	K03541 photosystem II 10kDa protein | (RefSeq) photosystem II 10 kDa polypeptide, chloroplastic (A)	PREDICTED: photosystem II 10 kDa polypeptide, chloroplastic [Vitis vinifera]	RecName: Full=Photosystem II 10 kDa polypeptide, chloroplastic; Short=PII10; Flags: Precursor;	SubName: Full=Uncharacterized protein {ECO:0000313|EMBL:CAN71762.1};	--	GO:0009535,chloroplast thylakoid membrane; GO:0009654,photosystem II oxygen evolving complex; GO:0015979,photosynthesis	Photosystem II 10 kDa polypeptide PsbR
VIT_205s0124g00610	0.94	0.85	1.26	0.26	0.67	0.52	85	78	119	24	77	51	0.49	-1.029	0.00386159	0.0438158	chr5	21208364	21211336	-	VIT_205s0124g00610	--	K21440 ankyrin repeat domain-containing protein 50 | (RefSeq) ankyrin repeat-containing protein At5g02620 (A)	PREDICTED: protein ACCELERATED CELL DEATH 6 [Vitis vinifera]	RecName: Full=Ankyrin repeat-containing protein At5g02620;	SubName: Full=Uncharacterized protein {ECO:0000313|EMBL:CBI39192.3};	FOG: Ankyrin repeat	GO:0005783,endoplasmic reticulum; GO:0016021,integral component of membrane; GO:0005886,plasma membrane	Cation transporting ATPase, C-terminus
VIT_207s0031g01660	3.61	3.68	3.96	2.4	2.31	2.41	349	360	400	144	284	251	0.489811	-1.0297	2.59393e-05	0.000754587	chr7	17757615	17760864	-	VIT_207s0031g01660	--	K15405 midchain alkane hydroxylase | (RefSeq) alkane hydroxylase MAH1-like (A)	PREDICTED: alkane hydroxylase MAH1 [Vitis vinifera]	RecName: Full=Alkane hydroxylase MAH1 {ECO:0000303|PubMed:17905869}; EC=1.14.-.- {ECO:0000305|PubMed:17905869}; AltName: Full=Cytochrome P450 96A15 {ECO:0000305}; AltName: Full=Protein MID-CHAIN ALKANE HYDROXYLASE 1 {ECO:0000303|PubMed:17905869};	SubName: Full=Uncharacterized protein {ECO:0000313|EMBL:CCB47122.1};	Cytochrome P450 CYP4/CYP19/CYP26 subfamilies	GO:0005783,endoplasmic reticulum; GO:0005789,endoplasmic reticulum membrane; GO:0016021,integral component of membrane; GO:0020037,heme binding; GO:0005506,iron ion binding; GO:0080133,midchain alkane hydroxylase activity; GO:0010025,wax biosynthetic process	Cytochrome P450
VIT_204s0023g01630	0.98	1.12	1.15	0.62	0.73	0.43	90	104	110	59	85	42	0.489474	-1.0307	0.004513	0.0488574	chr4	18166904	18171539	+	VIT_204s0023g01630	--	K09587 steroid 22-alpha-hydroxylase [EC:1.14.13.-] | (RefSeq) cytochrome P450 90B1 (A)	PREDICTED: cytochrome P450 90B1 [Vitis vinifera]	RecName: Full=Cytochrome P450 90B1; EC=1.14.-.-; AltName: Full=Protein DWARF 4; Short=Dwarf4; AltName: Full=Steroid 22-alpha-hydroxylase;	SubName: Full=Uncharacterized protein {ECO:0000313|EMBL:CCB44456.1};	Cytochrome P450 CYP4/CYP19/CYP26 subfamilies	GO:0005783,endoplasmic reticulum; GO:0016021,integral component of membrane; GO:0080132,fatty acid alpha-hydroxylase activity; GO:0020037,heme binding; GO:0005506,iron ion binding; GO:0016705,oxidoreductase activity, acting on paired donors, with incorporation or reduction of molecular oxygen; GO:0010012,steroid 22-alpha hydroxylase activity; GO:0016132,brassinosteroid biosynthetic process; GO:00…	Cytochrome P450
VIT_213s0019g02770	17.52	18.93	16.54	8.61	9.01	7.72	458	500	452	233	299	217	0.489	-1.032	2.79922e-12	4.57697e-10	chr13	4006363	4007091	-	VIT_213s0019g02770	--	K13993 HSP20 family protein | (RefSeq) 18.2 kDa class I heat shock protein (A)	PREDICTED: 18.2 kDa class I heat shock protein [Vitis vinifera]	RecName: Full=18.2 kDa class I heat shock protein;	SubName: Full=Uncharacterized protein {ECO:0000313|EMBL:CCB56280.1};	Molecular chaperone (small heat-shock protein Hsp26/Hsp42)	GO:0005737,cytoplasm	CS domain
VIT_219s0093g00150	1.68	1.54	1.66	0.65	0.83	0.84	87	81	90	35	55	47	0.489	-1.032	0.000923073	0.0145099	chr19	16570287	16572417	+	VIT_219s0093g00150	--	K00799 glutathione S-transferase [EC:2.5.1.18] | (RefSeq) probable glutathione S-transferase (A)	PREDICTED: probable glutathione S-transferase [Vitis vinifera]	RecName: Full=Probable glutathione S-transferase parC; EC=2.5.1.18; AltName: Full=Auxin-regulated protein parC;	SubName: Full=Uncharacterized protein {ECO:0000313|EMBL:CCB57180.1};	Glutathione S-transferase	GO:0004364,glutathione transferase activity; GO:0009734,auxin-activated signaling pathway	Glutathione S-transferase, C-terminal domain
VIT_208s0040g00390	14.24	13.7	18.07	9.52	10.36	8.97	1208	1174	1602	501.6	1115	818	0.488876	-1.03246	2.44026e-08	1.74658e-06	chr8	11320795	11323737	+	VIT_208s0040g00390	--	K04035 magnesium-protoporphyrin IX monomethyl ester (oxidative) cyclase [EC:1.14.13.81] | (RefSeq) magnesium-protoporphyrin IX monomethyl ester [oxidative] cyclase, chloroplastic-like (A)	PREDICTED: magnesium-protoporphyrin IX monomethyl ester [oxidative]	RecName: Full=Magnesium-protoporphyrin IX monomethyl ester [oxidative] cyclase, chloroplastic; Short=Mg-protoporphyrin IX monomethyl ester oxidative cyclase; EC=1.14.13.81; Flags: Precursor;	SubName: Full=Uncharacterized protein {ECO:0000313|EMBL:CAN79041.1};	--	GO:0009507,chloroplast; GO:0048529,magnesium-protoporphyrin IX monomethyl ester (oxidative) cyclase activity; GO:0046872,metal ion binding; GO:0015995,chlorophyll biosynthetic process; GO:0015979,photosynthesis	Rubrerythrin
VIT_210s0116g01340	35.5	32.3	36.52	21.54	20.62	23.63	1049	964	1128	395.4	773	751	0.488863	-1.0325	1.28011e-08	9.94968e-07	chr10_random	715013	716176	-	VIT_210s0116g01340	--	--	PREDICTED: heavy metal-associated isoprenylated plant protein 9 [Vitis vinifera]	RecName: Full=Heavy metal-associated isoprenylated plant protein 9 {ECO:0000303|PubMed:21072340, ECO:0000303|PubMed:23368984}; Short=AtHIP09 {ECO:0000303|PubMed:21072340, ECO:0000303|PubMed:23368984}; Flags: Precursor;	SubName: Full=Uncharacterized protein {ECO:0000313|EMBL:CCB62785.1};	Copper chaperone	GO:0005737,cytoplasm; GO:0046914,transition metal ion binding; GO:0046916,cellular transition metal ion homeostasis; GO:0030001,metal ion transport	--
VIT_214s0060g00240	8.27	10.35	9.72	4.51	5.77	5.25	649	820	797	366	574	443	0.488261	-1.03427	4.59319e-10	4.89433e-08	chr14	240031	242428	-	VIT_214s0060g00240	--	K09422 transcription factor MYB, plant | (RefSeq) transcription factor MYB86 (A)	PREDICTED: transcription factor MYB86 [Vitis vinifera]	RecName: Full=Transcription factor MYB61 {ECO:0000305}; AltName: Full=Myb-related protein 61 {ECO:0000305}; Short=AtMYB61 {ECO:0000303|PubMed:16005292};	SubName: Full=Uncharacterized protein {ECO:0000313|EMBL:CCB61971.1};	Transcription factor, Myb superfamily	GO:0005634,nucleus; GO:0003700,DNA-binding transcription factor activity; GO:0000981,DNA-binding transcription factor activity, RNA polymerase II-specific; GO:0043565,sequence-specific DNA binding; GO:0001135,RNA polymerase II transcription regulator recruiting activity; GO:0044212,transcription regulatory region DNA binding; GO:0030154,cell differentiation; GO:0010087,phloem or xylem histogenesi…	Myb-like DNA-binding domain
VIT_207s0005g01970	20.3	17.62	18.15	10.16	8.96	12.03	811	711	758	420	454	517	0.48807	-1.03484	6.72822e-09	5.52442e-07	chr7	4416389	4417802	+	VIT_207s0005g01970	--	K18819 inositol 3-alpha-galactosyltransferase [EC:2.4.1.123] | (RefSeq) galactinol synthase 1 (A)	PREDICTED: galactinol synthase 1 [Vitis vinifera]	RecName: Full=Galactinol synthase 1; Short=AtGolS1; Short=GolS-1; EC=2.4.1.123;	RecName: Full=Hexosyltransferase {ECO:0000256|RuleBase:RU362027}; EC=2.4.1.- {ECO:0000256|RuleBase:RU362027};	Glycosyl transferase, family 8 - glycogenin	GO:0005737,cytoplasm; GO:0047216,inositol 3-alpha-galactosyltransferase activity; GO:0046872,metal ion binding; GO:0006012,galactose metabolic process; GO:0009737,response to abscisic acid; GO:0009409,response to cold; GO:0009408,response to heat; GO:0009644,response to high light intensity; GO:0042542,response to hydrogen peroxide; GO:0006979,response to oxidative stress; GO:0009651,response to …	Glycosyl transferase family 8
VIT_207s0031g02560	6.85	7.02	8.67	4.93	4.51	4.87	640	663	847	286.2	535	490	0.487888	-1.03538	9.95674e-07	4.7392e-05	chr7	18802163	18814628	-	VIT_207s0031g02560	--	K10614 E3 ubiquitin-protein ligase HERC3 [EC:2.3.2.26] | (RefSeq) ultraviolet-B receptor UVR8 (A)	unnamed protein product, partial [Vitis vinifera]	RecName: Full=Ultraviolet-B receptor UVR8; AltName: Full=Protein UV-B RESISTANCE 8; AltName: Full=RCC1 domain-containing protein UVR8;	SubName: Full=Uncharacterized protein {ECO:0000313|EMBL:CBI21608.3};	FOG: RCC1 domain	GO:0000785,chromatin; GO:0005829,cytosol; GO:0005634,nucleus; GO:0003682,chromatin binding; GO:0005085,guanyl-nucleotide exchange factor activity; GO:0042802,identical protein binding; GO:0009881,photoreceptor activity; GO:0042803,protein homodimerization activity; GO:0009649,entrainment of circadian clock; GO:0018298,protein-chromophore linkage; GO:0009411,response to UV; GO:0010224,response to …	Regulator of chromosome condensation (RCC1) repeat
VIT_217s0000g04490	10.72	11.29	13.42	7.54	7.9	6.82	567	603	742	247.8	530	388	0.487782	-1.03569	9.01781e-07	4.37445e-05	chr17	4729484	4732429	+	VIT_217s0000g04490	--	--	PREDICTED: calcium sensing receptor, chloroplastic isoform X2 [Vitis vinifera]	RecName: Full=Calcium sensing receptor, chloroplastic; AltName: Full=Sulfurtransferase 3; Short=AtStr3; Flags: Precursor;	SubName: Full=Uncharacterized protein {ECO:0000313|EMBL:CCB43173.1};	--	GO:0009507,chloroplast; GO:0009534,chloroplast thylakoid; GO:0009535,chloroplast thylakoid membrane; GO:0016021,integral component of membrane; GO:0005739,mitochondrion; GO:0009579,thylakoid; GO:0071277,cellular response to calcium ion; GO:0009704,de-etiolation; GO:0090333,regulation of stomatal closure	Rhodanese-like domain
VIT_200s1937g00010	30.81	28.15	37.73	21.96	21.12	18.35	1560	1440	1997	690.6	1357	999	0.487749	-1.03579	3.42631e-08	2.3461e-06	chrUn	40675880	40677291	-	VIT_200s1937g00010	--	K00276 primary-amine oxidase [EC:1.4.3.21] | (RefSeq) primary amine oxidase-like (A)	PREDICTED: primary amine oxidase-like [Vitis vinifera]	RecName: Full=Primary amine oxidase; EC=1.4.3.21 {ECO:0000250|UniProtKB:P46883}; AltName: Full=Amine oxidase [copper-containing]; Flags: Precursor;	RecName: Full=Amine oxidase {ECO:0000256|RuleBase:RU000672}; EC=1.4.3.- {ECO:0000256|RuleBase:RU000672}; Flags: Fragment;	Copper amine oxidase	GO:0052595,aliphatic-amine oxidase activity; GO:0052594,aminoacetone:oxygen oxidoreductase(deaminating) activity; GO:0005507,copper ion binding; GO:0052596,phenethylamine:oxygen oxidoreductase (deaminating) activity; GO:0008131,primary amine oxidase activity; GO:0048038,quinone binding; GO:0052593,tryptamine:oxygen oxidoreductase (deaminating) activity; GO:0009738,abscisic acid-activated signalin…	Copper amine oxidase, N2 domain
VIT_207s0031g01980	8.77	10.72	7.2	5.07	4.45	5.24	601	742	516	360	387	386	0.487574	-1.03631	2.26782e-07	1.28207e-05	chr7	18105237	18107418	-	VIT_207s0031g01980	--	K09286 EREBP-like factor | (RefSeq) RAP2.6; related to AP2 6 (A)	PREDICTED: ethylene-responsive transcription factor ERF110 [Vitis vinifera]	RecName: Full=Ethylene-responsive transcription factor ABR1; AltName: Full=Protein ABA REPRESSOR 1;	SubName: Full=Uncharacterized protein {ECO:0000313|EMBL:CBI21548.3};	--	GO:0005634,nucleus; GO:0003677,DNA binding; GO:0003700,DNA-binding transcription factor activity; GO:0009738,abscisic acid-activated signaling pathway; GO:0050832,defense response to fungus; GO:0009873,ethylene-activated signaling pathway; GO:0009788,negative regulation of abscisic acid-activated signaling pathway; GO:0009737,response to abscisic acid; GO:0009749,response to glucose; GO:0006970,r…	AP2 domain
VIT_207s0031g01980	8.77	10.72	7.2	5.07	4.45	5.24	601	742	516	360	387	386	0.487574	-1.03631	2.26782e-07	1.28207e-05	chr7	18105237	18107418	-	VIT_207s0031g01980	--	K09286 EREBP-like factor | (RefSeq) RAP2.6; related to AP2 6 (A)	PREDICTED: ethylene-responsive transcription factor ERF110 [Vitis vinifera]	RecName: Full=Ethylene-responsive transcription factor ABR1; AltName: Full=Protein ABA REPRESSOR 1;	SubName: Full=Uncharacterized protein {ECO:0000313|EMBL:CBI21548.3};	--	GO:0005634,nucleus; GO:0003677,DNA binding; GO:0003700,DNA-binding transcription factor activity; GO:0009738,abscisic acid-activated signaling pathway; GO:0050832,defense response to fungus; GO:0009873,ethylene-activated signaling pathway; GO:0009788,negative regulation of abscisic acid-activated signaling pathway; GO:0009737,response to abscisic acid; GO:0009749,response to glucose; GO:0006970,r…	AP2 domain
VIT_208s0007g07540	8.13	9.14	11.45	4.58	6.33	6.51	324	368	477	113.4	320	279	0.487528	-1.03644	0.000158904	0.00348029	chr8	21027337	21034319	+	VIT_208s0007g07540	--	--	unnamed protein product, partial [Vitis vinifera]	--	SubName: Full=Uncharacterized protein {ECO:0000313|EMBL:CBI29928.3};	--	--	HNH endonuclease
VIT_219s0093g00510	4.88	5.57	6.18	3	2.82	3.39	371	427	491	236	272	277	0.487199	-1.03742	1.44697e-07	8.58275e-06	chr19	17509405	17514972	+	VIT_219s0093g00510	--	K11517 (S)-2-hydroxy-acid oxidase [EC:1.1.3.15] | (RefSeq) peroxisomal (S)-2-hydroxy-acid oxidase GLO1 (A)	PREDICTED: peroxisomal (S)-2-hydroxy-acid oxidase GLO1 isoform X1 [Vitis vinifera]	RecName: Full=(S)-2-hydroxy-acid oxidase GLO1; EC=1.1.3.15; AltName: Full=Glycolate oxidase 1; Short=AtGLO1; Short=GOX 1; AltName: Full=Short chain alpha-hydroxy acid oxidase GLO1;	SubName: Full=Uncharacterized protein {ECO:0000313|EMBL:CBI32921.3};	Glycolate oxidase	GO:0048046,apoplast; GO:0009507,chloroplast; GO:0009570,chloroplast stroma; GO:0022626,cytosolic ribosome; GO:0016020,membrane; GO:0005634,nucleus; GO:0005777,peroxisome; GO:0009506,plasmodesma; GO:0010181,FMN binding; GO:0008891,glycolate oxidase activity; GO:0052853,long-chain-(S)-2-hydroxy-long-chain-acid oxidase activity; GO:0052854,medium-chain-(S)-2-hydroxy-acid oxidase activity; GO:0052852…	Histidine biosynthesis protein
VIT_212s0059g01590	8.72	8.43	11.18	5.51	6.55	5.46	675	659	905	265.2	643	455	0.487075	-1.03779	1.22446e-06	5.69223e-05	chr12	6491575	6511602	-	VIT_212s0059g01590	--	K10691 E3 ubiquitin-protein ligase UBR4 [EC:2.3.2.27] | (RefSeq) LOC109762802; auxin transport protein BIG (A)	unnamed protein product, partial [Vitis vinifera]	RecName: Full=GDSL esterase/lipase At2g04570; EC=3.1.1.-; AltName: Full=Extracellular lipase At2g04570; Flags: Precursor;	SubName: Full=Uncharacterized protein {ECO:0000313|EMBL:CBI28884.3};	--	GO:0005576,extracellular region; GO:0016788,hydrolase activity, acting on ester bonds; GO:0016042,lipid catabolic process	GDSL-like Lipase/Acylhydrolase family
VIT_209s0002g05990	4.3	3.83	5.2	2.18	2.26	1.9	292	263	369	153	195	139	0.487	-1.038	1.62727e-08	1.22966e-06	chr9	5800008	5806521	+	VIT_209s0002g05990	--	K02295 cryptochrome | (RefSeq) (6-4)DNA photolyase (A)	PREDICTED: (6-4)DNA photolyase isoform X1 [Vitis vinifera]	RecName: Full=(6-4)DNA photolyase; EC=4.1.99.13; AltName: Full=Protein UV repair defective 3;	SubName: Full=Uncharacterized protein {ECO:0000313|EMBL:CBI36257.3};	Deoxyribodipyrimidine photolyase/cryptochrome	GO:0003914,DNA (6-4) photolyase activity; GO:0003677,DNA binding; GO:0000166,nucleotide binding; GO:0006281,DNA repair; GO:0009411,response to UV	DNA photolyase
VIT_208s0040g01930	1.37	1.12	1.01	0.79	0.53	0.63	125	103	96	74	61	62	0.48642	-1.03973	0.00441979	0.048206	chr8	13017833	13020424	-	VIT_208s0040g01930	--	K04733 interleukin-1 receptor-associated kinase 4 [EC:2.7.11.1] | (RefSeq) putative serine/threonine-protein kinase (A)	unnamed protein product, partial [Vitis vinifera]	RecName: Full=Cold-responsive protein kinase 1 {ECO:0000303|PubMed:28344081}; EC=2.7.11.1 {ECO:0000255|PROSITE-ProRule:PRU00159, ECO:0000269|PubMed:28344081};	SubName: Full=Uncharacterized protein {ECO:0000313|EMBL:CAN69887.1};	Serine/threonine protein kinase	GO:0005886,plasma membrane; GO:0005524,ATP binding; GO:0004674,protein serine/threonine kinase activity; GO:0033160,positive regulation of protein import into nucleus, translocation; GO:0046777,protein autophosphorylation; GO:0009409,response to cold; GO:0050826,response to freezing; GO:0009625,response to insect; GO:0002237,response to molecule of bacterial origin	ABC1 family
VIT_216s0013g00730	9.29	9.34	5.88	3.71	3.72	4.26	201	204	133	83	102	99	0.486	-1.04	3.38653e-05	0.000941823	chr16	6115901	6116644	-	VIT_216s0013g00730	--	K05278 flavonol synthase [EC:1.14.11.23] | (RefSeq) flavonol synthase/flavanone 3-hydroxylase (A)	unnamed protein product, partial [Vitis vinifera]	RecName: Full=Flavanone 3-dioxygenase 3 {ECO:0000305}; EC=1.14.11.9 {ECO:0000269|PubMed:18413994}; AltName: Full=Flavanone 3-beta-hydroxylase 3 {ECO:0000305}; AltName: Full=Flavanone 3-hydroxylase 3 {ECO:0000303|PubMed:18413994}; Short=OsF3H-3 {ECO:0000303|PubMed:18413994}; AltName: Full=Flavonoid 3-hydroxylase {ECO:0000303|PubMed:18726614}; Short=OsF3H {ECO:0000303|PubMed:18726614};	SubName: Full=Uncharacterized protein {ECO:0000313|EMBL:CCB61197.1};	Iron/ascorbate family oxidoreductases	GO:0031418,L-ascorbic acid binding; GO:0046872,metal ion binding; GO:0045486,naringenin 3-dioxygenase activity; GO:0009813,flavonoid biosynthetic process	2OG-Fe(II) oxygenase superfamily
VIT_212s0059g00230	3.86	4.06	5.22	2.71	2.7	1.78	143	152	202	104	127	71	0.486117	-1.04063	0.000607932	0.010388	chr12	5115116	5117511	-	VIT_212s0059g00230	--	K08726 soluble epoxide hydrolase / lipid-phosphate phosphatase [EC:3.3.2.10 3.1.3.76] | (RefSeq) LOW QUALITY PROTEIN: bifunctional epoxide hydrolase 2 (A)	PREDICTED: bifunctional epoxide hydrolase 2-like [Vitis vinifera]	--	SubName: Full=Uncharacterized protein {ECO:0000313|EMBL:CBI28771.3};	Soluble epoxide hydrolase	GO:0003824,catalytic activity	Serine aminopeptidase, S33
VIT_215s0048g01750	2.76	2.45	3.18	1.69	1.69	1.21	153	137	184	97	119	72	0.486076	-1.04075	0.000486065	0.0086322	chr15	15946906	15948451	+	VIT_215s0048g01750	--	K19519 transforming growth factor-beta-induced protein | (RefSeq) fasciclin-like arabinogalactan protein 4 (A)	PREDICTED: fasciclin-like arabinogalactan protein 10 [Vitis vinifera]	RecName: Full=Fasciclin-like arabinogalactan protein 8; Short=AtAGP8; Flags: Precursor;	SubName: Full=Uncharacterized protein {ECO:0000313|EMBL:CCB61344.1};	--	GO:0031225,anchored component of membrane; GO:0046658,anchored component of plasma membrane; GO:0048046,apoplast; GO:0009505,plant-type cell wall; GO:0005886,plasma membrane	Fasciclin domain
VIT_211s0052g01300	19.77	22.01	28	14.89	15.54	13.33	1004	1129	1486	469.8	1001	728	0.486057	-1.0408	1.73812e-07	1.00816e-05	chr11	19004206	19005814	+	VIT_211s0052g01300	--	K08235 xyloglucan:xyloglucosyl transferase [EC:2.4.1.207] | (RefSeq) probable xyloglucan endotransglucosylase/hydrolase protein 23-like (A)	PREDICTED: probable xyloglucan endotransglucosylase/hydrolase protein 23 [Vitis vinifera]	RecName: Full=Probable xyloglucan endotransglucosylase/hydrolase protein 23; Short=At-XTH23; Short=XTH-23; EC=2.4.1.207; Flags: Precursor;	RecName: Full=Xyloglucan endotransglucosylase/hydrolase {ECO:0000256|RuleBase:RU361120}; EC=2.4.1.207 {ECO:0000256|RuleBase:RU361120};	--	GO:0048046,apoplast; GO:0005618,cell wall; GO:0005794,Golgi apparatus; GO:0004553,hydrolase activity, hydrolyzing O-glycosyl compounds; GO:0016762,xyloglucan:xyloglucosyl transferase activity; GO:0042546,cell wall biogenesis; GO:0071555,cell wall organization; GO:0010411,xyloglucan metabolic process	Xyloglucan endo-transglycosylase (XET) C-terminus
VIT_212s0059g01340	8.84	10.24	11	6.6	6.99	5.28	1260	1474	1638	583.8	1263	809	0.485965	-1.04107	1.88613e-08	1.39199e-06	chr12	6275959	6280291	-	VIT_212s0059g01340	--	K08332 vacuolar protein 8 | (RefSeq) protein ARABIDILLO 2 (A)	PREDICTED: uncharacterized protein LOC100263717 [Vitis vinifera]	RecName: Full=U-box domain-containing protein 4; EC=2.3.2.27; AltName: Full=Plant U-box protein 4; AltName: Full=RING-type E3 ubiquitin transferase PUB4 {ECO:0000305};	SubName: Full=Uncharacterized protein {ECO:0000313|EMBL:CCB51993.1};	FOG: Armadillo/beta-catenin-like repeats	GO:0005634,nucleus; GO:0004842,ubiquitin-protein transferase activity	V-ATPase subunit H
VIT_216s0022g01650	10.23	12.92	12.15	6.92	6.31	6.21	758	967	941	531	593	495	0.485821	-1.0415	3.92176e-12	6.14744e-10	chr16	13732870	13735892	+	VIT_216s0022g01650	--	K04733 interleukin-1 receptor-associated kinase 4 [EC:2.7.11.1] | (RefSeq) rust resistance kinase Lr10 (A)	PREDICTED: rust resistance kinase Lr10 isoform X1 [Vitis vinifera]	RecName: Full=Rust resistance kinase Lr10 {ECO:0000312|EMBL:AAC49629.1}; EC=2.7.11.1; AltName: Full=Probable receptor-like serine/threonine-protein kinase LRK10; Flags: Precursor;	SubName: Full=Uncharacterized protein {ECO:0000313|EMBL:CCB49274.1};	Serine/threonine protein kinase	GO:0016021,integral component of membrane; GO:0005886,plasma membrane; GO:0005524,ATP binding; GO:0004674,protein serine/threonine kinase activity	Fungal protein kinase
VIT_215s0024g01170	1.93	2.44	2.13	1.35	1.23	0.99	83	106	96	60	67	46	0.485614	-1.04212	0.00428493	0.0471965	chr15	2230223	2235131	+	VIT_215s0024g01170	--	--	unnamed protein product, partial [Vitis vinifera]	--	SubName: Full=Uncharacterized protein {ECO:0000313|EMBL:CBI39984.3};	--	GO:0016021,integral component of membrane	Dolichol-phosphate mannosyltransferase subunit 3 (DPM3)
VIT_219s0093g00110	5.88	5.84	4.99	2.95	3.52	3.73	379	380	336	118.2	288	258	0.48526	-1.04317	4.92605e-05	0.00131225	chr19	16531272	16533354	+	VIT_219s0093g00110	--	K00799 glutathione S-transferase [EC:2.5.1.18] | (RefSeq) probable glutathione S-transferase parC (A)	PREDICTED: probable glutathione S-transferase parC [Vitis vinifera]	RecName: Full=Probable glutathione S-transferase parC; EC=2.5.1.18; AltName: Full=Auxin-regulated protein parC;	SubName: Full=Uncharacterized protein {ECO:0000313|EMBL:CCB57177.1};	Glutathione S-transferase	GO:0004364,glutathione transferase activity; GO:0009734,auxin-activated signaling pathway	Glutathione S-transferase, C-terminal domain
VIT_213s0067g00110	1.08	1.8	2.03	0.87	1.17	0.96	151	253	296	75.6	206	143	0.485257	-1.04318	0.00356277	0.0412459	chr13	97734	102604	+	VIT_213s0067g00110	--	K20661 cytochrome P450 family 714 subfamily A polypeptide 1 | (RefSeq) cytochrome P450 714A1 (A)	PREDICTED: cytochrome P450 714A1 isoform X2 [Vitis vinifera]	RecName: Full=Cytochrome P450 714A1; EC=1.14.-.-; AltName: Full=EUI-like P450 A1;	SubName: Full=Uncharacterized protein {ECO:0000313|EMBL:CBI25521.3};	Cytochrome P450 CYP4/CYP19/CYP26 subfamilies	GO:0005789,endoplasmic reticulum membrane; GO:0016021,integral component of membrane; GO:0020037,heme binding; GO:0005506,iron ion binding; GO:0004497,monooxygenase activity; GO:0016705,oxidoreductase activity, acting on paired donors, with incorporation or reduction of molecular oxygen	Cytochrome P450
VIT_202s0025g04210	11.35	9.83	12.75	5.66	6.4	6.51	569	498	668	294	407	351	0.485072	-1.04373	5.40586e-09	4.49706e-07	chr2	3729322	3733010	-	VIT_202s0025g04210	--	K01784 UDP-glucose 4-epimerase [EC:5.1.3.2] | (RefSeq) bifunctional UDP-glucose 4-epimerase and UDP-xylose 4-epimerase 1 (A)	PREDICTED: bifunctional UDP-glucose 4-epimerase and UDP-xylose 4-epimerase 1 [Vitis vinifera]	RecName: Full=Bifunctional UDP-glucose 4-epimerase and UDP-xylose 4-epimerase 1; EC=5.1.3.2; EC=5.1.3.5; AltName: Full=UDP-D-xylose 4-epimerase; AltName: Full=UDP-L-arabinose 4-epimerase; AltName: Full=UDP-galactose 4-epimerase 1; AltName: Full=UDP-glucose 4-epimerase 1; Short=PsUGE1;	SubName: Full=Uncharacterized protein {ECO:0000313|EMBL:CBI34731.3};	UDP-glucose 4-epimerase/UDP-sulfoquinovose synthase	GO:0050373,UDP-arabinose 4-epimerase activity; GO:0003978,UDP-glucose 4-epimerase activity; GO:0045227,capsule polysaccharide biosynthetic process; GO:0071555,cell wall organization; GO:0006012,galactose metabolic process; GO:0033358,UDP-L-arabinose biosynthetic process	KR domain
VIT_200s0207g00210	22.91	23.3	26.53	11.17	13.55	15.08	2110	2167	2554	1065	1583	1493	0.484966	-1.04405	8.62227e-14	1.8171e-11	chrUn	12517275	12520958	-	VIT_200s0207g00210	--	K02716 photosystem II oxygen-evolving enhancer protein 1 | (RefSeq) oxygen-evolving enhancer protein 1, chloroplastic (A)	PREDICTED: oxygen-evolving enhancer protein 1, chloroplastic [Vitis vinifera]	RecName: Full=Oxygen-evolving enhancer protein 1, chloroplastic; Short=OEE1; AltName: Full=33 kDa subunit of oxygen evolving system of photosystem II; AltName: Full=33 kDa thylakoid membrane protein; AltName: Full=OEC 33 kDa subunit; Flags: Precursor;	SubName: Full=Uncharacterized protein {ECO:0000313|EMBL:CCB60996.1};	--	GO:0009535,chloroplast thylakoid membrane; GO:0019898,extrinsic component of membrane; GO:0016021,integral component of membrane; GO:0009654,photosystem II oxygen evolving complex; GO:0005509,calcium ion binding; GO:0015979,photosynthesis; GO:0042549,photosystem II stabilization	Manganese-stabilising protein / photosystem II polypeptide
VIT_215s0046g00170	14.3	20.03	17.77	7.78	8.08	8.76	1029	1456	1337	580	738	678	0.485	-1.045	3.19541e-17	1.02724e-14	chr15	17211622	17213715	+	VIT_215s0046g00170	--	K09422 transcription factor MYB, plant | (RefSeq) MYBPA1; MYBPA1 protein (A)	MYBPA1 protein [Vitis vinifera]	RecName: Full=Transcription factor MYB3; AltName: Full=Myb-related protein 3; Short=AtMYB3;	SubName: Full=Uncharacterized protein {ECO:0000313|EMBL:CCB62554.1};	Transcription factor, Myb superfamily	GO:0005634,nucleus; GO:0003700,DNA-binding transcription factor activity; GO:0000981,DNA-binding transcription factor activity, RNA polymerase II-specific; GO:0043565,sequence-specific DNA binding; GO:0001135,RNA polymerase II transcription regulator recruiting activity; GO:0044212,transcription regulatory region DNA binding; GO:0030154,cell differentiation; GO:0009800,cinnamic acid biosynthetic …	Myb-like DNA-binding domain
VIT_216s0148g00290	2.49	2.59	2.66	1.2	1.63	1.83	181	190	202	54	150	143	0.484468	-1.04553	0.00153862	0.0216491	chr16	20274044	20277550	-	VIT_216s0148g00290	--	K04733 interleukin-1 receptor-associated kinase 4 [EC:2.7.11.1] | (RefSeq) LOW QUALITY PROTEIN: rust resistance kinase Lr10-like (A)	PREDICTED: LEAF RUST 10 DISEASE-RESISTANCE LOCUS RECEPTOR-LIKE PROTEIN KINASE-like 2.4 [Vitis vinifera]	RecName: Full=Rust resistance kinase Lr10 {ECO:0000312|EMBL:AAC49629.1}; EC=2.7.11.1; AltName: Full=Probable receptor-like serine/threonine-protein kinase LRK10; Flags: Precursor;	SubName: Full=Uncharacterized protein {ECO:0000313|EMBL:CCB59029.1};	--	GO:0016021,integral component of membrane; GO:0005886,plasma membrane; GO:0005524,ATP binding; GO:0004674,protein serine/threonine kinase activity	Wall-associated receptor kinase galacturonan-binding
VIT_206s0004g04470	73.99	72.45	87.55	55.52	50.45	42.7	7918	7831	9793	3690	6849	4914	0.484003	-1.04691	3.16394e-11	4.13866e-09	chr6	5417870	5421142	+	VIT_206s0004g04470	--	K03283 heat shock 70kDa protein 1/2/6/8 | (RefSeq) heat shock cognate 70 kDa protein 2-like (A)	PREDICTED: heat shock cognate 70 kDa protein 2 [Vitis vinifera]	RecName: Full=Heat shock cognate 70 kDa protein 2;	SubName: Full=Uncharacterized protein {ECO:0000313|EMBL:CCB43585.1};	Molecular chaperones HSP70/HSC70, HSP70 superfamily	GO:0005524,ATP binding	MreB/Mbl protein
VIT_203s0038g01960	3.42	4.4	4.56	1.65	2.33	1.84	150	195	209	75	130	87	0.484	-1.047	6.59467e-06	0.000236448	chr3	1362167	1363750	+	VIT_203s0038g01960	--	--	PREDICTED: uncharacterized protein LOC100257238 [Vitis vinifera]	--	SubName: Full=Uncharacterized protein {ECO:0000313|EMBL:CBI37912.3};	--	GO:0010374,stomatal complex development	Pollen proteins Ole e I like
VIT_218s0001g12690	63.11	86.87	73.46	40.52	39.73	42.17	2132	2964	2594	1417	1703	1532	0.483953	-1.04706	3.36969e-15	7.89049e-13	chr18	10844451	10845908	+	VIT_218s0001g12690	--	K23050 phenylcoumaran benzylic ether reductase [EC:1.3.1.-] | (RefSeq) IFRL4; isoflavone reductase-like protein 4 (A)	unnamed protein product, partial [Vitis vinifera]	RecName: Full=Isoflavone reductase homolog TP7 {ECO:0000305}; EC=1.3.1.- {ECO:0000269|PubMed:12369619}; AltName: Full=Phenylcoumaran benzylic ether reductase TP7 {ECO:0000305}; Short=NtPCBER {ECO:0000305}; AltName: Full=Protein TOBACCO PETAL 7 {ECO:0000305};	SubName: Full=Uncharacterized protein {ECO:0000313|EMBL:CBI19716.3};	--	GO:0050664,oxidoreductase activity, acting on NAD(P)H, oxygen as acceptor; GO:0009807,lignan biosynthetic process	short chain dehydrogenase
VIT_210s0003g00330	1.52	1.47	1.82	0.68	0.63	0.97	224	219	280	103	118	153	0.484	-1.048	1.65813e-06	7.29719e-05	chr10	1617486	1622082	+	VIT_210s0003g00330	--	K00924 kinase [EC:2.7.1.-] | (RefSeq) receptor-like protein kinase HSL1 (A)	PREDICTED: receptor-like protein kinase HSL1 [Vitis vinifera]	RecName: Full=Receptor-like protein kinase HSL1; EC=2.7.11.1; AltName: Full=Protein HAESA-LIKE1; Flags: Precursor;	SubName: Full=Uncharacterized protein {ECO:0000313|EMBL:CCB55627.1};	--	GO:0016021,integral component of membrane; GO:0005886,plasma membrane; GO:0005524,ATP binding; GO:0004674,protein serine/threonine kinase activity	Leucine Rich Repeat
VIT_209s0018g00240	7.18	10.44	13.32	5.48	6.38	4.96	858	1260	1664	678	967	637	0.482708	-1.05078	1.40887e-07	8.40317e-06	chr9	16094011	16097446	+	VIT_209s0018g00240	--	K18834 WRKY transcription factor 1 | (RefSeq) WRKY transcription factor 1-like (A)	probable WRKY transcription factor 40-like [Vitis vinifera]	RecName: Full=Probable WRKY transcription factor 40; AltName: Full=WRKY DNA-binding protein 40;	SubName: Full=Uncharacterized protein {ECO:0000313|EMBL:CCB49655.1};	--	GO:0005634,nucleus; GO:0003700,DNA-binding transcription factor activity; GO:0043565,sequence-specific DNA binding; GO:0044212,transcription regulatory region DNA binding; GO:0042742,defense response to bacterium; GO:0050832,defense response to fungus; GO:0045892,negative regulation of transcription, DNA-templated; GO:0031347,regulation of defense response; GO:0010200,response to chitin; GO:00022…	WRKY DNA -binding domain
VIT_202s0025g02020	1	1.86	2.05	1	0.8	0.91	87	163	186	90	88	85	0.482569	-1.05119	0.00345471	0.0404478	chr2	1827277	1830544	+	VIT_202s0025g02020	--	--	PREDICTED: protein ABIL2 isoform X8 [Vitis vinifera]	RecName: Full=Protein ABIL3; AltName: Full=Abl interactor-like protein 3; Short=AtABIL3;	SubName: Full=Uncharacterized protein {ECO:0000313|EMBL:CCB58272.1};	--	GO:0005737,cytoplasm; GO:0015630,microtubule cytoskeleton; GO:0048364,root development; GO:0010090,trichome morphogenesis	--
VIT_206s0061g01060	1.43	1.59	1.45	0.79	0.94	0.98	206	230	217	70.8	172	151	0.48245	-1.05155	0.000487604	0.00865143	chr6	18720855	18741404	-	VIT_206s0061g01060	--	K16075 magnesium transporter | (RefSeq) magnesium transporter MRS2-11, chloroplastic (A)	unnamed protein product, partial [Vitis vinifera]	RecName: Full=Magnesium transporter MRS2-A, chloroplastic; Flags: Precursor;	SubName: Full=Uncharacterized protein {ECO:0000313|EMBL:CCB44201.1};	Magnesium transporters: CorA family	GO:0009507,chloroplast; GO:0031969,chloroplast membrane; GO:0016021,integral component of membrane; GO:0015095,magnesium ion transmembrane transporter activity; GO:0010960,magnesium ion homeostasis; GO:0010117,photoprotection; GO:0010027,thylakoid membrane organization	CorA-like Mg2+ transporter protein
VIT_212s0059g01810	8.53	10.51	7.44	4.57	4.56	5.32	249	310	227	138	169	167	0.482443	-1.05157	2.44112e-05	0.000721206	chr12	6668607	6684305	-	VIT_212s0059g01810	--	K08902 photosystem II Psb27 protein | (RefSeq) photosystem II repair protein PSB27-H1, chloroplastic (A)	unnamed protein product, partial [Vitis vinifera]	RecName: Full=Photosystem II repair protein PSB27-H1, chloroplastic; Short=Psb27-H1; AltName: Full=Thylakoid lumenal protein PSB27-H1; Flags: Precursor;	SubName: Full=Uncharacterized protein {ECO:0000313|EMBL:CCB52013.1};	--	GO:0009507,chloroplast; GO:0009534,chloroplast thylakoid; GO:0009543,chloroplast thylakoid lumen; GO:0009535,chloroplast thylakoid membrane; GO:0009579,thylakoid; GO:0071484,cellular response to light intensity; GO:0010207,photosystem II assembly; GO:0010206,photosystem II repair	Photosystem II Pbs27
VIT_207s0129g00490	57.03	56.12	59.12	38.42	36.51	33.16	5678	5643	6152	2375.4	4611	3550	0.482408	-1.05167	5.72665e-18	2.04938e-15	chr7	15729189	15731964	+	VIT_207s0129g00490	--	K15333 tRNA guanosine-2'-O-methyltransferase [EC:2.1.1.34] | (RefSeq) uncharacterized protein LOC104224633 (A)	PREDICTED: subtilisin-like protease SBT1.7 [Vitis vinifera]	RecName: Full=Subtilisin-like protease SBT1.7 {ECO:0000303|PubMed:16193095}; EC=3.4.21.- {ECO:0000305}; AltName: Full=Cucumisin-like serine protease; AltName: Full=Subtilase subfamily 1 member 7 {ECO:0000303|PubMed:16193095}; Short=AtSBT1.7 {ECO:0000303|PubMed:16193095}; AltName: Full=Subtilisin-like serine protease 1 {ECO:0000303|PubMed:12702015}; Short=At-SLP1 {ECO:0000303|PubMed:12702015}; Fla…	SubName: Full=Uncharacterized protein {ECO:0000313|EMBL:CCB57761.1};	--	GO:0048046,apoplast; GO:0005618,cell wall; GO:0005576,extracellular region; GO:0009505,plant-type cell wall; GO:0004252,serine-type endopeptidase activity; GO:0080001,mucilage extrusion from seed coat; GO:0048359,mucilage metabolic process involved in seed coat development; GO:0010214,seed coat development	PA domain
VIT_213s0019g02820	8.85	5.73	7.13	3.94	3.31	3.03	228	149	192	105	108	84	0.482	-1.052	1.19923e-05	0.000397653	chr13	4036190	4036907	+	VIT_213s0019g02820	--	K13993 HSP20 family protein | (RefSeq) 18.2 kDa class I heat shock protein (A)	PREDICTED: 18.2 kDa class I heat shock protein [Vitis vinifera]	RecName: Full=18.2 kDa class I heat shock protein;	SubName: Full=Uncharacterized protein {ECO:0000313|EMBL:CCB56277.1};	Molecular chaperone (small heat-shock protein Hsp26/Hsp42)	GO:0005737,cytoplasm	CS domain
VIT_217s0000g04030	1.01	1.3	1.38	0.73	0.59	0.71	171	222	244	128	126	130	0.482261	-1.05212	8.39738e-05	0.0020238	chr17	4068913	4079012	+	VIT_217s0000g04030	--	K18729 protein angel | (RefSeq) carbon catabolite repressor protein 4 homolog 3 (A)	PREDICTED: carbon catabolite repressor protein 4 homolog 3 [Vitis vinifera]	RecName: Full=Carbon catabolite repressor protein 4 homolog 3; Short=CCR4 homolog 3; EC=3.1.13.4;	SubName: Full=Uncharacterized protein {ECO:0000313|EMBL:CBI15424.3};	Transcriptional effector CCR4-related protein	GO:0005737,cytoplasm; GO:0005634,nucleus; GO:0046872,metal ion binding; GO:0004535,poly(A)-specific ribonuclease activity; GO:0003723,RNA binding; GO:0006355,regulation of transcription, DNA-templated; GO:0006351,transcription, DNA-templated	Endonuclease/Exonuclease/phosphatase family
VIT_207s0005g04920	3.64	4.67	5.76	3.02	3.24	2.48	254	329	420	130.8	287	186	0.481595	-1.05411	0.000491511	0.00869636	chr7	8154158	8156828	-	VIT_207s0005g04920	--	K02693 photosystem I subunit IV | (RefSeq) photosystem I reaction center subunit IV B, chloroplastic (A)	PREDICTED: photosystem I reaction center subunit IV B, chloroplastic [Vitis vinifera]	RecName: Full=Photosystem I reaction center subunit IV, chloroplastic; Short=PSI-E; Flags: Precursor;	SubName: Full=Uncharacterized protein {ECO:0000313|EMBL:CCB60210.1};	--	GO:0009535,chloroplast thylakoid membrane; GO:0009538,photosystem I reaction center; GO:0051219,phosphoprotein binding; GO:0015979,photosynthesis	Photosystem I reaction centre subunit IV / PsaE
VIT_200s0203g00020	39.52	47.94	37.7	21.88	20.31	26.24	710	870	708	407	463	507	0.481469	-1.05449	4.82681e-09	4.10538e-07	chrUn	11855161	11855661	-	VIT_200s0203g00020	--	--	hypothetical protein VITISV_011095 [Vitis vinifera]	--	SubName: Full=Uncharacterized protein {ECO:0000313|EMBL:CCB62754.1};	--	--	Wound-induced protein
VIT_213s0019g03160	92.48	81.6	69.65	50.21	48.51	59.84	2242	1998	1765	1008	1044.4	1560	0.481252	-1.05513	2.00971e-06	8.58516e-05	chr13	4227250	4227937	+	VIT_213s0019g03160	--	K13993 HSP20 family protein | (RefSeq) 18.1 kDa class I heat shock protein (A)	PREDICTED: 18.1 kDa class I heat shock protein [Vitis vinifera]	RecName: Full=17.6 kDa class I heat shock protein 3; AltName: Full=17.6 kDa heat shock protein 3; Short=AtHsp17.6C;	SubName: Full=Uncharacterized protein {ECO:0000313|EMBL:CCB56246.1};	Molecular chaperone (small heat-shock protein Hsp26/Hsp42)	GO:0005737,cytoplasm	HSP20-like domain found in ArsA
VIT_211s0118g00810	3.9	3.19	4.81	2.77	2.46	2.29	190	157	245	84	152	120	0.481081	-1.05565	0.00370459	0.0424562	chr11	6630795	6634187	-	VIT_211s0118g00810	--	K03768 peptidyl-prolyl cis-trans isomerase B (cyclophilin B) [EC:5.2.1.8] | (RefSeq) peptidyl-prolyl cis-trans isomerase CYP28, chloroplastic (A)	hypothetical protein VITISV_029129 [Vitis vinifera]	RecName: Full=Peptidyl-prolyl cis-trans isomerase CYP28, chloroplastic; Short=PPIase CYP28; EC=5.2.1.8; AltName: Full=Cyclophilin of 28 kDa; AltName: Full=Cyclophilin-28; Flags: Precursor;	SubName: Full=Uncharacterized protein {ECO:0000313|EMBL:CAN80241.1};	Cyclophilin type peptidyl-prolyl cis-trans isomerase	GO:0009507,chloroplast; GO:0031977,thylakoid lumen; GO:0003755,peptidyl-prolyl cis-trans isomerase activity	Cyclophilin type peptidyl-prolyl cis-trans isomerase/CLD
VIT_210s0003g00470	28.58	31.41	22.13	16.56	16.65	17.45	1884	2091	1525	678	1392	1237	0.481018	-1.05584	5.30072e-08	3.49093e-06	chr10	1737194	1739231	-	VIT_210s0003g00470	--	K13262 isoflavone-7-O-methyltransferase [EC:2.1.1.150] | (RefSeq) trans-resveratrol di-O-methyltransferase (A)	PREDICTED: trans-resveratrol di-O-methyltransferase [Vitis vinifera]	RecName: Full=Trans-resveratrol di-O-methyltransferase; EC=2.1.1.240; AltName: Full=Resveratrol O-methyltransferase; Short=ROMT; Short=VvROMT;	SubName: Full=Uncharacterized protein {ECO:0000313|EMBL:CCB55637.1};	Hydroxyindole-O-methyltransferase and related SAM-dependent methyltransferases	GO:0008171,O-methyltransferase activity; GO:0046983,protein dimerization activity; GO:0102303,resveratrol 3,5-O-dimethyltransferase activity; GO:0008757,S-adenosylmethionine-dependent methyltransferase activity; GO:0019438,aromatic compound biosynthetic process	Methyltransferase domain
VIT_208s0007g08020	36.49	42.77	36.13	24.99	24.72	22.02	598	708	619	254.4	514	388	0.480582	-1.05715	3.82538e-07	2.04961e-05	chr8	21390403	21390859	+	VIT_208s0007g08020	--	--	unnamed protein product, partial [Vitis vinifera]	--	SubName: Full=Uncharacterized protein {ECO:0000313|EMBL:CCB55158.1};	--	GO:0016021,integral component of membrane	--
VIT_213s0064g00670	23.04	33.06	27.7	14.97	14.51	16.17	452	655	568	304	361	341	0.480478	-1.05746	2.86187e-08	2.01041e-06	chr13	22417729	22418275	+	VIT_213s0064g00670	--	--	PREDICTED: photosystem II 5 kDa protein, chloroplastic [Vitis vinifera]	RecName: Full=Photosystem II 5 kDa protein, chloroplastic; Short=PSII-T; AltName: Full=Light-regulated unknown 11 kDa protein; Flags: Precursor;	SubName: Full=Uncharacterized protein {ECO:0000313|EMBL:CAN66292.1};	--	GO:0009535,chloroplast thylakoid membrane; GO:0009523,photosystem II; GO:0015979,photosynthesis	--
VIT_207s0031g02200	26.06	31.19	34.13	18.88	19.69	17.93	1612	1949	2207	725.4	1545	1193	0.480361	-1.05781	3.47864e-11	4.45807e-09	chr7	18347895	18351179	-	VIT_207s0031g02200	--	K07088 uncharacterized protein | (RefSeq) protein PIN-LIKES 7 (A)	PREDICTED: protein PIN-LIKES 7 isoform X1 [Vitis vinifera]	RecName: Full=Protein PIN-LIKES 5 {ECO:0000303|PubMed:22504182}; AltName: Full=Auxin efflux carrier-like protein 5 {ECO:0000303|PubMed:22504182};	SubName: Full=Uncharacterized protein {ECO:0000313|EMBL:CBI21570.3};	Predicted membrane protein	GO:0005789,endoplasmic reticulum membrane; GO:0016021,integral component of membrane; GO:0010329,auxin efflux transmembrane transporter activity; GO:0010252,auxin homeostasis; GO:0009734,auxin-activated signaling pathway; GO:0010311,lateral root formation; GO:0040009,regulation of growth rate; GO:0009733,response to auxin	Membrane transport protein
VIT_216s0039g02550	26.39	23.67	22.59	13.8	17.24	18.55	1234	1118	1104	320.64	818.4	933	0.479639	-1.05998	5.33372e-05	0.00140117	chr16	2789619	2793746	+	VIT_216s0039g02550	--	--	PREDICTED: uncharacterized protein LOC100247770 isoform X1 [Vitis vinifera]	RecName: Full=Late embryogenesis abundant protein At5g17165;	SubName: Full=Uncharacterized protein {ECO:0000313|EMBL:CCB50620.1};	--	--	--
VIT_211s0016g05520	9	9.96	12.67	7.07	5.62	7.29	365	408	537	178.2	289	318	0.479511	-1.06036	0.000174403	0.00378046	chr11	4917049	4918465	-	VIT_211s0016g05520	--	K04733 interleukin-1 receptor-associated kinase 4 [EC:2.7.11.1] | (RefSeq) L-type lectin-domain containing receptor kinase VI.2-like isoform X1 (A)	PREDICTED: umecyanin [Vitis vinifera]	RecName: Full=Umecyanin {ECO:0000303|PubMed:5490233}; Short=UMC {ECO:0000303|PubMed:15631465};	SubName: Full=Uncharacterized protein {ECO:0000313|EMBL:CBI28218.3};	--	GO:0009055,electron transfer activity; GO:0046872,metal ion binding	Plastocyanin-like domain
VIT_207s0005g04130	4.94	4.26	5.48	2.61	3.45	2.76	201	175	233	66	178	121	0.479475	-1.06047	0.000922894	0.0145099	chr7	7226206	7228915	-	VIT_207s0005g04130	--	K20728 vegetative storage protein 2 | (RefSeq) vegetative storage protein 2-like (A)	PREDICTED: acid phosphatase 1 [Vitis vinifera]	RecName: Full=Stem 28 kDa glycoprotein; AltName: Full=Vegetative storage protein A; Flags: Precursor;	SubName: Full=Uncharacterized protein {ECO:0000313|EMBL:CBI37173.3};	--	GO:0045735,nutrient reservoir activity	HAD superfamily, subfamily IIIB (Acid phosphatase)
VIT_216s0013g01110	2.57	2.09	2.71	1.41	1.5	1.6	197	162	217	67.2	146	132	0.479444	-1.06056	0.00133893	0.019475	chr16	7011487	7025010	-	VIT_216s0013g01110	--	K09286 EREBP-like factor | (RefSeq) ethylene-responsive transcription factor 5 (A)	unnamed protein product, partial [Vitis vinifera]	RecName: Full=Ethylene-responsive transcription factor 5; AltName: Full=Ethylene-responsive element-binding factor 4; Short=EREBP-4; AltName: Full=Ethylene-responsive element-binding factor 5 homolog; AltName: Full=NtERF4;	SubName: Full=Uncharacterized protein {ECO:0000313|EMBL:CCB61213.1};	--	GO:0005634,nucleus; GO:0003677,DNA binding; GO:0003700,DNA-binding transcription factor activity; GO:0006952,defense response; GO:0009873,ethylene-activated signaling pathway; GO:0006351,transcription, DNA-templated	AP2 domain
VIT_216s0100g00990	5.02	5.54	7.23	2.71	3.97	3.87	279	311	420	93.6	280	231	0.478891	-1.06223	0.000228893	0.00470358	chr16	16466734	16468638	-	VIT_216s0100g00990	--	K00660 chalcone synthase [EC:2.3.1.74] | (RefSeq) StSy; stilbene synthase 2 (A)	PREDICTED: stilbene synthase 2 isoform X3 [Vitis vinifera]	RecName: Full=Stilbene synthase 2; EC=2.3.1.95; AltName: Full=PSV21; AltName: Full=Resveratrol synthase 2; AltName: Full=Trihydroxystilbene synthase 2; Short=StSy 2;	SubName: Full=Uncharacterized protein {ECO:0000313|EMBL:CCB56437.1};	--	GO:0005737,cytoplasm; GO:0050350,trihydroxystilbene synthase activity; GO:0009058,biosynthetic process; GO:0006952,defense response	FAE1/Type III polyketide synthase-like protein
VIT_205s0029g00880	1.24	1.34	1.64	1.06	0.71	0.54	124	135	172	110	90	58	0.478886	-1.06224	0.00217331	0.028507	chr5	16286360	16291430	-	VIT_205s0029g00880	--	K22038 volume-regulated anion channel | (RefSeq) TMV resistance protein N-like (A)	unnamed protein product, partial [Vitis vinifera]	RecName: Full=TMV resistance protein N;	SubName: Full=Uncharacterized protein {ECO:0000313|EMBL:CBI17246.3};	--	GO:0005737,cytoplasm; GO:0043531,ADP binding; GO:0005524,ATP binding; GO:0009626,plant-type hypersensitive response; GO:0007165,signal transduction	ATPase family associated with various cellular activities (AAA)
VIT_204s0008g05440	0.28	0.53	0.46	0.13	0.36	0.18	21	40	36	10	34	14	0.478351	-1.06386	0.100399	0.378907	chr4	4890491	4892653	-	VIT_204s0008g05440	--	K13434 pathogenesis-related genes transcriptional activator PTI6 | (RefSeq) pathogenesis-related genes transcriptional activator PTI6-like (A)	PREDICTED: ethylene-responsive transcription factor SHINE 2 [Vitis vinifera]	RecName: Full=Ethylene-responsive transcription factor SHINE 2;	SubName: Full=Uncharacterized protein {ECO:0000313|EMBL:CCB46802.1};	--	GO:0005634,nucleus; GO:0003677,DNA binding; GO:0003700,DNA-binding transcription factor activity; GO:0009873,ethylene-activated signaling pathway; GO:0006351,transcription, DNA-templated	AP2 domain
VIT_215s0046g01430	16.29	19.29	19.86	9.8	9.89	10.29	1611	1927	2053	1003	1241	1094	0.477625	-1.06605	4.55869e-19	1.80135e-16	chr15	18408061	18412370	-	VIT_215s0046g01430	--	K01792 glucose-6-phosphate 1-epimerase [EC:5.1.3.15] | (RefSeq) putative glucose-6-phosphate 1-epimerase (A)	PREDICTED: putative glucose-6-phosphate 1-epimerase [Vitis vinifera]	RecName: Full=Putative glucose-6-phosphate 1-epimerase {ECO:0000250|UniProtKB:Q03161}; EC=5.1.3.15 {ECO:0000250|UniProtKB:Q03161}; AltName: Full=Putative D-hexose-6-phosphate mutarotase {ECO:0000250|UniProtKB:Q03161}; AltName: Full=Putative apospory-associated protein C;	RecName: Full=Glucose-6-phosphate 1-epimerase {ECO:0000256|PIRNR:PIRNR016020}; EC=5.1.3.15 {ECO:0000256|PIRNR:PIRNR016020};	Uncharacterized enzymes related to aldose 1-epimerase	GO:0030246,carbohydrate binding; GO:0047938,glucose-6-phosphate 1-epimerase activity; GO:0005975,carbohydrate metabolic process	Aldose 1-epimerase
VIT_218s0001g05840	2.68	2.88	2.86	2.06	1.62	1.65	263	285	293	125.4	202	174	0.476956	-1.06807	0.000335403	0.00643234	chr18	4520464	4530232	+	VIT_218s0001g05840	--	K12741 heterogeneous nuclear ribonucleoprotein A1/A3 | (RefSeq) UBP1-associated protein 2C-like (A)	PREDICTED: RNA-binding protein 38 isoform X1 [Vitis vinifera]	RecName: Full=Probable RNA-binding protein ARP1; AltName: Full=ABA-regulated RNA-binding protein 1 {ECO:0000303|PubMed:23040517};	SubName: Full=Uncharacterized protein {ECO:0000313|EMBL:CBI19171.3};	Predicted RNA-binding protein SEB4 (RRM superfamily)	GO:0005634,nucleus; GO:0003729,mRNA binding; GO:0010029,regulation of seed germination; GO:0009737,response to abscisic acid; GO:0009651,response to salt stress; GO:0009414,response to water deprivation	RNA recognition motif
VIT_208s0007g08600	4.19	5.13	4.95	3.52	2.71	2.82	522	645	644	272.4	428	378	0.476378	-1.06982	8.84867e-06	0.000303915	chr8	21982168	21986409	-	VIT_208s0007g08600	--	--	unnamed protein product, partial [Vitis vinifera]	--	SubName: Full=Uncharacterized protein {ECO:0000313|EMBL:CBI29834.3};	--	--	--
VIT_218s0001g06170	23.27	20.38	27.53	17.01	14.89	12.82	962	851	1190	436.8	781	570	0.47627	-1.07015	1.22763e-06	5.69304e-05	chr18	4658419	4659571	+	VIT_218s0001g06170	--	K00020 3-hydroxyisobutyrate dehydrogenase [EC:1.1.1.31] | (RefSeq) 6-phosphogluconate dehydrogenase-like protein (A)	PREDICTED: protein EXORDIUM [Vitis vinifera]	RecName: Full=Protein EXORDIUM; Flags: Precursor;	SubName: Full=Uncharacterized protein {ECO:0000313|EMBL:CCB45591.1};	--	GO:0048046,apoplast; GO:0005618,cell wall; GO:0005615,extracellular space; GO:0005794,Golgi apparatus; GO:0009505,plant-type cell wall; GO:0009741,response to brassinosteroid	Phosphate-induced protein 1 conserved region
VIT_207s0005g03410	190.44	101.3	161.08	80.32	81.27	82.02	11774	6326	10410	5141	6375	5453	0.476156	-1.07049	0.00105067	0.0160451	chr7	6276314	6278943	-	VIT_207s0005g03410	--	K01569 oxalate decarboxylase [EC:4.1.1.2] | (RefSeq) hypothetical protein (A)	PREDICTED: legumin A [Vitis vinifera]	RecName: Full=11S globulin subunit beta; Contains: RecName: Full=11S globulin gamma chain; AltName: Full=11S globulin acidic chain; Contains: RecName: Full=11S globulin delta chain; AltName: Full=11S globulin basic chain; Flags: Precursor;	SubName: Full=Uncharacterized protein {ECO:0000313|EMBL:CCB60117.1};	--	GO:0046872,metal ion binding; GO:0045735,nutrient reservoir activity	Cupin domain
VIT_217s0000g03800	18.24	17.11	16.86	10.72	12.77	12.41	592	561	572	172.8	420.8	433	0.476104	-1.07065	0.000131709	0.00297042	chr17	3750874	3752948	+	VIT_217s0000g03800	--	--	PREDICTED: uncharacterized protein LOC100261000 [Vitis vinifera]	--	SubName: Full=Uncharacterized protein {ECO:0000313|EMBL:CCB43212.1};	--	GO:0016021,integral component of membrane	--
VIT_208s0040g02150	16.5	13.9	18.87	10.44	7.63	4.94	87	74	104	57	51	28	0.476	-1.071	0.00158902	0.0222397	chr8	13265573	13268250	+	VIT_208s0040g02150	--	--	--	--	SubName: Full=Uncharacterized protein {ECO:0000313|EMBL:CCB57057.1};	--	--	--
VIT_201s0137g00240	6.44	7.03	6.82	4.04	4.09	4.95	492	542	544	255.2	277.2	406	0.475741	-1.07175	1.81454e-05	0.000563278	chr1	6744439	6746776	+	VIT_201s0137g00240	--	K01728 pectate lyase [EC:4.2.2.2] | (RefSeq) probable pectate lyase 5 (A)	PREDICTED: probable pectate lyase 5 [Vitis vinifera]	RecName: Full=Probable pectate lyase 5; EC=4.2.2.2; Flags: Precursor;	RecName: Full=Pectate lyase {ECO:0000256|RuleBase:RU361123}; EC=4.2.2.2 {ECO:0000256|RuleBase:RU361123};	--	GO:0046872,metal ion binding; GO:0030570,pectate lyase activity; GO:0045490,pectin catabolic process	Right handed beta helix region
VIT_204s0008g01500	23.31	20.05	17.05	13.16	12.03	16.49	556	483	425	156	291.2	423	0.475519	-1.07242	0.00306363	0.0367074	chr4	1221915	1222579	-	VIT_204s0008g01500	--	K13993 HSP20 family protein | (RefSeq) 17.3 kDa class II heat shock protein (A)	PREDICTED: 17.3 kDa class II heat shock protein [Vitis vinifera]	RecName: Full=17.9 kDa class II heat shock protein;	SubName: Full=Uncharacterized protein {ECO:0000313|EMBL:CCB46584.1};	Molecular chaperone (small heat-shock protein Hsp26/Hsp42)	GO:0005737,cytoplasm	HSP20-like domain found in ArsA
VIT_206s0004g05680	46.47	51.98	48.14	31.43	32.64	37.18	2720	3073	2945	913.92	1939.2	2340	0.475452	-1.07263	6.81548e-08	4.30898e-06	chr6	6486745	6488453	+	VIT_206s0004g05680	--	K00799 glutathione S-transferase [EC:2.5.1.18] | (RefSeq) glutathione S-transferase U7 (A)	PREDICTED: glutathione S-transferase U7 [Vitis vinifera]	RecName: Full=Glutathione S-transferase U7; Short=AtGSTU7; EC=2.5.1.18; AltName: Full=GST class-tau member 7; AltName: Full=Glutathione S-transferase 25;	SubName: Full=Uncharacterized protein {ECO:0000313|EMBL:CAN73674.1};	Glutathione S-transferase	GO:0005737,cytoplasm; GO:0005829,cytosol; GO:0004364,glutathione transferase activity; GO:0006749,glutathione metabolic process; GO:0009751,response to salicylic acid; GO:0009407,toxin catabolic process	Glutathione S-transferase, C-terminal domain
VIT_204s0023g03240	16.03	20.31	16.39	10.39	10.52	11.24	1350	1728	1443	543.6	1124	1018	0.475222	-1.07333	7.3403e-10	7.36632e-08	chr4	19792521	19795355	-	VIT_204s0023g03240	--	K11341 YEATS domain-containing protein 4 | (RefSeq) transcription initiation factor TFIID subunit 14b (A)	PREDICTED: transcription initiation factor TFIID subunit 14b isoform X1 [Vitis vinifera]	RecName: Full=Transcription initiation factor TFIID subunit 14b {ECO:0000303|PubMed:15527982}; AltName: Full=GAS 41-like protein {ECO:0000303|PubMed:10913114}; AltName: Full=Protein AF-9 homolog a {ECO:0000303|PubMed:23017898}; AltName: Full=TBP-associated factor 14b {ECO:0000303|PubMed:15527982}; Short=AtTAF14b {ECO:0000303|PubMed:15527982};	SubName: Full=Uncharacterized protein {ECO:0000313|EMBL:CBI17388.3};	Transcription initiation factor IIF, auxiliary subunit	GO:0005737,cytoplasm; GO:0035267,NuA4 histone acetyltransferase complex; GO:0005634,nucleus; GO:0030154,cell differentiation; GO:0006281,DNA repair; GO:0009908,flower development; GO:0043981,histone H4-K5 acetylation; GO:0009909,regulation of flower development; GO:0090239,regulation of histone H4 acetylation; GO:2000028,regulation of photoperiodism, flowering; GO:0048510,regulation of timing of …	YEATS family
VIT_201s0011g04820	30.74	27.43	28.63	19.13	19.03	20.6	2036	1835	1982	1049.6	959.4	1467	0.475107	-1.07368	2.046e-08	1.4883e-06	chr1	4436465	4438311	+	VIT_201s0011g04820	--	K09509 DnaJ homolog subfamily B member 3 | (RefSeq) dnaJ homolog subfamily B member 3-like (A)	unnamed protein product, partial [Vitis vinifera]	RecName: Full=DnaJ protein ERDJ3B; AltName: Full=Chaperone protein dnaJ 19; Short=AtDjB19; Short=AtJ19; AltName: Full=Endoplasmic reticulum dnaJ domain-containing protein 3B; Short=AtERdj3B; AltName: Full=Protein SCJ1 homolog ERDJ3B; Flags: Precursor;	SubName: Full=Uncharacterized protein {ECO:0000313|EMBL:CCB50835.1};	Molecular chaperone (DnaJ superfamily)	GO:0005783,endoplasmic reticulum; GO:0005788,endoplasmic reticulum lumen; GO:0005886,plasma membrane; GO:0051082,unfolded protein binding; GO:0052033,pathogen-associated molecular pattern dependent induction by symbiont of host innate immune response; GO:0006457,protein folding	DnaJ domain
VIT_208s0007g03900	3.49	3.46	3.19	2.01	2.12	2.03	570	571	546	204.6	440	357	0.474973	-1.07408	1.33571e-07	8.04267e-06	chr8	17875489	17880310	-	VIT_208s0007g03900	--	K09419 heat shock transcription factor, other eukaryote | (RefSeq) heat stress transcription factor A-2e (A)	PREDICTED: heat stress transcription factor A-2e isoform X1 [Vitis vinifera]	RecName: Full=Heat stress transcription factor A-3; Short=AtHsfA3; AltName: Full=AtHsf-17;	SubName: Full=Uncharacterized protein {ECO:0000313|EMBL:CCB55400.1};	Heat shock transcription factor	GO:0005634,nucleus; GO:0003677,DNA binding; GO:0003700,DNA-binding transcription factor activity; GO:0043565,sequence-specific DNA binding; GO:0006355,regulation of transcription, DNA-templated; GO:0010200,response to chitin; GO:0009408,response to heat; GO:0006351,transcription, DNA-templated	TMCO5 family
VIT_205s0020g04040	2.11	2.17	2.42	1	1.18	1.79	169	175	202	49.8	120	154	0.474432	-1.07573	0.00341129	0.0400136	chr5	5717889	5721339	+	VIT_205s0020g04040	--	K08099 chlorophyllase [EC:3.1.1.14] | (RefSeq) chlorophyllase-2, chloroplastic (A)	PREDICTED: chlorophyllase-2, chloroplastic [Vitis vinifera]	RecName: Full=Chlorophyllase-2, chloroplastic; Short=AtCLH2; EC=3.1.1.14; AltName: Full=Chlorophyll-chlorophyllido hydrolase 2; Short=Chlase 2; Flags: Precursor;	SubName: Full=Uncharacterized protein {ECO:0000313|EMBL:CBI26305.3};	--	GO:0009507,chloroplast; GO:0031969,chloroplast membrane; GO:0047746,chlorophyllase activity; GO:0102293,pheophytinase b activity; GO:0015996,chlorophyll catabolic process	Putative esterase
VIT_209s0002g00690	18.8	23.68	23.58	13.07	13.74	13.38	1428	1817	1872	616.8	1324	1093	0.474309	-1.0761	1.25529e-11	1.76364e-09	chr9	460379	463783	+	VIT_209s0002g00690	--	K09509 DnaJ homolog subfamily B member 3 | (RefSeq) dnaJ homolog subfamily B member 6 isoform X1 (A)	PREDICTED: dnaJ homolog subfamily B member 6-A isoform X1 [Vitis vinifera]	RecName: Full=DnaJ protein P58IPK homolog A {ECO:0000305}; Short=OsP58A {ECO:0000303|PubMed:24153418}; AltName: Full=Chaperone protein dnaJ C16 {ECO:0000305}; Short=OsDjC16 {ECO:0000303|PubMed:23160806}; Flags: Precursor;	SubName: Full=Uncharacterized protein {ECO:0000313|EMBL:CCB59257.1};	Molecular chaperone (DnaJ superfamily)	GO:0005788,endoplasmic reticulum lumen	DnaJ domain
VIT_201s0011g05670	9.55	11.41	10.01	6.56	6.84	6.69	688	830	754	391.2	437.5	518	0.47419	-1.07646	5.50133e-07	2.83543e-05	chr1	5373635	5375963	-	VIT_201s0011g05670	--	K07766 diphosphoinositol-polyphosphate diphosphatase [EC:3.6.1.52] | (RefSeq) nudix hydrolase 18, mitochondrial (A)	PREDICTED: nudix hydrolase 18, mitochondrial [Vitis vinifera]	RecName: Full=Nudix hydrolase 18, mitochondrial; Short=AtNUDT18; EC=3.6.1.-; Flags: Precursor;	SubName: Full=Uncharacterized protein {ECO:0000313|EMBL:CBI26838.3};	Diadenosine and diphosphoinositol polyphosphate phosphohydrolase	GO:0005737,cytoplasm; GO:0005739,mitochondrion; GO:0005634,nucleus; GO:0016818,hydrolase activity, acting on acid anhydrides, in phosphorus-containing anhydrides; GO:0046872,metal ion binding	NUDIX domain
VIT_214s0030g00520	2.28	2.08	1.76	1.2	1.08	1	532	490	429	289	321	250	0.474156	-1.07657	2.78344e-08	1.96991e-06	chr14	4485583	4494395	+	VIT_214s0030g00520	--	K13459 disease resistance protein RPS2 | (RefSeq) disease resistance protein RPS2-like (A)	PREDICTED: uncharacterized protein LOC104881440 [Vitis vinifera]	RecName: Full=Probable disease resistance protein At4g27220;	SubName: Full=Uncharacterized protein {ECO:0000313|EMBL:CBI34310.3};	--	GO:0005886,plasma membrane; GO:0043531,ADP binding; GO:0005524,ATP binding; GO:0006952,defense response; GO:0007165,signal transduction	Leucine Rich repeats (2 copies)
VIT_218s0164g00030	2.71	4.57	4.53	1.43	1.83	2.19	90	153	157	49	77	78	0.474	-1.077	0.000201173	0.00428243	chr18	18213114	18214038	-	VIT_218s0164g00030	--	K02113 F-type H+-transporting ATPase subunit delta | (RefSeq) ATP synthase delta chain, chloroplastic (A)	PREDICTED: ATP synthase delta chain, chloroplastic [Vitis vinifera]	RecName: Full=ATP synthase delta chain, chloroplastic; AltName: Full=F-ATPase delta chain; Flags: Precursor;	SubName: Full=Uncharacterized protein {ECO:0000313|EMBL:CCB58826.1};	Mitochondrial F1F0-ATP synthase, subunit OSCP/ATP5	GO:0009535,chloroplast thylakoid membrane; GO:0045261,proton-transporting ATP synthase complex, catalytic core F(1); GO:0046933,proton-transporting ATP synthase activity, rotational mechanism; GO:0015986,ATP synthesis coupled proton transport	Spc19
VIT_207s0031g01275	21.85	34.73	23.41	16.3	16.88	20.34	756	1214	847	467.2	444.6	757	0.473923	-1.07728	0.000590724	0.0101396	chr7	17363200	17364164	-	VIT_207s0031g01275	--	--	hypothetical protein VITISV_024015 [Vitis vinifera]	--	SubName: Full=Uncharacterized protein {ECO:0000313|EMBL:CAN78486.1};	--	--	--
VIT_212s0028g01720	6.15	3.91	6.35	2.38	2.36	2.86	162	104	175	65	79	81	0.474	-1.078	6.84321e-05	0.00170559	chr12	2365523	2366986	+	VIT_212s0028g01720	--	--	PREDICTED: uncharacterized protein LOC100260838 [Vitis vinifera]	--	SubName: Full=Uncharacterized protein {ECO:0000313|EMBL:CCB47398.1};	--	--	Protein of unknown function (DUF1685)
VIT_218s0001g06150	78.92	78.91	92.86	52.78	56.68	53.31	3354	3387	4125	1857.6	2139.2	2436	0.473609	-1.07823	1.14895e-12	2.05586e-10	chr18	4652464	4653648	+	VIT_218s0001g06150	--	K00020 3-hydroxyisobutyrate dehydrogenase [EC:1.1.1.31] | (RefSeq) 6-phosphogluconate dehydrogenase-like protein (A)	PREDICTED: protein EXORDIUM [Vitis vinifera]	RecName: Full=Protein EXORDIUM; Flags: Precursor;	SubName: Full=Uncharacterized protein {ECO:0000313|EMBL:CAN68978.1};	--	GO:0048046,apoplast; GO:0005618,cell wall; GO:0005615,extracellular space; GO:0005794,Golgi apparatus; GO:0009505,plant-type cell wall; GO:0009741,response to brassinosteroid	Phosphate-induced protein 1 conserved region
VIT_217s0000g08290	10.53	12.18	13.01	6.96	8.16	7.95	653	763	843	357.6	449.4	530	0.473484	-1.07861	1.5462e-06	6.93303e-05	chr17	9360740	9362968	-	VIT_217s0000g08290	--	K20043 clathrin coat assembly protein AP180 | (RefSeq) putative clathrin assembly protein At5g35200 (A)	PREDICTED: dof zinc finger protein DOF5.6 [Vitis vinifera]	RecName: Full=Dof zinc finger protein DOF5.6; Short=AtDOF5.6;	SubName: Full=Uncharacterized protein {ECO:0000313|EMBL:CCB42984.1};	--	GO:0005634,nucleus; GO:0003677,DNA binding; GO:0003700,DNA-binding transcription factor activity; GO:0046872,metal ion binding; GO:0010087,phloem or xylem histogenesis; GO:0045893,positive regulation of transcription, DNA-templated; GO:0010067,procambium histogenesis; GO:0006355,regulation of transcription, DNA-templated; GO:0006351,transcription, DNA-templated	Dof domain, zinc finger
VIT_201s0026g00880	2.82	3.23	2.48	1.48	1.57	1.5	140	162	129	76	99	80	0.473318	-1.07912	0.00030389	0.00597912	chr1	9773170	9774555	-	VIT_201s0026g00880	--	K03362 F-box and WD-40 domain protein 1/11 | (RefSeq) protein JINGUBANG-like (A)	PREDICTED: uncharacterized protein LOC100260428 [Vitis vinifera]	RecName: Full=Protein JINGUBANG {ECO:0000303|PubMed:27468890};	SubName: Full=Uncharacterized protein {ECO:0000313|EMBL:CCB56625.1};	FOG: WD40 repeat	GO:0005737,cytoplasm; GO:0005634,nucleus; GO:0009846,pollen germination	Nucleoporin Nup120/160
VIT_204s0008g02670	4.45	5.81	4.68	3.4	3.05	2.81	355	468	390	168.6	308	241	0.473273	-1.07926	3.79146e-05	0.00104373	chr4	2199096	2209269	+	VIT_204s0008g02670	--	K01669 deoxyribodipyrimidine photo-lyase [EC:4.1.99.3] | (RefSeq) cryptochrome DASH, chloroplastic/mitochondrial (A)	PREDICTED: cryptochrome DASH, chloroplastic/mitochondrial [Vitis vinifera]	RecName: Full=Cryptochrome DASH, chloroplastic/mitochondrial {ECO:0000303|PubMed:16876787}; AltName: Full=Cryptochrome-3 {ECO:0000303|PubMed:16876787}; AltName: Full=Protein CRY-DASH {ECO:0000303|PubMed:16876787}; Flags: Precursor;	SubName: Full=Uncharacterized protein {ECO:0000313|EMBL:CBI20785.3};	Deoxyribodipyrimidine photolyase/cryptochrome	GO:0009507,chloroplast; GO:0005739,mitochondrion; GO:0003677,DNA binding; GO:0003913,DNA photolyase activity; GO:0006281,DNA repair; GO:0018298,protein-chromophore linkage	Creatinine amidohydrolase
VIT_213s0019g03350	20.4	27.36	28.36	16.83	16.18	16.41	1412	1913	2052	964.8	994.7	1221	0.473201	-1.07948	1.00094e-07	6.14397e-06	chr13	4388813	4392217	+	VIT_213s0019g03350	--	K01100 sedoheptulose-bisphosphatase [EC:3.1.3.37] | (RefSeq) sedoheptulose-1,7-bisphosphatase, chloroplastic (A)	PREDICTED: sedoheptulose-1,7-bisphosphatase, chloroplastic [Vitis vinifera]	RecName: Full=Sedoheptulose-1,7-bisphosphatase, chloroplastic; EC=3.1.3.37; AltName: Full=SED(1,7)P2ase; AltName: Full=Sedoheptulose bisphosphatase; Short=SBPase; Flags: Precursor;	SubName: Full=Uncharacterized protein {ECO:0000313|EMBL:CBI31540.3};	Fructose-1,6-bisphosphatase	GO:0009507,chloroplast; GO:0046872,metal ion binding; GO:0050278,sedoheptulose-bisphosphatase activity; GO:0019253,reductive pentose-phosphate cycle	Fructose-1-6-bisphosphatase, N-terminal domain
VIT_204s0023g00720	1.16	1.46	1.84	0.76	0.85	0.77	99	126	164	67	92	71	0.473008	-1.08006	0.000987403	0.0153419	chr4	17091758	17095296	+	VIT_204s0023g00720	--	--	PREDICTED: uncharacterized protein LOC100263239 [Vitis vinifera]	--	SubName: Full=Uncharacterized protein {ECO:0000313|EMBL:CCB44503.1};	--	GO:0016021,integral component of membrane	Uncharacterized conserved protein (DUF2358)
VIT_209s0002g05490	0.39	0.85	0.63	0.27	0.32	0.26	60	133	102	44	63	44	0.473	-1.081	0.00121895	0.0181332	chr9	5216536	5223507	-	VIT_209s0002g05490	--	K05681 ATP-binding cassette, subfamily G (WHITE), member 2 | (RefSeq) ATP-binding cassette superfamily (A)	unnamed protein product, partial [Vitis vinifera]	RecName: Full=Pleiotropic drug resistance protein 1; AltName: Full=NtPDR1;	SubName: Full=Uncharacterized protein {ECO:0000313|EMBL:CCB59532.1};	Pleiotropic drug resistance proteins (PDR1-15), ABC superfamily	GO:0016021,integral component of membrane; GO:0005524,ATP binding; GO:0016887,ATPase activity	AAA domain
VIT_200s0429g00040	8.12	8.65	8.61	4.49	4.99	5.72	459	494	509	157.8	358	348	0.472668	-1.0811	1.23432e-06	5.7101e-05	chrUn	28780930	28782604	+	VIT_200s0429g00040	--	K01381 saccharopepsin [EC:3.4.23.25] | (RefSeq) protein ASPARTIC PROTEASE IN GUARD CELL 1-like (A)	PREDICTED: aspartyl protease family protein At5g10770 [Vitis vinifera]	RecName: Full=Aspartyl protease family protein At5g10770; EC=3.4.23.- {ECO:0000305}; Flags: Precursor;	SubName: Full=Uncharacterized protein {ECO:0000313|EMBL:CCB52432.1}; Flags: Fragment;	Aspartyl protease	GO:0031225,anchored component of membrane; GO:0005886,plasma membrane; GO:0004190,aspartic-type endopeptidase activity; GO:0030163,protein catabolic process; GO:0006508,proteolysis	Xylanase inhibitor C-terminal
VIT_216s0050g00570	13.44	13.11	12.81	8.59	8.78	9.18	1093	1077	1089	578.4	543.6	803	0.472538	-1.0815	1.66274e-07	9.67398e-06	chr16	17512715	17522262	-	VIT_216s0050g00570	--	K19882 O-palmitoleoyl-L-serine hydrolase [EC:3.1.1.98] | (RefSeq) pectin acetylesterase 9 (A)	PREDICTED: pectin acetylesterase 9 isoform X1 [Vitis vinifera]	RecName: Full=Pectin acetylesterase 9 {ECO:0000303|PubMed:25115560}; EC=3.1.1.- {ECO:0000305}; Flags: Precursor;	RecName: Full=Pectin acetylesterase {ECO:0000256|RuleBase:RU363114}; EC=3.1.1.- {ECO:0000256|RuleBase:RU363114};	Pectin acetylesterase and similar proteins	GO:0005576,extracellular region; GO:0009505,plant-type cell wall; GO:0052793,pectin acetylesterase activity; GO:0071555,cell wall organization	Pectinacetylesterase
VIT_210s0003g02190	3.41	3.05	3.38	2.17	1.9	2	312	282	323	123.6	221	197	0.472497	-1.08162	6.88799e-05	0.00171317	chr10	3960994	3964256	+	VIT_210s0003g02190	--	K15382 solute carrier family 50 (sugar transporter) | (RefSeq) bidirectional sugar transporter SWEET2a (A)	PREDICTED: bidirectional sugar transporter SWEET2a [Vitis vinifera]	RecName: Full=Bidirectional sugar transporter SWEET2a; Short=OsSWEET2a; Flags: Precursor;	RecName: Full=Bidirectional sugar transporter SWEET {ECO:0000256|RuleBase:RU910715};	Multitransmembrane protein	GO:0016021,integral component of membrane; GO:0005887,integral component of plasma membrane; GO:0051119,sugar transmembrane transporter activity; GO:0008643,carbohydrate transport	Sugar efflux transporter for intercellular exchange
VIT_213s0084g00160	24.81	27.56	28.36	16.94	17.81	19.54	1112	1248	1329	628.8	607.8	942	0.472453	-1.08176	2.16907e-07	1.24292e-05	chr13	18837849	18841607	+	VIT_213s0084g00160	--	--	PREDICTED: uncharacterized protein LOC100259089 [Vitis vinifera]	RecName: Full=Protein MAINTENANCE OF PSII UNDER HIGH LIGHT 1 {ECO:0000303|PubMed:25846821};	SubName: Full=Uncharacterized protein {ECO:0000313|EMBL:CCB58616.1};	--	GO:0009507,chloroplast; GO:0009535,chloroplast thylakoid membrane; GO:0016021,integral component of membrane; GO:0009579,thylakoid; GO:0061635,regulation of protein complex stability; GO:0009735,response to cytokinin	--
VIT_214s0066g01820	6.09	4.21	6.64	3.37	3.77	3.09	328	229	374	112.8	258	179	0.472438	-1.0818	0.000382685	0.00717941	chr14	28139358	28141121	+	VIT_214s0066g01820	--	K18875 enhanced disease susceptibility 1 protein | (RefSeq) protein EDS1-like (A)	PREDICTED: senescence-associated carboxylesterase 101, partial [Vitis vinifera]	RecName: Full=Senescence-associated carboxylesterase 101; EC=3.1.1.1; Flags: Precursor;	SubName: Full=Uncharacterized protein {ECO:0000313|EMBL:CCB58543.1};	--	GO:0005737,cytoplasm; GO:0016021,integral component of membrane; GO:0005634,nucleus; GO:0052689,carboxylic ester hydrolase activity; GO:0007568,aging; GO:0006952,defense response; GO:0016042,lipid catabolic process; GO:1900426,positive regulation of defense response to bacterium; GO:1902290,positive regulation of defense response to oomycetes; GO:0002230,positive regulation of defense response to…	Lipase (class 3)
VIT_212s0028g01740	2.02	3.46	2.99	1.24	1.64	2.09	162	281	251	61.8	167	181	0.472392	-1.08194	0.00260498	0.0327427	chr12	2373356	2379495	-	VIT_212s0028g01740	--	K05337 ferredoxin | (RefSeq) predicted protein (A)	PREDICTED: uncharacterized protein LOC100260760 [Vitis vinifera]	RecName: Full=Chaperone protein dnaJ C76, chloroplastic {ECO:0000305}; Short=atDjC76 {ECO:0000303|PubMed:23894646}; AltName: Full=AtDjC17 {ECO:0000303|PubMed:25339971}; AltName: Full=AtJ17 {ECO:0000305}; Flags: Precursor;	SubName: Full=Uncharacterized protein {ECO:0000313|EMBL:CBI22017.3};	Molecular chaperone (DnaJ superfamily)	GO:0009507,chloroplast	4Fe-4S dicluster domain
VIT_210s0003g03810	11.18	12.12	13.97	6.76	7.19	5.88	728	797	951	456	594	412	0.472375	-1.082	1.8597e-12	3.1215e-10	chr10	6481243	6483409	+	VIT_210s0003g03810	--	--	PREDICTED: protein TIFY 5A [Vitis vinifera]	RecName: Full=Protein TIFY 5A {ECO:0000303|PubMed:17499004}; AltName: Full=Jasmonate ZIM domain-containing protein 8 {ECO:0000303|PubMed:17637675};	SubName: Full=Uncharacterized protein {ECO:0000313|EMBL:CBI30921.3};	--	GO:0005634,nucleus; GO:0003714,transcription corepressor activity; GO:0006952,defense response; GO:1903507,negative regulation of nucleic acid-templated transcription; GO:0031347,regulation of defense response; GO:2000022,regulation of jasmonic acid mediated signaling pathway; GO:0006355,regulation of transcription, DNA-templated; GO:0009611,response to wounding; GO:0006351,transcription, DNA-tem…	Divergent CCT motif
VIT_209s0002g04470	6.59	7.37	8.76	4.21	3.51	4.53	77	87	107	51	52	57	0.472325	-1.08215	0.00445205	0.0483355	chr9	4065357	4065774	-	VIT_209s0002g04470	--	--	unnamed protein product, partial [Vitis vinifera]	--	SubName: Full=Uncharacterized protein {ECO:0000313|EMBL:CBI36140.3};	--	GO:0016021,integral component of membrane	--
VIT_201s0011g04290	6.08	8.42	7.87	4.05	3.93	3.99	255	357	345	176	209	180	0.472309	-1.0822	8.67214e-07	4.23929e-05	chr1	3887271	3888440	-	VIT_201s0011g04290	--	K04733 interleukin-1 receptor-associated kinase 4 [EC:2.7.11.1] | (RefSeq) rust resistance kinase Lr10-like (A)	PREDICTED: rust resistance kinase Lr10-like [Vitis vinifera]	RecName: Full=Rust resistance kinase Lr10 {ECO:0000312|EMBL:AAC49629.1}; EC=2.7.11.1; AltName: Full=Probable receptor-like serine/threonine-protein kinase LRK10; Flags: Precursor;	SubName: Full=Uncharacterized protein {ECO:0000313|EMBL:CCB50868.1};	--	GO:0016021,integral component of membrane; GO:0005886,plasma membrane; GO:0005524,ATP binding; GO:0004674,protein serine/threonine kinase activity	Protein tyrosine kinase
VIT_213s0067g02181	128.59	130.11	128.48	79.33	90.63	80.47	2684	2743	2803	1371.2	1680	1806	0.472146	-1.0827	1.04251e-12	1.88317e-10	chr13	1229240	1230125	-	VIT_213s0067g02181	--	--	unnamed protein product, partial [Vitis vinifera]	RecName: Full=Wound-induced protein 1;	SubName: Full=Uncharacterized protein {ECO:0000313|EMBL:CCB49818.1};	--	--	Domain of unknown function (DUF4440)
VIT_217s0000g04470	8.93	10.83	12.21	5.71	7.22	6.1	361	442	516	143.4	370	265	0.472115	-1.08279	7.99004e-06	0.000280124	chr17	4716232	4718790	+	VIT_217s0000g04470	--	--	--	--	SubName: Full=Uncharacterized protein {ECO:0000313|EMBL:CCB43175.1};	--	--	--
VIT_218s0122g01170	7.62	7.82	8.67	5.68	4.7	5.79	502	520	597	309.6	235.8	410	0.472094	-1.08285	8.27858e-05	0.0020028	chr18	802997	806128	+	VIT_218s0122g01170	--	K05894 12-oxophytodienoic acid reductase [EC:1.3.1.42] | (RefSeq) 12-oxophytodienoate reductase 2 (A)	PREDICTED: 12-oxophytodienoate reductase 2 [Vitis vinifera]	RecName: Full=12-oxophytodienoate reductase 2; EC=1.3.1.42; AltName: Full=12-oxophytodienoate-10,11-reductase 2; Short=AtOPR2; Short=OPDA-reductase 2;	SubName: Full=Uncharacterized protein {ECO:0000313|EMBL:CCB62655.1};	NADH:flavin oxidoreductase/12-oxophytodienoate reductase	GO:0005737,cytoplasm; GO:0005622,intracellular; GO:0016629,12-oxophytodienoate reductase activity; GO:0010181,FMN binding; GO:0055114,oxidation-reduction process; GO:0031408,oxylipin biosynthetic process; GO:0009611,response to wounding	NADH:flavin oxidoreductase / NADH oxidase family
VIT_210s0003g01490	10.89	10.08	11.62	6.56	6.85	6.35	838	783	934	313.2	669	525	0.471922	-1.08338	8.99522e-10	8.84002e-08	chr10	2894734	2902673	+	VIT_210s0003g01490	--	K04733 interleukin-1 receptor-associated kinase 4 [EC:2.7.11.1] | (RefSeq) protein NSP-INTERACTING KINASE 2 (A)	PREDICTED: probable LRR receptor-like serine/threonine-protein kinase At5g45780 isoform X1 [Vitis vinifera]	RecName: Full=Probable LRR receptor-like serine/threonine-protein kinase At5g45780; EC=2.7.11.1; Flags: Precursor;	SubName: Full=Uncharacterized protein {ECO:0000313|EMBL:CBI30706.3};	--	GO:0016021,integral component of membrane; GO:0005886,plasma membrane; GO:0005524,ATP binding; GO:0004675,transmembrane receptor protein serine/threonine kinase activity; GO:0007166,cell surface receptor signaling pathway; GO:0006468,protein phosphorylation	Fungal protein kinase
VIT_215s0048g00370	1.55	1.82	2.15	0.95	1.24	0.72	173	205	251	110	175	86	0.47186	-1.08357	0.000125619	0.00285002	chr15	14506481	14510824	-	VIT_215s0048g00370	--	K00615 transketolase [EC:2.2.1.1] | (RefSeq) transketolase, chloroplastic (A)	PREDICTED: transketolase, chloroplastic [Vitis vinifera]	RecName: Full=Transketolase-2, chloroplastic; Short=TK; EC=2.2.1.1; Flags: Precursor;	SubName: Full=Uncharacterized protein {ECO:0000313|EMBL:CCB61415.1};	Transketolase	GO:0009507,chloroplast; GO:0009570,chloroplast stroma; GO:0009535,chloroplast thylakoid membrane; GO:0009536,plastid; GO:0046872,metal ion binding; GO:0004802,transketolase activity; GO:0019253,reductive pentose-phosphate cycle; GO:0046686,response to cadmium ion	1-deoxy-D-xylulose-5-phosphate synthase
VIT_204s0069g01150	9.39	10.5	9.12	6.22	5.14	4.14	331	374	336	227	230	157	0.471854	-1.08359	9.79805e-07	4.6811e-05	chr4	9841491	9842587	+	VIT_204s0069g01150	--	K14432 ABA responsive element binding factor | (RefSeq) ABSCISIC ACID-INSENSITIVE 5-like protein 2 (A)	unnamed protein product, partial [Vitis vinifera]	RecName: Full=ABSCISIC ACID-INSENSITIVE 5-like protein 2; AltName: Full=ABA-responsive element-binding protein 3; AltName: Full=Dc3 promoter-binding factor 3; Short=AtDPBF3; AltName: Full=bZIP transcription factor 66; Short=AtbZIP66;	SubName: Full=Uncharacterized protein {ECO:0000313|EMBL:CBI24032.3};	--	GO:0005634,nucleus; GO:0003700,DNA-binding transcription factor activity; GO:0043565,sequence-specific DNA binding; GO:0009738,abscisic acid-activated signaling pathway; GO:0009737,response to abscisic acid; GO:0006351,transcription, DNA-templated	Basic region leucine zipper
VIT_201s0011g02080	7.2	8.42	8.26	4.97	4.26	5.45	397	469	476	170.4	298	323	0.471773	-1.08383	1.10211e-05	0.000369977	chr1	1764011	1765733	+	VIT_201s0011g02080	--	--	PREDICTED: uncharacterized protein LOC104878994 [Vitis vinifera]	RecName: Full=Uncharacterized protein At5g23160;	SubName: Full=Uncharacterized protein {ECO:0000313|EMBL:CCB50991.1};	--	GO:0016021,integral component of membrane	--
VIT_205s0049g00780	30.28	40.63	34.25	22.27	23.9	21.85	884	1198	1045	538.4	619.5	686	0.471736	-1.08395	5.35661e-07	2.77592e-05	chr5	7797142	7797955	-	VIT_205s0049g00780	--	--	unnamed protein product, partial [Vitis vinifera]	--	SubName: Full=Uncharacterized protein {ECO:0000313|EMBL:CCB48567.1};	--	--	--
VIT_206s0004g06170	4.44	5.51	4.84	3.24	3.24	2.56	263	330	300	119.4	244	163	0.471579	-1.08443	0.000125273	0.00284557	chr6	6961068	6966737	-	VIT_206s0004g06170	--	--	PREDICTED: uncharacterized protein LOC100265554 [Vitis vinifera]	--	SubName: Full=Uncharacterized protein {ECO:0000313|EMBL:CCB43497.1};	--	--	Thylakoid soluble phosphoprotein TSP9
VIT_201s0010g00020	5.86	5.41	8.68	4.08	3.99	4.12	560	522	866	241.8	483	423	0.471376	-1.08505	2.33433e-05	0.000696151	chr1	14353746	14357014	-	VIT_201s0010g00020	--	K01246 DNA-3-methyladenine glycosylase I [EC:3.2.2.20] | (RefSeq) uncharacterized LOC100256507 (A)	PREDICTED: uncharacterized protein LOC100256507 [Vitis vinifera]	--	SubName: Full=Uncharacterized protein {ECO:0000313|EMBL:CBI27376.3};	--	GO:0008725,DNA-3-methyladenine glycosylase activity; GO:0006284,base-excision repair	Methyladenine glycosylase
VIT_203s0091g01050	35.31	35.95	34.46	23.92	23.14	24.18	3123	3211	3185	1752	1557.6	2299	0.47136	-1.0851	5.67244e-12	8.67655e-10	chr3	7652339	7661345	+	VIT_203s0091g01050	--	K14611 solute carrier family 23 (nucleobase transporter), member 1/2 | (RefSeq) nucleobase-ascorbate transporter 4 (A)	PREDICTED: nucleobase-ascorbate transporter 4 [Vitis vinifera]	RecName: Full=Nucleobase-ascorbate transporter 4; Short=AtNAT4; Short=AtPER;	SubName: Full=Uncharacterized protein {ECO:0000313|EMBL:CBI22436.3};	Xanthine/uracil transporters	GO:0016021,integral component of membrane; GO:0022857,transmembrane transporter activity	Permease family
VIT_209s0002g05000	2.11	2.23	2.63	1.68	1.55	1.09	289	308	376	142.8	270	160	0.470956	-1.08634	0.000372388	0.00702097	chr9	4631791	4636308	+	VIT_209s0002g05000	--	K13459 disease resistance protein RPS2 | (RefSeq) probable disease resistance protein At5g63020 (A)	PREDICTED: probable disease resistance protein At1g61300 isoform X1 [Vitis vinifera]	RecName: Full=Disease resistance protein SUMM2 {ECO:0000305}; AltName: Full=Disease resistance protein At1g12280 {ECO:0000305}; AltName: Full=Protein SUPPRESSOR OF MKK1 MKK2 2 {ECO:0000303|PubMed:22423965};	SubName: Full=Uncharacterized protein {ECO:0000313|EMBL:CAN70524.1};	Apoptotic ATPase	GO:0005886,plasma membrane; GO:0043531,ADP binding; GO:0005524,ATP binding; GO:0006952,defense response; GO:0007165,signal transduction	Leucine rich repeat
VIT_208s0007g01650	4.43	5.4	5.23	3.49	2.55	3.39	454	559	560	222	331	373	0.470947	-1.08636	2.91048e-05	0.000825157	chr8	15736028	15740374	-	VIT_208s0007g01650	--	K23280 rhamnogalacturonan I rhamnosyltransferase [EC:2.4.1.351] | (RefSeq) hypothetical protein (A)	PREDICTED: uncharacterized protein At1g04910 [Vitis vinifera]	RecName: Full=O-fucosyltransferase 19 {ECO:0000305}; Short=O-FucT-19 {ECO:0000305}; EC=2.4.1.- {ECO:0000305}; AltName: Full=O-fucosyltransferase family protein {ECO:0000305};	SubName: Full=Uncharacterized protein {ECO:0000313|EMBL:CCB55521.1};	--	GO:0005737,cytoplasm; GO:0016021,integral component of membrane; GO:0016757,transferase activity, transferring glycosyl groups; GO:0006004,fucose metabolic process; GO:0006486,protein glycosylation	GDP-fucose protein O-fucosyltransferase
VIT_209s0002g06260	1.66	1.84	1.9	0.91	0.7	1.3	202	227	242	115	109	171	0.470939	-1.08639	0.00026007	0.00526441	chr9	6189627	6193116	+	VIT_209s0002g06260	--	K13459 disease resistance protein RPS2 | (RefSeq) probable disease resistance protein At5g63020 (A)	PREDICTED: probable disease resistance protein At5g63020 isoform X2 [Vitis vinifera]	RecName: Full=Probable disease resistance protein At5g63020; AltName: Full=pNd11;	SubName: Full=Uncharacterized protein {ECO:0000313|EMBL:CCB59572.1};	Apoptotic ATPase	GO:0005886,plasma membrane; GO:0043531,ADP binding; GO:0005524,ATP binding; GO:0006952,defense response; GO:0007165,signal transduction	AAA ATPase domain
VIT_218s0001g04150	23.09	22.71	23.73	15.5	15.86	16.63	1537	1527	1651	512.64	1071.2	1190	0.470641	-1.0873	2.8018e-08	1.97553e-06	chr18	3732776	3738425	-	VIT_218s0001g04150	--	K20855 beta-1,3-galactosyltransferase 1/2/3/4/5/7/8 [EC:2.4.1.-] | (RefSeq) beta-1,3-galactosyltransferase 7 (A)	PREDICTED: beta-1,3-galactosyltransferase 7 [Vitis vinifera]	RecName: Full=Beta-1,3-galactosyltransferase 7; EC=2.4.1.-;	RecName: Full=Hexosyltransferase {ECO:0000256|RuleBase:RU363063}; EC=2.4.1.- {ECO:0000256|RuleBase:RU363063};	Galactosyltransferases	GO:0005794,Golgi apparatus; GO:0000139,Golgi membrane; GO:0016021,integral component of membrane; GO:0048531,beta-1,3-galactosyltransferase activity; GO:0006486,protein glycosylation	Fringe-like
VIT_210s0116g00560	8.38	10.4	14.61	4.66	6.15	4.48	466	584	849	268	434	268	0.471	-1.088	2.12781e-09	1.93102e-07	chr10_random	252242	253791	+	VIT_210s0116g00560	--	K00422 polyphenol oxidase [EC:1.10.3.1] | (RefSeq) PPO, GPO1; polyphenol oxidase (A)	unnamed protein product, partial [Vitis vinifera]	RecName: Full=Polyphenol oxidase, chloroplastic; Short=PPO; EC=1.10.3.1; AltName: Full=Catechol oxidase; Flags: Precursor;	SubName: Full=Uncharacterized protein {ECO:0000313|EMBL:CBI25830.3};	--	GO:0009543,chloroplast thylakoid lumen; GO:0004097,catechol oxidase activity; GO:0046872,metal ion binding; GO:0046148,pigment biosynthetic process	Common central domain of tyrosinase
VIT_204s0008g04480	136.66	165.73	159.16	104.05	93.99	86.22	27617	33828	33619	13059.6	24098	18736	0.470366	-1.08814	2.75548e-16	7.68576e-14	chr4	3852368	3862456	+	VIT_204s0008g04480	--	K10144 RING finger and CHY zinc finger domain-containing protein 1 [EC:2.3.2.27] | (RefSeq) RING finger and CHY zinc finger domain-containing protein 1-like (A)	PREDICTED: E3 ubiquitin-protein ligase MIEL1 [Vitis vinifera]	RecName: Full=Probable E3 ubiquitin-protein ligase RZFP34 {ECO:0000305}; EC=2.3.2.27 {ECO:0000305}; AltName: Full=OsRFP1 {ECO:0000303|Ref.1}; AltName: Full=RING zinc-finger protein 34 {ECO:0000303|PubMed:25002225}; Short=OsRZFP34 {ECO:0000303|PubMed:25002225};	SubName: Full=Uncharacterized protein {ECO:0000313|EMBL:CAN68688.1};	Zn-finger protein	GO:0005634,nucleus; GO:0016740,transferase activity; GO:0008270,zinc ion binding; GO:0016567,protein ubiquitination	RING/Ubox like zinc-binding domain
VIT_208s0007g08540	5.06	4.51	6.95	3.59	3.6	2.9	937	844	1346	413.4	847	578	0.470329	-1.08826	2.72856e-06	0.000111777	chr8	21935725	21941842	-	VIT_208s0007g08540	--	K03403 magnesium chelatase subunit H [EC:6.6.1.1] | (RefSeq) CHLH; magnesium chelatase H subunit (A)	magnesium chelatase H subunit [Vitis vinifera]	RecName: Full=Magnesium-chelatase subunit ChlH, chloroplastic; Short=Mg-chelatase subunit H; EC=6.6.1.1; AltName: Full=ABA-binding protein; AltName: Full=Mg-protoporphyrin IX chelatase subunit ChlH; AltName: Full=Protein CONDITIONAL CHLORINA; AltName: Full=Protein GENOMES UNCOUPLED 5; AltName: Full=Protein RAPID TRANSPIRATION IN DETACHED LEAVES 1; Flags: Precursor;	SubName: Full=Magnesium chelatase H subunit {ECO:0000313|EMBL:ADE05291.1};	--	GO:0009507,chloroplast; GO:0009706,chloroplast inner membrane; GO:0009570,chloroplast stroma; GO:0010007,magnesium chelatase complex; GO:0005739,mitochondrion; GO:0005524,ATP binding; GO:0016851,magnesium chelatase activity; GO:0015995,chlorophyll biosynthetic process; GO:0015979,photosynthesis	Domain of unknown function (DUF3479)
VIT_209s0002g02440	5.7	6.1	6.33	4.04	3.86	3.21	833	900	966	366.6	716	504	0.470278	-1.08841	5.27875e-09	4.41067e-07	chr9	2228879	2233957	+	VIT_209s0002g02440	--	K05666 ATP-binding cassette, subfamily C (CFTR/MRP), member 2 | (RefSeq) ABC transporter C family member 8 (A)	PREDICTED: ABC transporter C family member 8 isoform X2 [Vitis vinifera]	RecName: Full=ABC transporter C family member 8; Short=ABC transporter ABCC.8; Short=AtABCC8; EC=3.6.3.44; AltName: Full=ATP-energized glutathione S-conjugate pump 6; AltName: Full=Glutathione S-conjugate-transporting ATPase 6; AltName: Full=Multidrug resistance-associated protein 6; Flags: Precursor;	SubName: Full=Uncharacterized protein {ECO:0000313|EMBL:CCB59356.1};	Multidrug resistance-associated protein/mitoxantrone resistance protein, ABC superfamily	GO:0016021,integral component of membrane; GO:0000325,plant-type vacuole; GO:0005774,vacuolar membrane; GO:0005524,ATP binding; GO:0042626,ATPase activity, coupled to transmembrane movement of substances; GO:0008559,xenobiotic transmembrane transporting ATPase activity; GO:0055085,transmembrane transport	AAA domain
VIT_205s0020g02830	16.78	22.41	17.75	12.45	13.88	12.83	444	599	491	163.68	372.8	365	0.470133	-1.08886	0.000527833	0.0092271	chr5	4531089	4531963	+	VIT_205s0020g02830	--	--	PREDICTED: uncharacterized protein LOC100854649 [Vitis vinifera]	--	SubName: Full=Uncharacterized protein {ECO:0000313|EMBL:CBI26199.3};	--	--	--
VIT_210s0071g00940	1.61	1.4	2.04	1.31	1	0.88	289	253	383	146.4	228	169	0.469968	-1.08937	0.00135796	0.0196791	chr10	17517279	17559552	-	VIT_210s0071g00940	--	K01354 oligopeptidase B [EC:3.4.21.83] | (RefSeq) protease 2 (A)	PREDICTED: uncharacterized protein LOC100852965 isoform X1 [Vitis vinifera]	--	SubName: Full=Uncharacterized protein {ECO:0000313|EMBL:CCB58847.1};	Predicted serine protease	GO:0005737,cytoplasm; GO:0004252,serine-type endopeptidase activity; GO:0070008,serine-type exopeptidase activity	Prolyl oligopeptidase family
VIT_219s0014g03850	19.91	23.87	23.97	13.99	14.58	14.92	1209	1464	1521	703.2	786.1	974	0.469871	-1.08966	1.68478e-09	1.55879e-07	chr19	3942300	3945003	-	VIT_219s0014g03850	--	K02636 cytochrome b6-f complex iron-sulfur subunit [EC:1.10.9.1] | (RefSeq) cytochrome b6-f complex iron-sulfur subunit 1, chloroplastic (A)	PREDICTED: cytochrome b6-f complex iron-sulfur subunit 1, chloroplastic [Vitis vinifera]	RecName: Full=Cytochrome b6-f complex iron-sulfur subunit, chloroplastic; EC=1.10.9.1; AltName: Full=Plastohydroquinone:plastocyanin oxidoreductase iron-sulfur protein; AltName: Full=Rieske iron-sulfur protein; Short=ISP; Short=RISP; Flags: Precursor;	RecName: Full=Cytochrome b6-f complex iron-sulfur subunit {ECO:0000256|RuleBase:RU004496}; EC=1.10.9.1 {ECO:0000256|RuleBase:RU004496};	Ubiquinol cytochrome c reductase, subunit RIP1	GO:0009535,chloroplast thylakoid membrane; GO:0016021,integral component of membrane; GO:0051537,2 iron, 2 sulfur cluster binding; GO:0045158,electron transporter, transferring electrons within cytochrome b6/f complex of photosystem II activity; GO:0046872,metal ion binding; GO:0009496,plastoquinol--plastocyanin reductase activity; GO:0015979,photosynthesis	Rieske [2Fe-2S] domain
VIT_212s0028g01080	32.65	30.31	37.59	19.1	23.86	21.59	2084	1954	2508	1009.6	1352.4	1482	0.469783	-1.08993	9.74785e-09	7.73587e-07	chr12	1608053	1610117	-	VIT_212s0028g01080	--	K02717 photosystem II oxygen-evolving enhancer protein 2 | (RefSeq) PSBP1, VvpsbP1; probable oxygen-evolving enhancer protein 2 (A)	PREDICTED: oxygen-evolving enhancer protein 2, chloroplastic isoform X1 [Vitis vinifera]	RecName: Full=Oxygen-evolving enhancer protein 2, chloroplastic; Short=OEE2; AltName: Full=23 kDa subunit of oxygen evolving system of photosystem II; AltName: Full=23 kDa thylakoid membrane protein; AltName: Full=OEC 23 kDa subunit; AltName: Full=OEC23; Flags: Precursor;	SubName: Full=Uncharacterized protein {ECO:0000313|EMBL:CAN60827.1};	--	GO:0009535,chloroplast thylakoid membrane; GO:0019898,extrinsic component of membrane; GO:0009654,photosystem II oxygen evolving complex; GO:0005509,calcium ion binding; GO:0015979,photosynthesis	Oxygen evolving enhancer protein 3 (PsbQ)
VIT_212s0059g00750	8.4	7.44	9.18	4.84	5.47	5.67	742	664	848	354.4	429.1	539	0.469388	-1.09115	1.52161e-06	6.8478e-05	chr12	5561097	5566862	+	VIT_212s0059g00750	--	K05359 arogenate/prephenate dehydratase [EC:4.2.1.91 4.2.1.51] | (RefSeq) arogenate dehydratase/prephenate dehydratase 1, chloroplastic (A)	PREDICTED: arogenate dehydratase/prephenate dehydratase 1, chloroplastic [Vitis vinifera]	RecName: Full=Arogenate dehydratase/prephenate dehydratase 1, chloroplastic; Short=AtADT1; Short=AtPDT1; EC=4.2.1.51; EC=4.2.1.91; Flags: Precursor;	RecName: Full=Arogenate dehydratase {ECO:0000256|RuleBase:RU363004}; EC=4.2.1.91 {ECO:0000256|RuleBase:RU363004};	Prephenate dehydratase	GO:0009507,chloroplast; GO:0009570,chloroplast stroma; GO:0047769,arogenate dehydratase activity; GO:0004664,prephenate dehydratase activity; GO:0009094,L-phenylalanine biosynthetic process	ACT domain
VIT_201s0127g00740	2.46	1.99	2.17	1.48	1.15	0.9	196	160	181	122	116	77	0.469274	-1.0915	0.000212407	0.00443692	chr1	8083601	8086161	-	VIT_201s0127g00740	--	K18980 2-methylene-furan-3-one reductase [EC:1.3.1.105] | (RefSeq) 2-methylene-furan-3-one reductase (A)	PREDICTED: 2-methylene-furan-3-one reductase [Vitis vinifera]	RecName: Full=2-methylene-furan-3-one reductase; EC=1.3.1.105 {ECO:0000269|PubMed:16517758}; AltName: Full=Enone oxidoreductase; Short=SlEO; Flags: Precursor;	SubName: Full=Uncharacterized protein {ECO:0000313|EMBL:CCB51777.1};	Zinc-binding oxidoreductase	GO:0009507,chloroplast; GO:0102978,furaneol oxidoreductase activity; GO:0008270,zinc ion binding	Glucose dehydrogenase C-terminus
VIT_212s0034g01210	3.59	4.62	4.62	2.78	2.59	2.47	278	362	374	133.8	255	206	0.46927	-1.09151	4.26465e-05	0.00115389	chr12	17166190	17173647	-	VIT_212s0034g01210	--	--	PREDICTED: probable plastid-lipid-associated protein 4, chloroplastic isoform X2 [Vitis vinifera]	RecName: Full=Probable plastid-lipid-associated protein 4, chloroplastic; AltName: Full=Fibrillin-3a; AltName: Full=Plastoglobulin 25; Short=AtPGL25; Flags: Precursor;	SubName: Full=Uncharacterized protein {ECO:0000313|EMBL:CCB48724.1};	--	GO:0009507,chloroplast; GO:0009534,chloroplast thylakoid; GO:0009535,chloroplast thylakoid membrane; GO:0010287,plastoglobule	PAP_fibrillin
VIT_203s0063g01760	108.86	137.03	90.14	61.44	61.47	78.27	1710	2174	1480	599.4	1225	1322	0.469262	-1.09154	6.94108e-07	3.49208e-05	chr3	5111660	5112097	+	VIT_203s0063g01760	--	--	hypothetical protein JCGZ_10029 [Jatropha curcas]	--	SubName: Full=Uncharacterized protein {ECO:0000313|EMBL:CCB56937.1};	--	--	--
[truncated: 502 more rows]
