# Supplementary material for: Melatonin alters the secondary metabolite profile of grape berry skin by promoting VvMYB14-mediated ethylene biosynthesis
Source: Hortic Res. 2021 Mar 1;8:43. doi: 10.1038/s41438-021-00478-2 (PMC7917092; doi:10.1038/s41438-021-00478-2)
Supplement: Supplementary file 12 — Table S8 Clusters of DEGs according to their expression patterns in the three samples [file 41438_2021_478_MOESM12_ESM.xlsx]

## Sheet: Table S8
Table S8 Clusters of DEGs according to their expression patterns in the three samples
Gene	Group	chr	start	end	strand	gene_name	gene_description	KEGG	NR	Swissprot	Tremble	KOG	GO	Pfam
VIT_200s0169g00090	6	chrUn	6215905	6226919	-	VIT_200s0169g00090	--	K08332 vacuolar protein 8 | (Kazusa) Lj0g3v0343689.3; - (A)	unnamed protein product, partial [Vitis vinifera]	RecName: Full=ARM REPEAT PROTEIN INTERACTING WITH ABF2; Short=ARIA;	SubName: Full=Uncharacterized protein {ECO:0000313|EMBL:CCB60963.1};	FOG: Armadillo/beta-catenin-like repeats	GO:0005737,cytoplasm; GO:0005634,nucleus; GO:0005886,plasma membrane; GO:0010187,negative regulation of seed germination; GO:0016567,protein ubiquitination; GO:0009737,response to abscisic acid; GO:0009651,response to salt stress	--
VIT_200s0218g00040	6	chrUn	13957462	13958968	+	VIT_200s0218g00040	--	K20043 clathrin coat assembly protein AP180 | (RefSeq) putative clathrin assembly protein At5g35200 (A)	PREDICTED: dof zinc finger protein DOF5.7 [Vitis vinifera]	RecName: Full=Dof zinc finger protein DOF5.7; Short=AtDOF5.7;	SubName: Full=Uncharacterized protein {ECO:0000313|EMBL:CCB62739.1};	--	GO:0005634,nucleus; GO:0003700,DNA-binding transcription factor activity; GO:0046872,metal ion binding; GO:0043565,sequence-specific DNA binding; GO:0010052,guard cell differentiation; GO:0045893,positive regulation of transcription, DNA-templated; GO:1902066,regulation of cell wall pectin metabolic process; GO:0006355,regulation of transcription, DNA-templated; GO:0010118,stomatal movement; GO:0…	Dof domain, zinc finger
VIT_200s0323g00070	6	chrUn	23332325	23333231	+	VIT_200s0323g00070	--	K01051 pectinesterase [EC:3.1.1.11] | (RefSeq) pectinesterase (A)	PREDICTED: 21 kDa protein [Vitis vinifera]	RecName: Full=21 kDa protein; AltName: Full=1.2 protein; Flags: Precursor;	SubName: Full=Uncharacterized protein {ECO:0000313|EMBL:CAN71118.1};	--	GO:0004857,enzyme inhibitor activity	Plant invertase/pectin methylesterase inhibitor
VIT_200s0362g00010	6	chrUn	25688061	25690181	-	VIT_200s0362g00010	--	K09531 DnaJ homolog subfamily C member 11 | (RefSeq) hypothetical protein (A)	PREDICTED: chaperone protein dnaJ 20, chloroplastic [Vitis vinifera]	RecName: Full=Chaperone protein dnaJ 20, chloroplastic; Short=AtDjC20; Short=AtJ20; Flags: Precursor;	SubName: Full=Uncharacterized protein {ECO:0000313|EMBL:CCB59141.1};	Molecular chaperone (DnaJ superfamily)	GO:0009507,chloroplast; GO:0005634,nucleus; GO:0061077,chaperone-mediated protein folding; GO:1902395,regulation of 1-deoxy-D-xylulose-5-phosphate synthase activity; GO:0010322,regulation of isopentenyl diphosphate biosynthetic process, methylerythritol 4-phosphate pathway	DnaJ domain
VIT_200s0516g00010	6	chrUn	31050794	31053065	+	VIT_200s0516g00010	--	K13456 RPM1-interacting protein 4 | (RefSeq) RPM1-interacting protein 4 (A)	PREDICTED: RPM1-interacting protein 4, partial [Vitis vinifera]	RecName: Full=NOI-like protein;	SubName: Full=Uncharacterized protein {ECO:0000313|EMBL:CBI35706.3};	--	--	Cleavage site for pathogenic type III effector avirulence factor Avr
VIT_200s0883g00010	6	chrUn	36446022	36455599	+	VIT_200s0883g00010	--	K04506 E3 ubiquitin-protein ligase SIAH1 [EC:2.3.2.27] | (RefSeq) E3 ubiquitin-protein ligase SINAT3 (A)	PREDICTED: E3 ubiquitin-protein ligase SINAT3-like [Vitis vinifera]	--	SubName: Full=Uncharacterized protein {ECO:0000313|EMBL:CCB57427.1};	--	--	--
VIT_200s0976g00010	6	chrUn	37226431	37227355	+	VIT_200s0976g00010	--	K04421 mitogen-activated protein kinase kinase kinase 3 [EC:2.7.11.25] | (RefSeq) mitogen-activated protein kinase kinase kinase A (A)	PREDICTED: uncharacterized protein LOC100852615 [Vitis vinifera]	--	SubName: Full=Uncharacterized protein {ECO:0000313|EMBL:CCB62949.1};	--	--	Protein BYPASS1-related
VIT_200s1267g00005	6	chrUn	38192403	38192866	+	VIT_200s1267g00005	--	K01213 galacturan 1,4-alpha-galacturonidase [EC:3.2.1.67] | (RefSeq) exopolygalacturonase-like (A)	PREDICTED: uncharacterized protein At4g22758 [Vitis vinifera]	--	SubName: Full=Uncharacterized protein {ECO:0000313|EMBL:CAN64318.1}; Flags: Fragment;	FOG: PPR repeat	--	--
VIT_200s1624g00010	6	chrUn	39825470	39826100	+	VIT_200s1624g00010	--	K08026 one cut domain, family member 1, hepatocyte nuclear factor 6 | (RefSeq) probable transcription factor KAN2 (A)	unnamed protein product, partial [Vitis vinifera]	RecName: Full=Putative Myb family transcription factor At1g14600;	SubName: Full=Uncharacterized protein {ECO:0000313|EMBL:CCB48486.1}; Flags: Fragment;	--	GO:0005634,nucleus; GO:0003677,DNA binding; GO:0003700,DNA-binding transcription factor activity; GO:0006355,regulation of transcription, DNA-templated; GO:0006351,transcription, DNA-templated	Myb-like DNA-binding domain
VIT_200s2044g00010	6	chrUn	40885798	40887987	-	VIT_200s2044g00010	--	K05543 tRNA-dihydrouridine synthase 2 [EC:1.3.1.91] | (RefSeq) tRNA-dihydrouridine(20) synthase [NAD(P)+]-like (A)	PREDICTED: tRNA-dihydrouridine(20) synthase [NAD(P)+]	RecName: Full=tRNA-dihydrouridine(47) synthase [NAD(P)(+)]-like; EC=1.3.1.-; AltName: Full=Zinc finger CCCH domain-containing protein 50; Short=AtC3H50; AltName: Full=tRNA-dihydrouridine synthase 3-like;	SubName: Full=Uncharacterized protein {ECO:0000313|EMBL:CCB62974.1}; Flags: Fragment;	tRNA-dihydrouridine synthase	GO:0005773,vacuole; GO:0050660,flavin adenine dinucleotide binding; GO:0046872,metal ion binding; GO:0017150,tRNA dihydrouridine synthase activity	Dihydrouridine synthase (Dus)
VIT_201s0026g02690	6	chr1	12436832	12437356	+	VIT_201s0026g02690	--	--	unnamed protein product, partial [Vitis vinifera]	--	SubName: Full=Uncharacterized protein {ECO:0000313|EMBL:CCB56529.1};	Predicted membrane protein	--	Protein of unknown function (DUF962)
VIT_201s0127g00050	6	chr1	7385632	7387381	+	VIT_201s0127g00050	--	K22422 protein downstream neighbor of Son | (RefSeq) hypothetical protein (A)	PREDICTED: heme-binding protein 2 [Vitis vinifera]	--	SubName: Full=Uncharacterized protein {ECO:0000313|EMBL:CBI28586.3};	--	--	SOUL heme-binding protein
VIT_202s0025g01055	6	chr2	1042027	1044051	+	VIT_202s0025g01055	--	K13434 pathogenesis-related genes transcriptional activator PTI6 | (RefSeq) pathogenesis-related genes transcriptional activator PTI6-like (A)	PREDICTED: ethylene-responsive transcription factor CRF2 [Vitis vinifera]	RecName: Full=Ethylene-responsive transcription factor CRF2; AltName: Full=Protein CYTOKININ RESPONSE FACTOR 2;	SubName: Full=Uncharacterized protein {ECO:0000313|EMBL:CAN77118.1};	--	GO:0005737,cytoplasm; GO:0005634,nucleus; GO:0003700,DNA-binding transcription factor activity; GO:0042802,identical protein binding; GO:0043565,sequence-specific DNA binding; GO:0048825,cotyledon development; GO:0009736,cytokinin-activated signaling pathway; GO:0009873,ethylene-activated signaling pathway; GO:0048364,root development; GO:0006351,transcription, DNA-templated	AP2 domain
VIT_202s0025g01780	6	chr2	1682357	1686260	+	VIT_202s0025g01780	--	K20924 cellulose synthase-like protein [EC:2.4.1.-] | (RefSeq) putative cellulose synthase-like protein D6 (A)	PREDICTED: cellulose synthase-like protein G3 [Vitis vinifera]	RecName: Full=Cellulose synthase-like protein G1; Short=AtCslG1; EC=2.4.1.-;	SubName: Full=Uncharacterized protein {ECO:0000313|EMBL:CCB58258.1};	--	GO:0005794,Golgi apparatus; GO:0000139,Golgi membrane; GO:0016021,integral component of membrane; GO:0005886,plasma membrane; GO:0016760,cellulose synthase (UDP-forming) activity; GO:0016759,cellulose synthase activity; GO:0071555,cell wall organization; GO:0030244,cellulose biosynthetic process; GO:0009833,plant-type primary cell wall biogenesis	Cellulose synthase
VIT_203s0038g02050	6	chr3	1412118	1412819	+	VIT_203s0038g02050	--	K01870 isoleucyl-tRNA synthetase [EC:6.1.1.5] | (RefSeq) isoleucine--tRNA ligase, chloroplastic/mitochondrial-like (A)	PREDICTED: dirigent protein 23-like [Vitis vinifera]	RecName: Full=Dirigent protein 23; Short=AtDIR23; Flags: Precursor;	RecName: Full=Dirigent protein {ECO:0000256|RuleBase:RU363099};	--	GO:0048046,apoplast; GO:0016853,isomerase activity	Dirigent-like protein
VIT_203s0038g04550	6	chr3	3334321	3335577	-	VIT_203s0038g04550	--	--	PREDICTED: uncharacterized protein LOC100264004 [Vitis vinifera]	--	SubName: Full=Uncharacterized protein {ECO:0000313|EMBL:CCB60483.1};	--	GO:0016021,integral component of membrane	Domain of unknown function (DUF4408)
VIT_203s0038g04580	6	chr3	3358910	3361445	+	VIT_203s0038g04580	--	K07200 5'-AMP-activated protein kinase, regulatory gamma subunit | (RefSeq) SNF1-related protein kinase regulatory subunit gamma-1-like isoform X1 (A)	PREDICTED: SNF1-related protein kinase regulatory subunit gamma-1-like [Vitis vinifera]	RecName: Full=SNF1-related protein kinase regulatory subunit gamma-1; Short=AKIN subunit gamma-1; Short=AKING1; Short=AKINgamma1; AltName: Full=CBS domain-containing protein CBSCBS1;	SubName: Full=Uncharacterized protein {ECO:0000313|EMBL:CCB60480.1};	5'-AMP-activated protein kinase, gamma subunit	GO:0009505,plant-type cell wall; GO:0005524,ATP binding; GO:0003824,catalytic activity; GO:0019887,protein kinase regulator activity; GO:0005975,carbohydrate metabolic process; GO:0006633,fatty acid biosynthetic process; GO:0042128,nitrate assimilation	CBS domain
VIT_203s0091g00650	6	chr3	7074818	7076914	+	VIT_203s0091g00650	--	--	PREDICTED: uncharacterized protein LOC104878822 [Vitis vinifera]	--	SubName: Full=Uncharacterized protein {ECO:0000313|EMBL:CCB47709.1};	--	--	--
VIT_203s0132g00460	6	chr3	12184512	12184804	-	VIT_203s0132g00460	--	--	unnamed protein product, partial [Vitis vinifera]	--	SubName: Full=Uncharacterized protein {ECO:0000313|EMBL:CBI29394.3}; Flags: Fragment;	--	--	--
VIT_204s0044g01490	6	chr4	23045090	23049413	-	VIT_204s0044g01490	--	K00166 2-oxoisovalerate dehydrogenase E1 component alpha subunit [EC:1.2.4.4] | (RefSeq) 2-oxoisovalerate dehydrogenase subunit alpha 2, mitochondrial (A)	PREDICTED: 2-oxoisovalerate dehydrogenase subunit alpha 2, mitochondrial [Vitis vinifera]	RecName: Full=2-oxoisovalerate dehydrogenase subunit alpha 2, mitochondrial; EC=1.2.4.4; AltName: Full=Branched-chain alpha-keto acid dehydrogenase E1 component alpha chain; Short=BCKDE1A; Short=BCKDH E1-alpha; Flags: Precursor;	SubName: Full=Uncharacterized protein {ECO:0000313|EMBL:CBI37524.3};	Branched chain alpha-keto acid dehydrogenase complex, alpha subunit	GO:0005759,mitochondrial matrix; GO:0005739,mitochondrion; GO:0003863,3-methyl-2-oxobutanoate dehydrogenase (2-methylpropanoyl-transferring) activity; GO:0046872,metal ion binding	Thiamine pyrophosphate enzyme, C-terminal TPP binding domain
VIT_205s0020g04190	6	chr5	5849333	5859091	-	VIT_205s0020g04190	--	K11593 eukaryotic translation initiation factor 2C | (RefSeq) protein argonaute 10 (A)	PREDICTED: protein argonaute 10 [Vitis vinifera]	RecName: Full=Protein argonaute 10; AltName: Full=Protein PINHEAD; AltName: Full=Protein ZWILLE;	SubName: Full=protein argonaute 10-like {ECO:0000313|RefSeq:XP_018839424.1, ECO:0000313|RefSeq:XP_018839425.1, ECO:0000313|RefSeq:XP_018839426.1};	Translation initiation factor 2C (eIF-2C) and related proteins	GO:0030529,NA; GO:0035198,miRNA binding; GO:0051607,defense response to virus; GO:0031047,gene silencing by RNA; GO:0010586,miRNA metabolic process; GO:0007275,multicellular organism development; GO:1902183,regulation of shoot apical meristem development; GO:0006355,regulation of transcription, DNA-templated; GO:0006417,regulation of translation; GO:0035019,somatic stem cell population maintenanc…	Mid domain of argonaute
VIT_205s0020g04750	6	chr5	6610785	6617504	+	VIT_205s0020g04750	--	K15503 serine/threonine-protein phosphatase 6 regulatory ankyrin repeat subunit B | (RefSeq) ankyrin repeat-containing protein At5g02620-like (A)	PREDICTED: protein ACCELERATED CELL DEATH 6 [Vitis vinifera]	RecName: Full=Protein ACCELERATED CELL DEATH 6 {ECO:0000303|PubMed:10488236};	SubName: Full=Uncharacterized protein {ECO:0000313|EMBL:CAN60780.1};	FOG: Ankyrin repeat	GO:0030176,integral component of endoplasmic reticulum membrane; GO:0005887,integral component of plasma membrane; GO:0016020,membrane; GO:0008219,cell death; GO:0071446,cellular response to salicylic acid stimulus; GO:0009816,defense response to bacterium, incompatible interaction; GO:1900426,positive regulation of defense response to bacterium; GO:1902290,positive regulation of defense response…	ABC-2 family transporter protein
VIT_205s0029g00870	6	chr5	16264771	16271178	-	VIT_205s0029g00870	--	K22038 volume-regulated anion channel | (RefSeq) TMV resistance protein N-like (A)	PREDICTED: TMV resistance protein N isoform X1 [Vitis vinifera]	RecName: Full=TMV resistance protein N;	SubName: Full=Uncharacterized protein {ECO:0000313|EMBL:CBI17247.3};	--	GO:0005737,cytoplasm; GO:0043531,ADP binding; GO:0005524,ATP binding; GO:0009626,plant-type hypersensitive response; GO:0007165,signal transduction	BspA type Leucine rich repeat region (6 copies)
VIT_205s0049g01960	6	chr5	9425976	9427907	+	VIT_205s0049g01960	--	K01759 lactoylglutathione lyase [EC:4.4.1.5] | (RefSeq) probable lactoylglutathione lyase, chloroplastic (A)	PREDICTED: uncharacterized protein LOC100256206 [Vitis vinifera]	--	SubName: Full=Uncharacterized protein {ECO:0000313|EMBL:CCB48625.1};	--	--	Dynein light intermediate chain (DLIC)
VIT_205s0051g00680	6	chr5	11602894	11605105	-	VIT_205s0051g00680	--	--	PREDICTED: putative glycine-rich cell wall structural protein 1 [Vitis vinifera]	--	SubName: Full=Uncharacterized protein {ECO:0000313|EMBL:CAN75721.1};	--	GO:0016021,integral component of membrane	--
VIT_205s0077g01150	6	chr5	894812	896133	-	VIT_205s0077g01150	--	K19891 glucan endo-1,3-beta-glucosidase 1/2/3 [EC:3.2.1.39] | (RefSeq) O-Glycosyl hydrolases family 17 protein (A)	class I beta-1,3-glucanase precursor [Vitis vinifera]	RecName: Full=Glucan endo-1,3-beta-glucosidase, basic vacuolar isoform; EC=3.2.1.39; AltName: Full=(1->3)-beta-glucan endohydrolase; Short=(1->3)-beta-glucanase; AltName: Full=Beta-1,3-endoglucanase; Contains: RecName: Full=Glucan endo-1,3-beta-glucosidase minor form 3; Contains: RecName: Full=Glucan endo-1,3-beta-glucosidase minor form 2; Contains: RecName: Full=Glucan endo-1,3-beta-glucosidase …	SubName: Full=Beta-1,3-glucanase {ECO:0000313|EMBL:AAF44667.2};	--	GO:0005773,vacuole; GO:0042973,glucan endo-1,3-beta-D-glucosidase activity; GO:0005975,carbohydrate metabolic process; GO:0006952,defense response	Glycosyl hydrolases family 17
VIT_205s0077g01280	6	chr5	1049179	1054528	+	VIT_205s0077g01280	--	K15920 xylan 1,4-beta-xylosidase [EC:3.2.1.37] | (RefSeq) beta-D-xylosidase 1-like (A)	PREDICTED: putative beta-D-xylosidase isoform X1 [Vitis vinifera]	RecName: Full=Beta-D-xylosidase 1; Short=AtBXL1; EC=3.2.1.-; AltName: Full=Alpha-L-arabinofuranosidase; EC=3.2.1.55; Flags: Precursor;	SubName: Full=Uncharacterized protein {ECO:0000313|EMBL:CCB47988.1};	--	GO:0048046,apoplast; GO:0009505,plant-type cell wall; GO:0005578,NA; GO:0046556,alpha-L-arabinofuranosidase activity; GO:0005975,carbohydrate metabolic process; GO:0010214,seed coat development	Fibronectin type III-like domain
VIT_206s0004g03400	6	chr6	4251688	4259343	+	VIT_206s0004g03400	--	K10352 myosin heavy chain | (RefSeq) interactor of constitutive active ROPs 3-like isoform X1 (A)	PREDICTED: interactor of constitutive active ROPs 3 isoform X1 [Vitis vinifera]	RecName: Full=Interactor of constitutive active ROPs 3; AltName: Full=ROP-interactive partner 5;	SubName: Full=Uncharacterized protein {ECO:0000313|EMBL:CAN75085.1};	--	GO:0005886,plasma membrane	Single Cache domain 2
VIT_206s0004g04440	6	chr6	5401080	5402253	-	VIT_206s0004g04440	--	K04733 interleukin-1 receptor-associated kinase 4 [EC:2.7.11.1] | (RefSeq) LEAF RUST 10 DISEASE-RESISTANCE LOCUS RECEPTOR-LIKE PROTEIN KINASE-like 2.4 (A)	PREDICTED: osmotin-like protein [Vitis vinifera]	RecName: Full=Osmotin-like protein; Flags: Precursor;	SubName: Full=Uncharacterized protein {ECO:0000313|EMBL:CCB43587.1};	--	GO:0005618,cell wall; GO:0005576,extracellular region	Thaumatin family
VIT_207s0005g01130	6	chr7	3680116	3681233	-	VIT_207s0005g01130	--	--	PREDICTED: uncharacterized protein LOC104879792 [Vitis vinifera]	--	SubName: Full=Uncharacterized protein {ECO:0000313|EMBL:CCB60000.1};	--	--	Cotton fibre expressed protein
VIT_207s0005g01580	6	chr7	4071495	4072286	-	VIT_207s0005g01580	--	K01051 pectinesterase [EC:3.1.1.11] | (RefSeq) probable pectinesterase/pectinesterase inhibitor 21 (A)	PREDICTED: pectinesterase inhibitor-like [Vitis vinifera]	--	SubName: Full=Uncharacterized protein {ECO:0000313|EMBL:CAN74589.1};	--	GO:0004857,enzyme inhibitor activity	Plant invertase/pectin methylesterase inhibitor
VIT_207s0005g03420	6	chr7	6281474	6283599	-	VIT_207s0005g03420	--	K01569 oxalate decarboxylase [EC:4.1.1.2] | (RefSeq) hypothetical protein (A)	PREDICTED: cruciferin CRU1 [Vitis vinifera]	RecName: Full=11S globulin subunit beta; Contains: RecName: Full=11S globulin gamma chain; AltName: Full=11S globulin acidic chain; Contains: RecName: Full=11S globulin delta chain; AltName: Full=11S globulin basic chain; Flags: Precursor;	SubName: Full=Uncharacterized protein {ECO:0000313|EMBL:CCB60118.1};	--	GO:0046872,metal ion binding; GO:0045735,nutrient reservoir activity	Collagen triple helix repeat (20 copies)
VIT_207s0005g05960	6	chr7	10438554	10441067	-	VIT_207s0005g05960	--	K00279 cytokinin dehydrogenase [EC:1.5.99.12] | (RefSeq) cytokinin dehydrogenase 3 (A)	PREDICTED: cytokinin dehydrogenase 3 [Vitis vinifera]	RecName: Full=Cytokinin dehydrogenase 3; EC=1.5.99.12; AltName: Full=Cytokinin oxidase 3; Short=AtCKX3; Short=CKO 3; Flags: Precursor;	SubName: Full=Uncharacterized protein {ECO:0000313|EMBL:CCB60259.1};	Proteins containing the FAD binding domain	GO:0005783,endoplasmic reticulum; GO:0005773,vacuole; GO:0019139,cytokinin dehydrogenase activity; GO:0050660,flavin adenine dinucleotide binding; GO:0016614,oxidoreductase activity, acting on CH-OH group of donors; GO:0008131,primary amine oxidase activity; GO:0009823,cytokinin catabolic process	FAD binding domain
VIT_207s0005g06090	6	chr7	10873424	10875055	-	VIT_207s0005g06090	--	K04733 interleukin-1 receptor-associated kinase 4 [EC:2.7.11.1] | (RefSeq) wall-associated receptor kinase 5-like (A)	PREDICTED: uncharacterized protein LOC100241465 [Vitis vinifera]	--	SubName: Full=Uncharacterized protein {ECO:0000313|EMBL:CCB60262.1};	--	GO:0005576,extracellular region; GO:0009405,pathogenesis	Clostridium epsilon toxin ETX/Bacillus mosquitocidal toxin MTX2
VIT_207s0031g01520	6	chr7	17625846	17626559	+	VIT_207s0031g01520	--	--	unnamed protein product, partial [Vitis vinifera]	--	SubName: Full=Uncharacterized protein {ECO:0000313|EMBL:CBI21501.3};	--	--	--
VIT_207s0095g00760	6	chr7	13664496	13672065	-	VIT_207s0095g00760	--	K01874 methionyl-tRNA synthetase [EC:6.1.1.10] | (RefSeq) probable methionine--tRNA ligase (A)	PREDICTED: probable methionine--tRNA ligase [Vitis vinifera]	RecName: Full=Probable methionine--tRNA ligase; EC=6.1.1.10; AltName: Full=Methionyl-tRNA synthetase; Short=MetRS;	SubName: Full=Uncharacterized protein {ECO:0000313|EMBL:CBI18340.3};	Methionyl-tRNA synthetase	GO:0005829,cytosol; GO:0005524,ATP binding; GO:0004825,methionine-tRNA ligase activity; GO:0000049,tRNA binding; GO:0006431,methionyl-tRNA aminoacylation; GO:0006418,tRNA aminoacylation for protein translation	tRNA synthetases class I (C) catalytic domain
VIT_207s0151g00630	6	chr7	1023416	1025492	-	VIT_207s0151g00630	--	K18626 trichohyalin | (RefSeq) vicilin-like antimicrobial peptides 2-3 (A)	unnamed protein product, partial [Vitis vinifera]	RecName: Full=Vicilin-like antimicrobial peptides 2-2; AltName: Full=MiAMP2; Contains: RecName: Full=Antimicrobial peptide 2a; AltName: Full=MiAMP2a; Contains: RecName: Full=Antimicrobial peptide 2b; AltName: Full=MiAMP2b; Contains: RecName: Full=Antimicrobial peptide 2c-1; AltName: Full=MiAMP2c-1; Contains: RecName: Full=Antimicrobial peptide 2c-2; AltName: Full=MiAMP2c-2; Contains: RecName: Ful…	SubName: Full=Uncharacterized protein {ECO:0000313|EMBL:CCB51903.1};	--	GO:0005576,extracellular region; GO:0045735,nutrient reservoir activity; GO:0042742,defense response to bacterium; GO:0050832,defense response to fungus; GO:0031640,killing of cells of other organism	Vicilin N terminal region
VIT_208s0007g02720	6	chr8	16808765	16812337	-	VIT_208s0007g02720	--	K13070 momilactone-A synthase [EC:1.1.1.295] | (RefSeq) momilactone A synthase (A)	PREDICTED: secoisolariciresinol dehydrogenase-like isoform X2 [Vitis vinifera]	RecName: Full=Secoisolariciresinol dehydrogenase; EC=1.1.1.331; Flags: Fragment;	SubName: Full=Uncharacterized protein {ECO:0000313|EMBL:CCB55466.1};	Reductases with broad range of substrate specificities	GO:0016491,oxidoreductase activity	3-beta hydroxysteroid dehydrogenase/isomerase family
VIT_208s0007g08330	6	chr8	21672718	21675815	+	VIT_208s0007g08330	--	K01213 galacturan 1,4-alpha-galacturonidase [EC:3.2.1.67] | (RefSeq) polygalacturonase (A)	PREDICTED: polygalacturonase [Vitis vinifera]	RecName: Full=Polygalacturonase; Short=PG; EC=3.2.1.15; AltName: Full=Pectinase; Flags: Precursor;	SubName: Full=Polygalacturonase PG1 {ECO:0000313|EMBL:AAK81876.1};	--	GO:0005618,cell wall; GO:0005576,extracellular region; GO:0004650,polygalacturonase activity; GO:0005975,carbohydrate metabolic process; GO:0071555,cell wall organization; GO:0009835,fruit ripening	Glycosyl hydrolases family 28
VIT_209s0002g01060	6	chr9	777669	778208	+	VIT_209s0002g01060	--	--	PREDICTED: uncharacterized protein LOC100246433 [Vitis vinifera]	--	SubName: Full=Uncharacterized protein {ECO:0000313|EMBL:CCB59281.1};	--	--	--
VIT_209s0002g01370	6	chr9	1150521	1153564	-	VIT_209s0002g01370	--	K09285 AP2-like factor, ANT lineage | (RefSeq) AP2-like ethylene-responsive transcription factor AIL1 (A)	unnamed protein product, partial [Vitis vinifera]	RecName: Full=AP2-like ethylene-responsive transcription factor AIL1; AltName: Full=Protein AINTEGUMENTA-LIKE 1;	SubName: Full=Uncharacterized protein {ECO:0000313|EMBL:CCB59299.1};	--	GO:0005634,nucleus; GO:0003677,DNA binding; GO:0003700,DNA-binding transcription factor activity; GO:0009873,ethylene-activated signaling pathway; GO:0007275,multicellular organism development; GO:0006351,transcription, DNA-templated	AP2 domain
VIT_209s0018g00660	6	chr9	17140839	17147493	+	VIT_209s0018g00660	--	K13104 zinc finger protein 830 | (RefSeq) zinc finger protein 830 (A)	unnamed protein product, partial [Vitis vinifera]	--	SubName: Full=Uncharacterized protein {ECO:0000313|EMBL:CCB49676.1};	Uncharacterized conserved protein	GO:0005634,nucleus; GO:0000278,mitotic cell cycle	--
VIT_209s0054g00520	6	chr9	21156194	21160035	-	VIT_209s0054g00520	--	K02690 photosystem I P700 chlorophyll a apoprotein A2 | (RefSeq) uncharacterized protein LOC111440173 (A)	hypothetical chloroplast RF1 (chloroplast) [Vitis vinifera subsp. caucasica]	RecName: Full=Protein TIC 214 {ECO:0000250|UniProtKB:P56785}; AltName: Full=Translocon at the inner envelope membrane of chloroplasts 214 {ECO:0000250|UniProtKB:P56785}; Short=AtTIC214 {ECO:0000250|UniProtKB:P56785};	SubName: Full=Uncharacterized protein {ECO:0000313|EMBL:CCB45069.1};	--	GO:0009706,chloroplast inner membrane; GO:0016021,integral component of membrane; GO:0015031,protein transport	Ycf1
VIT_209s0096g00680	6	chr9	12148767	12150257	-	VIT_209s0096g00680	--	K13065 shikimate O-hydroxycinnamoyltransferase [EC:2.3.1.133] | (RefSeq) shikimate O-hydroxycinnamoyltransferase-like (A)	PREDICTED: shikimate O-hydroxycinnamoyltransferase [Vitis vinifera]	RecName: Full=Shikimate O-hydroxycinnamoyltransferase; EC=2.3.1.133; AltName: Full=Hydroxycinnamoyl transferase; AltName: Full=Hydroxycinnamoyl-Coenzyme A shikimate/quinate hydroxycinnamoyltransferase;	SubName: Full=Uncharacterized protein {ECO:0000313|EMBL:CCB57571.1};	--	GO:0005737,cytoplasm; GO:0005829,cytosol; GO:0016020,membrane; GO:0047205,quinate O-hydroxycinnamoyltransferase activity; GO:0047172,shikimate O-hydroxycinnamoyltransferase activity; GO:0010252,auxin homeostasis; GO:0071555,cell wall organization; GO:0009809,lignin biosynthetic process; GO:0009963,positive regulation of flavonoid biosynthetic process	Transferase family
VIT_210s0003g01020	6	chr10	2410086	2411956	-	VIT_210s0003g01020	--	--	PREDICTED: uncharacterized protein LOC100253275 [Vitis vinifera]	--	SubName: Full=Uncharacterized protein {ECO:0000313|EMBL:CCB55668.1};	--	GO:0016021,integral component of membrane	--
VIT_210s0003g04500	6	chr10	7866454	7866946	+	VIT_210s0003g04500	--	--	unnamed protein product, partial [Vitis vinifera]	--	SubName: Full=Uncharacterized protein {ECO:0000313|EMBL:CBI30986.3};	--	GO:0016021,integral component of membrane	--
VIT_210s0003g04990	6	chr10	8903734	8907583	+	VIT_210s0003g04990	--	K04733 interleukin-1 receptor-associated kinase 4 [EC:2.7.11.1] | (RefSeq) probable receptor-like protein kinase At5g59700 (A)	PREDICTED: probable receptor-like protein kinase At1g30570 isoform X1 [Vitis vinifera]	RecName: Full=Probable receptor-like protein kinase At1g30570; EC=2.7.11.-; Flags: Precursor;	SubName: Full=Uncharacterized protein {ECO:0000313|EMBL:CBI31024.3};	Serine/threonine protein kinase	GO:0016021,integral component of membrane; GO:0005886,plasma membrane; GO:0005524,ATP binding; GO:0004674,protein serine/threonine kinase activity; GO:0009741,response to brassinosteroid; GO:0009826,unidimensional cell growth	Phosphotransferase enzyme family
VIT_210s0003g05550	6	chr10	10224104	10225715	+	VIT_210s0003g05550	--	K22395 cinnamyl-alcohol dehydrogenase [EC:1.1.1.195] | (RefSeq) berberine bridge enzyme-like 26 (A)	PREDICTED: berberine bridge enzyme-like 8 [Vitis vinifera]	RecName: Full=Berberine bridge enzyme-like 8 {ECO:0000303|PubMed:26037923}; Short=AtBBE-like 8 {ECO:0000303|PubMed:26037923}; EC=1.1.1.- {ECO:0000250|UniProtKB:O64743}; Flags: Precursor;	SubName: Full=Uncharacterized protein {ECO:0000313|EMBL:CCB55884.1};	--	GO:0005618,cell wall; GO:0005576,extracellular region; GO:0050660,flavin adenine dinucleotide binding; GO:0016614,oxidoreductase activity, acting on CH-OH group of donors	Berberine and berberine like
VIT_210s0071g00770	6	chr10	17285008	17286586	+	VIT_210s0071g00770	--	K22683 aspartyl protease family protein [EC:3.4.23.-] | (RefSeq) protein ASPARTIC PROTEASE IN GUARD CELL 1 (A)	PREDICTED: protein ASPARTIC PROTEASE IN GUARD CELL 2 [Vitis vinifera]	RecName: Full=Protein ASPARTIC PROTEASE IN GUARD CELL 2; Short=AtASPG2; EC=3.4.23.-; Flags: Precursor;	SubName: Full=Uncharacterized protein {ECO:0000313|EMBL:CCB58856.1};	Aspartyl protease	GO:0004190,aspartic-type endopeptidase activity; GO:0003677,DNA binding; GO:0030163,protein catabolic process; GO:0006508,proteolysis	Eukaryotic aspartyl protease
VIT_212s0028g00460	6	chr12_random	1089576	1119816	+	VIT_212s0028g00460	--	K22989 integral membrane protein GPR137 | (RefSeq) tobamovirus multiplication protein 1-like isoform X1 (A)	unnamed protein product, partial [Vitis vinifera]	RecName: Full=Tobamovirus multiplication protein 1; Short=AtTOM1;	SubName: Full=Uncharacterized protein {ECO:0000313|EMBL:CBI32983.3};	--	GO:0016021,integral component of membrane; GO:0009705,plant-type vacuole membrane; GO:0005774,vacuolar membrane; GO:0046786,viral replication complex formation and maintenance	Domain of unknown function (DUF3784)
VIT_212s0028g01770	6	chr12	2402139	2404091	+	VIT_212s0028g01770	--	K22395 cinnamyl-alcohol dehydrogenase [EC:1.1.1.195] | (RefSeq) berberine bridge enzyme-like 13 (A)	PREDICTED: berberine bridge enzyme-like 13 [Vitis vinifera]	RecName: Full=Berberine bridge enzyme-like 13 {ECO:0000303|PubMed:26037923}; Short=AtBBE-like 13 {ECO:0000303|PubMed:26037923}; EC=1.1.1.194 {ECO:0000269|PubMed:26037923}; EC=1.1.1.195 {ECO:0000269|PubMed:26037923}; Flags: Precursor;	SubName: Full=Uncharacterized protein {ECO:0000313|EMBL:CCB47395.1};	--	GO:0005618,cell wall; GO:0005576,extracellular region; GO:0045551,cinnamyl-alcohol dehydrogenase activity; GO:0050268,coniferyl-alcohol dehydrogenase activity; GO:0050660,flavin adenine dinucleotide binding; GO:0052747,sinapyl alcohol dehydrogenase activity	Berberine and berberine like
VIT_212s0035g01000	6	chr12	20686814	20688215	-	VIT_212s0035g01000	--	--	PREDICTED: uncharacterized protein LOC100267991 [Vitis vinifera]	--	SubName: Full=Uncharacterized protein {ECO:0000313|EMBL:CBI29703.3};	--	GO:0004867,serine-type endopeptidase inhibitor activity; GO:0006979,response to oxidative stress	Potato type II proteinase inhibitor family
VIT_212s0134g00440	6	chr12	8070650	8074229	+	VIT_212s0134g00440	--	K15341 DNA cross-link repair 1B protein [EC:3.1.-.-] | (RefSeq) 5' exonuclease Apollo (A)	PREDICTED: 5' exonuclease Apollo isoform X1 [Vitis vinifera]	RecName: Full=DNA cross-link repair protein SNM1; Short=AtSNM1;	SubName: Full=Uncharacterized protein {ECO:0000313|EMBL:CBI17997.3};	Predicted hydrolase involved in interstrand cross-link repair	GO:0000784,nuclear chromosome, telomeric region; GO:0035312,5'-3' exodeoxyribonuclease activity; GO:0003684,damaged DNA binding; GO:0006281,DNA repair; GO:0006303,double-strand break repair via nonhomologous end joining; GO:0036297,interstrand cross-link repair; GO:0031848,protection from non-homologous end joining at telomere	DNA repair metallo-beta-lactamase
VIT_214s0006g03270	6	chr14	21859980	21865827	+	VIT_214s0006g03270	--	K04498 E1A/CREB-binding protein [EC:2.3.1.48] | (RefSeq) uncharacterized LOC104881571 (A)	unnamed protein product, partial [Vitis vinifera]	RecName: Full=Histone acetyltransferase HAC1; EC=2.3.1.48 {ECO:0000269|PubMed:11160878};	SubName: Full=Uncharacterized protein {ECO:0000313|EMBL:CBI33676.3};	CREB binding protein/P300 and related TAZ Zn-finger proteins	GO:0005634,nucleus; GO:0004402,histone acetyltransferase activity; GO:0003712,transcription coregulator activity; GO:0008270,zinc ion binding; GO:0006355,regulation of transcription, DNA-templated; GO:0006351,transcription, DNA-templated	Zinc finger, ZZ type
VIT_214s0060g01190	6	chr14	941773	942959	-	VIT_214s0060g01190	--	K05953 nicotianamine synthase [EC:2.5.1.43] | (RefSeq) nicotianamine synthase (A)	PREDICTED: nicotianamine synthase [Vitis vinifera]	RecName: Full=Nicotianamine synthase; EC=2.5.1.43; AltName: Full=Chloronerva; AltName: Full=S-adenosyl-L-methionine:S-adenosyl-L-methionine:S-adenosyl-methionine 3-amino-3-carboxypropyltransferase;	SubName: Full=Uncharacterized protein {ECO:0000313|EMBL:CCB61914.1};	--	GO:0030410,nicotianamine synthase activity; GO:0030418,nicotianamine biosynthetic process	Methyltransferase domain
VIT_214s0066g02320	6	chr14	28532621	28538822	+	VIT_214s0066g02320	--	K05658 ATP-binding cassette, subfamily B (MDR/TAP), member 1 [EC:3.6.3.44] | (RefSeq) ABC transporter B family member 15 (A)	PREDICTED: ABC transporter B family member 15 isoform X1 [Vitis vinifera]	RecName: Full=ABC transporter B family member 15; Short=ABC transporter ABCB.15; Short=AtABCB15; AltName: Full=Multidrug resistance protein 13; AltName: Full=P-glycoprotein 15;	SubName: Full=Uncharacterized protein {ECO:0000313|EMBL:CCB58580.1};	Multidrug/pheromone exporter, ABC superfamily	GO:0016021,integral component of membrane; GO:0005886,plasma membrane; GO:0005524,ATP binding; GO:0042626,ATPase activity, coupled to transmembrane movement of substances	Dynein light intermediate chain (DLIC)
VIT_214s0068g00740	6	chr14	24532101	24533135	+	VIT_214s0068g00740	--	K03350 anaphase-promoting complex subunit 3 | (RefSeq) hypothetical protein (A)	unnamed protein product, partial [Vitis vinifera]	--	SubName: Full=Uncharacterized protein {ECO:0000313|EMBL:CBI21242.3};	--	--	Cotton fibre expressed protein
VIT_215s0046g00590	6	chr15	17552431	17556353	+	VIT_215s0046g00590	--	K15406 wax-ester synthase / diacylglycerol O-acyltransferase [EC:2.3.1.75 2.3.1.20] | (RefSeq) WSD1; O-acyltransferase (WSD1-like) family protein (A)	unnamed protein product, partial [Vitis vinifera]	RecName: Full=O-acyltransferase WSD1; AltName: Full=Diacylglycerol O-acyltransferase; Short=DGAT; EC=2.3.1.20; AltName: Full=Long-chain-alcohol O-fatty-acyltransferase; EC=2.3.1.75; AltName: Full=Wax synthase; Short=WS;	SubName: Full=Uncharacterized protein {ECO:0000313|EMBL:CCB62532.1};	--	GO:0005783,endoplasmic reticulum; GO:0005789,endoplasmic reticulum membrane; GO:0016021,integral component of membrane; GO:0005886,plasma membrane; GO:0102966,arachidoyl-CoA:1-dodecanol O-acyltransferase activity; GO:0004144,diacylglycerol O-acyltransferase activity; GO:0047196,long-chain-alcohol O-fatty-acyltransferase activity; GO:0103095,wax ester synthase activity; GO:0019432,triglyceride bio…	Wax ester synthase-like Acyl-CoA acyltransferase domain
VIT_217s0000g02700	6	chr17	2506020	2509845	-	VIT_217s0000g02700	--	K10529 alpha-dioxygenase [EC:1.14.99.-] | (RefSeq) alpha-dioxygenase 2 (A)	PREDICTED: alpha-dioxygenase 2 [Vitis vinifera]	RecName: Full=Alpha-dioxygenase 2; Short=Alpha DOX2; EC=1.14.99.-; AltName: Full=Fatty acid dioxygenase AlphaDOX2; Flags: Precursor;	SubName: Full=Uncharacterized protein {ECO:0000313|EMBL:CBI15541.3};	Peroxidase/oxygenase	GO:0051213,dioxygenase activity; GO:0020037,heme binding; GO:0046872,metal ion binding; GO:0004601,peroxidase activity; GO:0006631,fatty acid metabolic process; GO:0010150,leaf senescence; GO:0001676,long-chain fatty acid metabolic process; GO:0031408,oxylipin biosynthetic process; GO:0006979,response to oxidative stress	Animal haem peroxidase
VIT_217s0000g09570	6	chr17	11284591	11286979	+	VIT_217s0000g09570	--	K07408 cytochrome P450 family 1 subfamily A polypeptide 1 [EC:1.14.14.1] | (RefSeq) cytochrome P450 71A26-like (A)	PREDICTED: cytochrome P450 71A3 [Vitis vinifera]	RecName: Full=Cytochrome P450 71A4; EC=1.14.-.-; AltName: Full=CYPLXXIA4; AltName: Full=Cytochrome P-450EG2;	SubName: Full=Uncharacterized protein {ECO:0000313|EMBL:CCB42924.1};	Cytochrome P450 CYP2 subfamily	GO:0016021,integral component of membrane; GO:0020037,heme binding; GO:0005506,iron ion binding; GO:0004497,monooxygenase activity; GO:0016705,oxidoreductase activity, acting on paired donors, with incorporation or reduction of molecular oxygen	Cytochrome P450
VIT_217s0000g10090	6	chr17	12257403	12259408	-	VIT_217s0000g10090	--	K06901 putative MFS transporter, AGZA family, xanthine/uracil permease | (RefSeq) adenine/guanine permease AZG2 (A)	PREDICTED: adenine/guanine permease AZG2 [Vitis vinifera]	RecName: Full=Adenine/guanine permease AZG2; AltName: Full=AzgA-homolog protein; AltName: Full=Protein AZAGUANINE RESISTANT 2; Short=AtAzg2;	SubName: Full=Uncharacterized protein {ECO:0000313|EMBL:CCB42899.1};	--	GO:0016021,integral component of membrane; GO:0005345,purine nucleobase transmembrane transporter activity; GO:0005215,transporter activity; GO:0015853,adenine transport; GO:0015854,guanine transport; GO:0006863,purine nucleobase transport	Permease family
VIT_217s0119g00280	6	chr17	13836282	13836996	+	VIT_217s0119g00280	--	--	PREDICTED: kunitz trypsin inhibitor 2 [Vitis vinifera]	RecName: Full=Kunitz trypsin inhibitor 2 {ECO:0000305}; Short=AtKTI2 {ECO:0000305}; Flags: Precursor;	SubName: Full=Uncharacterized protein {ECO:0000313|EMBL:CBI35474.3};	--	GO:0048046,apoplast; GO:0005618,cell wall; GO:0004866,endopeptidase inhibitor activity	Trypsin and protease inhibitor
VIT_218s0001g02040	6	chr18_random	2465530	2468169	+	VIT_218s0001g02040	--	K16865 programmed cell death protein 4 | (RefSeq) hypothetical protein (A)	PREDICTED: uncharacterized protein LOC100249422 isoform X1 [Vitis vinifera]	--	SubName: Full=Uncharacterized protein {ECO:0000313|EMBL:CCB52329.1};	Neoplastic transformation suppressor Pdcd4/MA-3, contains MA3 domain	GO:0005829,cytosol; GO:0009646,response to absence of light; GO:0090549,response to carbon starvation	MA3 domain
VIT_218s0001g08200	6	chr18	6688186	6690761	-	VIT_218s0001g08200	--	K03327 multidrug resistance protein, MATE family | (RefSeq) multidrug and toxin extrusion protein 1-like (A)	PREDICTED: protein DETOXIFICATION 48 [Vitis vinifera]	RecName: Full=Protein DETOXIFICATION 48 {ECO:0000303|PubMed:11739388}; Short=AtDTX48 {ECO:0000303|PubMed:11739388}; AltName: Full=Multidrug and toxic compound extrusion protein 48 {ECO:0000305}; Short=MATE protein 48 {ECO:0000305}; AltName: Full=Protein ABNORMAL SHOOT 4 {ECO:0000303|PubMed:26160579}; AltName: Full=Protein BUSH-AND-CHLOROTIC-DWARF 1 {ECO:0000303|PubMed:22150160}; Short=Protein BCD…	RecName: Full=Protein DETOXIFICATION {ECO:0000256|RuleBase:RU004914}; AltName: Full=Multidrug and toxic compound extrusion protein {ECO:0000256|RuleBase:RU004914};	Uncharacterized membrane protein, predicted efflux pump	GO:0005794,Golgi apparatus; GO:0000139,Golgi membrane; GO:0017119,Golgi transport complex; GO:0016021,integral component of membrane; GO:0005770,late endosome; GO:0031902,late endosome membrane; GO:0043226,organelle; GO:0015297,antiporter activity; GO:0015238,drug transmembrane transporter activity; GO:0005381,iron ion transmembrane transporter activity; GO:0006855,drug transmembrane transport; G…	MatE
VIT_218s0001g11175	6	chr18	9486196	9490177	-	VIT_218s0001g11175	--	--	PREDICTED: uncharacterized protein LOC104882538 [Vitis vinifera]	--	SubName: Full=Uncharacterized protein {ECO:0000313|EMBL:CAN78393.1};	--	GO:0016021,integral component of membrane; GO:0009055,electron transfer activity	Plastocyanin-like domain
VIT_218s0041g02430	6	chr18	27565853	27577170	-	VIT_218s0041g02430	--	K11817 indole-3-acetaldehyde oxidase [EC:1.2.3.7] | (RefSeq) abscisic-aldehyde oxidase (A)	PREDICTED: abscisic-aldehyde oxidase [Vitis vinifera]	RecName: Full=Benzaldehyde dehydrogenase (NAD(+)); EC=1.2.1.28; AltName: Full=Aldehyde oxidase 4; Short=AO-4; Short=AtAO-4; Short=AtAO2; AltName: Full=Indole-3-acetaldehyde oxidase; Short=IAA oxidase; EC=1.2.3.7;	SubName: Full=Uncharacterized protein {ECO:0000313|EMBL:CCB61615.1};	Xanthine dehydrogenase	GO:0005829,cytosol; GO:0051537,2 iron, 2 sulfur cluster binding; GO:0018488,aryl-aldehyde oxidase activity; GO:0018479,benzaldehyde dehydrogenase (NAD+) activity; GO:0009055,electron transfer activity; GO:0050660,flavin adenine dinucleotide binding; GO:0050302,indole-3-acetaldehyde oxidase activity; GO:0005506,iron ion binding; GO:0016614,oxidoreductase activity, acting on CH-OH group of donors; …	2Fe-2S iron-sulfur cluster binding domain
VIT_218s0075g00440	6	chr18	21853930	21856570	-	VIT_218s0075g00440	--	K19613 leucine-rich repeat protein SHOC2 | (RefSeq) hypothetical protein (A)	unnamed protein product, partial [Vitis vinifera]	RecName: Full=TMV resistance protein N;	SubName: Full=Uncharacterized protein {ECO:0000313|EMBL:CBI18280.3};	--	GO:0005737,cytoplasm; GO:0043531,ADP binding; GO:0005524,ATP binding; GO:0009626,plant-type hypersensitive response; GO:0007165,signal transduction	Leucine Rich repeats (2 copies)
VIT_218s0082g00027	6	chr18_random	3541977	3542700	-	VIT_218s0082g00027	--	--	PREDICTED: uncharacterized protein LOC104877982 [Vitis vinifera]	--	SubName: Full=Uncharacterized protein {ECO:0000313|EMBL:CAN68420.1};	--	--	Protein of unknown function (DUF1442)
VIT_219s0014g00530	6	chr19	548335	556394	-	VIT_219s0014g00530	--	K04733 interleukin-1 receptor-associated kinase 4 [EC:2.7.11.1] | (RefSeq) probable leucine-rich repeat receptor-like serine/threonine-protein kinase At3g14840 (A)	unnamed protein product, partial [Vitis vinifera]	RecName: Full=Probable leucine-rich repeat receptor-like serine/threonine-protein kinase At3g14840; EC=2.7.11.1; Flags: Precursor;	SubName: Full=Uncharacterized protein {ECO:0000313|EMBL:CCB46204.1};	--	GO:0016021,integral component of membrane; GO:0005886,plasma membrane; GO:0009506,plasmodesma; GO:0005524,ATP binding; GO:0004674,protein serine/threonine kinase activity; GO:0009861,jasmonic acid and ethylene-dependent systemic resistance; GO:0045088,regulation of innate immune response	Malectin-like domain
VIT_219s0014g00880	6	chr19	918102	921897	-	VIT_219s0014g00880	--	K14503 brassinosteroid resistant 1/2 | (RefSeq) BES1/BZR1 homolog protein 3-like (A)	unnamed protein product, partial [Vitis vinifera]	RecName: Full=Protein BZR1 homolog 3; Short=OsBZR3; AltName: Full=Protein BRASSINAZOLE-RESISTANT 1 homolog 3;	SubName: Full=Uncharacterized protein {ECO:0000313|EMBL:CCB46221.1};	--	GO:0003677,DNA binding; GO:0003700,DNA-binding transcription factor activity; GO:0009742,brassinosteroid mediated signaling pathway; GO:0040008,regulation of growth; GO:0006351,transcription, DNA-templated	BES1/BZR1 plant transcription factor, N-terminal
VIT_219s0014g03810	6	chr19	3903754	3905057	+	VIT_219s0014g03810	--	--	unnamed protein product, partial [Vitis vinifera]	--	SubName: Full=Uncharacterized protein {ECO:0000313|EMBL:CBI20391.3};	--	--	--
VIT_219s0015g00870	6	chr19	8994550	8997480	+	VIT_219s0015g00870	--	K00025 malate dehydrogenase [EC:1.1.1.37] | (RefSeq) malate dehydrogenase, cytoplasmic-like (A)	unnamed protein product, partial [Vitis vinifera]	RecName: Full=Oligopeptide transporter 5; Short=AtOPT5;	SubName: Full=Uncharacterized protein {ECO:0000313|EMBL:CBI39772.3};	Sexual differentiation process protein ISP4	GO:0005887,integral component of plasma membrane; GO:0016020,membrane; GO:0035673,oligopeptide transmembrane transporter activity; GO:0015031,protein transport	OPT oligopeptide transporter protein
VIT_219s0090g01180	6	chr19	7231387	7233674	-	VIT_219s0090g01180	--	K22139 mitochondrial pyruvate carrier 2 | (RefSeq) mitochondrial pyruvate carrier 4 (A)	PREDICTED: mitochondrial pyruvate carrier 4 isoform X2 [Vitis vinifera]	RecName: Full=Mitochondrial pyruvate carrier 4 {ECO:0000305};	RecName: Full=Mitochondrial pyruvate carrier {ECO:0000256|RuleBase:RU363100};	Uncharacterized conserved protein	GO:0031305,integral component of mitochondrial inner membrane; GO:0005739,mitochondrion; GO:0050833,pyruvate transmembrane transporter activity; GO:0006850,mitochondrial pyruvate transmembrane transport	Mitochondrial pyruvate carriers
VIT_200s0246g00100	3	chrUn	17126636	17128620	+	VIT_200s0246g00100	--	--	orf185 [Vitis vinifera]	--	SubName: Full=Uncharacterized protein {ECO:0000313|EMBL:CCB55904.1};	--	--	--
VIT_200s0270g00120	3	chrUn	19993241	19993943	+	VIT_200s0270g00120	--	--	PREDICTED: kunitz trypsin inhibitor 2-like [Vitis vinifera]	RecName: Full=Kunitz trypsin inhibitor 2 {ECO:0000305}; Short=AtKTI2 {ECO:0000305}; Flags: Precursor;	SubName: Full=Uncharacterized protein {ECO:0000313|EMBL:CCB55924.1};	--	GO:0048046,apoplast; GO:0005618,cell wall; GO:0004866,endopeptidase inhibitor activity	Trypsin and protease inhibitor
VIT_200s0332g00060	3	chrUn	23717409	23719687	+	VIT_200s0332g00060	--	K02112 F-type H+-transporting ATPase subunit beta [EC:3.6.3.14] | (RefSeq) atpB, ViviCp028; ATP synthase CF1 beta subunit (A)	unnamed protein product, partial [Vitis vinifera]	RecName: Full=ATP synthase subunit beta, chloroplastic {ECO:0000255|HAMAP-Rule:MF_01347}; EC=3.6.3.14 {ECO:0000255|HAMAP-Rule:MF_01347}; AltName: Full=ATP synthase F1 sector subunit beta {ECO:0000255|HAMAP-Rule:MF_01347}; AltName: Full=F-ATPase subunit beta {ECO:0000255|HAMAP-Rule:MF_01347};	SubName: Full=Uncharacterized protein {ECO:0000313|EMBL:CCB57591.1};	F0F1-type ATP synthase, beta subunit	GO:0009535,chloroplast thylakoid membrane; GO:0045261,proton-transporting ATP synthase complex, catalytic core F(1); GO:0005524,ATP binding; GO:0046933,proton-transporting ATP synthase activity, rotational mechanism; GO:0015986,ATP synthesis coupled proton transport	ATP synthase alpha/beta family, beta-barrel domain
VIT_200s0357g00130	3	chrUn	25357280	25359304	+	VIT_200s0357g00130	--	K17098 annexin D | (RefSeq) annexin D2-like isoform X1 (A)	PREDICTED: annexin D7 [Vitis vinifera]	RecName: Full=Annexin D7; AltName: Full=AnnAt7;	SubName: Full=Uncharacterized protein {ECO:0000313|EMBL:CDP01430.1};	Annexin	GO:0005509,calcium ion binding; GO:0005544,calcium-dependent phospholipid binding; GO:0009409,response to cold; GO:0009408,response to heat; GO:0009651,response to salt stress; GO:0009414,response to water deprivation	Annexin
VIT_200s0567g00060	3	chrUn	32009432	32011898	-	VIT_200s0567g00060	--	K16815 calcium-independent phospholipase A2-gamma | (RefSeq) hypothetical protein (A)	PREDICTED: patatin-like protein 2 [Vitis vinifera]	RecName: Full=Patatin-like protein 2; Short=OsPLP2; EC=3.1.1.-;	RecName: Full=Patatin {ECO:0000256|RuleBase:RU361262}; EC=3.1.1.- {ECO:0000256|RuleBase:RU361262};	Ca2+-independent phospholipase A2	GO:0005737,cytoplasm; GO:0016020,membrane; GO:0047372,acylglycerol lipase activity; GO:0004620,phospholipase activity; GO:0006952,defense response; GO:0016042,lipid catabolic process	Patatin-like phospholipase
VIT_200s0652g00010	3	chrUn	33581346	33582988	+	VIT_200s0652g00010	--	K20043 clathrin coat assembly protein AP180 | (RefSeq) putative clathrin assembly protein At5g35200 (A)	PREDICTED: dof zinc finger protein DOF1.1 [Vitis vinifera]	RecName: Full=Dof zinc finger protein 4 {ECO:0000305}; Short=OsDof4 {ECO:0000303|Ref.1};	SubName: Full=Uncharacterized protein {ECO:0000313|EMBL:CCB53551.1};	--	GO:0005634,nucleus; GO:0003677,DNA binding; GO:0046872,metal ion binding; GO:0006355,regulation of transcription, DNA-templated; GO:0006351,transcription, DNA-templated	Dof domain, zinc finger
VIT_200s2086g00010	3	chrUn	40967346	40968706	-	VIT_200s2086g00010	--	K05933 aminocyclopropanecarboxylate oxidase [EC:1.14.17.4] | (RefSeq) ACO1; 1-aminocyclopropane-1-carboxylate oxidase (A)	PREDICTED: 1-aminocyclopropane-1-carboxylate oxidase [Vitis vinifera]	RecName: Full=1-aminocyclopropane-1-carboxylate oxidase; Short=ACC oxidase; EC=1.14.17.4; AltName: Full=Ethylene-forming enzyme; Short=EFE;	SubName: Full=Uncharacterized protein {ECO:0000313|EMBL:CCB62987.1}; Flags: Fragment;	Iron/ascorbate family oxidoreductases	GO:0009815,1-aminocyclopropane-1-carboxylate oxidase activity; GO:0031418,L-ascorbic acid binding; GO:0046872,metal ion binding; GO:0009693,ethylene biosynthetic process; GO:0009835,fruit ripening	2OG-Fe(II) oxygenase superfamily
VIT_200s2279g00010	3	chrUn	41467669	41470314	+	VIT_200s2279g00010	--	--	PREDICTED: ALA-interacting subunit 3-like [Vitis vinifera]	RecName: Full=ALA-interacting subunit 1; Short=AtALIS1; AltName: Full=ALA3 beta-subunit 1;	SubName: Full=Uncharacterized protein {ECO:0000313|EMBL:CCB59193.1}; Flags: Fragment;	Cell cycle control protein	GO:0005789,endoplasmic reticulum membrane; GO:0005794,Golgi apparatus; GO:0000139,Golgi membrane; GO:0016021,integral component of membrane; GO:0031902,late endosome membrane; GO:0015914,phospholipid transport	LEM3 (ligand-effect modulator 3) family / CDC50 family
VIT_200s2507g00010	3	chrUn	42135685	42136947	+	VIT_200s2507g00010	--	K17605 serine/threonine-protein phosphatase 2A activator | (RefSeq) serine/threonine-protein phosphatase 2A activator 2-like isoform X1 (A)	PREDICTED: F-box protein FBW2 isoform X1 [Vitis vinifera]	RecName: Full=F-box protein FBW2; AltName: Full=SKP1-interacting partner 18;	SubName: Full=Uncharacterized protein {ECO:0000313|EMBL:CCB45374.1}; Flags: Fragment;	Leucine rich repeat proteins, some proteins contain F-box	GO:0005634,nucleus; GO:0010629,negative regulation of gene expression; GO:0010608,posttranscriptional regulation of gene expression; GO:0016567,protein ubiquitination; GO:0009737,response to abscisic acid; GO:0006511,ubiquitin-dependent protein catabolic process	--
VIT_201s0010g01320	3	chr1	17227050	17234651	+	VIT_201s0010g01320	--	--	hypothetical protein VITISV_004869 [Vitis vinifera]	--	SubName: Full=Uncharacterized protein {ECO:0000313|EMBL:CCB51184.1};	--	--	--
VIT_201s0010g01830	3	chr1	18351868	18371412	-	VIT_201s0010g01830	--	K10706 senataxin [EC:3.6.4.-] | (RefSeq) uncharacterized protein LOC103322211 (A)	PREDICTED: uncharacterized protein LOC100265010 [Vitis vinifera]	RecName: Full=Regulator of nonsense transcripts 1 homolog; EC=3.6.4.-; AltName: Full=ATP-dependent helicase UPF1;	SubName: Full=Uncharacterized protein {ECO:0000313|EMBL:CCB51210.1};	tRNA-splicing endonuclease positive effector (SEN1)	GO:0005737,cytoplasm; GO:0005829,cytosol; GO:0000932,P-body; GO:0005886,plasma membrane; GO:0009506,plasmodesma; GO:0005524,ATP binding; GO:0003677,DNA binding; GO:0004386,helicase activity; GO:0003729,mRNA binding; GO:0008270,zinc ion binding; GO:0042742,defense response to bacterium; GO:0009867,jasmonic acid mediated signaling pathway; GO:0048571,long-day photoperiodism; GO:0000184,nuclear-tran…	Type III restriction enzyme, res subunit
VIT_201s0010g02800	3	chr1	19834570	19841175	-	VIT_201s0010g02800	--	K21440 ankyrin repeat domain-containing protein 50 | (RefSeq) ankyrin-3 isoform X1 (A)	PREDICTED: ankyrin-3 [Vitis vinifera]	RecName: Full=E3 ubiquitin-protein ligase KEG; EC=2.3.2.27; EC=2.7.11.1; AltName: Full=Protein KEEP ON GOING; AltName: Full=RING finger protein KEG; AltName: Full=RING-type E3 ubiquitin transferase KEG {ECO:0000305};	SubName: Full=Uncharacterized protein {ECO:0000313|EMBL:CCB51251.1};	FOG: Ankyrin repeat	GO:0005769,early endosome; GO:0005802,trans-Golgi network; GO:0005524,ATP binding; GO:0046872,metal ion binding; GO:0004672,protein kinase activity; GO:0043621,protein self-association; GO:0004674,protein serine/threonine kinase activity; GO:0004842,ubiquitin-protein transferase activity; GO:0009738,abscisic acid-activated signaling pathway; GO:0006952,defense response; GO:0048589,developmental g…	Ankyrin repeat
VIT_201s0011g00060	3	chr1	60839	61441	-	VIT_201s0011g00060	--	--	PREDICTED: uncharacterized protein LOC104879282 [Vitis vinifera]	--	SubName: Full=Uncharacterized protein {ECO:0000313|EMBL:CCB51096.1};	--	GO:0016021,integral component of membrane	--
VIT_201s0011g03180	3	chr1	2879165	2882501	+	VIT_201s0011g03180	--	K15015 solute carrier family 32 (vesicular inhibitory amino acid transporter) | (RefSeq) lysine histidine transporter-like 2 (A)	PREDICTED: lysine histidine transporter-like 6 [Vitis vinifera]	RecName: Full=Lysine histidine transporter-like 6;	SubName: Full=Uncharacterized protein {ECO:0000313|EMBL:CBI27054.3};	Amino acid transporters	GO:0016021,integral component of membrane; GO:0005886,plasma membrane; GO:0015171,amino acid transmembrane transporter activity; GO:0003333,amino acid transmembrane transport	Tryptophan/tyrosine permease family
VIT_201s0011g04700	3	chr1	4232952	4235415	+	VIT_201s0011g04700	--	K10752 histone-binding protein RBBP4 | (RefSeq) heavy metal-associated isoprenylated plant protein 26-like (A)	PREDICTED: heavy metal-associated isoprenylated plant protein 21 [Vitis vinifera]	RecName: Full=Heavy metal-associated isoprenylated plant protein 21 {ECO:0000303|PubMed:21072340, ECO:0000303|PubMed:23368984}; Short=AtHIP21 {ECO:0000303|PubMed:23368984}; Short=AtHIPP21 {ECO:0000303|PubMed:21072340, ECO:0000303|PubMed:23368984}; Flags: Precursor;	SubName: Full=Uncharacterized protein {ECO:0000313|EMBL:CBI26923.3};	Copper chaperone	GO:0005737,cytoplasm; GO:0016020,membrane; GO:0046914,transition metal ion binding; GO:0055073,cadmium ion homeostasis; GO:0046916,cellular transition metal ion homeostasis; GO:0071585,detoxification of cadmium ion; GO:0030001,metal ion transport	Heavy-metal-associated domain
VIT_201s0137g00070	3	chr1	6622380	6624978	+	VIT_201s0137g00070	--	K10251 17beta-estradiol 17-dehydrogenase / very-long-chain 3-oxoacyl-CoA reductase [EC:1.1.1.62 1.1.1.330] | (RefSeq) very-long-chain 3-oxoacyl-CoA reductase 1 (A)	PREDICTED: very-long-chain 3-oxoacyl-CoA reductase 1 [Vitis vinifera]	RecName: Full=Very-long-chain 3-oxoacyl-CoA reductase 1; EC=1.1.1.330; AltName: Full=Beta-ketoacyl reductase 1; Short=AtKCR1; AltName: Full=Protein GLOSSY 8; Short=gl8At;	SubName: Full=Uncharacterized protein {ECO:0000313|EMBL:CBI16845.3};	--	GO:0005783,endoplasmic reticulum; GO:0005789,endoplasmic reticulum membrane; GO:0016021,integral component of membrane; GO:0016020,membrane; GO:0102339,3-oxo-arachidoyl-CoA reductase activity; GO:0102340,3-oxo-behenoyl-CoA reductase activity; GO:0102342,3-oxo-cerotoyl-CoA reductase activity; GO:0102341,3-oxo-lignoceroyl-CoA reductase activity; GO:0018454,acetoacetyl-CoA reductase activity; GO:004…	KR domain
VIT_202s0012g01410	3	chr2	7572293	7574576	-	VIT_202s0012g01410	--	K17294 tetraspanin-4 | (RefSeq) hypothetical protein (A)	PREDICTED: protein TORNADO 2 [Vitis vinifera]	RecName: Full=Protein TORNADO 2; AltName: Full=Protein EKEKO; AltName: Full=TETRASPANIN-1;	SubName: Full=Uncharacterized protein {ECO:0000313|EMBL:CAN69080.1};	--	GO:0016021,integral component of membrane; GO:0005886,plasma membrane; GO:0009506,plasmodesma; GO:0009734,auxin-activated signaling pathway; GO:0010305,leaf vascular tissue pattern formation; GO:0009554,megasporogenesis; GO:0009933,meristem structural organization; GO:0009956,radial pattern formation; GO:0009934,regulation of meristem structural organization; GO:0010015,root morphogenesis	Fatty acid desaturase
VIT_202s0025g01990	3	chr2	1810411	1814768	-	VIT_202s0025g01990	--	K19039 E3 ubiquitin-protein ligase ATL7/58/59 [EC:2.3.2.27] | (RefSeq) probable E3 ubiquitin-protein ligase RHA4A (A)	PREDICTED: probable E3 ubiquitin-protein ligase RHA4A [Vitis vinifera]	RecName: Full=Probable E3 ubiquitin-protein ligase RHA4A {ECO:0000305}; EC=2.3.2.27; AltName: Full=RING-H2 finger A4a {ECO:0000303|PubMed:9781696}; AltName: Full=RING-H2 zinc finger protein RHA4a {ECO:0000305}; AltName: Full=RING-type E3 ubiquitin transferase RHA4A {ECO:0000305};	SubName: Full=Zf-RING_2 domain-containing protein {ECO:0000313|EMBL:GAV68674.1};	FOG: Predicted E3 ubiquitin ligase	GO:0046872,metal ion binding; GO:0016740,transferase activity; GO:0016567,protein ubiquitination	Zinc finger, C3HC4 type (RING finger)
VIT_202s0025g02310	3	chr2	2063982	2070408	+	VIT_202s0025g02310	--	K08867 WNK lysine deficient protein kinase [EC:2.7.11.1] | (RefSeq) hypothetical protein (A)	PREDICTED: transcription factor LHW [Vitis vinifera]	RecName: Full=Transcription factor LHW; AltName: Full=BHLH transcription factor delta; Short=bHLH delta; AltName: Full=Basic helix-loop-helix protein 156; Short=AtbHLH156; Short=bHLH 156; AltName: Full=Protein LONESOME HIGHWAY; AltName: Full=bHLH transcription factor bHLH156;	SubName: Full=Uncharacterized protein {ECO:0000313|EMBL:CAN74602.1};	--	GO:0005634,nucleus; GO:0003677,DNA binding; GO:0003700,DNA-binding transcription factor activity; GO:0046983,protein dimerization activity; GO:0010078,maintenance of root meristem identity; GO:0045893,positive regulation of transcription, DNA-templated; GO:0006355,regulation of transcription, DNA-templated; GO:0048364,root development; GO:0010479,stele development; GO:0006351,transcription, DNA-t…	bHLH-MYC and R2R3-MYB transcription factors N-terminal
VIT_202s0025g03010	3	chr2	2559374	2561735	-	VIT_202s0025g03010	--	K10752 histone-binding protein RBBP4 | (RefSeq) heavy metal-associated isoprenylated plant protein 26-like (A)	PREDICTED: heavy metal-associated isoprenylated plant protein 30 [Vitis vinifera]	RecName: Full=Heavy metal-associated isoprenylated plant protein 30 {ECO:0000303|PubMed:21072340, ECO:0000303|PubMed:23368984}; Short=AtHIP30 {ECO:0000303|PubMed:21072340, ECO:0000303|PubMed:23368984}; AltName: Full=Protein NPCC11 {ECO:0000312|EMBL:AEC06738.1}; Flags: Precursor;	SubName: Full=Uncharacterized protein {ECO:0000313|EMBL:CAN73635.1};	Copper chaperone	GO:0005737,cytoplasm; GO:0046914,transition metal ion binding; GO:0046916,cellular transition metal ion homeostasis; GO:0030001,metal ion transport	Putative metal-binding domain of cation transport ATPase
VIT_202s0033g00660	3	chr2	15250145	15252075	-	VIT_202s0033g00660	--	K13035 beta-cyano-L-alanine hydratase/nitrilase [EC:3.5.5.4 4.2.1.65] | (RefSeq) bifunctional nitrilase/nitrile hydratase NIT4B (A)	PREDICTED: bifunctional nitrilase/nitrile hydratase NIT4B, partial [Vitis vinifera]	RecName: Full=Bifunctional nitrilase/nitrile hydratase NIT4B; Short=LaNIT4B; EC=3.5.5.4; EC=4.2.1.65; AltName: Full=3-cyanoalanine hydratase; AltName: Full=Cyanoalanine nitrilase B;	SubName: Full=Uncharacterized protein {ECO:0000313|EMBL:CCB60337.1};	Carbon-nitrogen hydrolase	GO:0047558,3-cyanoalanine hydratase activity; GO:0047427,cyanoalanine nitrilase activity; GO:0019500,cyanide catabolic process; GO:0051410,detoxification of nitrogen compound	Carbon-nitrogen hydrolase
VIT_202s0033g00770	3	chr2	15448609	15450470	-	VIT_202s0033g00770	--	K13035 beta-cyano-L-alanine hydratase/nitrilase [EC:3.5.5.4 4.2.1.65] | (RefSeq) bifunctional nitrilase/nitrile hydratase NIT4B (A)	PREDICTED: bifunctional nitrilase/nitrile hydratase NIT4B, partial [Vitis vinifera]	RecName: Full=Bifunctional nitrilase/nitrile hydratase NIT4B; Short=LaNIT4B; EC=3.5.5.4; EC=4.2.1.65; AltName: Full=3-cyanoalanine hydratase; AltName: Full=Cyanoalanine nitrilase B;	SubName: Full=Uncharacterized protein {ECO:0000313|EMBL:CCB60342.1};	Carbon-nitrogen hydrolase	GO:0047558,3-cyanoalanine hydratase activity; GO:0047427,cyanoalanine nitrilase activity; GO:0019500,cyanide catabolic process; GO:0051410,detoxification of nitrogen compound	Carbon-nitrogen hydrolase
VIT_202s0033g00870	3	chr2	15588025	15590439	-	VIT_202s0033g00870	--	K13035 beta-cyano-L-alanine hydratase/nitrilase [EC:3.5.5.4 4.2.1.65] | (RefSeq) bifunctional nitrilase/nitrile hydratase NIT4B (A)	PREDICTED: bifunctional nitrilase/nitrile hydratase NIT4B [Vitis vinifera]	RecName: Full=Bifunctional nitrilase/nitrile hydratase NIT4B; Short=LaNIT4B; EC=3.5.5.4; EC=4.2.1.65; AltName: Full=3-cyanoalanine hydratase; AltName: Full=Cyanoalanine nitrilase B;	SubName: Full=Uncharacterized protein {ECO:0000313|EMBL:CBI37431.3};	Carbon-nitrogen hydrolase	GO:0047558,3-cyanoalanine hydratase activity; GO:0047427,cyanoalanine nitrilase activity; GO:0019500,cyanide catabolic process; GO:0051410,detoxification of nitrogen compound	Carbon-nitrogen hydrolase
VIT_203s0038g01050	3	chr3_random	847237	850236	+	VIT_203s0038g01050	--	K19307 25S rRNA (uracil2634-N3)-methyltransferase [EC:2.1.1.313] | (RefSeq) uncharacterized protein At4g26485 (A)	PREDICTED: uncharacterized protein At4g26485 [Vitis vinifera]	RecName: Full=Uncharacterized protein At4g26485;	SubName: Full=Uncharacterized protein {ECO:0000313|EMBL:CCB60911.1};	Uncharacterized conserved protein	GO:0005737,cytoplasm; GO:0070042,rRNA (uridine-N3-)-methyltransferase activity; GO:0070475,rRNA base methylation	Domain of unknown function (DUF2431)
VIT_203s0038g01350	3	chr3_random	961450	964499	-	VIT_203s0038g01350	--	K22314 glucosinolate gamma-glutamyl hydrolase [EC:3.4.19.16] | (RefSeq) gamma-glutamyl peptidase 5 (A)	unnamed protein product, partial [Vitis vinifera]	RecName: Full=Gamma-glutamyl peptidase 5 {ECO:0000305}; EC=3.4.19.- {ECO:0000305};	SubName: Full=Uncharacterized protein {ECO:0000313|EMBL:CCB60913.1};	Predicted glutamine synthetase	GO:0005829,cytosol; GO:0008233,peptidase activity	Peptidase C26
VIT_203s0038g02140	3	chr3	1472460	1476347	-	VIT_203s0038g02140	--	K13946 auxin influx carrier (AUX1 LAX family) | (RefSeq) auxin transporter-like protein 2 (A)	PREDICTED: auxin transporter-like protein 2 [Vitis vinifera]	RecName: Full=Auxin transporter-like protein 5; AltName: Full=AUX1-like protein 5; AltName: Full=MtLAX5;	SubName: Full=Uncharacterized protein {ECO:0000313|EMBL:CBI37897.3};	Amino acid transporters	GO:0016021,integral component of membrane; GO:0005886,plasma membrane; GO:0015293,symporter activity; GO:0006865,amino acid transport; GO:0009734,auxin-activated signaling pathway	Transmembrane amino acid transporter protein
VIT_203s0038g04620	3	chr3	3394661	3400943	-	VIT_203s0038g04620	--	K23050 phenylcoumaran benzylic ether reductase [EC:1.3.1.-] | (RefSeq) isoflavone reductase-like protein (A)	PREDICTED: isoflavone reductase-like protein [Vitis vinifera]	RecName: Full=Isoflavone reductase homolog PCBER {ECO:0000305}; EC=1.3.1.- {ECO:0000269|PubMed:10066819}; AltName: Full=Phenylcoumaran benzylic ether reductase POP1 {ECO:0000303|PubMed:10066819}; Short=PCBER-Pop1 {ECO:0000303|PubMed:10066819};	SubName: Full=Uncharacterized protein {ECO:0000313|EMBL:CBI37669.3};	--	GO:0050664,oxidoreductase activity, acting on NAD(P)H, oxygen as acceptor; GO:0009807,lignan biosynthetic process	short chain dehydrogenase
VIT_203s0063g00200	3	chr3	3812624	3816558	-	VIT_203s0063g00200	--	--	PREDICTED: PI-PLC X domain-containing protein At5g67130 [Vitis vinifera]	RecName: Full=PI-PLC X domain-containing protein At5g67130; Flags: Precursor;	SubName: Full=Uncharacterized protein {ECO:0000313|EMBL:CBI32391.3};	--	GO:0046658,anchored component of plasma membrane; GO:0005886,plasma membrane; GO:0008081,phosphoric diester hydrolase activity; GO:0006629,lipid metabolic process	--
VIT_203s0091g00490	3	chr3	6859799	6860427	-	VIT_203s0091g00490	--	--	PREDICTED: uncharacterized protein LOC100242957 isoform X2 [Vitis vinifera]	--	SubName: Full=Uncharacterized protein {ECO:0000313|EMBL:CBI22486.3};	--	GO:0006950,response to stress	Late embryogenesis abundant protein
VIT_203s0091g00680	3	chr3	7103201	7115206	-	VIT_203s0091g00680	--	K03063 26S proteasome regulatory subunit T3 | (RefSeq) 26S protease regulatory subunit 6B homolog (A)	PREDICTED: BTB/POZ domain-containing protein NPY2 [Vitis vinifera]	RecName: Full=BTB/POZ domain-containing protein NPY2; AltName: Full=Protein NAKED PINS IN YUC MUTANTS 2;	SubName: Full=Uncharacterized protein {ECO:0000313|EMBL:CCB47706.1};	--	GO:0071944,cell periphery; GO:0009958,positive gravitropism; GO:0016567,protein ubiquitination	BTB/POZ domain
VIT_203s0180g00040	3	chr3	5973707	5975868	+	VIT_203s0180g00040	--	K14505 cyclin D3, plant | (RefSeq) cyclin-D3-3 (A)	PREDICTED: cyclin-D3-3 [Vitis vinifera]	RecName: Full=Cyclin-D3-2; AltName: Full=G1/S-specific cyclin-D3-2; Short=CycD3;2;	SubName: Full=Uncharacterized protein {ECO:0000313|EMBL:CCB62359.1};	G1/S-specific cyclin D	GO:0005634,nucleus; GO:0007049,cell cycle; GO:0051301,cell division; GO:0010444,guard mother cell differentiation; GO:0048316,seed development	Cyclin, C-terminal domain
VIT_204s0008g00280	3	chr4	191987	194565	+	VIT_204s0008g00280	--	K14209 solute carrier family 36 (proton-coupled amino acid transporter) | (RefSeq) amino acid permease 1-like (A)	unnamed protein product, partial [Vitis vinifera]	RecName: Full=Amino acid permease 1; AltName: Full=Amino acid transporter AAP1; AltName: Full=Neutral amino acid transporter II;	SubName: Full=Uncharacterized protein {ECO:0000313|EMBL:CBI20578.3};	Amino acid transporters	GO:0016021,integral component of membrane; GO:0005886,plasma membrane; GO:0015171,amino acid transmembrane transporter activity; GO:0015180,L-alanine transmembrane transporter activity; GO:0005313,L-glutamate transmembrane transporter activity; GO:0015186,L-glutamine transmembrane transporter activity; GO:0015193,L-proline transmembrane transporter activity; GO:0015194,L-serine transmembrane tran…	Tryptophan/tyrosine permease family
VIT_204s0008g01280	3	chr4	1050345	1050947	+	VIT_204s0008g01280	--	--	hypothetical protein VITISV_032018 [Vitis vinifera]	--	SubName: Full=Uncharacterized protein {ECO:0000313|EMBL:CAN63091.1};	--	GO:0005794,Golgi apparatus; GO:0016021,integral component of membrane; GO:0008378,galactosyltransferase activity; GO:0006486,protein glycosylation	--
VIT_204s0023g00320	3	chr4	16483664	16487504	+	VIT_204s0023g00320	--	K13947 auxin efflux carrier family | (RefSeq) auxin efflux carrier component 5 (A)	PREDICTED: auxin efflux carrier component 5 [Vitis vinifera]	RecName: Full=Auxin efflux carrier component 5 {ECO:0000303|PubMed:15817418}; Short=AtPIN5 {ECO:0000303|PubMed:15817418};	RecName: Full=Auxin efflux carrier component {ECO:0000256|RuleBase:RU362108};	--	GO:0005783,endoplasmic reticulum; GO:0005789,endoplasmic reticulum membrane; GO:0016021,integral component of membrane; GO:0005886,plasma membrane; GO:0010329,auxin efflux transmembrane transporter activity; GO:0080161,auxin transmembrane transporter activity; GO:0010252,auxin homeostasis; GO:0009926,auxin polar transport; GO:0009734,auxin-activated signaling pathway; GO:0080162,intracellular aux…	Membrane transport protein
VIT_204s0023g02430	3	chr4	18983616	18984767	+	VIT_204s0023g02430	--	K09060 plant G-box-binding factor | (RefSeq) bZIP transcription factor 68-like (A)	PREDICTED: bZIP transcription factor 44 [Vitis vinifera]	RecName: Full=bZIP transcription factor 44 {ECO:0000305}; Short=AtbZIP44 {ECO:0000303|PubMed:11906833};	SubName: Full=Uncharacterized protein {ECO:0000313|EMBL:CCB44416.1};	--	GO:0005634,nucleus; GO:0003700,DNA-binding transcription factor activity; GO:0046982,protein heterodimerization activity; GO:0043565,sequence-specific DNA binding; GO:0044212,transcription regulatory region DNA binding; GO:0009845,seed germination; GO:0006351,transcription, DNA-templated	Basic region leucine zipper
VIT_204s0023g03760	3	chr4	20287572	20291561	+	VIT_204s0023g03760	--	K03029 26S proteasome regulatory subunit N10 | (RefSeq) 26S proteasome non-ATPase regulatory subunit 4 homolog (A)	PREDICTED: uncharacterized protein LOC100245548 [Vitis vinifera]	RecName: Full=Nitrate regulatory gene2 protein {ECO:0000303|PubMed:26744214}; Short=NRG2 protein {ECO:0000303|PubMed:26744214};	SubName: Full=Uncharacterized protein {ECO:0000313|EMBL:CCB44342.1};	--	GO:0005634,nucleus; GO:0071249,cellular response to nitrate; GO:0015706,nitrate transport; GO:0071705,nitrogen compound transport; GO:0006355,regulation of transcription, DNA-templated; GO:0010167,response to nitrate; GO:1901698,response to nitrogen compound; GO:0006351,transcription, DNA-templated	Protein of unknown function (DUF630)
VIT_205s0049g00790	3	chr5	7805349	7805976	-	VIT_205s0049g00790	--	--	hypothetical protein VITISV_041242 [Vitis vinifera]	--	SubName: Full=Uncharacterized protein {ECO:0000313|EMBL:CAN64471.1};	--	GO:0005199,structural constituent of cell wall	--
VIT_205s0049g01390	3	chr5	8668662	8672974	+	VIT_205s0049g01390	--	--	PREDICTED: uncharacterized protein LOC100258054 [Vitis vinifera]	RecName: Full=KIN14B-interacting protein At4g14310;	SubName: Full=Uncharacterized protein {ECO:0000313|EMBL:CAN71290.1};	--	GO:0005618,cell wall; GO:0005737,cytoplasm; GO:0007049,cell cycle; GO:0051301,cell division	--
VIT_205s0049g01620	3	chr5	9041356	9048135	+	VIT_205s0049g01620	--	K00574 cyclopropane-fatty-acyl-phospholipid synthase [EC:2.1.1.79] | (RefSeq) uncharacterized LOC100242555 (A)	unnamed protein product, partial [Vitis vinifera]	RecName: Full=Probable (S)-tetrahydroprotoberberine N-methyltransferase 2; Short=PbTNMT2; EC=2.1.1.122;	SubName: Full=Uncharacterized protein {ECO:0000313|EMBL:CCB48612.1};	--	GO:0005737,cytoplasm; GO:0030782,(S)-tetrahydroprotoberberine N-methyltransferase activity	Flavin containing amine oxidoreductase
VIT_205s0049g01970	3	chr5	9458581	9461994	+	VIT_205s0049g01970	--	K14484 auxin-responsive protein IAA | (RefSeq) auxin-responsive protein IAA13 (A)	PREDICTED: auxin-responsive protein IAA13 [Vitis vinifera]	RecName: Full=Auxin-responsive protein IAA13; AltName: Full=Indoleacetic acid-induced protein 13;	RecName: Full=Auxin-responsive protein {ECO:0000256|RuleBase:RU004549};	--	GO:0005634,nucleus; GO:0003700,DNA-binding transcription factor activity; GO:0009734,auxin-activated signaling pathway; GO:0009733,response to auxin; GO:0006351,transcription, DNA-templated	AUX/IAA family
VIT_205s0077g00840	3	chr5	658042	664002	+	VIT_205s0077g00840	--	K06611 stachyose synthetase [EC:2.4.1.67] | (RefSeq) stachyose synthase (A)	PREDICTED: stachyose synthase [Vitis vinifera]	RecName: Full=Stachyose synthase; EC=2.4.1.67; AltName: Full=Galactinol--raffinose galactosyltransferase; Flags: Precursor;	SubName: Full=Uncharacterized protein {ECO:0000313|EMBL:GAY35688.1}; Flags: Fragment;	--	GO:0005737,cytoplasm; GO:0047268,galactinol-raffinose galactosyltransferase activity; GO:0009312,oligosaccharide biosynthetic process; GO:0033532,stachyose biosynthetic process	Domain of unknown function (DUF4215)
VIT_205s0077g01420	3	chr5	1144380	1145909	+	VIT_205s0077g01420	--	--	PREDICTED: uncharacterized protein LOC100260115 [Vitis vinifera]	--	SubName: Full=Uncharacterized protein {ECO:0000313|EMBL:CBI22922.3};	--	GO:0016021,integral component of membrane	Protein of unknown function (DUF1218)
VIT_205s0077g01700	3	chr5	1312216	1314219	+	VIT_205s0077g01700	--	K10752 histone-binding protein RBBP4 | (RefSeq) heavy metal-associated isoprenylated plant protein 26-like (A)	hypothetical protein VITISV_025727 [Vitis vinifera]	RecName: Full=Heavy metal-associated isoprenylated plant protein 23 {ECO:0000303|PubMed:21072340, ECO:0000303|PubMed:23368984}; Short=AtHIP23 {ECO:0000303|PubMed:21072340, ECO:0000303|PubMed:23368984}; Flags: Precursor;	SubName: Full=Uncharacterized protein {ECO:0000313|EMBL:CCB48009.1};	Copper chaperone	GO:0005737,cytoplasm; GO:0046914,transition metal ion binding; GO:0046916,cellular transition metal ion homeostasis; GO:0030001,metal ion transport	Heavy-metal-associated domain
VIT_205s0094g00230	3	chr5	23552620	23553650	+	VIT_205s0094g00230	--	K01183 chitinase [EC:3.2.1.14] | (RefSeq) endochitinase EP3 (A)	unnamed protein product, partial [Vitis vinifera]	RecName: Full=Endochitinase EP3 {ECO:0000303|PubMed:11525512}; EC=3.2.1.14; AltName: Full=Chitinase class IV {ECO:0000303|PubMed:11525512}; Short=AtchitIV {ECO:0000303|PubMed:11525512}; AltName: Full=Protein HOMOLOG OF CARROT EP3-3 CHITINASE {ECO:0000303|PubMed:11525512}; Short=AtEP3 {ECO:0000303|PubMed:11525512}; Flags: Precursor;	SubName: Full=Uncharacterized protein {ECO:0000313|EMBL:CBI24651.3};	Predicted chitinase	GO:0005618,cell wall; GO:0008061,chitin binding; GO:0004568,chitinase activity; GO:0016998,cell wall macromolecule catabolic process; GO:0006032,chitin catabolic process; GO:0006952,defense response; GO:0000272,polysaccharide catabolic process; GO:0009617,response to bacterium; GO:0009611,response to wounding; GO:0010262,somatic embryogenesis	--
VIT_205s0094g00240	3	chr5	23556377	23557559	-	VIT_205s0094g00240	--	K01183 chitinase [EC:3.2.1.14] | (RefSeq) endochitinase EP3 (A)	PREDICTED: endochitinase EP3 [Vitis vinifera]	RecName: Full=Endochitinase EP3 {ECO:0000303|PubMed:11525512}; EC=3.2.1.14; AltName: Full=Chitinase class IV {ECO:0000303|PubMed:11525512}; Short=AtchitIV {ECO:0000303|PubMed:11525512}; AltName: Full=Protein HOMOLOG OF CARROT EP3-3 CHITINASE {ECO:0000303|PubMed:11525512}; Short=AtEP3 {ECO:0000303|PubMed:11525512}; Flags: Precursor;	SubName: Full=Uncharacterized protein {ECO:0000313|EMBL:CCB49363.1};	Predicted chitinase	GO:0005618,cell wall; GO:0008061,chitin binding; GO:0004568,chitinase activity; GO:0016998,cell wall macromolecule catabolic process; GO:0006032,chitin catabolic process; GO:0006952,defense response; GO:0000272,polysaccharide catabolic process; GO:0009617,response to bacterium; GO:0009611,response to wounding; GO:0010262,somatic embryogenesis	Chitin recognition protein
VIT_205s0102g00660	3	chr5	22566915	22567967	+	VIT_205s0102g00660	--	--	unnamed protein product, partial [Vitis vinifera]	--	SubName: Full=Uncharacterized protein {ECO:0000313|EMBL:CCB59852.1};	--	--	--
VIT_206s0004g01780	3	chr6	2201083	2202669	-	VIT_206s0004g01780	--	K20714 serine/threonine-protein kinase OXI1 [EC:2.7.11.1] | (RefSeq) serine/threonine-protein kinase OXI1-like (A)	PREDICTED: serine/threonine-protein kinase UCNL [Vitis vinifera]	RecName: Full=Serine/threonine-protein kinase UCNL {ECO:0000305}; EC=2.7.11.1 {ECO:0000250|UniProtKB:Q9SYB9}; AltName: Full=AGC serine/threonine-protein kinase subfamily 2 member 4 {ECO:0000303|PubMed:13678909}; AltName: Full=Protein UNICORN-LIKE {ECO:0000303|PubMed:22927420};	SubName: Full=Uncharacterized protein {ECO:0000313|EMBL:CCB43729.1};	Putative serine/threonine protein kinase	GO:0005737,cytoplasm; GO:0005634,nucleus; GO:0005886,plasma membrane; GO:0005524,ATP binding; GO:0016301,kinase activity; GO:0004674,protein serine/threonine kinase activity; GO:0035556,intracellular signal transduction	Lipopolysaccharide kinase (Kdo/WaaP) family
VIT_206s0004g04520	3	chr6	5491808	5493936	+	VIT_206s0004g04520	--	K20043 clathrin coat assembly protein AP180 | (RefSeq) putative clathrin assembly protein At5g35200 (A)	hypothetical protein VITISV_018540 [Vitis vinifera]	RecName: Full=Dof zinc finger protein DOF3.6; Short=AtDOF3.6; AltName: Full=OBF-binding protein 3;	SubName: Full=Uncharacterized protein {ECO:0000313|EMBL:CCB43582.1};	--	GO:0005634,nucleus; GO:0003677,DNA binding; GO:0046872,metal ion binding; GO:0006355,regulation of transcription, DNA-templated; GO:0006351,transcription, DNA-templated	Dof domain, zinc finger
VIT_206s0009g00310	3	chr6	10480875	10483612	-	VIT_206s0009g00310	--	K09528 DnaJ homolog subfamily C member 8 | (RefSeq) AT-rich interactive domain-containing protein 4B-like (A)	PREDICTED: protein FAF-like, chloroplastic [Vitis vinifera]	RecName: Full=Protein FAF-like, chloroplastic; Flags: Precursor;	SubName: Full=Uncharacterized protein {ECO:0000313|EMBL:CAN72229.1};	--	GO:0009507,chloroplast	Fantastic Four meristem regulator
VIT_206s0009g00450	3	chr6	10993012	10995482	+	VIT_206s0009g00450	--	K03695 ATP-dependent Clp protease ATP-binding subunit ClpB | (RefSeq) chaperone protein ClpB1-like (A)	PREDICTED: aluminum-activated malate transporter 2 [Vitis vinifera]	RecName: Full=Aluminum-activated malate transporter 2; Short=AtALMT2;	SubName: Full=Uncharacterized protein {ECO:0000313|EMBL:CBI24426.3};	Predicted membrane protein	GO:0016021,integral component of membrane; GO:0009705,plant-type vacuole membrane; GO:0015140,malate transmembrane transporter activity	Fusaric acid resistance protein-like
VIT_207s0005g00830	3	chr7	3453061	3455504	+	VIT_207s0005g00830	--	K15333 tRNA guanosine-2'-O-methyltransferase [EC:2.1.1.34] | (RefSeq) uncharacterized protein LOC104224633 (A)	PREDICTED: subtilisin-like protease SBT1.5 [Vitis vinifera]	RecName: Full=Subtilisin-like protease SBT1.5 {ECO:0000303|PubMed:16193095}; EC=3.4.21.- {ECO:0000255|PROSITE-ProRule:PRU10082}; AltName: Full=Subtilase subfamily 1 member 5 {ECO:0000303|PubMed:16193095}; Short=AtSBT1.5 {ECO:0000303|PubMed:16193095}; Flags: Precursor;	SubName: Full=Uncharacterized protein {ECO:0000313|EMBL:CCB59985.1};	--	GO:0005576,extracellular region; GO:0004252,serine-type endopeptidase activity	PA domain
VIT_207s0005g01680	3	chr7	4167695	4172367	+	VIT_207s0005g01680	--	K06611 stachyose synthetase [EC:2.4.1.67] | (RefSeq) stachyose synthase (A)	PREDICTED: stachyose synthase [Vitis vinifera]	RecName: Full=Stachyose synthase; EC=2.4.1.67; AltName: Full=Galactinol--raffinose galactosyltransferase; Flags: Precursor;	SubName: Full=Uncharacterized protein {ECO:0000313|EMBL:CCB60026.1};	--	GO:0005737,cytoplasm; GO:0047268,galactinol-raffinose galactosyltransferase activity; GO:0009312,oligosaccharide biosynthetic process; GO:0033532,stachyose biosynthetic process	Raffinose synthase or seed imbibition protein Sip1
VIT_207s0005g02520	3	chr7	4871220	4874309	-	VIT_207s0005g02520	--	K09584 protein disulfide-isomerase A6 [EC:5.3.4.1] | (RefSeq) protein disulfide isomerase-like 2-1 (A)	PREDICTED: uncharacterized protein LOC104879806 [Vitis vinifera]	RecName: Full=Meiosis-specific protein ASY3 {ECO:0000305}; AltName: Full=Protein ASYNAPTIC 3 {ECO:0000303|PubMed:22319460}; Short=AtASY3 {ECO:0000303|PubMed:22319460};	SubName: Full=Uncharacterized protein {ECO:0000313|EMBL:CCB60071.1};	--	GO:0005694,chromosome; GO:0005730,nucleolus; GO:0051321,meiotic cell cycle; GO:0090173,regulation of synaptonemal complex assembly	--
VIT_207s0031g02740	3	chr7	19209927	19210526	+	VIT_207s0031g02740	--	K14488 SAUR family protein | (RefSeq) auxin-responsive protein SAUR32-like (A)	PREDICTED: auxin-responsive protein SAUR32-like [Vitis vinifera]	RecName: Full=Auxin-responsive protein SAUR32 {ECO:0000305}; AltName: Full=Protein ABOLISHED APICAL HOOK MAINTENANCE 1 {ECO:0000303|Ref.6}; AltName: Full=Protein SMALL AUXIN UP RNA 32 {ECO:0000303|PubMed:12036261};	SubName: Full=Uncharacterized protein {ECO:0000313|EMBL:CAN76261.1};	--	GO:0005737,cytoplasm; GO:0005634,nucleus; GO:0009734,auxin-activated signaling pathway; GO:0007275,multicellular organism development; GO:0040008,regulation of growth; GO:1900140,regulation of seedling development	Auxin responsive protein
VIT_207s0031g03070	3	chr7	19842440	19845449	+	VIT_207s0031g03070	--	K23050 phenylcoumaran benzylic ether reductase [EC:1.3.1.-] | (RefSeq) IFRL3; isoflavone reductase-like protein 3 (A)	PREDICTED: uncharacterized protein LOC100245603 isoform X1 [Vitis vinifera]	RecName: Full=Isoeugenol synthase 1; EC=1.1.1.319;	SubName: Full=Uncharacterized protein {ECO:0000313|EMBL:CAN80538.1};	--	GO:0016491,oxidoreductase activity; GO:0009699,phenylpropanoid biosynthetic process	GDP-mannose 4,6 dehydratase
VIT_207s0141g00280	3	chr7_random	179123	182403	+	VIT_207s0141g00280	--	K08819 cyclin-dependent kinase 12/13 [EC:2.7.11.22 2.7.11.23] | (RefSeq) cyclin-dependent kinase C-1 (A)	PREDICTED: cyclin-dependent kinase C-1 [Vitis vinifera]	RecName: Full=Cyclin-dependent kinase C-1; Short=CDKC;1; EC=2.7.11.22; EC=2.7.11.23;	SubName: Full=Uncharacterized protein {ECO:0000313|EMBL:CCB59088.1}; Flags: Fragment;	Cdc2-related protein kinase	GO:0005829,cytosol; GO:0005634,nucleus; GO:0005524,ATP binding; GO:0004693,cyclin-dependent protein serine/threonine kinase activity; GO:0016301,kinase activity; GO:0008353,RNA polymerase II CTD heptapeptide repeat kinase activity; GO:0048366,leaf development; GO:0006468,protein phosphorylation; GO:0009615,response to virus	Protein tyrosine kinase
VIT_208s0007g01550	3	chr8	15658082	15661530	+	VIT_208s0007g01550	--	K05909 laccase [EC:1.10.3.2] | (RefSeq) laccase-7 (A)	PREDICTED: laccase-7 [Vitis vinifera]	RecName: Full=Laccase-7; EC=1.10.3.2; AltName: Full=Benzenediol:oxygen oxidoreductase 7; AltName: Full=Diphenol oxidase 7; AltName: Full=Urishiol oxidase 7; Flags: Precursor;	RecName: Full=Laccase {ECO:0000256|RuleBase:RU361119}; EC=1.10.3.2 {ECO:0000256|RuleBase:RU361119}; AltName: Full=Benzenediol:oxygen oxidoreductase {ECO:0000256|RuleBase:RU361119}; AltName: Full=Diphenol oxidase {ECO:0000256|RuleBase:RU361119}; AltName: Full=Urishiol oxidase {ECO:0000256|RuleBase:RU361119};	Multicopper oxidases	GO:0048046,apoplast; GO:0005507,copper ion binding; GO:0052716,hydroquinone:oxygen oxidoreductase activity; GO:0016722,oxidoreductase activity, oxidizing metal ions; GO:0046274,lignin catabolic process	Multicopper oxidase
VIT_208s0007g01850	3	chr8	15939151	15943406	+	VIT_208s0007g01850	--	--	PREDICTED: UPF0503 protein At3g09070, chloroplastic-like [Vitis vinifera]	RecName: Full=UPF0503 protein At3g09070, chloroplastic; Flags: Precursor;	SubName: Full=Uncharacterized protein {ECO:0000313|EMBL:CCB55514.1};	--	GO:0016324,apical plasma membrane; GO:0009507,chloroplast; GO:0005886,plasma membrane; GO:0010588,cotyledon vascular tissue pattern formation; GO:0010088,phloem development; GO:0010233,phloem transport; GO:0022622,root system development	Protein of unknown function (DUF740)
VIT_208s0007g07600	3	chr8	21086506	21091455	+	VIT_208s0007g07600	--	K00873 pyruvate kinase [EC:2.7.1.40] | (RefSeq) pyruvate kinase, cytosolic isozyme (A)	PREDICTED: pyruvate kinase, cytosolic isozyme [Vitis vinifera]	RecName: Full=Pyruvate kinase, cytosolic isozyme; Short=PK; EC=2.7.1.40;	RecName: Full=Pyruvate kinase {ECO:0000256|RuleBase:RU000504}; EC=2.7.1.40 {ECO:0000256|RuleBase:RU000504};	Pyruvate kinase	GO:0005737,cytoplasm; GO:0005524,ATP binding; GO:0016301,kinase activity; GO:0000287,magnesium ion binding; GO:0030955,potassium ion binding; GO:0004743,pyruvate kinase activity	HpcH/HpaI aldolase/citrate lyase family
VIT_208s0032g00150	3	chr8	3140699	3142633	+	VIT_208s0032g00150	--	K10268 F-box and leucine-rich repeat protein 2/20 | (RefSeq) putative F-box/LRR-repeat protein 9 isoform X1 (A)	unnamed protein product, partial [Vitis vinifera]	RecName: Full=F-box/LRR-repeat protein At3g48880;	SubName: Full=Uncharacterized protein {ECO:0000313|EMBL:CBI39053.3};	Leucine rich repeat proteins, some proteins contain F-box	--	F-box domain
VIT_208s0040g00715	3	chr8	11653431	11654732	+	VIT_208s0040g00715	--	K20777 exonuclease 3'-5' domain-containing protein 2 [EC:3.1.11.1] | (RefSeq) Werner Syndrome-like exonuclease (A)	PREDICTED: Werner Syndrome-like exonuclease [Vitis vinifera]	RecName: Full=Werner Syndrome-like exonuclease; EC=3.1.-.-;	SubName: Full=Uncharacterized protein {ECO:0000313|EMBL:OAY44569.1};	Predicted 3'-5' exonuclease	GO:0005634,nucleus; GO:0008408,3'-5' exonuclease activity; GO:0003677,DNA binding; GO:0046872,metal ion binding	3'-5' exonuclease
VIT_208s0040g01230	3	chr8	12267663	12272338	+	VIT_208s0040g01230	--	K13947 auxin efflux carrier family | (RefSeq) probable auxin efflux carrier component 1b (A)	PREDICTED: probable auxin efflux carrier component 1b [Vitis vinifera]	RecName: Full=Probable auxin efflux carrier component 1c {ECO:0000305}; Short=OsPIN1c {ECO:0000303|PubMed:16085936}; AltName: Full=OsPIN1a {ECO:0000303|PubMed:19825657};	RecName: Full=Auxin efflux carrier component {ECO:0000256|RuleBase:RU362108};	--	GO:0005783,endoplasmic reticulum; GO:0016021,integral component of membrane; GO:0005886,plasma membrane; GO:0010329,auxin efflux transmembrane transporter activity; GO:0010252,auxin homeostasis; GO:0009926,auxin polar transport; GO:0009734,auxin-activated signaling pathway	Membrane transport protein
VIT_208s0040g03290	3	chr8	14236327	14250749	-	VIT_208s0040g03290	--	K10737 DNA helicase MCM8 [EC:3.6.4.12] | (RefSeq) probable DNA helicase MCM8 (A)	PREDICTED: probable DNA helicase MCM8 [Vitis vinifera]	RecName: Full=Probable DNA helicase MCM8; EC=3.6.4.12; AltName: Full=Minichromosome maintenance 8; Short=AtMCM8;	SubName: Full=Uncharacterized protein {ECO:0000313|EMBL:CCB56996.1};	DNA replication licensing factor, MCM6 component	GO:0005634,nucleus; GO:0005524,ATP binding; GO:0003677,DNA binding; GO:0004386,helicase activity; GO:0046872,metal ion binding; GO:0006270,DNA replication initiation; GO:0000724,double-strand break repair via homologous recombination; GO:0007143,female meiotic nuclear division; GO:0007140,male meiotic nuclear division; GO:0009555,pollen development	AAA ATPase domain
VIT_208s0058g00350	3	chr8	9309560	9311402	-	VIT_208s0058g00350	--	K08059 interferon, gamma-inducible protein 30 | (RefSeq) gamma-interferon-inducible lysosomal thiol reductase (A)	PREDICTED: gamma-interferon-inducible lysosomal thiol reductase [Vitis vinifera]	--	SubName: Full=Uncharacterized protein {ECO:0000313|EMBL:CCB44823.1};	Gamma-interferon inducible lysosomal thiol reductase	--	Gamma interferon inducible lysosomal thiol reductase (GILT)
VIT_209s0002g01320	3	chr9	1099947	1100820	-	VIT_209s0002g01320	--	--	PREDICTED: germin-like protein [Vitis vinifera]	RecName: Full=Germin-like protein {ECO:0000303|PubMed:23284650}; Short=Ma-Glp {ECO:0000303|PubMed:23284650}; Flags: Precursor;	SubName: Full=Uncharacterized protein {ECO:0000313|EMBL:CCB59294.1};	--	GO:0048046,apoplast; GO:0030145,manganese ion binding; GO:0045735,nutrient reservoir activity; GO:0050832,defense response to fungus; GO:0050829,defense response to Gram-negative bacterium; GO:0050830,defense response to Gram-positive bacterium; GO:0031640,killing of cells of other organism	Cupin domain
VIT_209s0002g02620	3	chr9	2387059	2388063	-	VIT_209s0002g02620	--	K03695 ATP-dependent Clp protease ATP-binding subunit ClpB | (RefSeq) LOW QUALITY PROTEIN: chaperone protein ClpB3, chloroplastic-like (A)	PREDICTED: jacalin-related lectin 19 [Vitis vinifera]	RecName: Full=Jacalin-related lectin 19;	SubName: Full=Uncharacterized protein {ECO:0000313|EMBL:CBI35989.3};	--	GO:0030246,carbohydrate binding	Jacalin-like lectin domain
VIT_209s0002g04780	3	chr9	4317934	4323481	-	VIT_209s0002g04780	--	K17471 sulfate transporter 3 | (RefSeq) probable sulfate transporter 3.4 (A)	PREDICTED: probable sulfate transporter 3.4 [Vitis vinifera]	RecName: Full=Probable sulfate transporter 3.4;	SubName: Full=Uncharacterized protein {ECO:0000313|EMBL:CCB59491.1};	Sulfate/bicarbonate/oxalate exchanger SAT-1 and related transporters (SLC26 family)	GO:0005887,integral component of plasma membrane; GO:0009506,plasmodesma; GO:0008271,secondary active sulfate transmembrane transporter activity; GO:0015116,sulfate transmembrane transporter activity; GO:0015293,symporter activity	Protein of unknown function (DUF4014)
VIT_210s0003g00560	3	chr10	1805583	1807950	-	VIT_210s0003g00560	--	K09326 homeobox protein OTX1 | (RefSeq) WUSCHEL-related homeobox 9 (A)	PREDICTED: WUSCHEL-related homeobox 9 [Vitis vinifera]	RecName: Full=WUSCHEL-related homeobox 9 {ECO:0000303|PubMed:14711878}; AltName: Full=Protein STIMPY {ECO:0000303|PubMed:15753038};	SubName: Full=Uncharacterized protein {ECO:0000313|EMBL:CCB55644.1};	--	GO:0005737,cytoplasm; GO:0005634,nucleus; GO:0003700,DNA-binding transcription factor activity; GO:0043565,sequence-specific DNA binding; GO:0044212,transcription regulatory region DNA binding; GO:0009793,embryo development ending in seed dormancy; GO:0008284,positive regulation of cell proliferation; GO:0010075,regulation of meristem growth; GO:0006351,transcription, DNA-templated	Homeodomain
VIT_210s0003g02540	3	chr10	4493836	4500778	+	VIT_210s0003g02540	--	K05658 ATP-binding cassette, subfamily B (MDR/TAP), member 1 [EC:3.6.3.44] | (RefSeq) ABC transporter B family member 9 (A)	PREDICTED: ABC transporter B family member 9 isoform X1 [Vitis vinifera]	RecName: Full=ABC transporter B family member 9; Short=ABC transporter ABCB.9; Short=AtABCB9; AltName: Full=Multidrug resistance protein 9; AltName: Full=P-glycoprotein 9;	SubName: Full=Uncharacterized protein {ECO:0000313|EMBL:CCB55749.1};	Multidrug/pheromone exporter, ABC superfamily	GO:0016021,integral component of membrane; GO:0005524,ATP binding; GO:0042626,ATPase activity, coupled to transmembrane movement of substances	AAA domain
VIT_210s0003g05130	3	chr10	9278828	9282099	+	VIT_210s0003g05130	--	K04733 interleukin-1 receptor-associated kinase 4 [EC:2.7.11.1] | (RefSeq) wall-associated receptor kinase-like 22 (A)	PREDICTED: wall-associated receptor kinase 5 [Vitis vinifera]	RecName: Full=Wall-associated receptor kinase 5; EC=2.7.11.-; Flags: Precursor;	SubName: Full=Uncharacterized protein {ECO:0000313|EMBL:CAN75091.1};	--	GO:0016021,integral component of membrane; GO:0005524,ATP binding; GO:0005509,calcium ion binding; GO:0030247,polysaccharide binding; GO:0004674,protein serine/threonine kinase activity; GO:0007166,cell surface receptor signaling pathway	Coagulation Factor Xa inhibitory site
VIT_210s0092g00760	3	chr10	12608953	12612822	+	VIT_210s0092g00760	--	K02635 cytochrome b6 | (RefSeq) petB; cytochrome b6 (A)	unnamed protein product, partial [Vitis vinifera]	RecName: Full=Cytochrome b6 {ECO:0000255|HAMAP-Rule:MF_00633};	SubName: Full=Uncharacterized protein {ECO:0000313|EMBL:CCB61517.1};	Cytochrome b	GO:0009535,chloroplast thylakoid membrane; GO:0016021,integral component of membrane; GO:0045158,electron transporter, transferring electrons within cytochrome b6/f complex of photosystem II activity; GO:0020037,heme binding; GO:0005506,iron ion binding; GO:0015979,photosynthesis; GO:0022904,respiratory electron transport chain	--
VIT_211s0016g00930	3	chr11	804826	806478	-	VIT_211s0016g00930	--	K03239 translation initiation factor eIF-2B subunit alpha | (RefSeq) methylthioribose-1-phosphate isomerase (A)	PREDICTED: protein LURP-one-related 6 [Vitis vinifera]	RecName: Full=Protein LURP-one-related 6;	SubName: Full=Uncharacterized protein {ECO:0000313|EMBL:CAN71378.1};	--	--	LURP-one-related
VIT_211s0016g00960	3	chr11	814150	817167	-	VIT_211s0016g00960	--	K15333 tRNA guanosine-2'-O-methyltransferase [EC:2.1.1.34] | (RefSeq) uncharacterized protein LOC104224633 (A)	PREDICTED: subtilisin-like protease SBT1.8 [Vitis vinifera]	RecName: Full=Subtilisin-like protease SBT1.8 {ECO:0000303|PubMed:16193095}; EC=3.4.21.- {ECO:0000255|PROSITE-ProRule:PRU10082}; AltName: Full=Subtilase subfamily 1 member 8 {ECO:0000303|PubMed:16193095}; Short=AtSBT1.8 {ECO:0000303|PubMed:16193095}; Flags: Precursor;	SubName: Full=Uncharacterized protein {ECO:0000313|EMBL:CCB51390.1};	--	GO:0005618,cell wall; GO:0005576,extracellular region; GO:0005794,Golgi apparatus; GO:0009505,plant-type cell wall; GO:0009506,plasmodesma; GO:0004252,serine-type endopeptidase activity	PA domain
VIT_211s0016g01300	3	chr11	1044122	1046027	-	VIT_211s0016g01300	--	K09422 transcription factor MYB, plant | (RefSeq) MYBPAR; transcription factor TT2 (A)	PREDICTED: transcription factor TT2 [Vitis vinifera]	RecName: Full=Transcription factor TT2; AltName: Full=Myb-related protein 123; Short=AtMYB123; AltName: Full=Myb-related transcription factor LBM2-like; AltName: Full=Protein TRANSPARENT TESTA 2;	SubName: Full=Uncharacterized protein {ECO:0000313|EMBL:CCB51409.1};	Transcription factor, Myb superfamily	GO:0005634,nucleus; GO:0005524,ATP binding; GO:0003700,DNA-binding transcription factor activity; GO:0000981,DNA-binding transcription factor activity, RNA polymerase II-specific; GO:0043565,sequence-specific DNA binding; GO:0001135,RNA polymerase II transcription regulator recruiting activity; GO:0044212,transcription regulatory region DNA binding; GO:0030154,cell differentiation; GO:0006633,fat…	Myb-like DNA-binding domain
VIT_211s0016g03240	3	chr11	2619165	2620231	-	VIT_211s0016g03240	--	K03350 anaphase-promoting complex subunit 3 | (RefSeq) hypothetical protein (A)	PREDICTED: uncharacterized protein LOC100266427 [Vitis vinifera]	--	SubName: Full=Uncharacterized protein {ECO:0000313|EMBL:CCB51490.1};	--	--	FAM91 C-terminus
VIT_211s0016g03560	3	chr11	2919128	2922362	+	VIT_211s0016g03560	--	K14638 solute carrier family 15 (peptide/histidine transporter), member 3/4 | (RefSeq) protein NRT1/ PTR FAMILY 1.2 (A)	hypothetical protein VITISV_041271 [Vitis vinifera]	RecName: Full=Transcription factor bHLH68; AltName: Full=Basic helix-loop-helix protein 68; Short=AtbHLH68; Short=bHLH 68; AltName: Full=Transcription factor EN 60; AltName: Full=bHLH transcription factor bHLH068;	SubName: Full=Uncharacterized protein {ECO:0000313|EMBL:CAN77172.1};	--	GO:0005634,nucleus; GO:0001046,core promoter sequence-specific DNA binding; GO:0003700,DNA-binding transcription factor activity; GO:0046983,protein dimerization activity; GO:0001228,DNA-binding transcription activator activity, RNA polymerase II-specific; GO:0006355,regulation of transcription, DNA-templated; GO:0006366,transcription by RNA polymerase II	--
VIT_211s0016g03570	3	chr11	2922363	2922536	+	VIT_211s0016g03570	--	--	--	--	--	--	--	--
VIT_211s0016g04200	3	chr11	3476713	3483990	+	VIT_211s0016g04200	--	--	PREDICTED: probable serine incorporator isoform X2 [Vitis vinifera]	--	SubName: Full=Uncharacterized protein {ECO:0000313|EMBL:CBI28099.3};	Tumor differentially expressed (TDE) protein	GO:0016021,integral component of membrane; GO:0015194,L-serine transmembrane transporter activity	Serine incorporator (Serinc)
VIT_211s0016g04590	3	chr11	3891251	3899059	-	VIT_211s0016g04590	--	K05681 ATP-binding cassette, subfamily G (WHITE), member 2 | (RefSeq) ATP-binding cassette superfamily (A)	PREDICTED: pleiotropic drug resistance protein TUR2 isoform X1 [Vitis vinifera]	RecName: Full=ABC transporter G family member 39 {ECO:0000303|PubMed:18299247}; Short=OsABCG39 {ECO:0000303|PubMed:18299247}; AltName: Full=Pleiotropic drug resistance protein 7 {ECO:0000303|PubMed:12644668, ECO:0000303|PubMed:16506311}; Short=OsPDR7 {ECO:0000303|PubMed:16506311};	SubName: Full=Uncharacterized protein {ECO:0000313|EMBL:CCB51552.1};	Pleiotropic drug resistance proteins (PDR1-15), ABC superfamily	GO:0016021,integral component of membrane; GO:0005886,plasma membrane; GO:0005524,ATP binding; GO:0042626,ATPase activity, coupled to transmembrane movement of substances	AAA domain
VIT_211s0016g04600	3	chr11	3913460	3916375	+	VIT_211s0016g04600	--	K14491 two-component response regulator ARR-B family | (RefSeq) two-component response regulator ARR12-like protein (A)	PREDICTED: myb family transcription factor EFM [Vitis vinifera]	RecName: Full=Myb family transcription factor EFM {ECO:0000303|PubMed:25132385}; AltName: Full=MYB-domain transcription factor HHO4 {ECO:0000305}; AltName: Full=Protein EARLY FLOWERING MYB {ECO:0000303|PubMed:25132385}; AltName: Full=Protein HRS1 HOMOLOG 4 {ECO:0000305};	SubName: Full=Uncharacterized protein {ECO:0000313|EMBL:CCB51553.1};	--	GO:0005634,nucleus; GO:0003677,DNA binding; GO:0003700,DNA-binding transcription factor activity; GO:0009908,flower development; GO:0009740,gibberellic acid mediated signaling pathway; GO:0010452,histone H3-K36 methylation; GO:0048579,negative regulation of long-day photoperiodism, flowering; GO:1903507,negative regulation of nucleic acid-templated transcription; GO:0006355,regulation of transcri…	Myb-like DNA-binding domain
VIT_211s0016g05320	3	chr11	4651872	4654043	-	VIT_211s0016g05320	--	K00430 peroxidase [EC:1.11.1.7] | (RefSeq) peroxidase 25 (A)	PREDICTED: peroxidase 25 [Vitis vinifera]	RecName: Full=Peroxidase 25; Short=Atperox P25; EC=1.11.1.7; Flags: Precursor;	RecName: Full=Peroxidase {ECO:0000256|RuleBase:RU362060, ECO:0000256|SAAS:SAAS00709852}; EC=1.11.1.7 {ECO:0000256|RuleBase:RU362060, ECO:0000256|SAAS:SAAS00709852};	--	GO:0005576,extracellular region; GO:0009505,plant-type cell wall; GO:0009506,plasmodesma; GO:0020037,heme binding; GO:0046872,metal ion binding; GO:0004601,peroxidase activity; GO:0042744,hydrogen peroxide catabolic process; GO:0006979,response to oxidative stress	Peroxidase
VIT_211s0103g00370	3	chr11	16080171	16085813	+	VIT_211s0103g00370	--	K01534 Cd2+/Zn2+-exporting ATPase [EC:3.6.3.3 3.6.3.5] | (RefSeq) putative inactive cadmium/zinc-transporting ATPase HMA3 (A)	unnamed protein product, partial [Vitis vinifera]	RecName: Full=Cadmium/zinc-transporting ATPase HMA2; EC=3.6.3.3; EC=3.6.3.5; AltName: Full=Cadmium/zinc-transporting ATPase 3; AltName: Full=Protein HEAVY METAL ATPASE 2;	SubName: Full=Uncharacterized protein {ECO:0000313|EMBL:CBI40117.3};	Cation transport ATPase	GO:0016021,integral component of membrane; GO:0005886,plasma membrane; GO:0005524,ATP binding; GO:0008551,cadmium-exporting ATPase activity; GO:0046872,metal ion binding; GO:0016463,zinc-exporting ATPase activity; GO:0055069,zinc ion homeostasis	haloacid dehalogenase-like hydrolase
VIT_211s0103g00380	3	chr11	16085814	16086799	+	VIT_211s0103g00380	--	K01534 Cd2+/Zn2+-exporting ATPase [EC:3.6.3.3 3.6.3.5] | (RefSeq) putative inactive cadmium/zinc-transporting ATPase HMA3 (A)	PREDICTED: putative inactive cadmium/zinc-transporting ATPase HMA3 [Vitis vinifera]	--	SubName: Full=Uncharacterized protein {ECO:0000313|EMBL:CCB62265.1};	--	--	--
VIT_211s0206g00030	3	chr11	7344816	7346240	-	VIT_211s0206g00030	--	K01183 chitinase [EC:3.2.1.14] | (RefSeq) chitotriosidase-1 (A)	PREDICTED: chitotriosidase-1 [Vitis vinifera]	RecName: Full=Class V chitinase {ECO:0000303|PubMed:22936594}; Short=AtChiC {ECO:0000303|PubMed:22936594}; EC=3.2.1.14 {ECO:0000269|PubMed:21390509, ECO:0000269|PubMed:22936594}; Flags: Precursor;	SubName: Full=Uncharacterized protein {ECO:0000313|EMBL:CBI18668.3};	Chitinase	GO:0005618,cell wall; GO:0005576,extracellular region; GO:0008061,chitin binding; GO:0004568,chitinase activity; GO:0008843,endochitinase activity; GO:0035885,exochitinase activity; GO:0005975,carbohydrate metabolic process; GO:0006032,chitin catabolic process; GO:0009737,response to abscisic acid; GO:0009753,response to jasmonic acid; GO:0009651,response to salt stress	Glycosyl hydrolases family 18
VIT_212s0028g01130	3	chr12	1696055	1696394	-	VIT_212s0028g01130	--	K02961 small subunit ribosomal protein S17 | (RefSeq) uncharacterized LOC103833230 (A)	unnamed protein product, partial [Vitis vinifera]	--	SubName: Full=Uncharacterized protein {ECO:0000313|EMBL:CCB47437.1};	--	--	--
VIT_212s0028g01360	3	chr12	2013413	2022346	-	VIT_212s0028g01360	--	K16573 gamma-tubulin complex component 6 | (RefSeq) uncharacterized LOC103722329 (A)	unnamed protein product, partial [Vitis vinifera]	RecName: Full=Protein trichome birefringence-like 43;	SubName: Full=Uncharacterized protein {ECO:0000313|EMBL:CCB47422.1};	--	GO:0005794,Golgi apparatus; GO:0016021,integral component of membrane; GO:0016413,O-acetyltransferase activity; GO:0071554,cell wall organization or biogenesis	PMR5 N terminal Domain
VIT_212s0028g03110	3	chr12	3887617	3889380	-	VIT_212s0028g03110	--	K00588 caffeoyl-CoA O-methyltransferase [EC:2.1.1.104] | (RefSeq) probable caffeoyl-CoA O-methyltransferase At4g26220 (A)	PREDICTED: probable caffeoyl-CoA O-methyltransferase At4g26220 isoform X1 [Vitis vinifera]	RecName: Full=Caffeoyl-CoA O-methyltransferase; EC=2.1.1.104; AltName: Full=Trans-caffeoyl-CoA 3-O-methyltransferase; Short=CCoAMT; Short=CCoAOMT;	SubName: Full=Uncharacterized protein {ECO:0000313|EMBL:CCB47309.1};	O-methyltransferase	GO:0042409,caffeoyl-CoA O-methyltransferase activity; GO:0046872,metal ion binding; GO:0009809,lignin biosynthetic process	Protein-L-isoaspartate(D-aspartate) O-methyltransferase (PCMT)
VIT_212s0035g00680	3	chr12	20121087	20122767	-	VIT_212s0035g00680	--	K04733 interleukin-1 receptor-associated kinase 4 [EC:2.7.11.1] | (RefSeq) serine/threonine-protein kinase-like protein At5g23170 (A)	PREDICTED: serine/threonine-protein kinase-like protein At5g23170 [Vitis vinifera]	RecName: Full=Serine/threonine-protein kinase-like protein At5g23170; EC=2.7.11.1;	SubName: Full=Uncharacterized protein {ECO:0000313|EMBL:CCB55059.1};	Serine/threonine protein kinase	GO:0005886,plasma membrane; GO:0005524,ATP binding; GO:0004675,transmembrane receptor protein serine/threonine kinase activity; GO:0007166,cell surface receptor signaling pathway; GO:0006468,protein phosphorylation	Phosphotransferase enzyme family
VIT_212s0055g01140	3	chr12	14820612	14822200	+	VIT_212s0055g01140	--	--	PREDICTED: non-specific lipid-transfer protein-like protein At5g64080 [Vitis vinifera]	RecName: Full=Non-specific lipid-transfer protein-like protein At5g64080; Flags: Precursor;	SubName: Full=Uncharacterized protein {ECO:0000313|EMBL:CCB46171.1};	--	GO:0031225,anchored component of membrane; GO:0046658,anchored component of plasma membrane; GO:0008289,lipid binding; GO:0006869,lipid transport	Protease inhibitor/seed storage/LTP family
VIT_212s0057g00780	3	chr12	9385326	9389646	-	VIT_212s0057g00780	--	K19613 leucine-rich repeat protein SHOC2 | (RefSeq) receptor-like protein 33 (A)	hypothetical protein VITISV_021527 [Vitis vinifera]	RecName: Full=Receptor like protein 7 {ECO:0000303|PubMed:18434605}; Short=AtRLP7 {ECO:0000303|PubMed:18434605}; Flags: Precursor;	SubName: Full=Uncharacterized protein {ECO:0000313|EMBL:CCB51730.1};	FOG: Leucine rich repeat	GO:0016021,integral component of membrane	Leucine-rich repeat
VIT_212s0059g00480	3	chr12	5330747	5331184	+	VIT_212s0059g00480	--	--	--	--	--	--	--	--
VIT_212s0059g00670	3	chr12	5504344	5508751	+	VIT_212s0059g00670	--	K07119 uncharacterized protein | (RefSeq) 2-alkenal reductase (NADP(+)-dependent) (A)	PREDICTED: 2-alkenal reductase (NADP(+)-dependent) [Vitis vinifera]	RecName: Full=2-alkenal reductase (NADP(+)-dependent); EC=1.3.1.102 {ECO:0000269|PubMed:17945329, ECO:0000269|Ref.3, ECO:0000269|Ref.4}; AltName: Full=Alkenal double bound reductase; AltName: Full=Allylic alcohol dehydrogenase 1 {ECO:0000303|PubMed:11117876}; Short=allyl-ADH1 {ECO:0000303|PubMed:11117876}; AltName: Full=Flavin-free double bond reductase {ECO:0000303|Ref.4}; Short=NtDBR; AltName: …	SubName: Full=Uncharacterized protein {ECO:0000313|EMBL:CBI28803.3};	Predicted NAD-dependent oxidoreductase	GO:0016491,oxidoreductase activity	Zinc-binding dehydrogenase
VIT_212s0059g02680	3	chr12	7386025	7390581	+	VIT_212s0059g02680	--	K05740 diaphanous 1 | (RefSeq) LOW QUALITY PROTEIN: formin-like protein 5 (A)	PREDICTED: formin-like protein 3 [Vitis vinifera]	RecName: Full=Formin-like protein 3; Short=AtFH3; Short=AtFORMIN-3; Flags: Precursor;	RecName: Full=Formin-like protein {ECO:0000256|RuleBase:RU361260};	Rho GTPase effector BNI1 and related formins	GO:0016021,integral component of membrane	Formin Homology 2 Domain
VIT_213s0019g01040	3	chr13	2752454	2753778	+	VIT_213s0019g01040	--	--	PREDICTED: uncharacterized protein LOC100253074 [Vitis vinifera]	--	SubName: Full=Uncharacterized protein {ECO:0000313|EMBL:CCB56355.1};	--	GO:0016021,integral component of membrane	--
VIT_213s0019g01650	3	chr13	3120074	3122425	-	VIT_213s0019g01650	--	K20628 expansin | (RefSeq) expansin-A4 (A)	PREDICTED: expansin-A4 [Vitis vinifera]	RecName: Full=Expansin-A4; Short=AtEXPA4; AltName: Full=Alpha-expansin-4; Short=At-EXP4; Short=AtEx4; AltName: Full=Ath-ExpAlpha-1.6; Flags: Precursor;	SubName: Full=Uncharacterized protein {ECO:0000313|EMBL:CBI31662.3};	--	GO:0005829,cytosol; GO:0005576,extracellular region; GO:0016020,membrane; GO:0009505,plant-type cell wall; GO:0009506,plasmodesma; GO:0009664,plant-type cell wall organization; GO:0006949,syncytium formation	Lytic transglycolase
VIT_213s0064g01680	3	chr13	23573517	23577244	-	VIT_213s0064g01680	--	K01188 beta-glucosidase [EC:3.2.1.21] | (RefSeq) beta-glucosidase 12 (A)	unnamed protein product, partial [Vitis vinifera]	RecName: Full=Non-cyanogenic beta-glucosidase; EC=3.2.1.21; Flags: Precursor;	SubName: Full=Uncharacterized protein {ECO:0000313|EMBL:CBI24824.3};	Beta-glucosidase, lactase phlorizinhydrolase, and related proteins	GO:0008422,beta-glucosidase activity; GO:0102483,scopolin beta-glucosidase activity; GO:0005975,carbohydrate metabolic process	Glycosyl hydrolase family 1
VIT_213s0084g00090	3	chr13	18659129	18661826	-	VIT_213s0084g00090	--	K17500 integrin-linked kinase-associated serine/threonine phosphatase 2C [EC:3.1.3.16] | (RefSeq) WAT1-related protein At3g18200 isoform X1 (A)	PREDICTED: WAT1-related protein At5g07050 [Vitis vinifera]	RecName: Full=WAT1-related protein At5g07050;	RecName: Full=WAT1-related protein {ECO:0000256|RuleBase:RU363077};	--	GO:0016021,integral component of membrane; GO:0005886,plasma membrane; GO:0022857,transmembrane transporter activity	EamA-like transporter family
VIT_214s0006g00250	3	chr14	13462431	13464927	-	VIT_214s0006g00250	--	K04733 interleukin-1 receptor-associated kinase 4 [EC:2.7.11.1] | (RefSeq) cysteine-rich receptor-like protein kinase 25 (A)	PREDICTED: cysteine-rich repeat secretory protein 60 isoform X1 [Vitis vinifera]	RecName: Full=Cysteine-rich repeat secretory protein 60; AltName: Full=Plasmodesmata-located protein 7; Short=PDLP7; Flags: Precursor;	SubName: Full=Uncharacterized protein {ECO:0000313|EMBL:CCB57607.1};	--	GO:0016021,integral component of membrane; GO:0009506,plasmodesma; GO:0016032,viral process	Salt stress response/antifungal
VIT_214s0066g00130	3	chr14	26696660	26700054	-	VIT_214s0066g00130	--	K17609 nucleoredoxin [EC:1.8.1.8] | (RefSeq) probable nucleoredoxin 1 (A)	PREDICTED: protein SIEVE ELEMENT OCCLUSION B [Vitis vinifera]	RecName: Full=Protein SIEVE ELEMENT OCCLUSION B {ECO:0000303|PubMed:20932300}; Short=AtSEOb {ECO:0000303|PubMed:20932300}; AltName: Full=Protein SIEVE ELEMENT OCCLUSION-RELATED 1 {ECO:0000303|PubMed:22470058}; Short=AtSEOR1 {ECO:0000303|PubMed:22470058};	SubName: Full=Uncharacterized protein {ECO:0000313|EMBL:CCB58445.1};	--	GO:0042803,protein homodimerization activity; GO:0043621,protein self-association; GO:0010088,phloem development	Sieve element occlusion C-terminus
VIT_214s0066g02590	3	chr14	28766985	28769671	-	VIT_214s0066g02590	--	K14638 solute carrier family 15 (peptide/histidine transporter), member 3/4 | (RefSeq) protein NRT1/ PTR FAMILY 2.10-like (A)	PREDICTED: protein NRT1/ PTR FAMILY 2.11 [Vitis vinifera]	RecName: Full=Protein NRT1/ PTR FAMILY 2.11; Short=AtNPF2.11; AltName: Full=Nitrate transporter 1.10; AltName: Full=Protein GLUCOSINOLATE TRANSPORTER-2;	SubName: Full=Uncharacterized protein {ECO:0000313|EMBL:CBI35037.3};	H+/oligopeptide symporter	GO:0016021,integral component of membrane; GO:0005886,plasma membrane; GO:0009506,plasmodesma; GO:0090448,glucosinolate:proton symporter activity; GO:1901349,glucosinolate transport; GO:0090449,phloem glucosinolate loading; GO:0080167,response to karrikin	POT family
VIT_214s0081g00670	3	chr14	9003596	9005705	-	VIT_214s0081g00670	--	--	PREDICTED: AT-hook motif nuclear-localized protein 19 [Vitis vinifera]	RecName: Full=AT-hook motif nuclear-localized protein 19 {ECO:0000312|EMBL:FAA00290.1};	RecName: Full=AT-hook motif nuclear-localized protein {ECO:0000256|PIRNR:PIRNR016021};	--	GO:0005634,nucleus; GO:0003680,AT DNA binding; GO:0003700,DNA-binding transcription factor activity; GO:0050832,defense response to fungus; GO:0045087,innate immune response; GO:0045824,negative regulation of innate immune response; GO:0006351,transcription, DNA-templated	Plants and Prokaryotes Conserved (PCC) domain
VIT_214s0108g01260	3	chr14	29901504	29908453	+	VIT_214s0108g01260	--	--	PREDICTED: uncharacterized protein LOC100245770 isoform X1 [Vitis vinifera]	--	SubName: Full=Uncharacterized protein {ECO:0000313|EMBL:CCB47582.1};	--	--	Protein of unknown function (DUF1336)
VIT_214s0128g00090	3	chr14	2650512	2654362	-	VIT_214s0128g00090	--	K10396 kinesin family member 5 | (RefSeq) kinesin-1-like protein PSS1 (A)	unnamed protein product, partial [Vitis vinifera]	RecName: Full=Kinesin-like protein KIN-1 {ECO:0000305}; AltName: Full=AtKIN-1 {ECO:0000303|PubMed:24667993}; AltName: Full=AtPSS1 {ECO:0000303|PubMed:25330379}; AltName: Full=Pollen semi-sterility protein 1 {ECO:0000305};	RecName: Full=Kinesin-like protein {ECO:0000256|RuleBase:RU000394};	Kinesin (SMY1 subfamily)	GO:0005874,microtubule; GO:0005524,ATP binding; GO:0008017,microtubule binding; GO:0003777,microtubule motor activity; GO:0042803,protein homodimerization activity; GO:0009561,megagametogenesis; GO:0007018,microtubule-based movement; GO:0009555,pollen development; GO:0048316,seed development; GO:0007129,synapsis	Microtubule binding
VIT_215s0021g00330	3	chr15	9822492	9827822	+	VIT_215s0021g00330	--	K14638 solute carrier family 15 (peptide/histidine transporter), member 3/4 | (RefSeq) protein NRT1/ PTR FAMILY 7.2 (A)	PREDICTED: protein NRT1/ PTR FAMILY 7.3 [Vitis vinifera]	RecName: Full=Protein NRT1/ PTR FAMILY 7.3; Short=AtNPF7.3; AltName: Full=Nitrate transporter 1.5;	SubName: Full=Uncharacterized protein {ECO:0000313|EMBL:CCB43947.1};	H+/oligopeptide symporter	GO:0016021,integral component of membrane; GO:0005886,plasma membrane; GO:0015112,nitrate transmembrane transporter activity; GO:0015386,potassium:proton antiporter activity; GO:0015293,symporter activity; GO:1902600,proton transmembrane transport; GO:0010150,leaf senescence; GO:0015706,nitrate transport; GO:0055075,potassium ion homeostasis; GO:0010167,response to nitrate	Major Facilitator Superfamily
VIT_216s0039g00860	3	chr16	479387	481071	+	VIT_216s0039g00860	--	K07409 cytochrome P450 family 1 subfamily A polypeptide 2 [EC:1.14.14.1] | (RefSeq) cytochrome P450 89A2-like (A)	PREDICTED: cytochrome P450 89A2-like [Vitis vinifera]	RecName: Full=Cytochrome P450 89A2; EC=1.14.-.-; AltName: Full=ATH 6-1; AltName: Full=CYPLXXXIX;	SubName: Full=Uncharacterized protein {ECO:0000313|EMBL:CCB50542.1};	Cytochrome P450 CYP2 subfamily	GO:0016021,integral component of membrane; GO:0016020,membrane; GO:0020037,heme binding; GO:0005506,iron ion binding; GO:0016709,oxidoreductase activity, acting on paired donors, with incorporation or reduction of molecular oxygen, NAD(P)H as one donor, and incorporation of one atom of oxygen; GO:0044550,secondary metabolite biosynthetic process	Cytochrome P450
VIT_216s0050g01860	3	chr16	18791046	18798991	+	VIT_216s0050g01860	--	--	PREDICTED: S-type anion channel SLAH2 isoform X2 [Vitis vinifera]	RecName: Full=S-type anion channel SLAH3; AltName: Full=SLAC1-homolog protein 3;	SubName: Full=Uncharacterized protein {ECO:0000313|EMBL:CBI22602.3};	--	GO:0016021,integral component of membrane; GO:0005886,plasma membrane; GO:0008308,voltage-gated anion channel activity; GO:0006873,cellular ion homeostasis; GO:0006821,chloride transport; GO:0009651,response to salt stress; GO:0009414,response to water deprivation	Voltage-dependent anion channel
VIT_216s0098g01170	3	chr16	21439291	21441155	+	VIT_216s0098g01170	--	K09338 homeobox-leucine zipper protein | (RefSeq) homeobox-leucine zipper protein ATHB-12 (A)	PREDICTED: homeobox-leucine zipper protein ATHB-12 [Vitis vinifera]	RecName: Full=Homeobox-leucine zipper protein ATHB-12; AltName: Full=HD-ZIP protein ATHB-12; AltName: Full=Homeodomain transcription factor ATHB-12;	SubName: Full=Uncharacterized protein {ECO:0000313|EMBL:CBI23065.3};	Transcription factor HEX, contains HOX and HALZ domains	GO:0005634,nucleus; GO:0003700,DNA-binding transcription factor activity; GO:0043565,sequence-specific DNA binding; GO:0007275,multicellular organism development; GO:0045893,positive regulation of transcription, DNA-templated; GO:0009737,response to abscisic acid; GO:0006970,response to osmotic stress; GO:0009615,response to virus; GO:0009414,response to water deprivation; GO:0006351,transcriptio…	Homeobox KN domain
VIT_217s0000g01060	3	chr17	750931	752181	-	VIT_217s0000g01060	--	--	PREDICTED: uncharacterized protein LOC100266186 [Vitis vinifera]	--	SubName: Full=Uncharacterized protein {ECO:0000313|EMBL:CBI15697.3};	--	--	Cotton fibre expressed protein
VIT_217s0000g01915	3	chr17	1493259	1493556	-	VIT_217s0000g01915	--	K19882 O-palmitoleoyl-L-serine hydrolase [EC:3.1.1.98] | (RefSeq) pectin acetylesterase 8-like (A)	unknown [Medicago truncatula]	--	SubName: Full=Uncharacterized protein {ECO:0000313|EMBL:AFK45453.1};	--	--	--
VIT_217s0000g07710	3	chr17	8688131	8688720	+	VIT_217s0000g07710	--	--	unnamed protein product, partial [Vitis vinifera]	--	SubName: Full=Uncharacterized protein {ECO:0000313|EMBL:CBI15087.3};	--	--	--
VIT_217s0000g10080	3	chr17	12252012	12257327	+	VIT_217s0000g10080	--	K21554 CREB3 regulatory factor | (RefSeq) B3 domain-containing transcription factor VRN1-like (A)	PREDICTED: uncharacterized protein LOC104882266 isoform X1 [Vitis vinifera]	RecName: Full=B3 domain-containing protein Os01g0905400;	SubName: Full=Uncharacterized protein {ECO:0000313|EMBL:CBI14875.3};	--	GO:0005634,nucleus; GO:0003677,DNA binding; GO:0006355,regulation of transcription, DNA-templated; GO:0006351,transcription, DNA-templated	B3 DNA binding domain
VIT_218s0001g06120	3	chr18	4629508	4631173	-	VIT_218s0001g06120	--	K21374 7-deoxyloganetin glucosyltransferase [EC:2.4.1.324] | (RefSeq) 7-deoxyloganetin glucosyltransferase (A)	PREDICTED: 7-deoxyloganetin glucosyltransferase [Vitis vinifera]	RecName: Full=7-deoxyloganetin glucosyltransferase; EC=2.4.1.324; AltName: Full=Iridoid 1-O-glucosyltransferase; AltName: Full=UDP-glucose glucosyltransferase 6; Short=CrUGT6; AltName: Full=UDP-glycosyltransferase 85A23;	SubName: Full=Uncharacterized protein {ECO:0000313|EMBL:CCB45588.1};	UDP-glucuronosyl and UDP-glucosyl transferase	GO:0035251,UDP-glucosyltransferase activity; GO:1900994,(-)-secologanin biosynthetic process	UDP-glucoronosyl and UDP-glucosyl transferase
VIT_218s0001g08240	3	chr18	6729880	6734297	+	VIT_218s0001g08240	--	K00924 kinase [EC:2.7.1.-] | (RefSeq) receptor-like protein kinase HSL1 (A)	PREDICTED: receptor-like protein kinase HSL1 [Vitis vinifera]	RecName: Full=Receptor protein-tyrosine kinase CEPR1 {ECO:0000303|PubMed:25324386}; EC=2.7.10.1 {ECO:0000255|PROSITE-ProRule:PRU10027}; AltName: Full=Protein C-TERMINALLY ENCODED PEPTIDE RECEPTOR 1 {ECO:0000303|PubMed:25324386}; AltName: Full=Protein XYLEM INTERMIXED WITH PHLOEM 1 {ECO:0000303|PubMed:21853254}; Flags: Precursor;	SubName: Full=Uncharacterized protein {ECO:0000313|EMBL:CCB45701.1};	--	GO:0016021,integral component of membrane; GO:0005886,plasma membrane; GO:0005524,ATP binding; GO:0042277,peptide binding; GO:0017046,peptide hormone binding; GO:0001653,peptide receptor activity; GO:0004674,protein serine/threonine kinase activity; GO:0004714,transmembrane receptor protein tyrosine kinase activity; GO:0010311,lateral root formation; GO:1902025,nitrate import; GO:1901333,positive…	Leucine Rich repeat
VIT_218s0001g08750	3	chr18	7253742	7254309	-	VIT_218s0001g08750	--	--	PREDICTED: uncharacterized protein LOC100267736 [Vitis vinifera]	--	SubName: Full=Uncharacterized protein {ECO:0000313|EMBL:CBI19371.3};	--	--	--
VIT_218s0001g11410	3	chr18	9706791	9708470	+	VIT_218s0001g11410	--	K23136 fraxetin 5-hydroxylase [EC:1.14.14.164] | (RefSeq) cytochrome P450 CYP82D47 (A)	PREDICTED: cytochrome P450 CYP82D47 [Vitis vinifera]	RecName: Full=Cytochrome P450 82A3; EC=1.14.-.-; AltName: Full=Cytochrome P450 CP6;	SubName: Full=Uncharacterized protein {ECO:0000313|EMBL:CCB45889.1};	Cytochrome P450 CYP2 subfamily	GO:0016020,membrane; GO:0020037,heme binding; GO:0005506,iron ion binding; GO:0016709,oxidoreductase activity, acting on paired donors, with incorporation or reduction of molecular oxygen, NAD(P)H as one donor, and incorporation of one atom of oxygen; GO:0044550,secondary metabolite biosynthetic process	Cytochrome P450
VIT_218s0001g12990	3	chr18	11099361	11102625	-	VIT_218s0001g12990	--	K15400 omega-hydroxypalmitate O-feruloyl transferase [EC:2.3.1.188] | (RefSeq) omega-hydroxypalmitate O-feruloyl transferase-like (A)	PREDICTED: omega-hydroxypalmitate O-feruloyl transferase [Vitis vinifera]	RecName: Full=Omega-hydroxypalmitate O-feruloyl transferase; EC=2.3.1.188; AltName: Full=Omega-hydroxyacid hydroxycinnamoyltransferase; AltName: Full=Protein ALIPHATIC SUBERIN FERULOYL TRANSFERASE;	SubName: Full=Uncharacterized protein {ECO:0000313|EMBL:CAN70093.1};	--	GO:0050734,hydroxycinnamoyltransferase activity; GO:0102406,omega-hydroxypalmitate O-sinapoyl transferase activity; GO:0052325,cell wall pectin biosynthetic process; GO:0010345,suberin biosynthetic process	Transferase family
VIT_218s0001g13210	3	chr18	11268513	11271443	-	VIT_218s0001g13210	--	K03695 ATP-dependent Clp protease ATP-binding subunit ClpB | (RefSeq) chaperone protein ClpB3, chloroplastic (A)	PREDICTED: pentatricopeptide repeat-containing protein At1g19720 [Vitis vinifera]	RecName: Full=Jacalin-related lectin 3; AltName: Full=Mannose-binding lectin superfamily protein;	SubName: Full=Uncharacterized protein {ECO:0000313|EMBL:CBI19765.3};	--	GO:0030246,carbohydrate binding	Jacalin-like lectin domain
VIT_218s0001g14610	3	chr18	12668106	12672235	-	VIT_218s0001g14610	--	K00924 kinase [EC:2.7.1.-] | (RefSeq) receptor protein kinase CLAVATA1 (A)	PREDICTED: receptor protein kinase CLAVATA1 [Vitis vinifera]	RecName: Full=Receptor protein kinase CLAVATA1; EC=2.7.11.1; Flags: Precursor;	SubName: Full=Uncharacterized protein {ECO:0000313|EMBL:CCB46051.1};	--	GO:0016021,integral component of membrane; GO:0016020,membrane; GO:0000325,plant-type vacuole; GO:0005886,plasma membrane; GO:0009506,plasmodesma; GO:0005524,ATP binding; GO:0043621,protein self-association; GO:0033612,receptor serine/threonine kinase binding; GO:0004702,NA; GO:0030154,cell differentiation; GO:0010080,regulation of floral meristem growth; GO:0009934,regulation of meristem structu…	Leucine rich repeat N-terminal domain
VIT_218s0001g14690	3	chr18	12763009	12767139	+	VIT_218s0001g14690	--	K04733 interleukin-1 receptor-associated kinase 4 [EC:2.7.11.1] | (RefSeq) phytosulfokine receptor 1-like (A)	PREDICTED: receptor-like cytosolic serine/threonine-protein kinase RBK1 [Vitis vinifera]	RecName: Full=Proline-rich receptor-like protein kinase PERK1; EC=2.7.11.1; AltName: Full=Proline-rich extensin-like receptor kinase 1; Short=AtPERK1;	SubName: Full=Uncharacterized protein {ECO:0000313|EMBL:CBI19902.3};	Serine/threonine protein kinase	GO:0016021,integral component of membrane; GO:0005886,plasma membrane; GO:0005524,ATP binding; GO:0004672,protein kinase activity; GO:0004674,protein serine/threonine kinase activity; GO:0004675,transmembrane receptor protein serine/threonine kinase activity; GO:0007166,cell surface receptor signaling pathway; GO:0046777,protein autophosphorylation; GO:0009620,response to fungus; GO:0009611,respo…	Protein tyrosine kinase
VIT_218s0075g00370	3	chr18	21751113	21751604	-	VIT_218s0075g00370	--	K22038 volume-regulated anion channel | (RefSeq) TMV resistance protein N-like (A)	hypothetical protein VITISV_036339 [Vitis vinifera]	RecName: Full=TMV resistance protein N;	SubName: Full=Uncharacterized protein {ECO:0000313|EMBL:CCB44930.1};	--	GO:0005737,cytoplasm; GO:0043531,ADP binding; GO:0005524,ATP binding; GO:0009626,plant-type hypersensitive response; GO:0007165,signal transduction	MTH538 TIR-like domain (DUF1863)
VIT_218s0089g00200	3	chr18	27936394	27938714	-	VIT_218s0089g00200	--	K19355 mannan endo-1,4-beta-mannosidase [EC:3.2.1.78] | (RefSeq) mannan endo-1,4-beta-mannosidase 5-like (A)	unnamed protein product, partial [Vitis vinifera]	RecName: Full=Mannan endo-1,4-beta-mannosidase 5; EC=3.2.1.78; AltName: Full=Beta-mannanase 5; AltName: Full=Endo-beta-1,4-mannanase 5; AltName: Full=LeMAN5; Flags: Precursor;	SubName: Full=Uncharacterized protein {ECO:0000313|EMBL:CCB44158.1};	--	GO:0005576,extracellular region; GO:0016985,mannan endo-1,4-beta-mannosidase activity; GO:0005975,carbohydrate metabolic process	Beta-galactosidase
VIT_218s0089g00980	3	chr18	28851666	28852426	-	VIT_218s0089g00980	--	--	unnamed protein product, partial [Vitis vinifera]	--	SubName: Full=Uncharacterized protein {ECO:0000313|EMBL:CBI16983.3};	--	--	--
VIT_219s0014g03910	3	chr19	4092388	4097577	-	VIT_219s0014g03910	--	K11836 ubiquitin carboxyl-terminal hydrolase 5/13 [EC:3.4.19.12] | (RefSeq) ubiquitin carboxyl-terminal hydrolase 14 (A)	PREDICTED: ubiquitin carboxyl-terminal hydrolase 14 [Vitis vinifera]	RecName: Full=Ubiquitin carboxyl-terminal hydrolase 14; EC=3.4.19.12; AltName: Full=Deubiquitinating enzyme 14; Short=AtUBP14; AltName: Full=TITAN-6 protein; AltName: Full=Ubiquitin thioesterase 14; AltName: Full=Ubiquitin-specific-processing protease 14;	SubName: Full=Uncharacterized protein {ECO:0000313|EMBL:CCB46400.1};	Ubiquitin-specific protease UBP14	GO:0005829,cytosol; GO:0005634,nucleus; GO:0004843,thiol-dependent ubiquitin-specific protease activity; GO:0008270,zinc ion binding; GO:0009793,embryo development ending in seed dormancy; GO:0016579,protein deubiquitination; GO:0048767,root hair elongation; GO:0006511,ubiquitin-dependent protein catabolic process	UBA/TS-N domain
VIT_219s0014g05050	3	chr19	5376574	5378513	+	VIT_219s0014g05050	--	K13993 HSP20 family protein | (RefSeq) 21.7 kDa class VI heat shock protein (A)	PREDICTED: 21.7 kDa class VI heat shock protein [Vitis vinifera]	RecName: Full=21.7 kDa class VI heat shock protein; AltName: Full=21.7 kDa heat shock protein; Short=AtHsp21.7;	SubName: Full=Uncharacterized protein {ECO:0000313|EMBL:CBI20494.3};	--	GO:0005737,cytoplasm	HSP20-like domain found in ArsA
VIT_219s0015g01620	3	chr19	10267050	10269549	-	VIT_219s0015g01620	--	K19307 25S rRNA (uracil2634-N3)-methyltransferase [EC:2.1.1.313] | (RefSeq) uncharacterized LOC104877639 (A)	unnamed protein product, partial [Vitis vinifera]	RecName: Full=Uncharacterized protein At4g26485;	SubName: Full=Uncharacterized protein {ECO:0000313|EMBL:CCB62055.1};	Uncharacterized conserved protein	GO:0005737,cytoplasm; GO:0070042,rRNA (uridine-N3-)-methyltransferase activity; GO:0070475,rRNA base methylation	Domain of unknown function (DUF2431)
VIT_219s0085g00010	3	chr19	22279071	22279770	+	VIT_219s0085g00010	--	K14488 SAUR family protein | (RefSeq) auxin-responsive protein SAUR71 (A)	PREDICTED: auxin-responsive protein SAUR71 [Vitis vinifera]	RecName: Full=Auxin-responsive protein SAUR72 {ECO:0000305}; AltName: Full=Protein SMALL AUXIN UP RNA 72 {ECO:0000303|PubMed:12036261};	SubName: Full=Uncharacterized protein {ECO:0000313|EMBL:CCB49025.1};	--	GO:0005737,cytoplasm; GO:0009734,auxin-activated signaling pathway; GO:0007275,multicellular organism development; GO:0040008,regulation of growth	Auxin responsive protein
VIT_219s0090g01070	3	chr19	7150398	7152652	+	VIT_219s0090g01070	--	K19891 glucan endo-1,3-beta-glucosidase 1/2/3 [EC:3.2.1.39] | (RefSeq) hypothetical protein (A)	PREDICTED: glucan endo-1,3-beta-glucosidase 12 [Vitis vinifera]	RecName: Full=Glucan endo-1,3-beta-glucosidase 13; EC=3.2.1.39; AltName: Full=(1->3)-beta-glucan endohydrolase 13; Short=(1->3)-beta-glucanase 13; AltName: Full=Beta-1,3-endoglucanase 13; Short=Beta-1,3-glucanase 13; Flags: Precursor;	SubName: Full=Uncharacterized protein {ECO:0000313|EMBL:CBI26687.3};	--	GO:0031225,anchored component of membrane; GO:0046658,anchored component of plasma membrane; GO:0005576,extracellular region; GO:0009505,plant-type cell wall; GO:0005886,plasma membrane; GO:0042973,glucan endo-1,3-beta-D-glucosidase activity; GO:0004553,hydrolase activity, hydrolyzing O-glycosyl compounds; GO:0030247,polysaccharide binding; GO:0005975,carbohydrate metabolic process; GO:0071555,ce…	X8 domain
VIT_219s0090g01650	3	chr19	7709264	7714520	-	VIT_219s0090g01650	--	K22614 NLR family CARD domain-containing protein 3 | (RefSeq) protein TORNADO 1-like (A)	PREDICTED: protein TORNADO 1 [Vitis vinifera]	RecName: Full=Protein TORNADO 1; AltName: Full=Protein LOPPED 1;	SubName: Full=Uncharacterized protein {ECO:0000313|EMBL:CAN75217.1};	LRR-containing protein	GO:0016021,integral component of membrane; GO:0005525,GTP binding; GO:0016787,hydrolase activity; GO:0009926,auxin polar transport; GO:0009734,auxin-activated signaling pathway; GO:0010540,basipetal auxin transport; GO:0009965,leaf morphogenesis; GO:0010305,leaf vascular tissue pattern formation; GO:0009933,meristem structural organization; GO:0009825,multidimensional cell growth; GO:0009956,radi…	ADP-ribosylation factor family
VIT_219s0138g00120	3	chr19	13993002	14016957	+	VIT_219s0138g00120	--	K11000 callose synthase [EC:2.4.1.-] | (RefSeq) putative callose synthase 8 (A)	PREDICTED: putative callose synthase 8 [Vitis vinifera]	RecName: Full=Putative callose synthase 8; EC=2.4.1.34; AltName: Full=1,3-beta-glucan synthase; AltName: Full=Protein GLUCAN SYNTHASE-LIKE 4;	SubName: Full=Uncharacterized protein {ECO:0000313|EMBL:CCB44529.1};	1,3-beta-glucan synthase/callose synthase catalytic subunit	GO:0000148,1,3-beta-D-glucan synthase complex; GO:0016021,integral component of membrane; GO:0003843,1,3-beta-D-glucan synthase activity; GO:0006075,(1->3)-beta-D-glucan biosynthetic process; GO:0071555,cell wall organization; GO:0008360,regulation of cell shape	1,3-beta-glucan synthase subunit FKS1, domain-1
VIT_200s1466g00010	5	chrUn	39206329	39206790	+	VIT_200s1466g00010	--	--	hypothetical protein VITISV_030452 [Vitis vinifera]	--	SubName: Full=Uncharacterized protein {ECO:0000313|EMBL:CAN82712.1};	--	--	--
VIT_201s0011g03070	5	chr1	2751566	2753036	+	VIT_201s0011g03070	--	K09287 RAV-like factor | (RefSeq) AP2/ERF and B3 domain-containing transcription factor RAV1 (A)	PREDICTED: AP2/ERF and B3 domain-containing transcription factor RAV1 [Vitis vinifera]	RecName: Full=AP2/ERF and B3 domain-containing transcription repressor TEM1; AltName: Full=Protein TEMPRANILLO 1; AltName: Full=RAV1-like ethylene-responsive transcription factor TEM1;	SubName: Full=Uncharacterized protein {ECO:0000313|EMBL:CCB50937.1};	--	GO:0005634,nucleus; GO:0003677,DNA binding; GO:0003700,DNA-binding transcription factor activity; GO:0009873,ethylene-activated signaling pathway; GO:0048573,photoperiodism, flowering; GO:0006351,transcription, DNA-templated	AP2 domain
VIT_202s0087g00710	5	chr2	18248487	18251696	-	VIT_202s0087g00710	--	K09843 (+)-abscisic acid 8'-hydroxylase [EC:1.14.13.93] | (RefSeq) HYD2; hypodontia, autosomal recessive (2) (A)	hypodontia, autosomal recessive (2) [Vitis vinifera]	RecName: Full=Abscisic acid 8'-hydroxylase 1; Short=ABA 8'-hydroxylase 1; EC=1.14.13.93; AltName: Full=Cytochrome P450 707A1;	SubName: Full=ABA 8' hydroxylase 2 {ECO:0000313|EMBL:AGH68823.1}; EC=1.14.13.93 {ECO:0000313|EMBL:AGH68823.1};	Cytochrome P450 CYP4/CYP19/CYP26 subfamilies	GO:0016021,integral component of membrane; GO:0010295,(+)-abscisic acid 8'-hydroxylase activity; GO:0020037,heme binding; GO:0005506,iron ion binding; GO:0046345,abscisic acid catabolic process; GO:0016132,brassinosteroid biosynthetic process; GO:0010268,brassinosteroid homeostasis; GO:0016125,sterol metabolic process	Cytochrome P450
VIT_203s0063g01290	5	chr3	4754818	4756280	-	VIT_203s0063g01290	--	K06892 feruloyl-CoA ortho-hydroxylase [EC:1.14.11.-] | (RefSeq) feruloyl CoA ortho-hydroxylase 2-like (A)	PREDICTED: protein DMR6-LIKE OXYGENASE 2 [Vitis vinifera]	RecName: Full=Protein DMR6-LIKE OXYGENASE 2 {ECO:0000303|PubMed:25376907}; EC=1.14.11.- {ECO:0000255|PROSITE-ProRule:PRU00805}; AltName: Full=2-oxoglutarate (2OG)-Fe(II) oxygenase-like protein DLO2 {ECO:0000303|PubMed:25376907}; AltName: Full=Salicylate 3-hydroxylase DLO2 {ECO:0000305}; Short=S3H DLO2 {ECO:0000305}; Short=SA 3-hydroxylase DLO2 {ECO:0000305}; Short=Salicylic acid 3-hydroxylase DLO…	SubName: Full=Uncharacterized protein {ECO:0000313|EMBL:CBI32486.3};	Iron/ascorbate family oxidoreductases	GO:0051213,dioxygenase activity; GO:0046872,metal ion binding; GO:0002229,defense response to oomycetes; GO:0046244,salicylic acid catabolic process	2OG-Fe(II) oxygenase superfamily
VIT_203s0088g00710	5	chr3	8916223	8916893	-	VIT_203s0088g00710	--	K13449 pathogenesis-related protein 1 | (RefSeq) basic form of pathogenesis-related protein 1 (A)	PREDICTED: basic form of pathogenesis-related protein 1 [Vitis vinifera]	RecName: Full=Basic form of pathogenesis-related protein 1; Short=PRP 1; Flags: Precursor;	SubName: Full=Uncharacterized protein {ECO:0000313|EMBL:CCB49619.1};	Defense-related protein containing SCP domain	GO:0005576,extracellular region; GO:0006952,defense response; GO:0009607,response to biotic stimulus	Cysteine-rich secretory protein family
VIT_204s0008g00300	5	chr4	212861	224769	+	VIT_204s0008g00300	--	K00924 kinase [EC:2.7.1.-] | (RefSeq) receptor-like protein kinase 5 isoform X1 (A)	PREDICTED: receptor-like protein kinase HSL1 [Vitis vinifera]	RecName: Full=LRR receptor-like serine/threonine-protein kinase HSL2; EC=2.7.11.1; AltName: Full=Protein HAESA-LIKE2; Flags: Precursor;	SubName: Full=Uncharacterized protein {ECO:0000313|EMBL:CCB46521.1};	--	GO:0016021,integral component of membrane; GO:0005886,plasma membrane; GO:0005524,ATP binding; GO:0004674,protein serine/threonine kinase activity; GO:0010102,lateral root morphogenesis; GO:0010468,regulation of gene expression	Leucine rich repeat N-terminal domain
VIT_204s0008g00370	5	chr4	295143	300564	+	VIT_204s0008g00370	--	K00924 kinase [EC:2.7.1.-] | (RefSeq) receptor-like protein kinase HSL1 (A)	PREDICTED: receptor-like protein kinase HSL1 [Vitis vinifera]	RecName: Full=Receptor-like protein kinase HSL1; EC=2.7.11.1; AltName: Full=Protein HAESA-LIKE1; Flags: Precursor;	SubName: Full=Uncharacterized protein {ECO:0000313|EMBL:CCB46526.1};	--	GO:0016021,integral component of membrane; GO:0005886,plasma membrane; GO:0005524,ATP binding; GO:0004674,protein serine/threonine kinase activity	Leucine Rich repeat
VIT_204s0008g02070	5	chr4	1690738	1693511	+	VIT_204s0008g02070	--	K04733 interleukin-1 receptor-associated kinase 4 [EC:2.7.11.1] | (RefSeq) probable serine/threonine-protein kinase PBL12 (A)	PREDICTED: serine/threonine-protein kinase At5g01020 [Vitis vinifera]	RecName: Full=Serine/threonine-protein kinase RIPK {ECO:0000305}; EC=2.7.11.1 {ECO:0000305|PubMed:21320696}; AltName: Full=ACIK1A/PBL14; AltName: Full=ACRE protein ortholog 264A {ECO:0000305}; Short=AtACRE264a {ECO:0000303|PubMed:15181213}; AltName: Full=PBS1-like protein 14 {ECO:0000303|PubMed:20413097}; AltName: Full=RPM1-induced protein kinase {ECO:0000303|PubMed:21320696};	SubName: Full=Uncharacterized protein {ECO:0000313|EMBL:CCB46618.1};	Serine/threonine protein kinase	GO:0005886,plasma membrane; GO:0005524,ATP binding; GO:0004674,protein serine/threonine kinase activity; GO:0004675,transmembrane receptor protein serine/threonine kinase activity; GO:0007166,cell surface receptor signaling pathway; GO:0042742,defense response to bacterium; GO:0006468,protein phosphorylation	Protein kinase domain
VIT_205s0051g00670	5	chr5	11589343	11591102	-	VIT_205s0051g00670	--	K09840 9-cis-epoxycarotenoid dioxygenase [EC:1.13.11.51] | (RefSeq) 9-cis-epoxycarotenoid dioxygenase NCED6, chloroplastic (A)	PREDICTED: 9-cis-epoxycarotenoid dioxygenase NCED6, chloroplastic [Vitis vinifera]	RecName: Full=9-cis-epoxycarotenoid dioxygenase NCED6, chloroplastic; Short=AtNCED6; EC=1.13.11.51; Flags: Precursor;	SubName: Full=Uncharacterized protein {ECO:0000313|EMBL:CCB57517.1};	Beta, beta-carotene 15,15'-dioxygenase and related enzymes	GO:0009570,chloroplast stroma; GO:0009535,chloroplast thylakoid membrane; GO:0045549,9-cis-epoxycarotenoid dioxygenase activity; GO:0046872,metal ion binding; GO:0009688,abscisic acid biosynthetic process; GO:0010114,response to red light; GO:0009639,response to red or far red light	Retinal pigment epithelial membrane protein
VIT_205s0077g01540	5	chr5	1239180	1240179	-	VIT_205s0077g01540	--	K05387 glutamate receptor, ionotropic, plant | (RefSeq) LOW QUALITY PROTEIN: glutamate receptor 2.3-like (A)	PREDICTED: major allergen Pru av 1-like [Vitis vinifera]	RecName: Full=Major allergen Pru ar 1; AltName: Allergen=Pru ar 1;	SubName: Full=Uncharacterized protein {ECO:0000313|EMBL:CCB48002.1};	--	GO:0006952,defense response; GO:0009607,response to biotic stimulus	Pathogenesis-related protein Bet v I family
VIT_205s0094g00220	5	chr5	23548685	23550580	-	VIT_205s0094g00220	--	K01183 chitinase [EC:3.2.1.14] | (RefSeq) endochitinase EP3 (A)	PREDICTED: endochitinase EP3 [Vitis vinifera]	RecName: Full=Endochitinase EP3 {ECO:0000303|PubMed:11525512}; EC=3.2.1.14; AltName: Full=Chitinase class IV {ECO:0000303|PubMed:11525512}; Short=AtchitIV {ECO:0000303|PubMed:11525512}; AltName: Full=Protein HOMOLOG OF CARROT EP3-3 CHITINASE {ECO:0000303|PubMed:11525512}; Short=AtEP3 {ECO:0000303|PubMed:11525512}; Flags: Precursor;	SubName: Full=Uncharacterized protein {ECO:0000313|EMBL:CCB49362.1};	Predicted chitinase	GO:0005618,cell wall; GO:0008061,chitin binding; GO:0004568,chitinase activity; GO:0016998,cell wall macromolecule catabolic process; GO:0006032,chitin catabolic process; GO:0006952,defense response; GO:0000272,polysaccharide catabolic process; GO:0009617,response to bacterium; GO:0009611,response to wounding; GO:0010262,somatic embryogenesis	Chitin recognition protein
VIT_206s0004g00690	5	chr6	818852	822831	-	VIT_206s0004g00690	--	K04733 interleukin-1 receptor-associated kinase 4 [EC:2.7.11.1] | (RefSeq) uncharacterized protein LOC110908553 (A)	PREDICTED: IQ domain-containing protein IQM2 isoform X1 [Vitis vinifera]	RecName: Full=IQ domain-containing protein IQM2 {ECO:0000305}; AltName: Full=IQ motif-containing protein 2 {ECO:0000303|Ref.3};	SubName: Full=Uncharacterized protein {ECO:0000313|EMBL:CCB43799.1};	--	GO:0005737,cytoplasm; GO:0005634,nucleus	--
VIT_206s0004g01040	5	chr6	1149407	1150411	+	VIT_206s0004g01040	--	K01870 isoleucyl-tRNA synthetase [EC:6.1.1.5] | (RefSeq) hypothetical protein (A)	PREDICTED: dirigent protein 22 [Vitis vinifera]	RecName: Full=Dirigent protein 7; Short=AtDIR7; Flags: Precursor;	RecName: Full=Dirigent protein {ECO:0000256|RuleBase:RU363099};	--	GO:0048046,apoplast; GO:0016853,isomerase activity	Dirigent-like protein
VIT_206s0061g00120	5	chr6	17352194	17354172	+	VIT_206s0061g00120	--	K19891 glucan endo-1,3-beta-glucosidase 1/2/3 [EC:3.2.1.39] | (RefSeq) glucan endo-1,3-beta-glucosidase 3-like (A)	PREDICTED: glucan endo-1,3-beta-glucosidase isoform X2 [Vitis vinifera]	RecName: Full=Glucan endo-1,3-beta-glucosidase {ECO:0000250|UniProtKB:Q03467}; EC=3.2.1.39; AltName: Full=(1->3)-beta-glucan endohydrolase {ECO:0000250|UniProtKB:Q03467}; Short=(1->3)-beta-glucanase {ECO:0000250|UniProtKB:Q03467}; AltName: Full=Beta-1,3-endoglucanase {ECO:0000250|UniProtKB:Q03467}; Flags: Precursor;	SubName: Full=Beta-1,3-glucanase {ECO:0000313|EMBL:AAR06588.1};	--	GO:0046658,anchored component of plasma membrane; GO:0042973,glucan endo-1,3-beta-D-glucosidase activity; GO:0004553,hydrolase activity, hydrolyzing O-glycosyl compounds; GO:0030247,polysaccharide binding; GO:0005975,carbohydrate metabolic process; GO:0006952,defense response; GO:0009607,response to biotic stimulus	Glycosyl hydrolases family 17
VIT_206s0080g00060	5	chr6	19733644	19749895	-	VIT_206s0080g00060	--	K14490 histidine-containing phosphotransfer peotein | (RefSeq) histidine-containing phosphotransfer protein 3 (A)	PREDICTED: histidine-containing phosphotransfer protein 3 isoform X2 [Vitis vinifera]	RecName: Full=Histidine-containing phosphotransfer protein 1 {ECO:0000305}; AltName: Full=OsAHP1 {ECO:0000303|PubMed:24578505}; AltName: Full=OsHP1 {ECO:0000312|EMBL:AAV31128.1}; AltName: Full=OsHP2 {ECO:0000312|EMBL:AAQ24030.1}; AltName: Full=OsHPt1 {ECO:0000312|EMBL:AAS90601.1}; AltName: Full=OsHpt2 {ECO:0000303|PubMed:16891544};	SubName: Full=Uncharacterized protein {ECO:0000313|EMBL:CCB51671.1};	Two-component phosphorelay intermediate involved in MAP kinase cascade regulation	GO:0005829,cytosol; GO:0005634,nucleus; GO:0009927,histidine phosphotransfer kinase activity; GO:0043424,protein histidine kinase binding; GO:0009736,cytokinin-activated signaling pathway; GO:0000160,phosphorelay signal transduction system; GO:0016310,phosphorylation; GO:0080038,positive regulation of cytokinin-activated signaling pathway	--
VIT_207s0031g01570	5	chr7	17663976	17665760	-	VIT_207s0031g01570	--	K20619 cytochrome P450 family 78 subfamily A | (RefSeq) cytochrome P450 78A7 (A)	PREDICTED: cytochrome P450 78A7 [Vitis vinifera]	RecName: Full=Cytochrome P450 78A7; EC=1.14.-.-;	SubName: Full=Uncharacterized protein {ECO:0000313|EMBL:CCB47117.1};	Cytochrome P450 CYP2 subfamily	GO:0016021,integral component of membrane; GO:0016020,membrane; GO:0020037,heme binding; GO:0005506,iron ion binding; GO:0016709,oxidoreductase activity, acting on paired donors, with incorporation or reduction of molecular oxygen, NAD(P)H as one donor, and incorporation of one atom of oxygen; GO:0007275,multicellular organism development; GO:0040008,regulation of growth; GO:0090709,regulation of…	Cytochrome P450
VIT_208s0007g01130	5	chr8	15242234	15242272	-	VIT_208s0007g01130	--	--	--	--	--	--	--	--
VIT_208s0007g02630	5	chr8	16736234	16737214	-	VIT_208s0007g02630	--	K09841 xanthoxin dehydrogenase [EC:1.1.1.288] | (RefSeq) secoisolariciresinol dehydrogenase-like (A)	PREDICTED: secoisolariciresinol dehydrogenase-like [Vitis vinifera]	RecName: Full=Secoisolariciresinol dehydrogenase; EC=1.1.1.331; Flags: Fragment;	SubName: Full=Uncharacterized protein {ECO:0000313|EMBL:CCB55473.1};	Reductases with broad range of substrate specificities	GO:0000166,nucleotide binding; GO:0016491,oxidoreductase activity	3-beta hydroxysteroid dehydrogenase/isomerase family
VIT_208s0007g08680	5	chr8	22052232	22053954	+	VIT_208s0007g08680	--	--	PREDICTED: uncharacterized protein LOC100255467 [Vitis vinifera]	--	SubName: Full=Uncharacterized protein {ECO:0000313|EMBL:CCB55119.1};	--	GO:0016021,integral component of membrane	--
VIT_208s0032g01000	5	chr8	5104277	5104819	+	VIT_208s0032g01000	--	--	unnamed protein product, partial [Vitis vinifera]	--	SubName: Full=Uncharacterized protein {ECO:0000313|EMBL:CBI39124.3};	--	--	--
VIT_208s0040g02700	5	chr8	13723947	13727571	-	VIT_208s0040g02700	--	K14292 trimethylguanosine synthase [EC:2.1.1.-] | (RefSeq) trimethylguanosine synthase (A)	PREDICTED: protein SODIUM POTASSIUM ROOT DEFECTIVE 3 [Vitis vinifera]	RecName: Full=Protein SODIUM POTASSIUM ROOT DEFECTIVE 2 {ECO:0000303|PubMed:21193571}; Short=NaKR2 {ECO:0000303|PubMed:21193571}; AltName: Full=Heavy metal-associated plant protein 3 {ECO:0000303|PubMed:23368984}; Short=AtHPP03 {ECO:0000303|PubMed:23368984};	SubName: Full=Uncharacterized protein {ECO:0000313|EMBL:CBI32665.3};	Copper chaperone	GO:0005737,cytoplasm; GO:0046914,transition metal ion binding; GO:0046916,cellular transition metal ion homeostasis; GO:0030001,metal ion transport	Heavy-metal-associated domain
VIT_209s0096g00660	5	chr9	12107105	12108679	-	VIT_209s0096g00660	--	K13065 shikimate O-hydroxycinnamoyltransferase [EC:2.3.1.133] | (RefSeq) shikimate O-hydroxycinnamoyltransferase-like (A)	PREDICTED: shikimate O-hydroxycinnamoyltransferase [Vitis vinifera]	RecName: Full=Shikimate O-hydroxycinnamoyltransferase; EC=2.3.1.133; AltName: Full=Hydroxycinnamoyl transferase; AltName: Full=Hydroxycinnamoyl-Coenzyme A shikimate/quinate hydroxycinnamoyltransferase;	SubName: Full=Uncharacterized protein {ECO:0000313|EMBL:CCB57570.1};	--	GO:0047172,shikimate O-hydroxycinnamoyltransferase activity	Transferase family
VIT_211s0016g00660	5	chr11	646736	647692	+	VIT_211s0016g00660	--	K09286 EREBP-like factor | (RefSeq) hypothetical protein (A)	PREDICTED: ethylene-responsive transcription factor ERF017 [Vitis vinifera]	RecName: Full=Ethylene-responsive transcription factor ERF017;	SubName: Full=Uncharacterized protein {ECO:0000313|EMBL:CCB51378.1};	--	GO:0005634,nucleus; GO:0003677,DNA binding; GO:0003700,DNA-binding transcription factor activity; GO:0009873,ethylene-activated signaling pathway; GO:0006351,transcription, DNA-templated	AP2 domain
VIT_211s0016g01460	5	chr11	1158618	1163829	-	VIT_211s0016g01460	--	K06630 14-3-3 protein epsilon | (RefSeq) uncharacterized protein LOC110789589 (A)	PREDICTED: protein Brevis radix-like 4 [Vitis vinifera]	RecName: Full=Protein Brevis radix-like 4; Short=AtBRXL4;	SubName: Full=Uncharacterized protein {ECO:0000313|EMBL:CCB51419.1};	--	GO:0005634,nucleus	Transcription factor BRX N-terminal domain
VIT_211s0016g02350	5	chr11	1892812	1898972	+	VIT_211s0016g02350	--	K00559 sterol 24-C-methyltransferase [EC:2.1.1.41] | (RefSeq) cycloartenol-C-24-methyltransferase 1-like (A)	PREDICTED: uncharacterized protein LOC100268021 [Vitis vinifera]	--	SubName: Full=Uncharacterized protein {ECO:0000313|EMBL:CBI27925.3};	--	GO:0016021,integral component of membrane; GO:0008168,methyltransferase activity	Hypothetical methyltransferase
VIT_212s0059g00310	5	chr12	5170138	5170617	-	VIT_212s0059g00310	--	--	PREDICTED: uncharacterized protein LOC100258604 [Vitis vinifera]	--	SubName: Full=Uncharacterized protein {ECO:0000313|EMBL:CCB51941.1};	--	GO:0005509,calcium ion binding	EF-hand domain pair
VIT_212s0059g00340	5	chr12	5182864	5183369	-	VIT_212s0059g00340	--	K17338 receptor expression-enhancing protein 1/2/3/4 | (RefSeq) uncharacterized LOC101760823 (A)	PREDICTED: uncharacterized protein LOC100253285 [Vitis vinifera]	--	SubName: Full=Uncharacterized protein {ECO:0000313|EMBL:CBI28778.3};	--	GO:0005509,calcium ion binding	Secreted protein acidic and rich in cysteine Ca binding region
VIT_213s0019g03010	5	chr13	4151427	4155706	+	VIT_213s0019g03010	--	K13993 HSP20 family protein | (RefSeq) 17.8 kDa class I heat shock protein-like (A)	hypothetical protein VITISV_014285 [Vitis vinifera]	RecName: Full=17.8 kDa class I heat shock protein;	SubName: Full=Uncharacterized protein {ECO:0000313|EMBL:CCB56260.1};	Molecular chaperone (small heat-shock protein Hsp26/Hsp42)	GO:0005737,cytoplasm	FKBP26_C-terminal
VIT_213s0047g00210	5	chr13	15709580	15734466	-	VIT_213s0047g00210	--	K18054 2'-deoxymugineic-acid 2'-dioxygenase / mugineic-acid 3-dioxygenase [EC:1.14.11.24 1.14.11.25] | (RefSeq) 2'-deoxymugineic-acid 2'-dioxygenase-like (A)	PREDICTED: protein DOWNY MILDEW RESISTANCE 6 [Vitis vinifera]	RecName: Full=Protein DOWNY MILDEW RESISTANCE 6 {ECO:0000303|PubMed:15986928}; Short=AtDMR6 {ECO:0000303|PubMed:15986928}; EC=1.14.11.- {ECO:0000255|PROSITE-ProRule:PRU00805}; AltName: Full=2-oxoglutarate (2OG)-Fe(II) oxygenase-like protein DMR6 {ECO:0000303|PubMed:18248595}; AltName: Full=Salicylate 3-hydroxylase DMR6 {ECO:0000305}; Short=S3H DMR6 {ECO:0000305}; Short=SA 3-hydroxylase DMR6 {ECO:…	SubName: Full=Uncharacterized protein {ECO:0000313|EMBL:CBI29158.3};	Iron/ascorbate family oxidoreductases	GO:0033759,flavone synthase activity; GO:0046872,metal ion binding; GO:0034785,salicylate 5-hydroxylase activity; GO:0042742,defense response to bacterium; GO:0002229,defense response to oomycetes; GO:0009813,flavonoid biosynthetic process; GO:0010150,leaf senescence; GO:0009617,response to bacterium; GO:0009620,response to fungus; GO:0002239,response to oomycetes; GO:0009751,response to salicyli…	non-haem dioxygenase in morphine synthesis N-terminal
VIT_213s0067g01450	5	chr13	817035	817722	-	VIT_213s0067g01450	--	K13944 LOB domain-containing protein 16 | (RefSeq) LOB domain-containing protein 16-like (A)	PREDICTED: LOB domain-containing protein 21 [Vitis vinifera]	RecName: Full=LOB domain-containing protein 21; AltName: Full=ASYMMETRIC LEAVES 2-like protein 12; Short=AS2-like protein 12;	SubName: Full=Uncharacterized protein {ECO:0000313|EMBL:CBI25449.3};	--	--	Lateral organ boundaries (LOB) domain
VIT_214s0030g01520	5	chr14	6133680	6138913	+	VIT_214s0030g01520	--	K01738 cysteine synthase A [EC:2.5.1.47] | (RefSeq) cysteine synthase (A)	PREDICTED: cysteine synthase [Vitis vinifera]	RecName: Full=Cysteine synthase {ECO:0000303|PubMed:8280125}; Short=CSase; EC=2.5.1.47 {ECO:0000269|PubMed:8280125, ECO:0000269|PubMed:9013806}; AltName: Full=Beta-PA/CSase; EC=2.5.1.51 {ECO:0000269|PubMed:8280125, ECO:0000269|PubMed:9013806}; AltName: Full=Beta-pyrazolylalanine synthase {ECO:0000303|PubMed:8280125}; EC=4.2.1.50 {ECO:0000269|PubMed:8280125, ECO:0000269|PubMed:9013806}; AltName: F…	RecName: Full=Cysteine synthase {ECO:0000256|RuleBase:RU003985}; EC=2.5.1.47 {ECO:0000256|RuleBase:RU003985};	Cystathionine beta-synthase and related enzymes	GO:0005737,cytoplasm; GO:0047458,beta-pyrazolylalanine synthase activity; GO:0004124,cysteine synthase activity; GO:0050461,L-mimosine synthase activity; GO:0050234,pyrazolylalanine synthase activity; GO:0006535,cysteine biosynthetic process from serine	Pyridoxal-phosphate dependent enzyme
VIT_214s0060g02170	5	chr14	1745819	1757370	-	VIT_214s0060g02170	--	K00799 glutathione S-transferase [EC:2.5.1.18] | (RefSeq) probable glutathione S-transferase (A)	PREDICTED: probable glutathione S-transferase [Vitis vinifera]	RecName: Full=Probable glutathione S-transferase; EC=2.5.1.18; AltName: Full=G2-4; AltName: Full=Heat shock protein 26A;	SubName: Full=Uncharacterized protein {ECO:0000313|EMBL:CCB61862.1};	Glutathione S-transferase	GO:0005737,cytoplasm; GO:0004364,glutathione transferase activity; GO:0006749,glutathione metabolic process; GO:0009737,response to abscisic acid; GO:0009733,response to auxin; GO:0009735,response to cytokinin; GO:0009739,response to gibberellin; GO:0009408,response to heat; GO:0010038,response to metal ion; GO:0009407,toxin catabolic process	Glutathione S-transferase, C-terminal domain
VIT_214s0066g01590	5	chr14	27959011	27964325	+	VIT_214s0066g01590	--	K03549 KUP system potassium uptake protein | (RefSeq) potassium transporter 8-like isoform X1 (A)	hypothetical protein VITISV_043282 [Vitis vinifera]	RecName: Full=Protein SUPPRESSOR OF QUENCHING 1, chloroplastic {ECO:0000303|PubMed:23818601}; EC=3.1.3.- {ECO:0000250|UniProtKB:P95649}; Flags: Precursor;	SubName: Full=Uncharacterized protein {ECO:0000313|EMBL:CAN80443.1};	--	GO:0009507,chloroplast; GO:0009570,chloroplast stroma; GO:0009534,chloroplast thylakoid; GO:0009535,chloroplast thylakoid membrane; GO:0016021,integral component of membrane; GO:0042651,thylakoid membrane; GO:0016787,hydrolase activity; GO:0046872,metal ion binding; GO:0045454,cell redox homeostasis; GO:0008152,metabolic process; GO:0010196,nonphotochemical quenching	NHL repeat
VIT_214s0081g00020	5	chr14	7571619	7577106	+	VIT_214s0081g00020	--	--	unnamed protein product, partial [Vitis vinifera]	RecName: Full=Pathogenesis-related protein PR-4B; Flags: Precursor;	SubName: Full=Uncharacterized protein {ECO:0000313|EMBL:CCB58730.1};	Predicted chitinase	GO:0005618,cell wall; GO:0005576,extracellular region; GO:0042742,defense response to bacterium; GO:0050832,defense response to fungus	Barwin family
VIT_216s0013g00070	5	chr16	4762278	4762924	-	VIT_216s0013g00070	--	--	PREDICTED: probable non-specific lipid-transfer protein AKCS9 [Vitis vinifera]	--	SubName: Full=Uncharacterized protein {ECO:0000313|EMBL:CCB61164.1};	--	--	Probable lipid transfer
VIT_216s0013g00810	5	chr16	6273250	6273843	-	VIT_216s0013g00810	--	--	PREDICTED: uncharacterized protein LOC104882040 [Vitis vinifera]	--	SubName: Full=Uncharacterized protein {ECO:0000313|EMBL:CCB61199.1};	--	--	Hydrophobic seed protein
VIT_216s0050g01890	5	chr16	18833778	18834531	+	VIT_216s0050g01890	--	--	hypothetical protein VITISV_022722 [Vitis vinifera]	--	SubName: Full=Uncharacterized protein {ECO:0000313|EMBL:CCB47796.1};	--	GO:0016021,integral component of membrane	--
VIT_216s0050g01920	5	chr16	18856483	18860644	+	VIT_216s0050g01920	--	K04733 interleukin-1 receptor-associated kinase 4 [EC:2.7.11.1] | (RefSeq) LOW QUALITY PROTEIN: G-type lectin S-receptor-like serine/threonine-protein kinase At5g24080 (A)	unnamed protein product, partial [Vitis vinifera]	RecName: Full=G-type lectin S-receptor-like serine/threonine-protein kinase At5g24080; EC=2.7.11.1; Flags: Precursor;	SubName: Full=Uncharacterized protein {ECO:0000313|EMBL:CBI22598.3};	--	GO:0016021,integral component of membrane; GO:0005886,plasma membrane; GO:0005524,ATP binding; GO:0005516,calmodulin binding; GO:0030246,carbohydrate binding; GO:0004674,protein serine/threonine kinase activity; GO:0006468,protein phosphorylation; GO:0048544,recognition of pollen	PAN-like domain
VIT_216s0098g00410	5	chr16	20837081	20840392	-	VIT_216s0098g00410	--	K04733 interleukin-1 receptor-associated kinase 4 [EC:2.7.11.1] | (RefSeq) rust resistance kinase Lr10-like (A)	PREDICTED: rust resistance kinase Lr10 [Vitis vinifera]	RecName: Full=Rust resistance kinase Lr10 {ECO:0000312|EMBL:AAC49629.1}; EC=2.7.11.1; AltName: Full=Probable receptor-like serine/threonine-protein kinase LRK10; Flags: Precursor;	SubName: Full=Uncharacterized protein {ECO:0000313|EMBL:CCB48127.1};	Serine/threonine protein kinase	GO:0016021,integral component of membrane; GO:0005886,plasma membrane; GO:0005524,ATP binding; GO:0004674,protein serine/threonine kinase activity	Protein-kinase domain of FAM69
VIT_216s0100g00950	5	chr16	16430833	16431392	-	VIT_216s0100g00950	--	K13232 stilbene synthase [EC:2.3.1.95] | (RefSeq) RS, STS1; stilbene synthase 2 (A)	stilbene synthase, partial [Vitis vinifera]	RecName: Full=Stilbene synthase 2; EC=2.3.1.95; AltName: Full=PSV21; AltName: Full=Resveratrol synthase 2; AltName: Full=Trihydroxystilbene synthase 2; Short=StSy 2;	SubName: Full=Uncharacterized protein {ECO:0000313|EMBL:CCB56440.1};	--	GO:0005737,cytoplasm; GO:0050350,trihydroxystilbene synthase activity; GO:0009058,biosynthetic process; GO:0006952,defense response	Chalcone and stilbene synthases, C-terminal domain
VIT_217s0000g02150	5	chr17	1773895	1775297	-	VIT_217s0000g02150	--	K02885 large subunit ribosomal protein L19e | (RefSeq) 60S ribosomal protein L19-1 (A)	PREDICTED: 60S ribosomal protein L19-1 [Vitis vinifera]	RecName: Full=60S ribosomal protein L19-2;	RecName: Full=Ribosomal protein L19 {ECO:0000256|RuleBase:RU000574};	60s ribosomal protein L19	GO:0022625,cytosolic large ribosomal subunit; GO:0005886,plasma membrane; GO:0003729,mRNA binding; GO:0003735,structural constituent of ribosome; GO:0006412,translation	Ribosomal protein L19e
VIT_217s0000g03390	5	chr17	3261526	3265668	-	VIT_217s0000g03390	--	K21989 calcium permeable stress-gated cation channel | (RefSeq) CSC1-like protein RXW8 (A)	PREDICTED: protein SAR DEFICIENT 1 isoform X2 [Vitis vinifera]	RecName: Full=Protein SAR DEFICIENT 1 {ECO:0000303|PubMed:20921422};	SubName: Full=Uncharacterized protein {ECO:0000313|EMBL:CBI15482.3};	--	GO:0005634,nucleus; GO:0003700,DNA-binding transcription factor activity; GO:0043565,sequence-specific DNA binding; GO:0071219,cellular response to molecule of bacterial origin; GO:0042742,defense response to bacterium; GO:0002229,defense response to oomycetes; GO:0009626,plant-type hypersensitive response; GO:1900426,positive regulation of defense response to bacterium; GO:0080142,regulation of …	Calmodulin binding protein-like
VIT_217s0000g09080	5	chr17	10649853	10651922	+	VIT_217s0000g09080	--	K09422 transcription factor MYB, plant | (RefSeq) protein ODORANT1 (A)	PREDICTED: protein ODORANT1 isoform X1 [Vitis vinifera]	RecName: Full=Transcription factor MYB86; AltName: Full=Myb homolog 4; Short=AtMyb4; AltName: Full=Myb-related protein 86; Short=AtMYB86;	SubName: Full=Uncharacterized protein {ECO:0000313|EMBL:CCB42947.1};	Transcription factor, Myb superfamily	GO:0005634,nucleus; GO:0000981,DNA-binding transcription factor activity, RNA polymerase II-specific; GO:0043565,sequence-specific DNA binding; GO:0001135,RNA polymerase II transcription regulator recruiting activity; GO:0044212,transcription regulatory region DNA binding; GO:0030154,cell differentiation; GO:0006357,regulation of transcription by RNA polymerase II; GO:0006351,transcription, DNA-t…	Myb-like DNA-binding domain
VIT_217s0119g00120	5	chr17	13472842	13473568	-	VIT_217s0119g00120	--	--	PREDICTED: kunitz trypsin inhibitor 2 [Vitis vinifera]	RecName: Full=Kunitz trypsin inhibitor 2 {ECO:0000305}; Short=AtKTI2 {ECO:0000305}; Flags: Precursor;	SubName: Full=Uncharacterized protein {ECO:0000313|EMBL:CBI35463.3};	--	GO:0048046,apoplast; GO:0005618,cell wall; GO:0004866,endopeptidase inhibitor activity	Trypsin and protease inhibitor
VIT_218s0001g03470	5	chr18	3338215	3341023	+	VIT_218s0001g03470	--	K05278 flavonol synthase [EC:1.14.11.23] | (RefSeq) FLS1, FLS4; flavonol synthase/flavanone 3-hydroxylase (A)	PREDICTED: flavonol synthase/flavanone 3-hydroxylase [Vitis vinifera]	RecName: Full=Flavonol synthase/flavanone 3-hydroxylase; EC=1.14.11.23 {ECO:0000250|UniProtKB:Q7XZQ6}; EC=1.14.11.9 {ECO:0000250|UniProtKB:Q7XZQ6}; AltName: Full=CitFLS; Short=FLS;	SubName: Full=Flavonol synthase {ECO:0000313|EMBL:BAE75808.1};	Iron/ascorbate family oxidoreductases	GO:0005737,cytoplasm; GO:0045431,flavonol synthase activity; GO:0031418,L-ascorbic acid binding; GO:0046872,metal ion binding; GO:0045486,naringenin 3-dioxygenase activity	non-haem dioxygenase in morphine synthesis N-terminal
VIT_218s0001g07610	5	chr18	5851680	5855061	+	VIT_218s0001g07610	--	K20478 golgin subfamily B member 1 | (RefSeq) uncharacterized LOC107783593 (A)	PREDICTED: protein NETWORKED 2A [Vitis vinifera]	RecName: Full=Protein NETWORKED 2D {ECO:0000303|PubMed:22840520};	SubName: Full=Uncharacterized protein {ECO:0000313|EMBL:CCB45661.1};	--	GO:0005886,plasma membrane; GO:0003779,actin binding	KIP1-like protein
VIT_218s0001g08590	5	chr18	7031064	7031752	+	VIT_218s0001g08590	--	--	--	--	SubName: Full=Uncharacterized protein {ECO:0000313|EMBL:CCB45723.1};	--	--	--
VIT_218s0001g08710	5	chr18	7185268	7185664	-	VIT_218s0001g08710	--	K09060 plant G-box-binding factor | (RefSeq) GBF12; G-box binding protein (A)	PREDICTED: bZIP transcription factor 2 [Vitis vinifera]	RecName: Full=Basic leucine zipper 4 {ECO:0000303|PubMed:11906833}; Short=AtbZIP4 {ECO:0000303|PubMed:11906833};	SubName: Full=Uncharacterized protein {ECO:0000313|EMBL:CAN59722.1};	--	GO:0005634,nucleus; GO:0003677,DNA binding; GO:0003700,DNA-binding transcription factor activity; GO:0006351,transcription, DNA-templated	Basic region leucine zipper
VIT_218s0001g13670	5	chr18	11697899	11701148	+	VIT_218s0001g13670	--	K20929 glyoxal/methylglyoxal oxidase [EC:1.2.3.15] | (RefSeq) aldehyde oxidase GLOX1 (A)	PREDICTED: aldehyde oxidase GLOX1 [Vitis vinifera]	RecName: Full=Aldehyde oxidase GLOX1 {ECO:0000305}; EC=1.2.3.1 {ECO:0000305}; AltName: Full=Glyoxal oxidase 1 {ECO:0000305|PubMed:21673079}; Flags: Precursor;	SubName: Full=Uncharacterized protein {ECO:0000313|EMBL:CCB46006.1};	--	GO:0005576,extracellular region; GO:0004031,aldehyde oxidase activity; GO:0102797,geranial:oxygen oxidoreductase activity; GO:0102798,heptaldehyde:oxygen oxidoreductase activity; GO:0007275,multicellular organism development	Galactose oxidase, central domain
VIT_218s0001g13770	5	chr18	11767436	11769613	-	VIT_218s0001g13770	--	K20617 cytochrome P450 family 71 subfamily A | (RefSeq) cytochrome P450 71A1-like (A)	PREDICTED: cytochrome P450 71A1 [Vitis vinifera]	RecName: Full=Cytochrome P450 71A1; EC=1.14.-.-; AltName: Full=ARP-2; AltName: Full=CYPLXXIA1;	SubName: Full=Uncharacterized protein {ECO:0000313|EMBL:CCB46010.1};	Cytochrome P450 CYP2 subfamily	GO:0005789,endoplasmic reticulum membrane; GO:0016021,integral component of membrane; GO:0031090,organelle membrane; GO:0020037,heme binding; GO:0005506,iron ion binding; GO:0004497,monooxygenase activity; GO:0016705,oxidoreductase activity, acting on paired donors, with incorporation or reduction of molecular oxygen; GO:0009835,fruit ripening	Cytochrome P450
VIT_218s0001g15660	5	chr18	13810479	13812562	+	VIT_218s0001g15660	--	--	PREDICTED: pathogen-related protein [Vitis vinifera]	RecName: Full=Pathogen-related protein;	SubName: Full=Uncharacterized protein {ECO:0000313|EMBL:CCB46106.1};	--	GO:0006952,defense response; GO:0009607,response to biotic stimulus	SnoaL-like polyketide cyclase
VIT_218s0089g00510	5	chr18	28294818	28296663	+	VIT_218s0089g00510	--	K19613 leucine-rich repeat protein SHOC2 | (RefSeq) TMV resistance protein N-like (A)	unnamed protein product, partial [Vitis vinifera]	RecName: Full=Disease resistance-like protein CSA1 {ECO:0000305}; AltName: Full=Protein CONSTITUTIVE SHADE-AVOIDANCE 1 {ECO:0000303|PubMed:17114357};	SubName: Full=Uncharacterized protein {ECO:0000313|EMBL:CBI17018.3};	--	GO:0043531,ADP binding; GO:0005524,ATP binding; GO:0042742,defense response to bacterium; GO:0007275,multicellular organism development; GO:0009416,response to light stimulus; GO:0010114,response to red light; GO:0007165,signal transduction	--
VIT_200s0194g00260	4	chrUn	10725393	10728846	+	VIT_200s0194g00260	--	--	PREDICTED: microtubule-associated protein 70-5 [Vitis vinifera]	RecName: Full=Microtubule-associated protein 70-5; Short=AtMAP70-5; AltName: Full=70 kDa microtubule-associated protein 5;	SubName: Full=Uncharacterized protein {ECO:0000313|EMBL:CCB50057.1};	--	GO:0005737,cytoplasm; GO:0005874,microtubule; GO:0008017,microtubule binding; GO:0071555,cell wall organization; GO:0007010,cytoskeleton organization; GO:0009832,plant-type cell wall biogenesis; GO:0010051,xylem and phloem pattern formation	Zinc finger-containing protein
VIT_200s0253g00080	4	chrUn	17810022	17811303	+	VIT_200s0253g00080	--	K20802 (R)-mandelonitrile lyase [EC:4.1.2.10] | (RefSeq) MES5; methyl esterase 5 (A)	PREDICTED: methylesterase 10 [Vitis vinifera]	RecName: Full=Methylesterase 10; Short=AtMES10; EC=3.1.1.-;	SubName: Full=Uncharacterized protein {ECO:0000313|EMBL:CCB45147.1};	--	GO:0016788,hydrolase activity, acting on ester bonds; GO:0080032,methyl jasmonate esterase activity	Serine aminopeptidase, S33
VIT_200s0253g00100	4	chrUn	17813322	17813755	+	VIT_200s0253g00100	--	K20802 (R)-mandelonitrile lyase [EC:4.1.2.10] | (RefSeq) alpha-hydroxynitrile lyase (A)	PREDICTED: methylesterase 10 [Vitis vinifera]	RecName: Full=Methylesterase 10; Short=AtMES10; EC=3.1.1.-;	SubName: Full=Uncharacterized protein {ECO:0000313|EMBL:CCB45149.1};	--	GO:0016788,hydrolase activity, acting on ester bonds; GO:0080032,methyl jasmonate esterase activity	Prolyl oligopeptidase family
VIT_200s0259g00140	4	chrUn	18483005	18485278	+	VIT_200s0259g00140	--	K04773 protease IV [EC:3.4.21.-] | (RefSeq) S49 protease IV family peptidase (A)	PREDICTED: oligopeptide transporter 3 [Vitis vinifera]	RecName: Full=Oligopeptide transporter 3; Short=AtOPT3;	SubName: Full=Uncharacterized protein {ECO:0000313|EMBL:CCB45190.1};	Sexual differentiation process protein ISP4	GO:0016021,integral component of membrane; GO:0016020,membrane; GO:0005886,plasma membrane; GO:0009506,plasmodesma; GO:0046915,transition metal ion transmembrane transporter activity; GO:0006875,cellular metal ion homeostasis; GO:0055072,iron ion homeostasis; GO:0007275,multicellular organism development; GO:0015031,protein transport; GO:1990388,xylem-to-phloem iron transport	OPT oligopeptide transporter protein
VIT_200s0261g00040	4	chrUn	18748877	18750492	+	VIT_200s0261g00040	--	K01369 legumain [EC:3.4.22.34] | (RefSeq) Vacuolar-processing enzyme beta-isozyme (A)	PREDICTED: uncharacterized protein LOC100260888 [Vitis vinifera]	--	SubName: Full=Uncharacterized protein {ECO:0000313|EMBL:CCB62244.1};	Predicted histone tail methylase containing SET domain	--	Glycosyl hydrolases family 43
VIT_200s0361g00040	4	chrUn	25598321	25602730	+	VIT_200s0361g00040	--	K21102 anthocyanidin reductase [(2S)-flavan-3-ol-forming] [EC:1.3.1.112] | (RefSeq) ANR, VvANR, ban; anthocyanidin reductase (A)	RecName: Full=Anthocyanidin reductase ((2S)-flavan-3-ol-forming); Short=VvANR CBI38335.3 unnamed protein product, partial [Vitis vinifera]	RecName: Full=Anthocyanidin reductase ((2S)-flavan-3-ol-forming) {ECO:0000250|UniProtKB:Q5FB34}; Short=VvANR {ECO:0000250|UniProtKB:Q5FB34}; EC=1.3.1.112 {ECO:0000250|UniProtKB:Q5FB34};	SubName: Full=Putative anthocyanidin reductase {ECO:0000313|EMBL:AFG28175.1};	Flavonol reductase/cinnamoyl-CoA reductase	GO:0050662,coenzyme binding; GO:0016491,oxidoreductase activity; GO:0009813,flavonoid biosynthetic process	RAWUL domain RING finger- and WD40-associated ubiquitin-like
VIT_200s0399g00020	4	chrUn	27503809	27504796	+	VIT_200s0399g00020	--	--	PREDICTED: non-specific lipid-transfer protein-like [Vitis vinifera]	RecName: Full=Non-specific lipid-transfer protein; Short=LTP; Flags: Precursor;	SubName: Full=Uncharacterized protein {ECO:0000313|EMBL:CCB62897.1};	--	GO:0008289,lipid binding; GO:0006869,lipid transport	Protease inhibitor/seed storage/LTP family
VIT_200s0804g00020	4	chrUn	35551582	35555514	+	VIT_200s0804g00020	--	K14506 jasmonic acid-amino synthetase [EC:6.3.2.52] | (RefSeq) uncharacterized LOC109115461 (A)	PREDICTED: uncharacterized protein LOC100256691 [Vitis vinifera]	--	SubName: Full=Uncharacterized protein {ECO:0000313|EMBL:CCB50180.1}; Flags: Fragment;	--	--	Protein of unknown function, DUF547
VIT_200s0945g00010	4	chrUn	36968280	36970205	+	VIT_200s0945g00010	--	K14506 jasmonic acid-amino synthetase [EC:6.3.2.52] | (RefSeq) uncharacterized LOC109115461 (A)	unnamed protein product, partial [Vitis vinifera]	--	SubName: Full=Uncharacterized protein {ECO:0000313|EMBL:CCB50196.1}; Flags: Fragment;	--	--	Protein of unknown function, DUF547
VIT_200s1206g00010	4	chrUn	37825679	37827010	+	VIT_200s1206g00010	--	K01381 saccharopepsin [EC:3.4.23.25] | (RefSeq) protein ASPARTIC PROTEASE IN GUARD CELL 1-like (A)	PREDICTED: aspartyl protease family protein At5g10770, partial [Vitis vinifera]	RecName: Full=Aspartyl protease family protein At5g10770; EC=3.4.23.- {ECO:0000305}; Flags: Precursor;	SubName: Full=Uncharacterized protein {ECO:0000313|EMBL:CCB62938.1};	Aspartyl protease	GO:0031225,anchored component of membrane; GO:0005886,plasma membrane; GO:0004190,aspartic-type endopeptidase activity; GO:0030163,protein catabolic process; GO:0006508,proteolysis	Eukaryotic aspartyl protease
VIT_201s0010g00330	4	chr1	14812098	14816509	-	VIT_201s0010g00330	--	K00924 kinase [EC:2.7.1.-] | (RefSeq) receptor protein kinase CLAVATA1 (A)	PREDICTED: leucine-rich repeat receptor-like serine/threonine-protein kinase BAM3 [Vitis vinifera]	RecName: Full=Leucine-rich repeat receptor-like serine/threonine-protein kinase BAM3; EC=2.7.11.1; AltName: Full=Protein BARELY ANY MERISTEM 3; Flags: Precursor;	SubName: Full=Uncharacterized protein {ECO:0000313|EMBL:CCB51139.1};	--	GO:0016021,integral component of membrane; GO:0005886,plasma membrane; GO:0005524,ATP binding; GO:0004674,protein serine/threonine kinase activity; GO:0030154,cell differentiation; GO:0048437,floral organ development; GO:0010075,regulation of meristem growth	Fungal protein kinase
VIT_201s0010g01000	4	chr1	16552045	16556196	+	VIT_201s0010g01000	--	K04733 interleukin-1 receptor-associated kinase 4 [EC:2.7.11.1] | (RefSeq) protein NSP-INTERACTING KINASE 2 (A)	PREDICTED: protein NSP-INTERACTING KINASE 1 [Vitis vinifera]	RecName: Full=Protein NSP-INTERACTING KINASE 1 {ECO:0000303|PubMed:15489295}; Short=AtNIK1 {ECO:0000303|PubMed:15489295}; EC=2.7.11.1 {ECO:0000269|PubMed:15489295}; AltName: Full=LRR receptor-like serine/threonine-protein kinase NIK1 {ECO:0000303|PubMed:15489295}; Flags: Precursor;	SubName: Full=Uncharacterized protein {ECO:0000313|EMBL:CBI27432.3};	--	GO:0005737,cytoplasm; GO:0016021,integral component of membrane; GO:0005654,nucleoplasm; GO:0005886,plasma membrane; GO:0005524,ATP binding; GO:0004672,protein kinase activity; GO:0004675,transmembrane receptor protein serine/threonine kinase activity; GO:0007166,cell surface receptor signaling pathway; GO:0051607,defense response to virus; GO:0040015,negative regulation of multicellular organism…	Leucine Rich Repeat
VIT_201s0011g03480	4	chr1	3147199	3149521	-	VIT_201s0011g03480	--	K09753 cinnamoyl-CoA reductase [EC:1.2.1.44] | (RefSeq) cinnamoyl-CoA reductase 1-like (A)	PREDICTED: tetraketide alpha-pyrone reductase 2 [Vitis vinifera]	RecName: Full=Tetraketide alpha-pyrone reductase 2; EC=1.1.1.-; AltName: Full=Protein CINNAMOYL-COA REDUCTASE-LIKE 6;	SubName: Full=Uncharacterized protein {ECO:0000313|EMBL:CBI27024.3};	Flavonol reductase/cinnamoyl-CoA reductase	GO:0005829,cytosol; GO:0050662,coenzyme binding; GO:0016491,oxidoreductase activity; GO:0010584,pollen exine formation; GO:0080110,sporopollenin biosynthetic process	short chain dehydrogenase
VIT_201s0011g06610	4	chr1	6440624	6443245	-	VIT_201s0011g06610	--	K01580 glutamate decarboxylase [EC:4.1.1.15] | (RefSeq) glutamate decarboxylase 4 (A)	PREDICTED: glutamate decarboxylase 4 [Vitis vinifera]	RecName: Full=Glutamate decarboxylase; Short=GAD; EC=4.1.1.15;	RecName: Full=Glutamate decarboxylase {ECO:0000256|RuleBase:RU361171}; EC=4.1.1.15 {ECO:0000256|RuleBase:RU361171};	Glutamate decarboxylase/sphingosine phosphate lyase	GO:0005516,calmodulin binding; GO:0004351,glutamate decarboxylase activity; GO:0030170,pyridoxal phosphate binding; GO:0006536,glutamate metabolic process	Pyridoxal-dependent decarboxylase conserved domain
VIT_201s0026g02600	4	chr1	12221764	12223982	-	VIT_201s0026g02600	--	K09422 transcription factor MYB, plant | (RefSeq) transcription factor RAX1 (A)	PREDICTED: transcription factor RAX1 [Vitis vinifera]	RecName: Full=Transcription factor MYB105 {ECO:0000305}; AltName: Full=MYB-domain transcription factor LOF2 {ECO:0000303|PubMed:19542355}; AltName: Full=Myb-related protein 105 {ECO:0000305}; Short=AtMYB105 {ECO:0000303|PubMed:11597504}; AltName: Full=Protein LATERAL ORGAN FUSION 2 {ECO:0000303|PubMed:19542355};	SubName: Full=Uncharacterized protein {ECO:0000313|EMBL:CCB56534.1};	Transcription factor, Myb superfamily	GO:0005634,nucleus; GO:0003700,DNA-binding transcription factor activity; GO:0000981,DNA-binding transcription factor activity, RNA polymerase II-specific; GO:0043565,sequence-specific DNA binding; GO:0001135,RNA polymerase II transcription regulator recruiting activity; GO:0044212,transcription regulatory region DNA binding; GO:0030154,cell differentiation; GO:0007275,multicellular organism deve…	Myb DNA-binding like
VIT_201s0113g00500	4	chr1	13829611	13833473	+	VIT_201s0113g00500	--	K11593 eukaryotic translation initiation factor 2C | (RefSeq) protein argonaute 7 (A)	PREDICTED: protein argonaute 7 [Vitis vinifera]	RecName: Full=Protein argonaute 7; AltName: Full=Protein ZIPPY;	SubName: Full=Uncharacterized protein {ECO:0000313|EMBL:CCB47612.1};	Translation initiation factor 2C (eIF-2C) and related proteins	GO:0005737,cytoplasm; GO:0030529,NA; GO:0003723,RNA binding; GO:0051607,defense response to virus; GO:0035195,gene silencing by miRNA; GO:0010492,maintenance of shoot apical meristem identity; GO:0010599,production of lsiRNA involved in RNA interference; GO:0010267,production of ta-siRNAs involved in RNA interference; GO:0040034,regulation of development, heterochronic; GO:0006355,regulation of t…	Argonaute linker 2 domain
VIT_201s0127g00740	4	chr1	8083601	8086161	-	VIT_201s0127g00740	--	K18980 2-methylene-furan-3-one reductase [EC:1.3.1.105] | (RefSeq) 2-methylene-furan-3-one reductase (A)	PREDICTED: 2-methylene-furan-3-one reductase [Vitis vinifera]	RecName: Full=2-methylene-furan-3-one reductase; EC=1.3.1.105 {ECO:0000269|PubMed:16517758}; AltName: Full=Enone oxidoreductase; Short=SlEO; Flags: Precursor;	SubName: Full=Uncharacterized protein {ECO:0000313|EMBL:CCB51777.1};	Zinc-binding oxidoreductase	GO:0009507,chloroplast; GO:0102978,furaneol oxidoreductase activity; GO:0008270,zinc ion binding	Glucose dehydrogenase C-terminus
VIT_201s0137g00510	4	chr1	7005096	7007581	-	VIT_201s0137g00510	--	K01773 aldoxime dehydratase [EC:4.99.1.-] | (RefSeq) cytochrome P450 71B36 (A)	PREDICTED: cytochrome P450 71B34 [Vitis vinifera]	RecName: Full=Cytochrome P450 71B34; EC=1.14.-.-;	SubName: Full=Uncharacterized protein {ECO:0000313|EMBL:CAN83446.1};	Cytochrome P450 CYP2 subfamily	GO:0016021,integral component of membrane; GO:0016020,membrane; GO:0020037,heme binding; GO:0005506,iron ion binding; GO:0016709,oxidoreductase activity, acting on paired donors, with incorporation or reduction of molecular oxygen, NAD(P)H as one donor, and incorporation of one atom of oxygen; GO:0044550,secondary metabolite biosynthetic process	Cytochrome P450
VIT_202s0025g00550	4	chr2	659432	662000	+	VIT_202s0025g00550	--	K03164 DNA topoisomerase II [EC:5.99.1.3] | (RefSeq) DNA topoisomerase 2 (A)	PREDICTED: probable membrane-associated kinase regulator 2 [Vitis vinifera]	RecName: Full=Probable membrane-associated kinase regulator 2;	SubName: Full=Uncharacterized protein {ECO:0000313|EMBL:CCB58206.1};	--	GO:0005886,plasma membrane	--
VIT_202s0025g02020	4	chr2	1827277	1830544	+	VIT_202s0025g02020	--	--	PREDICTED: protein ABIL2 isoform X8 [Vitis vinifera]	RecName: Full=Protein ABIL3; AltName: Full=Abl interactor-like protein 3; Short=AtABIL3;	SubName: Full=Uncharacterized protein {ECO:0000313|EMBL:CCB58272.1};	--	GO:0005737,cytoplasm; GO:0015630,microtubule cytoskeleton; GO:0048364,root development; GO:0010090,trichome morphogenesis	--
VIT_202s0025g02600	4	chr2	2265423	2267206	+	VIT_202s0025g02600	--	K20929 glyoxal/methylglyoxal oxidase [EC:1.2.3.15] | (RefSeq) aldehyde oxidase GLOX (A)	PREDICTED: aldehyde oxidase GLOX [Vitis vinifera]	RecName: Full=Aldehyde oxidase GLOX {ECO:0000305}; EC=1.2.3.1 {ECO:0000305}; AltName: Full=Glyoxal oxidase {ECO:0000303|Ref.1}; Short=VpGLOX {ECO:0000303|PubMed:20512385}; Flags: Precursor;	SubName: Full=Uncharacterized protein {ECO:0000313|EMBL:CBI34589.3};	--	GO:0005618,cell wall; GO:0005615,extracellular space; GO:0004031,aldehyde oxidase activity; GO:0102797,geranial:oxygen oxidoreductase activity; GO:0102798,heptaldehyde:oxygen oxidoreductase activity; GO:0050832,defense response to fungus	Kelch motif
VIT_202s0025g03140	4	chr2	2660072	2662335	-	VIT_202s0025g03140	--	K17500 integrin-linked kinase-associated serine/threonine phosphatase 2C [EC:3.1.3.16] | (RefSeq) WAT1-related protein At3g18200 isoform X1 (A)	PREDICTED: WAT1-related protein At1g43650 [Vitis vinifera]	RecName: Full=WAT1-related protein At1g43650;	RecName: Full=WAT1-related protein {ECO:0000256|RuleBase:RU363077};	--	GO:0016021,integral component of membrane; GO:0005886,plasma membrane; GO:0022857,transmembrane transporter activity	EamA-like transporter family
VIT_202s0025g03320	4	chr2	2829143	2833459	+	VIT_202s0025g03320	--	K15398 fatty acid omega-hydroxylase [EC:1.14.-.-] | (RefSeq) cytochrome P450 86A22 (A)	PREDICTED: cytochrome P450 86A22 [Vitis vinifera]	RecName: Full=Cytochrome P450 86A22 {ECO:0000303|PubMed:19940120}; EC=1.14.13.204 {ECO:0000269|PubMed:19940120}; AltName: Full=Long-chain acyl-CoA omega-monooxygenase {ECO:0000305};	SubName: Full=Uncharacterized protein {ECO:0000313|EMBL:CCB58340.1};	Cytochrome P450 CYP4/CYP19/CYP26 subfamilies	GO:0016021,integral component of membrane; GO:0020037,heme binding; GO:0005506,iron ion binding; GO:0016709,oxidoreductase activity, acting on paired donors, with incorporation or reduction of molecular oxygen, NAD(P)H as one donor, and incorporation of one atom of oxygen; GO:0035336,long-chain fatty-acyl-CoA metabolic process	Cytochrome P450
VIT_202s0087g00370	4	chr2	17661208	17662621	-	VIT_202s0087g00370	--	K13065 shikimate O-hydroxycinnamoyltransferase [EC:2.3.1.133] | (RefSeq) shikimate O-hydroxycinnamoyltransferase-like (A)	PREDICTED: omega-hydroxypalmitate O-feruloyl transferase [Vitis vinifera]	RecName: Full=Omega-hydroxypalmitate O-feruloyl transferase; EC=2.3.1.188; AltName: Full=Omega-hydroxyacid hydroxycinnamoyltransferase; AltName: Full=Protein ALIPHATIC SUBERIN FERULOYL TRANSFERASE;	SubName: Full=Uncharacterized protein {ECO:0000313|EMBL:CCB52238.1};	--	GO:0050734,hydroxycinnamoyltransferase activity; GO:0102406,omega-hydroxypalmitate O-sinapoyl transferase activity; GO:0052325,cell wall pectin biosynthetic process; GO:0010345,suberin biosynthetic process	Transferase family
VIT_203s0038g02870	4	chr3	2034642	2037175	-	VIT_203s0038g02870	--	K22262 WD repeat and FYVE domain-containing protein 3 | (RefSeq) protein SPIRRIG (A)	PREDICTED: pentatricopeptide repeat-containing protein At4g35130, chloroplastic [Vitis vinifera]	RecName: Full=Pentatricopeptide repeat-containing protein At4g35130, chloroplastic; Flags: Precursor;	SubName: Full=Uncharacterized protein {ECO:0000313|EMBL:CBI37825.3};	FOG: PPR repeat	GO:0009507,chloroplast; GO:0043231,intracellular membrane-bounded organelle; GO:0004519,endonuclease activity; GO:0003723,RNA binding; GO:0008270,zinc ion binding; GO:0009451,RNA modification	Pentacotripeptide-repeat region of PRORP
VIT_203s0038g04160	4	chr3	3023366	3024221	+	VIT_203s0038g04160	--	K03283 heat shock 70kDa protein 1/2/6/8 | (RefSeq) heat shock cognate 70 kDa protein 2-like isoform X1 (A)	PREDICTED: uncharacterized protein LOC100257225 [Vitis vinifera]	--	SubName: Full=Uncharacterized protein {ECO:0000313|EMBL:CCB60508.1};	--	GO:0005737,cytoplasm; GO:0004791,thioredoxin-disulfide reductase activity; GO:0035556,intracellular signal transduction	Zinc finger, ZZ type
VIT_203s0063g00910	4	chr3	4355478	4359150	-	VIT_203s0063g00910	--	K21554 CREB3 regulatory factor | (RefSeq) B3 domain-containing transcription factor VRN1-like (A)	PREDICTED: B3 domain-containing protein REM20-like, partial [Vitis vinifera]	RecName: Full=Putative B3 domain-containing protein At5g66980;	SubName: Full=Uncharacterized protein {ECO:0000313|EMBL:CCB56900.1};	--	GO:0005634,nucleus; GO:0003677,DNA binding; GO:0006355,regulation of transcription, DNA-templated; GO:0006351,transcription, DNA-templated	Mpp10 protein
VIT_203s0063g01480	4	chr3	4928346	4930604	+	VIT_203s0063g01480	--	K00512 steroid 17alpha-monooxygenase / 17alpha-hydroxyprogesterone deacetylase [EC:1.14.14.19 1.14.14.32] | (RefSeq) cytochrome P450 82C4 (A)	PREDICTED: cytochrome P450 82C4 [Vitis vinifera]	RecName: Full=Cytochrome P450 82C4; EC=1.14.-.-;	SubName: Full=Uncharacterized protein {ECO:0000313|EMBL:CCB56917.1};	Cytochrome P450 CYP2 subfamily	GO:0016021,integral component of membrane; GO:0016020,membrane; GO:0020037,heme binding; GO:0005506,iron ion binding; GO:0004497,monooxygenase activity; GO:0016709,oxidoreductase activity, acting on paired donors, with incorporation or reduction of molecular oxygen, NAD(P)H as one donor, and incorporation of one atom of oxygen; GO:0071281,cellular response to iron ion; GO:0044550,secondary metabo…	Cytochrome P450
VIT_203s0088g00060	4	chr3	8069862	8072808	-	VIT_203s0088g00060	--	K23050 phenylcoumaran benzylic ether reductase [EC:1.3.1.-] | (RefSeq) ifrl2; eugenol synthase 1 (A)	PREDICTED: eugenol synthase 1 [Vitis vinifera]	RecName: Full=Eugenol synthase 1; EC=1.1.1.318;	SubName: Full=Uncharacterized protein {ECO:0000313|EMBL:CCB49648.1};	--	GO:0016491,oxidoreductase activity; GO:0009699,phenylpropanoid biosynthetic process	Polysaccharide biosynthesis protein
VIT_203s0091g00040	4	chr3	6338109	6339850	+	VIT_203s0091g00040	--	K23279 gallate 1-beta-glucosyltransferase [EC:2.4.1.136] | (RefSeq) GT1; limonoid UDP-glucosyltransferase (A)	PREDICTED: limonoid UDP-glucosyltransferase [Vitis vinifera]	RecName: Full=Gallate 1-beta-glucosyltransferase {ECO:0000303|PubMed:24412325}; EC=2.4.1.136 {ECO:0000269|PubMed:24412325}; AltName: Full=UDP-glucose:gallate glucosyltransferase {ECO:0000303|PubMed:24412325}; AltName: Full=Vanillate 1-beta-glucosyltransferase {ECO:0000305};	RecName: Full=Glycosyltransferase {ECO:0000256|RuleBase:RU362057}; EC=2.4.1.- {ECO:0000256|RuleBase:RU362057};	UDP-glucuronosyl and UDP-glucosyl transferase	GO:0047913,gallate 1-beta-glucosyltransferase activity; GO:0008152,metabolic process	UDP-glucoronosyl and UDP-glucosyl transferase
VIT_203s0091g01290	4	chr3	7950976	7955885	-	VIT_203s0091g01290	--	K16296 serine carboxypeptidase-like clade I [EC:3.4.16.-] | (RefSeq) serine carboxypeptidase-like 7 (A)	PREDICTED: serine carboxypeptidase-like 7 [Vitis vinifera]	RecName: Full=Serine carboxypeptidase-like 18; EC=3.4.16.-; Flags: Precursor;	SubName: Full=Uncharacterized protein {ECO:0000313|EMBL:CCB47684.1};	Serine carboxypeptidases (lysosomal cathepsin A)	GO:0005576,extracellular region; GO:0004180,carboxypeptidase activity; GO:0016747,transferase activity, transferring acyl groups other than amino-acyl groups; GO:0019748,secondary metabolic process	Serine carboxypeptidase
VIT_203s0180g00320	4	chr3	6281986	6283705	+	VIT_203s0180g00320	--	K23279 gallate 1-beta-glucosyltransferase [EC:2.4.1.136] | (RefSeq) GT3; cinnamate beta-D-glucosyltransferase-like (A)	cinnamate beta-D-glucosyltransferase-like [Vitis vinifera]	RecName: Full=Gallate 1-beta-glucosyltransferase {ECO:0000303|PubMed:24412325}; EC=2.4.1.136 {ECO:0000269|PubMed:24412325}; AltName: Full=UDP-glucose:gallate glucosyltransferase {ECO:0000303|PubMed:24412325}; AltName: Full=Vanillate 1-beta-glucosyltransferase {ECO:0000305};	RecName: Full=Glycosyltransferase {ECO:0000256|RuleBase:RU362057}; EC=2.4.1.- {ECO:0000256|RuleBase:RU362057};	UDP-glucuronosyl and UDP-glucosyl transferase	GO:0047913,gallate 1-beta-glucosyltransferase activity; GO:0008152,metabolic process	UDP-glucoronosyl and UDP-glucosyl transferase
VIT_204s0008g03240	4	chr4	2681273	2685698	+	VIT_204s0008g03240	--	K00924 kinase [EC:2.7.1.-] | (RefSeq) receptor protein kinase CLAVATA1-like (A)	PREDICTED: probably inactive leucine-rich repeat receptor-like protein kinase At2g25790 [Vitis vinifera]	RecName: Full=Probably inactive leucine-rich repeat receptor-like protein kinase At2g25790; Flags: Precursor;	SubName: Full=Uncharacterized protein {ECO:0000313|EMBL:CBI20837.3};	--	GO:0005783,endoplasmic reticulum; GO:0016021,integral component of membrane; GO:0005886,plasma membrane; GO:0005524,ATP binding; GO:0004672,protein kinase activity	Leucine Rich repeat
VIT_204s0008g05440	4	chr4	4890491	4892653	-	VIT_204s0008g05440	--	K13434 pathogenesis-related genes transcriptional activator PTI6 | (RefSeq) pathogenesis-related genes transcriptional activator PTI6-like (A)	PREDICTED: ethylene-responsive transcription factor SHINE 2 [Vitis vinifera]	RecName: Full=Ethylene-responsive transcription factor SHINE 2;	SubName: Full=Uncharacterized protein {ECO:0000313|EMBL:CCB46802.1};	--	GO:0005634,nucleus; GO:0003677,DNA binding; GO:0003700,DNA-binding transcription factor activity; GO:0009873,ethylene-activated signaling pathway; GO:0006351,transcription, DNA-templated	AP2 domain
VIT_204s0008g05450	4	chr4	4894459	4897504	+	VIT_204s0008g05450	--	K01115 phospholipase D1/2 [EC:3.1.4.4] | (RefSeq) PLDalpha3; phospholipase D alpha 1 (A)	PREDICTED: phospholipase D alpha 1 isoform X2 [Vitis vinifera]	RecName: Full=Phospholipase D alpha 1 {ECO:0000250|UniProtKB:Q41142}; Short=CpPLD1 {ECO:0000303|PubMed:22450361}; EC=3.1.4.4 {ECO:0000269|PubMed:22450361}; AltName: Full=Choline phosphatase 1 {ECO:0000250|UniProtKB:Q41142}; AltName: Full=Phosphatidylcholine-hydrolyzing phospholipase D 1 {ECO:0000250|UniProtKB:Q41142};	RecName: Full=Phospholipase D {ECO:0000256|PIRNR:PIRNR036470}; EC=3.1.4.4 {ECO:0000256|PIRNR:PIRNR036470};	Phospholipase D1	GO:0016020,membrane; GO:0005509,calcium ion binding; GO:0070290,N-acylphosphatidylethanolamine-specific phospholipase D activity; GO:0004630,phospholipase D activity; GO:0034638,phosphatidylcholine catabolic process	C2 domain
VIT_204s0023g01630	4	chr4	18166904	18171539	+	VIT_204s0023g01630	--	K09587 steroid 22-alpha-hydroxylase [EC:1.14.13.-] | (RefSeq) cytochrome P450 90B1 (A)	PREDICTED: cytochrome P450 90B1 [Vitis vinifera]	RecName: Full=Cytochrome P450 90B1; EC=1.14.-.-; AltName: Full=Protein DWARF 4; Short=Dwarf4; AltName: Full=Steroid 22-alpha-hydroxylase;	SubName: Full=Uncharacterized protein {ECO:0000313|EMBL:CCB44456.1};	Cytochrome P450 CYP4/CYP19/CYP26 subfamilies	GO:0005783,endoplasmic reticulum; GO:0016021,integral component of membrane; GO:0080132,fatty acid alpha-hydroxylase activity; GO:0020037,heme binding; GO:0005506,iron ion binding; GO:0016705,oxidoreductase activity, acting on paired donors, with incorporation or reduction of molecular oxygen; GO:0010012,steroid 22-alpha hydroxylase activity; GO:0016132,brassinosteroid biosynthetic process; GO:00…	Cytochrome P450
VIT_204s0023g03010	4	chr4	19604983	19607239	+	VIT_204s0023g03010	--	K01623 fructose-bisphosphate aldolase, class I [EC:4.1.2.13] | (RefSeq) fructose-bisphosphate aldolase 1, chloroplastic (A)	PREDICTED: fructose-bisphosphate aldolase 1, chloroplastic [Vitis vinifera]	RecName: Full=Fructose-bisphosphate aldolase 2, chloroplastic {ECO:0000305}; Short=AtFBA2 {ECO:0000303|PubMed:22561114}; EC=4.1.2.13 {ECO:0000305}; Flags: Precursor;	RecName: Full=Fructose-bisphosphate aldolase {ECO:0000256|RuleBase:RU003994, ECO:0000256|SAAS:SAAS00336718}; EC=4.1.2.13 {ECO:0000256|RuleBase:RU003994, ECO:0000256|SAAS:SAAS00336718};	Fructose-biphosphate aldolase	GO:0048046,apoplast; GO:0009507,chloroplast; GO:0009941,chloroplast envelope; GO:0009570,chloroplast stroma; GO:0016020,membrane; GO:0010287,plastoglobule; GO:0009579,thylakoid; GO:0004332,fructose-bisphosphate aldolase activity; GO:0006094,gluconeogenesis; GO:0006096,glycolytic process; GO:0009737,response to abscisic acid; GO:0046686,response to cadmium ion	Fructose-bisphosphate aldolase class-I
VIT_205s0020g01900	4	chr5	3607268	3608363	+	VIT_205s0020g01900	--	--	--	--	--	--	--	--
VIT_205s0049g00570	4	chr5	7624073	7625314	-	VIT_205s0049g00570	--	--	hypothetical protein VITISV_044179 [Vitis vinifera]	--	SubName: Full=Uncharacterized protein {ECO:0000313|EMBL:CAN69579.1};	--	--	Extensin-like protein repeat
VIT_205s0049g00780	4	chr5	7797142	7797955	-	VIT_205s0049g00780	--	--	unnamed protein product, partial [Vitis vinifera]	--	SubName: Full=Uncharacterized protein {ECO:0000313|EMBL:CCB48567.1};	--	--	--
VIT_205s0077g00900	4	chr5	688699	689460	-	VIT_205s0077g00900	--	--	--	--	--	--	--	--
VIT_205s0077g01250	4	chr5	1015985	1018658	+	VIT_205s0077g01250	--	K20547 basic endochitinase B [EC:3.2.1.14] | (RefSeq) endochitinase CH25 (A)	PREDICTED: chitinase-like protein 2 [Vitis vinifera]	RecName: Full=Chitinase-like protein 2; Short=AtCTL2; Flags: Precursor;	SubName: Full=Uncharacterized protein {ECO:0000313|EMBL:CAN78546.1};	Predicted chitinase	GO:0005576,extracellular region; GO:0005975,carbohydrate metabolic process; GO:0016998,cell wall macromolecule catabolic process; GO:0006032,chitin catabolic process	Chitinase class I
VIT_205s0077g01920	4	chr5	1500340	1500794	-	VIT_205s0077g01920	--	--	hypothetical protein VITISV_012013 [Vitis vinifera]	--	SubName: Full=Uncharacterized protein {ECO:0000313|EMBL:CCB48019.1};	--	--	--
VIT_206s0004g01480	4	chr6	1847711	1868796	+	VIT_206s0004g01480	--	K00454 lipoxygenase [EC:1.13.11.12] | (RefSeq) linoleate 13S-lipoxygenase 2-1, chloroplastic (A)	PREDICTED: linoleate 13S-lipoxygenase 2-1, chloroplastic [Vitis vinifera]	RecName: Full=Linoleate 13S-lipoxygenase 2-1, chloroplastic; EC=1.13.11.12; AltName: Full=Lipoxygenase 2-1; Flags: Precursor;	RecName: Full=Lipoxygenase {ECO:0000256|RuleBase:RU003975}; EC=1.13.11.- {ECO:0000256|RuleBase:RU003975};	--	GO:0009570,chloroplast stroma; GO:0009534,chloroplast thylakoid; GO:0016165,linoleate 13S-lipoxygenase activity; GO:0046872,metal ion binding; GO:0010597,green leaf volatile biosynthetic process; GO:0031408,oxylipin biosynthetic process	Lipoxygenase
VIT_206s0004g02510	4	chr6	3012811	3016722	+	VIT_206s0004g02510	--	K14506 jasmonic acid-amino synthetase [EC:6.3.2.52] | (RefSeq) uncharacterized LOC109115461 (A)	PREDICTED: uncharacterized protein LOC100853642 [Vitis vinifera]	--	SubName: Full=Uncharacterized protein {ECO:0000313|EMBL:CCB43691.1};	--	GO:0009507,chloroplast	Leucine-zipper of ternary complex factor MIP1
VIT_206s0004g02620	4	chr6	3233332	3237096	-	VIT_206s0004g02620	--	K10775 phenylalanine ammonia-lyase [EC:4.3.1.24] | (RefSeq) PAL1; phenylalanine ammonia-lyase-like (A)	PREDICTED: phenylalanine ammonia-lyase [Vitis vinifera]	RecName: Full=Phenylalanine ammonia-lyase; EC=4.3.1.24;	RecName: Full=Phenylalanine ammonia-lyase {ECO:0000256|RuleBase:RU003955}; EC=4.3.1.24 {ECO:0000256|RuleBase:RU003955};	Phenylalanine and histidine ammonia-lyase	GO:0005737,cytoplasm; GO:0045548,phenylalanine ammonia-lyase activity; GO:0009800,cinnamic acid biosynthetic process; GO:0006559,L-phenylalanine catabolic process	Aromatic amino acid lyase
VIT_206s0004g04830	4	chr6	5757473	5760369	-	VIT_206s0004g04830	--	K15333 tRNA guanosine-2'-O-methyltransferase [EC:2.1.1.34] | (RefSeq) uncharacterized protein LOC104224633 (A)	PREDICTED: subtilisin-like protease SBT4.4 [Vitis vinifera]	RecName: Full=Subtilisin-like protease SBT4.4 {ECO:0000303|PubMed:16193095}; EC=3.4.21.- {ECO:0000255|PROSITE-ProRule:PRU10082}; AltName: Full=Subtilase subfamily 4 member 4 {ECO:0000303|PubMed:16193095}; Short=AtSBT4.4 {ECO:0000303|PubMed:16193095}; Flags: Precursor;	SubName: Full=Uncharacterized protein {ECO:0000313|EMBL:CBI16122.3};	--	GO:0005576,extracellular region; GO:0004252,serine-type endopeptidase activity	Peptidase inhibitor I9
VIT_206s0004g05700	4	chr6	6492447	6494230	+	VIT_206s0004g05700	--	K00799 glutathione S-transferase [EC:2.5.1.18] | (RefSeq) glutathione S-transferase U8 (A)	PREDICTED: glutathione S-transferase U8 [Vitis vinifera]	RecName: Full=Glutathione S-transferase U7; Short=AtGSTU7; EC=2.5.1.18; AltName: Full=GST class-tau member 7; AltName: Full=Glutathione S-transferase 25;	SubName: Full=Uncharacterized protein {ECO:0000313|EMBL:CCB43523.1};	Glutathione S-transferase	GO:0005737,cytoplasm; GO:0005829,cytosol; GO:0004364,glutathione transferase activity; GO:0006749,glutathione metabolic process; GO:0009751,response to salicylic acid; GO:0009407,toxin catabolic process	Glutathione S-transferase N-terminal domain
VIT_206s0004g06650	4	chr6	7365228	7369319	+	VIT_206s0004g06650	--	K05857 phosphatidylinositol phospholipase C, delta [EC:3.1.4.11] | (RefSeq) phosphoinositide phospholipase C 4 (A)	PREDICTED: phosphoinositide phospholipase C 4 isoform X2 [Vitis vinifera]	RecName: Full=Phosphoinositide phospholipase C 4; EC=3.1.4.11; AltName: Full=Phosphoinositide phospholipase PLC4; Short=AtPLC4; Short=PI-PLC4;	RecName: Full=Phosphoinositide phospholipase C {ECO:0000256|RuleBase:RU361133}; EC=3.1.4.11 {ECO:0000256|RuleBase:RU361133};	Phosphoinositide-specific phospholipase C	GO:0005829,cytosol; GO:0005886,plasma membrane; GO:0004435,phosphatidylinositol phospholipase C activity; GO:0004871,NA; GO:0035556,intracellular signal transduction; GO:0016042,lipid catabolic process	Phosphoinositide-specific phospholipase C, efhand-like
VIT_207s0005g01790	4	chr7	4265374	4271688	-	VIT_207s0005g01790	--	K01897 long-chain acyl-CoA synthetase [EC:6.2.1.3] | (RefSeq) long chain acyl-CoA synthetase 1 (A)	PREDICTED: long chain acyl-CoA synthetase 1 [Vitis vinifera]	RecName: Full=Long chain acyl-CoA synthetase 1; EC=6.2.1.3; AltName: Full=Protein ECERIFERUM 8;	SubName: Full=Uncharacterized protein {ECO:0000313|EMBL:CBI36978.3};	Long-chain acyl-CoA synthetases (AMP-forming)	GO:0005783,endoplasmic reticulum; GO:0005524,ATP binding; GO:0102391,decanoate-CoA ligase activity; GO:0004467,long-chain fatty acid-CoA ligase activity; GO:0031957,very long-chain fatty acid-CoA ligase activity; GO:0010143,cutin biosynthetic process; GO:0006631,fatty acid metabolic process; GO:0010025,wax biosynthetic process	AMP-binding enzyme C-terminal domain
VIT_207s0005g02670	4	chr7	4984511	4987230	-	VIT_207s0005g02670	--	K20240 spermidine dicoumaroyl transferase [EC:2.3.1.249] | (RefSeq) acyl transferase 5 (A)	PREDICTED: acyl transferase 4 [Vitis vinifera]	RecName: Full=Acyl transferase 4 {ECO:0000305}; Short=OsAT4 {ECO:0000303|PubMed:23391577}; EC=2.3.1.- {ECO:0000305}; AltName: Full=p-coumaroyl-CoA monolignol transferase {ECO:0000305}; Short=OsPMT {ECO:0000303|PubMed:22267741};	SubName: Full=Uncharacterized protein {ECO:0000313|EMBL:CBI37063.3};	--	GO:0016410,N-acyltransferase activity; GO:0009809,lignin biosynthetic process	Transferase family
VIT_207s0031g00110	4	chr7	16337941	16339123	-	VIT_207s0031g00110	--	K18801 glucuronoxylan 4-O-methyltransferase [EC:2.1.1.112] | (RefSeq) hypothetical protein (A)	PREDICTED: protein IRX15-LIKE [Vitis vinifera]	RecName: Full=Protein IRX15-LIKE;	SubName: Full=Uncharacterized protein {ECO:0000313|EMBL:CCB47044.1};	--	GO:0005794,Golgi apparatus; GO:0000139,Golgi membrane; GO:0016021,integral component of membrane; GO:0009834,plant-type secondary cell wall biogenesis; GO:0045492,xylan biosynthetic process	Polysaccharide biosynthesis
VIT_207s0129g01090	4	chr7	16243839	16246533	+	VIT_207s0129g01090	--	K07937 ADP-ribosylation factor 1 | (RefSeq) ADP-ribosylation factor 1 (A)	PREDICTED: ADP-ribosylation factor 1 isoform X1 [Vitis vinifera]	RecName: Full=ADP-ribosylation factor 1; AltName: Full=13 kDa cold-induced protein;	SubName: Full=Uncharacterized protein {ECO:0000313|EMBL:CAN59803.1};	GTP-binding ADP-ribosylation factor Arf1	GO:0005794,Golgi apparatus; GO:0005525,GTP binding; GO:0015031,protein transport; GO:0007264,small GTPase mediated signal transduction; GO:0016192,vesicle-mediated transport	6-phosphofructo-2-kinase
VIT_207s0191g00050	4	chr7	14809830	14812062	+	VIT_207s0191g00050	--	K00430 peroxidase [EC:1.11.1.7] | (RefSeq) peroxidase 17 (A)	PREDICTED: peroxidase 17 [Vitis vinifera]	RecName: Full=Peroxidase 17; Short=Atperox P17; EC=1.11.1.7; AltName: Full=ATP25a; Flags: Precursor;	RecName: Full=Peroxidase {ECO:0000256|RuleBase:RU362060, ECO:0000256|SAAS:SAAS00709852}; EC=1.11.1.7 {ECO:0000256|RuleBase:RU362060, ECO:0000256|SAAS:SAAS00709852};	--	GO:0005829,cytosol; GO:0005576,extracellular region; GO:0009505,plant-type cell wall; GO:0005773,vacuole; GO:0020037,heme binding; GO:0046872,metal ion binding; GO:0004601,peroxidase activity; GO:0042744,hydrogen peroxide catabolic process; GO:0009809,lignin biosynthetic process; GO:0006979,response to oxidative stress; GO:0010228,vegetative to reproductive phase transition of meristem	Peroxidase
VIT_208s0007g01900	4	chr8	15974404	15982281	-	VIT_208s0007g01900	--	K14638 solute carrier family 15 (peptide/histidine transporter), member 3/4 | (RefSeq) protein NRT1/ PTR FAMILY 8.1 (A)	unnamed protein product, partial [Vitis vinifera]	RecName: Full=Protein NRT1/ PTR FAMILY 8.1; Short=AtNPF8.1; AltName: Full=Peptide transporter PTR1;	SubName: Full=Uncharacterized protein {ECO:0000313|EMBL:CCB55511.1};	H+/oligopeptide symporter	GO:0016021,integral component of membrane; GO:0005886,plasma membrane; GO:0009506,plasmodesma; GO:0042936,NA; GO:0022857,transmembrane transporter activity; GO:0042937,tripeptide transmembrane transporter activity; GO:0042938,dipeptide transport; GO:0006807,nitrogen compound metabolic process; GO:0015031,protein transport; GO:0042939,tripeptide transport	Major Facilitator Superfamily
VIT_208s0007g03050	4	chr8	17096372	17098039	-	VIT_208s0007g03050	--	K13229 2,4-dihydroxy-1,4-benzoxazin-3-one-glucoside dioxygenase [EC:1.14.11.59] | (RefSeq) DIBOA-glucoside dioxygenase BX6 (A)	PREDICTED: 1-aminocyclopropane-1-carboxylate oxidase homolog 4 isoform X1 [Vitis vinifera]	RecName: Full=1-aminocyclopropane-1-carboxylate oxidase homolog 4; EC=1.14.-.-;	SubName: Full=Uncharacterized protein {ECO:0000313|EMBL:CCB55451.1};	Iron/ascorbate family oxidoreductases	GO:0009815,1-aminocyclopropane-1-carboxylate oxidase activity; GO:0046872,metal ion binding	non-haem dioxygenase in morphine synthesis N-terminal
VIT_208s0007g03140	4	chr8	17160747	17166692	+	VIT_208s0007g03140	--	K20642 Rho GTPase-activating protein 22/24/25 | (RefSeq) rho GTPase-activating protein 5 (A)	hypothetical protein VITISV_014711 [Vitis vinifera]	RecName: Full=Rho GTPase-activating protein 1; AltName: Full=Rho-type GTPase-activating protein 1;	SubName: Full=Uncharacterized protein {ECO:0000313|EMBL:CAN67621.1};	GTPase-activator protein	GO:0005096,GTPase activator activity; GO:0007165,signal transduction	P21-Rho-binding domain
VIT_208s0007g03520	4	chr8	17458015	17460825	+	VIT_208s0007g03520	--	K22390 acid phosphatase type 7 | (RefSeq) purple acid phosphatase 22 (A)	unnamed protein product, partial [Vitis vinifera]	RecName: Full=Purple acid phosphatase 22; EC=3.1.3.2; Flags: Precursor;	RecName: Full=Purple acid phosphatase {ECO:0000256|RuleBase:RU361203}; EC=3.1.3.2 {ECO:0000256|RuleBase:RU361203};	Purple acid phosphatase	GO:0005576,extracellular region; GO:0003993,acid phosphatase activity; GO:0046872,metal ion binding	Calcineurin-like phosphoesterase superfamily domain
VIT_208s0040g00490	4	chr8	11430819	11432305	-	VIT_208s0040g00490	--	K22684 metacaspase-1 [EC:3.4.22.-] | (RefSeq) metacaspase-9-like (A)	PREDICTED: metacaspase-9 [Vitis vinifera]	RecName: Full=Metacaspase-9; Short=AtMC9; EC=3.4.22.-; Contains: RecName: Full=Metacaspase-9 subunit p20; Contains: RecName: Full=Metacaspase-9 subunit p10; AltName: Full=Metacaspase 2f; Short=AtMCP2f;	SubName: Full=Uncharacterized protein {ECO:0000313|EMBL:CCB57148.1};	Metacaspase involved in regulation of apoptosis	GO:0048046,apoplast; GO:0008234,cysteine-type peptidase activity	Raptor N-terminal CASPase like domain
VIT_208s0040g02840	4	chr8	13903031	13905474	+	VIT_208s0040g02840	--	K05681 ATP-binding cassette, subfamily G (WHITE), member 2 | (RefSeq) ABC transporter G family member 20-like (A)	PREDICTED: ABC transporter G family member 20 [Vitis vinifera]	RecName: Full=ABC transporter G family member 2; Short=ABC transporter ABCG.2; Short=AtABCG2; AltName: Full=White-brown complex homolog protein 2; Short=AtWBC2;	SubName: Full=Uncharacterized protein {ECO:0000313|EMBL:CCB57018.1};	Transporter, ABC superfamily (Breast cancer resistance protein)	GO:0016021,integral component of membrane; GO:0005886,plasma membrane; GO:0005524,ATP binding; GO:0042626,ATPase activity, coupled to transmembrane movement of substances; GO:0010345,suberin biosynthetic process	Methylmalonyl Co-A mutase-associated GTPase MeaB
VIT_208s0056g00140	4	chr8	292327	293940	-	VIT_208s0056g00140	--	--	PREDICTED: uncharacterized protein LOC100246776 [Vitis vinifera]	--	SubName: Full=Uncharacterized protein {ECO:0000313|EMBL:CCB55933.1};	--	--	--
VIT_208s0058g00930	4	chr8	10246832	10250526	-	VIT_208s0058g00930	--	K00827 alanine-glyoxylate transaminase / (R)-3-amino-2-methylpropionate-pyruvate transaminase [EC:2.6.1.44 2.6.1.40] | (RefSeq) alanine--glyoxylate aminotransferase 2 homolog 2, mitochondrial (A)	PREDICTED: alanine--glyoxylate aminotransferase 2 homolog 2, mitochondrial [Vitis vinifera]	RecName: Full=Alanine--glyoxylate aminotransferase 2 homolog 2, mitochondrial; EC=2.6.1.44; AltName: Full=Beta-alanine-pyruvate aminotransferase 2; Flags: Precursor;	SubName: Full=Uncharacterized protein {ECO:0000313|EMBL:CCB44790.1};	Alanine-glyoxylate aminotransferase AGT2	GO:0005739,mitochondrion; GO:0008453,alanine-glyoxylate transaminase activity; GO:0042802,identical protein binding; GO:0030170,pyridoxal phosphate binding; GO:0009853,photorespiration	Aminotransferase class-III
VIT_209s0002g00420	4	chr9	328582	329799	+	VIT_209s0002g00420	--	--	PREDICTED: uncharacterized protein LOC100253160 [Vitis vinifera]	--	SubName: Full=Uncharacterized protein {ECO:0000313|EMBL:CBI35802.3};	--	--	zinc-finger of the FCS-type, C2-C2
VIT_209s0002g00580	4	chr9	402276	404754	+	VIT_209s0002g00580	--	K21026 acetylajmaline esterase [EC:3.1.1.80] | (RefSeq) acetylajmalan esterase-like (A)	PREDICTED: GDSL esterase/lipase 1 isoform X1 [Vitis vinifera]	RecName: Full=GDSL esterase/lipase 2; EC=3.1.1.-; AltName: Full=Extracellular lipase 2; Flags: Precursor;	SubName: Full=Uncharacterized protein {ECO:0000313|EMBL:CBI35814.3};	--	GO:0005576,extracellular region; GO:0016298,lipase activity; GO:0009734,auxin-activated signaling pathway; GO:0009814,defense response, incompatible interaction; GO:0016042,lipid catabolic process; GO:0006629,lipid metabolic process; GO:0010930,negative regulation of auxin mediated signaling pathway; GO:0009723,response to ethylene; GO:0009753,response to jasmonic acid; GO:0009751,response to sal…	GDSL-like Lipase/Acylhydrolase
VIT_209s0002g01410	4	chr9	1186057	1187872	-	VIT_209s0002g01410	--	K09422 transcription factor MYB, plant | (RefSeq) transcription factor MYB82 (A)	PREDICTED: transcription factor MYB82 [Vitis vinifera]	RecName: Full=Transcription factor TT2; AltName: Full=Myb-related protein 123; Short=AtMYB123; AltName: Full=Myb-related transcription factor LBM2-like; AltName: Full=Protein TRANSPARENT TESTA 2;	SubName: Full=Uncharacterized protein {ECO:0000313|EMBL:CBI35881.3};	Transcription factor, Myb superfamily	GO:0005634,nucleus; GO:0005524,ATP binding; GO:0003700,DNA-binding transcription factor activity; GO:0000981,DNA-binding transcription factor activity, RNA polymerase II-specific; GO:0043565,sequence-specific DNA binding; GO:0001135,RNA polymerase II transcription regulator recruiting activity; GO:0044212,transcription regulatory region DNA binding; GO:0030154,cell differentiation; GO:0006633,fat…	Myb-like DNA-binding domain
VIT_209s0002g03140	4	chr9	2894353	2902560	+	VIT_209s0002g03140	--	K00679 phospholipid:diacylglycerol acyltransferase [EC:2.3.1.158] | (RefSeq) hypothetical protein (A)	PREDICTED: GDSL esterase/lipase APG [Vitis vinifera]	RecName: Full=GDSL esterase/lipase APG; EC=3.1.1.-; AltName: Full=Extracellular lipase APG; Flags: Precursor;	SubName: Full=Uncharacterized protein {ECO:0000313|EMBL:CAN65529.1};	--	GO:0048046,apoplast; GO:0016788,hydrolase activity, acting on ester bonds; GO:0016042,lipid catabolic process	GDSL-like Lipase/Acylhydrolase
VIT_209s0002g03410	4	chr9	3075556	3079236	-	VIT_209s0002g03410	--	K14484 auxin-responsive protein IAA | (RefSeq) auxin-responsive protein IAA18 (A)	PREDICTED: auxin-responsive protein IAA18 [Vitis vinifera]	RecName: Full=Auxin-responsive protein IAA26; AltName: Full=Indoleacetic acid-induced protein 26; AltName: Full=Phytochrome-associated protein 1;	RecName: Full=Auxin-responsive protein {ECO:0000256|RuleBase:RU004549};	--	GO:0005634,nucleus; GO:0003700,DNA-binding transcription factor activity; GO:0009734,auxin-activated signaling pathway; GO:0009733,response to auxin; GO:0006351,transcription, DNA-templated	AUX/IAA family
VIT_209s0002g04180	4	chr9	3834952	3837798	-	VIT_209s0002g04180	--	--	PREDICTED: protein PLANT CADMIUM RESISTANCE 8 isoform X1 [Vitis vinifera]	RecName: Full=Protein PLANT CADMIUM RESISTANCE 8; Short=AtPCR8;	SubName: Full=Uncharacterized protein {ECO:0000313|EMBL:CBI36115.3};	--	GO:0016021,integral component of membrane; GO:0005886,plasma membrane; GO:0006979,response to oxidative stress	PLAC8 family
VIT_209s0002g08300	4	chr9	9099745	9103465	-	VIT_209s0002g08300	--	K15078 structure-specific endonuclease subunit SLX1 [EC:3.6.1.-] | (RefSeq) putative disease resistance protein RGA1 (A)	PREDICTED: putative disease resistance protein RGA3 [Vitis vinifera]	RecName: Full=Putative disease resistance protein RGA3; AltName: Full=Blight resistance protein B149; AltName: Full=RGA1-blb;	SubName: Full=Uncharacterized protein {ECO:0000313|EMBL:CCB59679.1};	Apoptotic ATPase	GO:0043531,ADP binding; GO:0005524,ATP binding; GO:0006952,defense response	AAA domain
VIT_209s0054g01680	4	chr9	22693338	22694695	+	VIT_209s0054g01680	--	--	unnamed protein product, partial [Vitis vinifera]	--	SubName: Full=Uncharacterized protein {ECO:0000313|EMBL:CBI18366.3};	--	--	--
VIT_209s0070g00210	4	chr9	13242946	13257422	+	VIT_209s0070g00210	--	K21398 natural resistance-associated macrophage protein 2 | (RefSeq) metal transporter Nramp6 (A)	PREDICTED: metal transporter Nramp6 [Vitis vinifera]	RecName: Full=Metal transporter Nramp6; Short=AtNramp6;	SubName: Full=Uncharacterized protein {ECO:0000313|EMBL:CBI38940.3};	Mn2+ and Fe2+ transporters of the NRAMP family	GO:0012505,endomembrane system; GO:0016021,integral component of membrane; GO:0015086,cadmium ion transmembrane transporter activity; GO:0070574,cadmium ion transmembrane transport; GO:0055072,iron ion homeostasis	Natural resistance-associated macrophage protein
VIT_210s0003g01120	4	chr10	2488670	2493474	-	VIT_210s0003g01120	--	--	PREDICTED: uncharacterized protein LOC100241184 isoform X1 [Vitis vinifera]	--	SubName: Full=Uncharacterized protein {ECO:0000313|EMBL:CBI30673.3};	--	--	--
VIT_210s0042g00960	4	chr10	14458342	14462025	+	VIT_210s0042g00960	--	K05337 ferredoxin | (RefSeq) predicted protein (A)	PREDICTED: uncharacterized protein LOC100247733 [Vitis vinifera]	RecName: Full=Chaperone protein dnaJ C76, chloroplastic {ECO:0000305}; Short=atDjC76 {ECO:0000303|PubMed:23894646}; AltName: Full=AtDjC17 {ECO:0000303|PubMed:25339971}; AltName: Full=AtJ17 {ECO:0000305}; Flags: Precursor;	SubName: Full=Uncharacterized protein {ECO:0000313|EMBL:CBI29047.3};	Molecular chaperone (DnaJ superfamily)	GO:0009507,chloroplast	4Fe-4S single cluster domain
VIT_210s0116g00530	4	chr10	240797	242174	+	VIT_210s0116g00530	--	K03146 thiamine thiazole synthase | (RefSeq) THI1-2; thiamine thiazole synthase 2, chloroplastic (A)	PREDICTED: thiamine thiazole synthase 2, chloroplastic [Vitis vinifera]	RecName: Full=Thiamine thiazole synthase 2, chloroplastic {ECO:0000255|HAMAP-Rule:MF_03158}; AltName: Full=Thiazole biosynthetic enzyme 2 {ECO:0000255|HAMAP-Rule:MF_03158}; Flags: Precursor;	RecName: Full=Thiamine thiazole synthase, chloroplastic {ECO:0000256|HAMAP-Rule:MF_03158}; AltName: Full=Thiazole biosynthetic enzyme {ECO:0000256|HAMAP-Rule:MF_03158};	Protein involved in thiamine biosynthesis and DNA damage tolerance	GO:0009507,chloroplast; GO:0005829,cytosol; GO:0005506,iron ion binding; GO:0006950,response to stress; GO:0009228,thiamine biosynthetic process; GO:0052837,thiazole biosynthetic process	FAD binding domain
VIT_210s0116g00560	4	chr10_random	252242	253791	+	VIT_210s0116g00560	--	K00422 polyphenol oxidase [EC:1.10.3.1] | (RefSeq) PPO, GPO1; polyphenol oxidase (A)	unnamed protein product, partial [Vitis vinifera]	RecName: Full=Polyphenol oxidase, chloroplastic; Short=PPO; EC=1.10.3.1; AltName: Full=Catechol oxidase; Flags: Precursor;	SubName: Full=Uncharacterized protein {ECO:0000313|EMBL:CBI25830.3};	--	GO:0009543,chloroplast thylakoid lumen; GO:0004097,catechol oxidase activity; GO:0046872,metal ion binding; GO:0046148,pigment biosynthetic process	Common central domain of tyrosinase
VIT_210s0116g01790	4	chr10	1059220	1063126	-	VIT_210s0116g01790	--	--	PREDICTED: uncharacterized protein LOC104880466 isoform X2 [Vitis vinifera]	--	SubName: Full=Uncharacterized protein {ECO:0000313|EMBL:CCB48219.1};	--	--	--
VIT_211s0016g03010	4	chr11	2421905	2430944	-	VIT_211s0016g03010	--	K01301 N-acetylated-alpha-linked acidic dipeptidase [EC:3.4.17.21] | (RefSeq) probable glutamate carboxypeptidase 2 (A)	PREDICTED: probable glutamate carboxypeptidase 2 [Vitis vinifera]	RecName: Full=Probable glutamate carboxypeptidase LAMP1 {ECO:0000305}; EC=3.4.17.21 {ECO:0000305}; AltName: Full=Protein LIKE AMP1 {ECO:0000303|PubMed:25673776};	SubName: Full=Uncharacterized protein {ECO:0000313|EMBL:CCB51478.1};	Transferrin receptor and related proteins containing the protease-associated (PA) domain	GO:0005783,endoplasmic reticulum; GO:0005789,endoplasmic reticulum membrane; GO:0016021,integral component of membrane; GO:0005773,vacuole; GO:0046872,metal ion binding; GO:0008237,metallopeptidase activity; GO:0010073,meristem maintenance; GO:0007275,multicellular organism development; GO:0040008,regulation of growth	Peptidase family M20/M25/M40
VIT_211s0016g04740	4	chr11	4037062	4042168	+	VIT_211s0016g04740	--	K04733 interleukin-1 receptor-associated kinase 4 [EC:2.7.11.1] | (RefSeq) uncharacterized LOC103454355 (A)	PREDICTED: boron transporter 4 [Vitis vinifera]	RecName: Full=Boron transporter 4;	SubName: Full=Uncharacterized protein {ECO:0000313|EMBL:CBI28149.3};	Na+-independent Cl/HCO3 exchanger AE1 and related transporters (SLC4 family)	GO:0005887,integral component of plasma membrane; GO:0005886,plasma membrane; GO:0015301,anion:anion antiporter activity; GO:0080139,borate efflux transmembrane transporter activity; GO:0005452,inorganic anion exchanger activity; GO:0046713,borate transport; GO:0080029,cellular response to boron-containing substance levels; GO:0051453,regulation of intracellular pH	HCO3- transporter family
VIT_211s0016g05110	4	chr11	4386076	4390843	-	VIT_211s0016g05110	--	K14684 solute carrier family 25 (mitochondrial phosphate transporter), member 23/24/25/41 | (RefSeq) protein brittle-1, chloroplastic/amyloplastic-like (A)	PREDICTED: adenine nucleotide transporter BT1, chloroplastic/mitochondrial [Vitis vinifera]	RecName: Full=Adenine nucleotide transporter BT1, chloroplastic/mitochondrial; AltName: Full=Protein BRITTLE 1 homolog; Short=AtBT1; AltName: Full=Protein EMBRYO DEFECTIVE 104; AltName: Full=Protein EMBRYO DEFECTIVE 42; AltName: Full=Protein SODIUM HYPERSENSITIVE 1; Flags: Precursor;	SubName: Full=Uncharacterized protein {ECO:0000313|EMBL:CAN60465.1};	Mitochondrial solute carrier protein	GO:0009507,chloroplast; GO:0009941,chloroplast envelope; GO:0009706,chloroplast inner membrane; GO:0016021,integral component of membrane; GO:0005743,mitochondrial inner membrane; GO:0005739,mitochondrion; GO:0009536,plastid; GO:0006839,mitochondrial transport; GO:0055085,transmembrane transport	Mitochondrial carrier protein
VIT_211s0016g05720	4	chr11	5210685	5215669	-	VIT_211s0016g05720	--	K04733 interleukin-1 receptor-associated kinase 4 [EC:2.7.11.1] | (RefSeq) probable serine/threonine-protein kinase PIX7 (A)	PREDICTED: receptor-like serine/threonine-protein kinase At3g01300 [Vitis vinifera]	RecName: Full=Receptor-like serine/threonine-protein kinase At3g01300; EC=2.7.11.1;	SubName: Full=Uncharacterized protein {ECO:0000313|EMBL:CBI28238.3};	Serine/threonine protein kinase	GO:0016021,integral component of membrane; GO:0005886,plasma membrane; GO:0005524,ATP binding; GO:0004675,transmembrane receptor protein serine/threonine kinase activity; GO:0007166,cell surface receptor signaling pathway; GO:0006468,protein phosphorylation	Protein kinase domain
VIT_211s0037g00960	4	chr11	9794185	9800711	+	VIT_211s0037g00960	--	K04733 interleukin-1 receptor-associated kinase 4 [EC:2.7.11.1] | (RefSeq) protein NSP-INTERACTING KINASE 2 (A)	PREDICTED: probable LRR receptor-like serine/threonine-protein kinase At4g30520 [Vitis vinifera]	RecName: Full=Probable LRR receptor-like serine/threonine-protein kinase At2g23950; EC=2.7.11.1; Flags: Precursor;	SubName: Full=Uncharacterized protein {ECO:0000313|EMBL:CBI36592.3};	--	GO:0016021,integral component of membrane; GO:0005886,plasma membrane; GO:0005524,ATP binding; GO:0004675,transmembrane receptor protein serine/threonine kinase activity; GO:0007166,cell surface receptor signaling pathway; GO:0006468,protein phosphorylation	Leucine Rich Repeat
VIT_211s0149g00350	4	chr11	7244899	7246174	-	VIT_211s0149g00350	--	K01183 chitinase [EC:3.2.1.14] | (RefSeq) chitotriosidase-1 (A)	PREDICTED: chitotriosidase-1 [Vitis vinifera]	RecName: Full=Class V chitinase {ECO:0000303|PubMed:22936594}; Short=AtChiC {ECO:0000303|PubMed:22936594}; EC=3.2.1.14 {ECO:0000269|PubMed:21390509, ECO:0000269|PubMed:22936594}; Flags: Precursor;	SubName: Full=Uncharacterized protein {ECO:0000313|EMBL:CBI25630.3};	Chitinase	GO:0005618,cell wall; GO:0005576,extracellular region; GO:0008061,chitin binding; GO:0004568,chitinase activity; GO:0008843,endochitinase activity; GO:0035885,exochitinase activity; GO:0005975,carbohydrate metabolic process; GO:0006032,chitin catabolic process; GO:0009737,response to abscisic acid; GO:0009753,response to jasmonic acid; GO:0009651,response to salt stress	Glycosyl hydrolases family 18
VIT_211s0149g00380	4	chr11	7290270	7291531	-	VIT_211s0149g00380	--	K01183 chitinase [EC:3.2.1.14] | (RefSeq) chitotriosidase-1 (A)	PREDICTED: chitotriosidase-1 [Vitis vinifera]	RecName: Full=Class V chitinase {ECO:0000303|PubMed:22936594}; Short=AtChiC {ECO:0000303|PubMed:22936594}; EC=3.2.1.14 {ECO:0000269|PubMed:21390509, ECO:0000269|PubMed:22936594}; Flags: Precursor;	SubName: Full=Uncharacterized protein {ECO:0000313|EMBL:CCB49960.1};	Chitinase	GO:0005618,cell wall; GO:0005576,extracellular region; GO:0008061,chitin binding; GO:0004568,chitinase activity; GO:0008843,endochitinase activity; GO:0035885,exochitinase activity; GO:0005975,carbohydrate metabolic process; GO:0006032,chitin catabolic process; GO:0009737,response to abscisic acid; GO:0009753,response to jasmonic acid; GO:0009651,response to salt stress	Glycosyl hydrolases family 18
VIT_212s0028g01370	4	chr12	2027672	2033270	-	VIT_212s0028g01370	--	K16573 gamma-tubulin complex component 6 | (RefSeq) uncharacterized LOC103722329 (A)	PREDICTED: protein trichome birefringence-like 43 [Vitis vinifera]	RecName: Full=Protein trichome birefringence-like 43;	SubName: Full=Uncharacterized protein {ECO:0000313|EMBL:CCB47421.1};	--	GO:0005794,Golgi apparatus; GO:0016021,integral component of membrane; GO:0016413,O-acetyltransferase activity; GO:0071554,cell wall organization or biogenesis	PMR5 N terminal Domain
VIT_212s0028g02010	4	chr12	2672617	2674642	+	VIT_212s0028g02010	--	K16573 gamma-tubulin complex component 6 | (RefSeq) uncharacterized LOC103722329 (A)	PREDICTED: protein trichome birefringence-like 42 [Vitis vinifera]	RecName: Full=Protein trichome birefringence-like 1;	SubName: Full=Uncharacterized protein {ECO:0000313|EMBL:CCB47374.1};	--	GO:0005794,Golgi apparatus; GO:0016021,integral component of membrane; GO:0016413,O-acetyltransferase activity; GO:0071554,cell wall organization or biogenesis; GO:0030244,cellulose biosynthetic process	PMR5 N terminal Domain
VIT_212s0028g03200	4	chr12	3959539	3963968	-	VIT_212s0028g03200	--	K00815 tyrosine aminotransferase [EC:2.6.1.5] | (RefSeq) tyrosine aminotransferase (A)	PREDICTED: tyrosine aminotransferase isoform X1 [Vitis vinifera]	RecName: Full=Probable aminotransferase TAT2; EC=2.6.1.-; AltName: Full=Tyrosine aminotransferase 2;	SubName: Full=Uncharacterized protein {ECO:0000313|EMBL:CBI21892.3};	Tyrosine aminotransferase	GO:0005829,cytosol; GO:0004838,L-tyrosine:2-oxoglutarate aminotransferase activity; GO:0030170,pyridoxal phosphate binding; GO:0006572,tyrosine catabolic process; GO:0010189,vitamin E biosynthetic process	Aminotransferase class-V
VIT_212s0035g00880	4	chr12	20475073	20477138	+	VIT_212s0035g00880	--	K14611 solute carrier family 23 (nucleobase transporter), member 1/2 | (RefSeq) nucleobase-ascorbate transporter 3-like (A)	PREDICTED: uncharacterized protein LOC100266411 [Vitis vinifera]	--	SubName: Full=Uncharacterized protein {ECO:0000313|EMBL:CBI29715.3};	--	--	Glyoxalase-like domain
VIT_212s0057g01160	4	chr12	9898061	9908517	+	VIT_212s0057g01160	--	K13457 disease resistance protein RPM1 | (RefSeq) uncharacterized protein sll1770 (A)	PREDICTED: uncharacterized protein LOC100263071 [Vitis vinifera]	RecName: Full=Protein ACTIVITY OF BC1 COMPLEX KINASE 7, chloroplastic {ECO:0000303|PubMed:22694836}; Short=ABC1-LIKE KINASE 7 {ECO:0000303|PubMed:22694836}; EC=2.7.11.1 {ECO:0000250|UniProtKB:Q9MA15}; AltName: Full=Salt-induced ABC1 kinase 1, chloroplastic {ECO:0000303|PubMed:24117441}; Short=AtSIA1 {ECO:0000303|PubMed:24117441}; Flags: Precursor;	SubName: Full=Uncharacterized protein {ECO:0000313|EMBL:CAN66349.1};	Predicted unusual protein kinase	GO:0009535,chloroplast thylakoid membrane; GO:0016021,integral component of membrane; GO:0010287,plastoglobule; GO:0005524,ATP binding; GO:0016301,kinase activity; GO:0034599,cellular response to oxidative stress; GO:0055072,iron ion homeostasis; GO:0046467,membrane lipid biosynthetic process; GO:0080177,plastoglobule organization; GO:1901031,regulation of response to reactive oxygen species; GO:…	ABC1 family
VIT_212s0059g00560	4	chr12	5411790	5418653	-	VIT_212s0059g00560	--	K17275 plastin-1 | (RefSeq) fimbrin-5 (A)	PREDICTED: fimbrin-5 [Vitis vinifera]	RecName: Full=Fimbrin-5 {ECO:0000305}; Short=AtFIM5; AltName: Full=Fimbrin-like protein 2 {ECO:0000312|EMBL:AED94007.1}; AltName: Full=Fimbrin5 {ECO:0000303|PubMed:21098731};	SubName: Full=Uncharacterized protein {ECO:0000313|EMBL:CCB51958.1};	Ca2+-binding actin-bundling protein (fimbrin/plastin), EF-Hand protein superfamily	GO:0005884,actin filament; GO:0032432,actin filament bundle; GO:0005829,cytosol; GO:0051015,actin filament binding; GO:0051764,actin crosslink formation; GO:0030036,actin cytoskeleton organization; GO:0051017,actin filament bundle assembly; GO:0051639,actin filament network formation; GO:0009846,pollen germination; GO:0009860,pollen tube growth	CH-like domain in sperm protein
VIT_212s0134g00200	4	chr12	7742675	7743973	+	VIT_212s0134g00200	--	--	PREDICTED: uncharacterized protein LOC100243023 [Vitis vinifera]	--	SubName: Full=Uncharacterized protein {ECO:0000313|EMBL:CCB44731.1};	--	GO:0005737,cytoplasm; GO:0016021,integral component of membrane; GO:0008757,S-adenosylmethionine-dependent methyltransferase activity; GO:0032259,methylation	Methyltransferase domain
VIT_212s0134g00470	4	chr12	8094716	8095952	-	VIT_212s0134g00470	--	--	PREDICTED: uncharacterized protein LOC100853582 [Vitis vinifera]	--	SubName: Full=Uncharacterized protein {ECO:0000313|EMBL:CBI18000.3};	--	GO:0016021,integral component of membrane	--
VIT_212s0134g00640	4	chr12	8255866	8262298	+	VIT_212s0134g00640	--	K21383 anthocyanidin 3-O-glucoside 6''-O-acyltransferase [EC:2.3.1.215] | (RefSeq) anthocyanidin 3-O-glucoside 6''-O-acyltransferase-like (A)	PREDICTED: malonyl-coenzyme A:anthocyanin 3-O-glucoside-6''-O-malonyltransferase [Vitis vinifera]	RecName: Full=Anthocyanin 5-aromatic acyltransferase; Short=5AT; EC=2.3.1.153;	SubName: Full=Uncharacterized protein {ECO:0000313|EMBL:CCB44756.1};	--	GO:0005737,cytoplasm; GO:0047183,anthocyanin 5-aromatic acyltransferase activity; GO:0102815,caffeoyl-CoA:delphinidin-3,5-diglucoside 5-O-glucoside-6-O-hydroxycinnamoyltransferase activity; GO:0102777,caffeoyl-CoA:pelargonidin-3,5-diglucoside 5-O-glucoside-6-O-hydroxycinnamoyltransferase activity	Transferase family
VIT_213s0047g00260	4	chr13	15965631	15969313	+	VIT_213s0047g00260	--	K13412 calcium-dependent protein kinase [EC:2.7.11.1] | (RefSeq) calcium and calcium/calmodulin-dependent serine/threonine-protein kinase (A)	PREDICTED: calcium and calcium/calmodulin-dependent serine/threonine-protein kinase [Vitis vinifera]	RecName: Full=Calcium and calcium/calmodulin-dependent serine/threonine-protein kinase DMI-3; EC=2.7.11.17; AltName: Full=CCaMK DMI3; AltName: Full=Does not make infections protein 3; AltName: Full=MtCCaMK;	SubName: Full=Uncharacterized protein {ECO:0000313|EMBL:CCB52189.1};	Ca2+/calmodulin-dependent protein kinase, EF-Hand protein superfamily	GO:0016021,integral component of membrane; GO:0005524,ATP binding; GO:0005509,calcium ion binding; GO:0005516,calmodulin binding; GO:0004683,calmodulin-dependent protein kinase activity; GO:0009877,nodulation	Fungal protein kinase
VIT_213s0067g01970	4	chr13	1088120	1091172	-	VIT_213s0067g01970	--	K05909 laccase [EC:1.10.3.2] | (RefSeq) laccase-12 (A)	PREDICTED: laccase-12 [Vitis vinifera]	RecName: Full=Laccase-12; EC=1.10.3.2; AltName: Full=Benzenediol:oxygen oxidoreductase 12; AltName: Full=Diphenol oxidase 12; AltName: Full=Urishiol oxidase 12; Flags: Precursor;	RecName: Full=Laccase {ECO:0000256|RuleBase:RU361119}; EC=1.10.3.2 {ECO:0000256|RuleBase:RU361119}; AltName: Full=Benzenediol:oxygen oxidoreductase {ECO:0000256|RuleBase:RU361119}; AltName: Full=Diphenol oxidase {ECO:0000256|RuleBase:RU361119}; AltName: Full=Urishiol oxidase {ECO:0000256|RuleBase:RU361119};	Multicopper oxidases	GO:0048046,apoplast; GO:0005507,copper ion binding; GO:0052716,hydroquinone:oxygen oxidoreductase activity; GO:0016722,oxidoreductase activity, oxidizing metal ions; GO:0046274,lignin catabolic process	Multicopper oxidase
VIT_213s0067g02290	4	chr13	1280075	1282767	-	VIT_213s0067g02290	--	K10523 speckle-type POZ protein | (RefSeq) BTB/POZ domain-containing protein At3g56230 (A)	PREDICTED: BTB/POZ domain-containing protein At3g56230 [Vitis vinifera]	RecName: Full=BTB/POZ domain-containing protein At3g56230;	SubName: Full=Uncharacterized protein {ECO:0000313|EMBL:CCB49815.1};	Speckle-type POZ protein SPOP and related proteins with TRAF, MATH and BTB/POZ domains	GO:0005737,cytoplasm; GO:0019005,SCF ubiquitin ligase complex; GO:0031625,ubiquitin protein ligase binding; GO:0043161,proteasome-mediated ubiquitin-dependent protein catabolic process; GO:0042787,NA; GO:0030162,regulation of proteolysis	BTB/POZ domain
VIT_213s0073g00150	4	chr13	13413037	13416549	+	VIT_213s0073g00150	--	K03695 ATP-dependent Clp protease ATP-binding subunit ClpB | (RefSeq) protein SMAX1-LIKE 3-like (A)	PREDICTED: protein SMAX1-LIKE 3 [Vitis vinifera]	RecName: Full=Protein SMAX1-LIKE 3 {ECO:0000303|PubMed:23893171}; Short=AtSMXL3 {ECO:0000303|PubMed:23893171};	SubName: Full=Uncharacterized protein {ECO:0000313|EMBL:CCB49569.1};	Chaperone HSP104 and related ATP-dependent Clp proteases	GO:0019538,protein metabolic process; GO:0006355,regulation of transcription, DNA-templated; GO:0006351,transcription, DNA-templated	C-terminal region of band_7
VIT_213s0320g00020	4	chr13	24314923	24321040	-	VIT_213s0320g00020	--	--	PREDICTED: protein UPSTREAM OF FLC isoform X2 [Vitis vinifera]	RecName: Full=Protein UPSTREAM OF FLC;	SubName: Full=Uncharacterized protein {ECO:0000313|EMBL:CAN82512.1};	--	--	Domain of unknown function (DUF966)
VIT_213s0320g00030	4	chr13	24322061	24324662	-	VIT_213s0320g00030	--	K13217 pre-mRNA-processing factor 39 | (RefSeq) hypothetical protein (A)	PREDICTED: uncharacterized protein LOC100242579 isoform X1 [Vitis vinifera]	--	SubName: Full=Uncharacterized protein {ECO:0000313|EMBL:CCB45211.1};	--	--	Vacuolar protein sorting-associated protein 62
VIT_214s0030g00280	4	chr14	4147806	4159582	-	VIT_214s0030g00280	--	K08145 MFS transporter, SP family, solute carrier family 2 (facilitated glucose transporter), member 8 | (RefSeq) sugar transporter ERD6-like 3 (A)	unnamed protein product, partial [Vitis vinifera]	RecName: Full=Sugar transporter ERD6-like 3; AltName: Full=Sugar transporter-like protein 2;	SubName: Full=Putative ERD6-like transporter {ECO:0000313|EMBL:ADP37164.1};	Predicted transporter (major facilitator superfamily)	GO:0016021,integral component of membrane; GO:0009705,plant-type vacuole membrane; GO:0005355,glucose transmembrane transporter activity; GO:0015145,monosaccharide transmembrane transporter activity; GO:0005351,carbohydrate:proton symporter activity; GO:0046323,glucose import; GO:0035428,NA; GO:0015749,monosaccharide transmembrane transport; GO:0009737,response to abscisic acid; GO:0009651,respon…	Fungal trichothecene efflux pump (TRI12)
VIT_214s0030g00660	4	chr14	4804430	4808660	-	VIT_214s0030g00660	--	K13832 3-dehydroquinate dehydratase / shikimate dehydrogenase [EC:4.2.1.10 1.1.1.25] | (RefSeq) SDH3; bifunctional 3-dehydroquinate dehydratase/shikimate dehydrogenase, chloroplastic (A)	PREDICTED: bifunctional 3-dehydroquinate dehydratase/shikimate dehydrogenase, chloroplastic [Vitis vinifera]	RecName: Full=Bifunctional 3-dehydroquinate dehydratase/shikimate dehydrogenase, chloroplastic; Short=DHQ-SDH protein; AltName: Full=DHQase-SORase; AltName: Full=Protein EMBRYO DEFECTIVE 3004; Includes: RecName: Full=Dehydroquinate dehydratase; Short=DHQ; EC=4.2.1.10; Includes: RecName: Full=Shikimate dehydrogenase; Short=SDH; EC=1.1.1.25; Flags: Precursor;	SubName: Full=Uncharacterized protein {ECO:0000313|EMBL:CBI34297.3};	Pentafunctional AROM protein	GO:0009507,chloroplast; GO:0009570,chloroplast stroma; GO:0003855,3-dehydroquinate dehydratase activity; GO:0050661,NADP binding; GO:0004764,shikimate 3-dehydrogenase (NADP+) activity; GO:0009073,aromatic amino acid family biosynthetic process; GO:0009423,chorismate biosynthetic process; GO:0009793,embryo development ending in seed dormancy; GO:0019632,shikimate metabolic process	S-adenosyl-L-homocysteine hydrolase, NAD binding domain
VIT_214s0060g00240	4	chr14	240031	242428	-	VIT_214s0060g00240	--	K09422 transcription factor MYB, plant | (RefSeq) transcription factor MYB86 (A)	PREDICTED: transcription factor MYB86 [Vitis vinifera]	RecName: Full=Transcription factor MYB61 {ECO:0000305}; AltName: Full=Myb-related protein 61 {ECO:0000305}; Short=AtMYB61 {ECO:0000303|PubMed:16005292};	SubName: Full=Uncharacterized protein {ECO:0000313|EMBL:CCB61971.1};	Transcription factor, Myb superfamily	GO:0005634,nucleus; GO:0003700,DNA-binding transcription factor activity; GO:0000981,DNA-binding transcription factor activity, RNA polymerase II-specific; GO:0043565,sequence-specific DNA binding; GO:0001135,RNA polymerase II transcription regulator recruiting activity; GO:0044212,transcription regulatory region DNA binding; GO:0030154,cell differentiation; GO:0010087,phloem or xylem histogenesi…	Myb-like DNA-binding domain
VIT_214s0060g02730	4	chr14	2507217	2508139	-	VIT_214s0060g02730	--	K00384 thioredoxin reductase (NADPH) [EC:1.8.1.9] | (RefSeq) thioredoxin reductase 1-like (A)	germin-like protein 5 [Vitis vinifera]	RecName: Full=Germin-like protein subfamily 1 member 20; AltName: Full=GLP2a copy 2; AltName: Full=GLP2b; AltName: Full=Germin type 2; Short=At-GERM2; Short=AtGER2; Flags: Precursor;	SubName: Full=Germin-like protein 5 {ECO:0000313|EMBL:ABL60874.1};	--	GO:0048046,apoplast; GO:0005618,cell wall; GO:0031012,extracellular matrix; GO:0030145,manganese ion binding; GO:0045735,nutrient reservoir activity	Cupin domain
VIT_214s0066g01670	4	chr14	28010275	28013328	+	VIT_214s0066g01670	--	K10529 alpha-dioxygenase [EC:1.-.-.-] | (RefSeq) alpha-dioxygenase 1 (A)	PREDICTED: alpha-dioxygenase 1 [Vitis vinifera]	RecName: Full=Alpha-dioxygenase 1; Short=Alpha DOX1; EC=1.14.99.-; AltName: Full=Fatty acid dioxygenase AlphaDOX1; AltName: Full=Pathogen-induced oxygenase; AltName: Full=Plant alpha dioxygenase 1; Flags: Precursor;	SubName: Full=Uncharacterized protein {ECO:0000313|EMBL:CBI34957.3};	Peroxidase/oxygenase	GO:0012511,monolayer-surrounded lipid storage body; GO:0020037,heme binding; GO:0046872,metal ion binding; GO:0016702,oxidoreductase activity, acting on single donors with incorporation of molecular oxygen, incorporation of two atoms of oxygen; GO:0004601,peroxidase activity; GO:1902609,(R)-2-hydroxy-alpha-linolenic acid biosynthetic process; GO:0008219,cell death; GO:0071732,cellular response to…	Animal haem peroxidase
VIT_214s0108g00630	4	chr14	29357798	29359858	-	VIT_214s0108g00630	--	K15015 solute carrier family 32 (vesicular inhibitory amino acid transporter) | (RefSeq) vacuolar amino acid transporter 1 (A)	PREDICTED: vacuolar amino acid transporter 1 [Vitis vinifera]	RecName: Full=Amino acid transporter AVT1I {ECO:0000305}; Short=AtAvt1I {ECO:0000303|PubMed:27925655};	SubName: Full=Uncharacterized protein {ECO:0000313|EMBL:CBI22205.3};	Amino acid transporters	GO:0016021,integral component of membrane; GO:0005774,vacuolar membrane; GO:0015171,amino acid transmembrane transporter activity; GO:0003333,amino acid transmembrane transport	Transmembrane amino acid transporter protein
VIT_215s0024g00980	4	chr15	1926956	1931236	-	VIT_215s0024g00980	--	K02433 aspartyl-tRNA(Asn)/glutamyl-tRNA(Gln) amidotransferase subunit A [EC:6.3.5.6 6.3.5.7] | (RefSeq) glutamyl tRNA amidotransferase, subunit A (A)	PREDICTED: uncharacterized protein LOC100253958 isoform X4 [Vitis vinifera]	RecName: Full=Glutamyl-tRNA(Gln) amidotransferase subunit A, chloroplastic/mitochondrial {ECO:0000255|HAMAP-Rule:MF_03150}; Short=Glu-AdT subunit A {ECO:0000255|HAMAP-Rule:MF_03150}; EC=6.3.5.7 {ECO:0000255|HAMAP-Rule:MF_03150};	SubName: Full=Uncharacterized protein {ECO:0000313|EMBL:CCB62169.1};	Amidases	GO:0009570,chloroplast stroma; GO:0030956,glutamyl-tRNA(Gln) amidotransferase complex; GO:0005739,mitochondrion; GO:0004040,amidase activity; GO:0005524,ATP binding; GO:0050567,glutaminyl-tRNA synthase (glutamine-hydrolyzing) activity; GO:0006412,translation	Amidase
VIT_215s0046g00170	4	chr15	17211622	17213715	+	VIT_215s0046g00170	--	K09422 transcription factor MYB, plant | (RefSeq) MYBPA1; MYBPA1 protein (A)	MYBPA1 protein [Vitis vinifera]	RecName: Full=Transcription factor MYB3; AltName: Full=Myb-related protein 3; Short=AtMYB3;	SubName: Full=Uncharacterized protein {ECO:0000313|EMBL:CCB62554.1};	Transcription factor, Myb superfamily	GO:0005634,nucleus; GO:0003700,DNA-binding transcription factor activity; GO:0000981,DNA-binding transcription factor activity, RNA polymerase II-specific; GO:0043565,sequence-specific DNA binding; GO:0001135,RNA polymerase II transcription regulator recruiting activity; GO:0044212,transcription regulatory region DNA binding; GO:0030154,cell differentiation; GO:0009800,cinnamic acid biosynthetic …	Myb-like DNA-binding domain
VIT_215s0046g01430	4	chr15	18408061	18412370	-	VIT_215s0046g01430	--	K01792 glucose-6-phosphate 1-epimerase [EC:5.1.3.15] | (RefSeq) putative glucose-6-phosphate 1-epimerase (A)	PREDICTED: putative glucose-6-phosphate 1-epimerase [Vitis vinifera]	RecName: Full=Putative glucose-6-phosphate 1-epimerase {ECO:0000250|UniProtKB:Q03161}; EC=5.1.3.15 {ECO:0000250|UniProtKB:Q03161}; AltName: Full=Putative D-hexose-6-phosphate mutarotase {ECO:0000250|UniProtKB:Q03161}; AltName: Full=Putative apospory-associated protein C;	RecName: Full=Glucose-6-phosphate 1-epimerase {ECO:0000256|PIRNR:PIRNR016020}; EC=5.1.3.15 {ECO:0000256|PIRNR:PIRNR016020};	Uncharacterized enzymes related to aldose 1-epimerase	GO:0030246,carbohydrate binding; GO:0047938,glucose-6-phosphate 1-epimerase activity; GO:0005975,carbohydrate metabolic process	Aldose 1-epimerase
VIT_215s0046g02750	4	chr15	19500365	19503350	+	VIT_215s0046g02750	--	K13457 disease resistance protein RPM1 | (RefSeq) putative disease resistance protein At1g50180 (A)	PREDICTED: uncharacterized protein LOC100265369 [Vitis vinifera]	RecName: Full=Putative disease resistance protein At1g50180;	SubName: Full=Uncharacterized protein {ECO:0000313|EMBL:CCB62417.1};	Apoptotic ATPase	GO:0005886,plasma membrane; GO:0009506,plasmodesma; GO:0043531,ADP binding; GO:0005524,ATP binding; GO:0006952,defense response; GO:0007165,signal transduction	AAA domain
VIT_215s0048g00370	4	chr15	14506481	14510824	-	VIT_215s0048g00370	--	K00615 transketolase [EC:2.2.1.1] | (RefSeq) transketolase, chloroplastic (A)	PREDICTED: transketolase, chloroplastic [Vitis vinifera]	RecName: Full=Transketolase-2, chloroplastic; Short=TK; EC=2.2.1.1; Flags: Precursor;	SubName: Full=Uncharacterized protein {ECO:0000313|EMBL:CCB61415.1};	Transketolase	GO:0009507,chloroplast; GO:0009570,chloroplast stroma; GO:0009535,chloroplast thylakoid membrane; GO:0009536,plastid; GO:0046872,metal ion binding; GO:0004802,transketolase activity; GO:0019253,reductive pentose-phosphate cycle; GO:0046686,response to cadmium ion	1-deoxy-D-xylulose-5-phosphate synthase
VIT_216s0022g01640	4	chr16	13726161	13727636	-	VIT_216s0022g01640	--	K04733 interleukin-1 receptor-associated kinase 4 [EC:2.7.11.1] | (RefSeq) rust resistance kinase Lr10-like (A)	PREDICTED: rust resistance kinase Lr10-like isoform X2 [Vitis vinifera]	RecName: Full=Rust resistance kinase Lr10 {ECO:0000312|EMBL:AAC49629.1}; EC=2.7.11.1; AltName: Full=Probable receptor-like serine/threonine-protein kinase LRK10; Flags: Precursor;	SubName: Full=Uncharacterized protein {ECO:0000313|EMBL:CCB49275.1};	Serine/threonine protein kinase	GO:0016021,integral component of membrane; GO:0005886,plasma membrane; GO:0005524,ATP binding; GO:0004674,protein serine/threonine kinase activity	Fungal protein kinase
VIT_216s0050g01580	4	chr16	18493973	18503525	+	VIT_216s0050g01580	--	K22845 phlorizin synthase [EC:2.4.1.357] | (RefSeq) UDP-glycosyltransferase 88A1-like (A)	PREDICTED: UDP-glycosyltransferase 88A1-like [Vitis vinifera]	RecName: Full=UDP-glycosyltransferase 88B1 {ECO:0000303|PubMed:15610349}; EC=2.4.1.- {ECO:0000305};	RecName: Full=Glycosyltransferase {ECO:0000256|RuleBase:RU362057}; EC=2.4.1.- {ECO:0000256|RuleBase:RU362057};	UDP-glucuronosyl and UDP-glucosyl transferase	GO:0016758,transferase activity, transferring hexosyl groups; GO:0008152,metabolic process	Cerato-platanin
VIT_217s0000g02390	4	chr17	2103251	2106630	-	VIT_217s0000g02390	--	K04733 interleukin-1 receptor-associated kinase 4 [EC:2.7.11.1] | (RefSeq) MDIS1-interacting receptor like kinase 2-like (A)	PREDICTED: MDIS1-interacting receptor like kinase 2-like [Vitis vinifera]	RecName: Full=MDIS1-interacting receptor like kinase 2 {ECO:0000303|PubMed:26863186}; Short=AtMIK2 {ECO:0000303|PubMed:26863186}; AltName: Full=Probable LRR receptor-like serine/threonine-protein kinase At4g08850; EC=2.7.11.1 {ECO:0000305}; Flags: Precursor;	SubName: Full=Uncharacterized protein {ECO:0000313|EMBL:CCB43280.1};	--	GO:0016021,integral component of membrane; GO:0016020,membrane; GO:0005886,plasma membrane; GO:0009506,plasmodesma; GO:0090406,pollen tube; GO:0005524,ATP binding; GO:0004674,protein serine/threonine kinase activity	Leucine rich repeat N-terminal domain
VIT_217s0000g02650	4	chr17	2457646	2459723	-	VIT_217s0000g02650	--	K09422 transcription factor MYB, plant | (RefSeq) transcription repressor MYB4-like (A)	PREDICTED: transcription repressor MYB6 isoform X1 [Vitis vinifera]	RecName: Full=Transcription factor MYB7 {ECO:0000305}; AltName: Full=Myb-related protein 7 {ECO:0000305}; Short=AtMYB7 {ECO:0000312|EMBL:CAB09243.1}; AltName: Full=Myb-related protein Y49 {ECO:0000305}; Short=AtY49 {ECO:0000303|PubMed:8980549};	SubName: Full=Uncharacterized protein {ECO:0000313|EMBL:CAN84078.1};	Transcription factor, Myb superfamily	GO:0005634,nucleus; GO:0003700,DNA-binding transcription factor activity; GO:0000981,DNA-binding transcription factor activity, RNA polymerase II-specific; GO:0043565,sequence-specific DNA binding; GO:0001135,RNA polymerase II transcription regulator recruiting activity; GO:0044212,transcription regulatory region DNA binding; GO:0030154,cell differentiation; GO:1900384,regulation of flavonol bios…	SLIDE
VIT_217s0000g03400	4	chr17	3272717	3275247	-	VIT_217s0000g03400	--	K09775 uncharacterized protein | (RefSeq) uncharacterized protein LOC111283728 isoform X1 (A)	unnamed protein product, partial [Vitis vinifera]	--	SubName: Full=Uncharacterized protein {ECO:0000313|EMBL:CCB43233.1};	--	GO:0016020,membrane; GO:0008375,acetylglucosaminyltransferase activity	Core-2/I-Branching enzyme
VIT_217s0000g04150	4	chr17	4274223	4278049	+	VIT_217s0000g04150	--	K13081 leucoanthocyanidin reductase [EC:1.17.1.3] | (RefSeq) LAR2, VvLAR2; leucoanthocyanidin reductase 2 (A)	unnamed protein product, partial [Vitis vinifera]	RecName: Full=Leucoanthocyanidin reductase; Short=Leucocyanidin reductase; EC=1.17.1.3;	SubName: Full=Uncharacterized protein {ECO:0000313|EMBL:CBI15414.3};	--	GO:0033788,leucoanthocyanidin reductase activity; GO:0010023,proanthocyanidin biosynthetic process	KR domain
VIT_217s0000g05060	4	chr17	5529705	5544384	+	VIT_217s0000g05060	--	K17964 leucine-rich PPR motif-containing protein, mitochondrial | (RefSeq) pentatricopeptide repeat-containing protein At3g18110, chloroplastic-like (A)	unnamed protein product, partial [Vitis vinifera]	RecName: Full=COBRA-like protein 4; Flags: Precursor;	SubName: Full=Uncharacterized protein {ECO:0000313|EMBL:CCB43149.1};	--	GO:0031225,anchored component of membrane; GO:0005886,plasma membrane; GO:0005774,vacuolar membrane; GO:0016049,cell growth; GO:0010215,cellulose microfibril organization; GO:0009834,plant-type secondary cell wall biogenesis	COBRA-like protein
VIT_217s0000g07200	4	chr17	8011519	8014480	+	VIT_217s0000g07200	--	K05280 flavonoid 3'-monooxygenase [EC:1.14.13.21] | (RefSeq) F3'H, VvF3'h3, VvF3'h4; flavonoid 3' hydroxylase (A)	flavonoid-3'-hydroxylase [Vitis vinifera]	RecName: Full=Flavonoid 3'-monooxygenase; EC=1.14.13.21; AltName: Full=Cytochrome P450 75B2; AltName: Full=Flavonoid 3'-hydroxylase;	SubName: Full=Flavonoid-3'-hydroxylase {ECO:0000313|EMBL:CAI54278.1};	Cytochrome P450 CYP2 subfamily	GO:0005789,endoplasmic reticulum membrane; GO:0016021,integral component of membrane; GO:0016711,flavonoid 3'-monooxygenase activity; GO:0020037,heme binding; GO:0005506,iron ion binding; GO:0009813,flavonoid biosynthetic process	Cytochrome P450
VIT_217s0000g07210	4	chr17	8036250	8037753	+	VIT_217s0000g07210	--	K05280 flavonoid 3'-monooxygenase [EC:1.14.13.21] | (RefSeq) F3'H, VvF3'h1, VvF3'h2; flavonoid 3'-monooxygenase-like (A)	PREDICTED: flavonoid 3'-monooxygenase [Vitis vinifera]	RecName: Full=Flavonoid 3'-monooxygenase; EC=1.14.13.21; AltName: Full=Cytochrome P450 75B2; AltName: Full=Flavonoid 3'-hydroxylase;	SubName: Full=Uncharacterized protein {ECO:0000313|EMBL:CAN75347.1};	Cytochrome P450 CYP2 subfamily	GO:0005789,endoplasmic reticulum membrane; GO:0016021,integral component of membrane; GO:0016711,flavonoid 3'-monooxygenase activity; GO:0020037,heme binding; GO:0005506,iron ion binding; GO:0009813,flavonoid biosynthetic process	Cytochrome P450
VIT_217s0000g09770	4	chr17	11632696	11635041	+	VIT_217s0000g09770	--	K16292 KDEL-tailed cysteine endopeptidase [EC:3.4.22.-] | (RefSeq) vignain (A)	PREDICTED: vignain [Vitis vinifera]	RecName: Full=Vignain; EC=3.4.22.-; AltName: Full=Bean endopeptidase; AltName: Full=Cysteine proteinase; AltName: Full=Sulfhydryl-endopeptidase; Short=SH-EP; Contains: RecName: Full=Vignain-1; Contains: RecName: Full=Vignain-2; Flags: Precursor;	SubName: Full=Uncharacterized protein {ECO:0000313|EMBL:CCB42915.1};	Cysteine proteinase Cathepsin L	GO:0033095,aleurone grain; GO:0005788,endoplasmic reticulum lumen; GO:0005773,vacuole; GO:0008234,cysteine-type peptidase activity	Peptidase C1-like family
VIT_218s0001g01730	4	chr18_random	2278719	2289266	-	VIT_218s0001g01730	--	K00891 shikimate kinase [EC:2.7.1.71] | (RefSeq) shikimate kinase 3, chloroplastic (A)	PREDICTED: shikimate kinase 3, chloroplastic isoform X1 [Vitis vinifera]	RecName: Full=Shikimate kinase, chloroplastic; EC=2.7.1.71; Flags: Precursor;	SubName: Full=Uncharacterized protein {ECO:0000313|EMBL:CBI29335.3};	--	GO:0009507,chloroplast; GO:0005524,ATP binding; GO:0000287,magnesium ion binding; GO:0004765,shikimate kinase activity; GO:0009073,aromatic amino acid family biosynthetic process; GO:0009423,chorismate biosynthetic process; GO:0019632,shikimate metabolic process	AAA domain
VIT_218s0001g05370	4	chr18	4279252	4280705	+	VIT_218s0001g05370	--	--	PREDICTED: uncharacterized protein LOC100264413 [Vitis vinifera]	--	SubName: Full=Uncharacterized protein {ECO:0000313|EMBL:CCB45561.1};	--	--	--
VIT_218s0001g10580	4	chr18	8883524	8885782	-	VIT_218s0001g10580	--	K20890 xylan alpha-glucuronosyltransferase [EC:2.4.1.-] | (RefSeq) UDP-glucuronate:xylan alpha-glucuronosyltransferase 2 (A)	PREDICTED: UDP-glucuronate:xylan alpha-glucuronosyltransferase 2 isoform X1 [Vitis vinifera]	RecName: Full=UDP-glucuronate:xylan alpha-glucuronosyltransferase 2; Short=UDP-GlcA:xylan glucuronyltransferase 2; EC=2.4.1.-; AltName: Full=Glycogenin-like protein 2; AltName: Full=Plant glycogenin-like starch initiation protein 3; AltName: Full=Protein GLUCURONIC ACID SUBSTITUTION OF XYLAN 2; Short=AtGUX2;	RecName: Full=Hexosyltransferase {ECO:0000256|RuleBase:RU362027}; EC=2.4.1.- {ECO:0000256|RuleBase:RU362027};	Glycosyl transferase, family 8 - glycogenin	GO:0005794,Golgi apparatus; GO:0000139,Golgi membrane; GO:0016021,integral component of membrane; GO:0015020,glucuronosyltransferase activity; GO:0080116,glucuronoxylan glucuronosyltransferase activity; GO:0046872,metal ion binding; GO:0071555,cell wall organization; GO:0010417,glucuronoxylan biosynthetic process; GO:0009834,plant-type secondary cell wall biogenesis; GO:0045492,xylan biosynthetic…	Glycosyl transferase family 8
VIT_218s0001g10830	4	chr18	9101647	9117349	-	VIT_218s0001g10830	--	K16815 calcium-independent phospholipase A2-gamma | (RefSeq) hypothetical protein (A)	unnamed protein product, partial [Vitis vinifera]	RecName: Full=Patatin-like protein 2; Short=AtPLP2; EC=3.1.1.-; AltName: Full=Patatin-related phospholipase A IIalpha; Short=pPLAIIa; AltName: Full=Phospholipase A IIA; Short=AtPLAIIA;	RecName: Full=Patatin {ECO:0000256|RuleBase:RU361262}; EC=3.1.1.- {ECO:0000256|RuleBase:RU361262};	Ca2+-independent phospholipase A2	GO:0005737,cytoplasm; GO:0016020,membrane; GO:0047372,acylglycerol lipase activity; GO:0016298,lipase activity; GO:0004620,phospholipase activity; GO:0071456,cellular response to hypoxia; GO:0051607,defense response to virus; GO:0016042,lipid catabolic process; GO:0006629,lipid metabolic process; GO:0031408,oxylipin biosynthetic process; GO:0009626,plant-type hypersensitive response; GO:0046686,r…	Patatin-like phospholipase
VIT_218s0001g12690	4	chr18	10844451	10845908	+	VIT_218s0001g12690	--	K23050 phenylcoumaran benzylic ether reductase [EC:1.3.1.-] | (RefSeq) IFRL4; isoflavone reductase-like protein 4 (A)	unnamed protein product, partial [Vitis vinifera]	RecName: Full=Isoflavone reductase homolog TP7 {ECO:0000305}; EC=1.3.1.- {ECO:0000269|PubMed:12369619}; AltName: Full=Phenylcoumaran benzylic ether reductase TP7 {ECO:0000305}; Short=NtPCBER {ECO:0000305}; AltName: Full=Protein TOBACCO PETAL 7 {ECO:0000305};	SubName: Full=Uncharacterized protein {ECO:0000313|EMBL:CBI19716.3};	--	GO:0050664,oxidoreductase activity, acting on NAD(P)H, oxygen as acceptor; GO:0009807,lignan biosynthetic process	short chain dehydrogenase
VIT_218s0001g12700	4	chr18	10845909	10847231	+	VIT_218s0001g12700	--	K23050 phenylcoumaran benzylic ether reductase [EC:1.3.1.-] | (RefSeq) IFRL4; isoflavone reductase-like protein 4 (A)	uncharacterized protein LOC100264250 [Vitis vinifera]	RecName: Full=Isoflavone reductase homolog PCBER {ECO:0000305}; EC=1.3.1.- {ECO:0000269|PubMed:10066819}; AltName: Full=Phenylcoumaran benzylic ether reductase POP1 {ECO:0000303|PubMed:10066819}; Short=PCBER-Pop1 {ECO:0000303|PubMed:10066819};	SubName: Full=Uncharacterized protein {ECO:0000313|EMBL:CCB45957.1};	--	GO:0050664,oxidoreductase activity, acting on NAD(P)H, oxygen as acceptor; GO:0009807,lignan biosynthetic process	--
VIT_218s0001g12800	4	chr18	10907364	10910253	-	VIT_218s0001g12800	--	K13082 bifunctional dihydroflavonol 4-reductase/flavanone 4-reductase [EC:1.1.1.219 1.1.1.234] | (RefSeq) DFR, FNR, dfr1; dihydroflavonol reductase (A)	unnamed protein product, partial [Vitis vinifera]	RecName: Full=Dihydroflavonol 4-reductase; Short=DFR; EC=1.1.1.219 {ECO:0000250|UniProtKB:Q9XES5}; AltName: Full=Dihydrokaempferol 4-reductase; AltName: Full=Flavanone 4-reductase; Short=FNR; EC=1.1.1.234 {ECO:0000250|UniProtKB:Q9XES5};	SubName: Full=Uncharacterized protein {ECO:0000313|EMBL:CCB45962.1};	Flavonol reductase/cinnamoyl-CoA reductase	GO:0050662,coenzyme binding; GO:0045552,dihydrokaempferol 4-reductase activity; GO:0047890,flavanone 4-reductase activity; GO:0009718,anthocyanin-containing compound biosynthetic process	Polysaccharide biosynthesis protein
VIT_218s0001g15250	4	chr18	13389043	13389957	+	VIT_218s0001g15250	--	--	unnamed protein product, partial [Vitis vinifera]	--	SubName: Full=Uncharacterized protein {ECO:0000313|EMBL:CBI19946.3};	--	--	--
VIT_218s0041g00590	4	chr18	25051862	25055614	-	VIT_218s0041g00590	--	K14638 solute carrier family 15 (peptide/histidine transporter), member 3/4 | (RefSeq) protein NRT1/ PTR FAMILY 5.10 (A)	PREDICTED: protein NRT1/ PTR FAMILY 5.10 isoform X1 [Vitis vinifera]	RecName: Full=Protein NRT1/ PTR FAMILY 5.10; Short=AtNPF5.10;	SubName: Full=Uncharacterized protein {ECO:0000313|EMBL:CAN63509.1};	H+/oligopeptide symporter	GO:0016021,integral component of membrane; GO:0022857,transmembrane transporter activity; GO:0006857,oligopeptide transport	Major Facilitator Superfamily
VIT_218s0041g00800	4	chr18	25305678	25310682	+	VIT_218s0041g00800	--	K22845 phlorizin synthase [EC:2.4.1.357] | (RefSeq) UDP-glycosyltransferase 88F5-like (A)	PREDICTED: UDP-glycosyltransferase 88F5-like [Vitis vinifera]	RecName: Full=UDP-glycosyltransferase 88F3 {ECO:0000303|Ref.1}; EC=2.4.1.- {ECO:0000305}; AltName: Full=UDP-glucose:chalcone 2'-O-glucosyltransferase {ECO:0000305};	SubName: Full=Uncharacterized protein {ECO:0000313|EMBL:CCB61698.1};	UDP-glucuronosyl and UDP-glucosyl transferase	GO:0016758,transferase activity, transferring hexosyl groups; GO:0008152,metabolic process	Glycosyltransferase family 28 C-terminal domain
VIT_218s0041g01880	4	chr18	26888662	26896754	-	VIT_218s0041g01880	--	K09264 MADS-box transcription factor, plant | (RefSeq) MADS5; MADS-box protein 5 (A)	PREDICTED: MADS-box protein 5 isoform X2 [Vitis vinifera]	RecName: Full=Agamous-like MADS-box protein AGL11; AltName: Full=Protein SEEDSTICK;	SubName: Full=Agamous like-protein 11 {ECO:0000313|EMBL:AKJ79177.1};	MADS box transcription factor	GO:0005634,nucleus; GO:0003700,DNA-binding transcription factor activity; GO:0046983,protein dimerization activity; GO:0000977,RNA polymerase II regulatory region sequence-specific DNA binding; GO:0007275,multicellular organism development; GO:0045944,positive regulation of transcription by RNA polymerase II; GO:0006351,transcription, DNA-templated	SRF-type transcription factor (DNA-binding and dimerisation domain)
VIT_218s0122g00350	4	chr18	331245	332724	+	VIT_218s0122g00350	--	K03283 heat shock 70kDa protein 1/2/6/8 | (RefSeq) heat shock cognate 70 kDa protein 2-like isoform X1 (A)	PREDICTED: uncharacterized protein LOC100252968 isoform X1 [Vitis vinifera]	--	SubName: Full=Uncharacterized protein {ECO:0000313|EMBL:CAN76803.1}; Flags: Fragment;	--	--	PHD-finger
VIT_218s0122g00370	4	chr18_random	346478	347709	-	VIT_218s0122g00370	--	K05909 laccase [EC:1.10.3.2] | (RefSeq) laccase-15 (A)	PREDICTED: laccase-15 [Vitis vinifera]	RecName: Full=Laccase-15; EC=1.10.3.2; AltName: Full=Benzenediol:oxygen oxidoreductase 15; AltName: Full=Diphenol oxidase 15; AltName: Full=Protein TRANSPARENT TESTA 10; AltName: Full=Urishiol oxidase 15; Flags: Precursor;	SubName: Full=Uncharacterized protein {ECO:0000313|EMBL:CCB52301.1};	Multicopper oxidases	GO:0048046,apoplast; GO:0005507,copper ion binding; GO:0052716,hydroquinone:oxygen oxidoreductase activity; GO:0016722,oxidoreductase activity, oxidizing metal ions; GO:0009809,lignin biosynthetic process; GO:0046274,lignin catabolic process; GO:0010023,proanthocyanidin biosynthetic process; GO:0046688,response to copper ion	Multicopper oxidase
VIT_218s0122g00390	4	chr18_random	349094	350669	-	VIT_218s0122g00390	--	K05909 laccase [EC:1.10.3.2] | (RefSeq) laccase-15 (A)	PREDICTED: laccase-15 [Vitis vinifera]	RecName: Full=Laccase-15; EC=1.10.3.2; AltName: Full=Benzenediol:oxygen oxidoreductase 15; AltName: Full=Diphenol oxidase 15; AltName: Full=Protein TRANSPARENT TESTA 10; AltName: Full=Urishiol oxidase 15; Flags: Precursor;	SubName: Full=Uncharacterized protein {ECO:0000313|EMBL:CCB52302.1};	Multicopper oxidases	GO:0048046,apoplast; GO:0005507,copper ion binding; GO:0052716,hydroquinone:oxygen oxidoreductase activity; GO:0016722,oxidoreductase activity, oxidizing metal ions; GO:0009809,lignin biosynthetic process; GO:0046274,lignin catabolic process; GO:0010023,proanthocyanidin biosynthetic process; GO:0046688,response to copper ion	Multicopper oxidase
VIT_218s0122g01170	4	chr18	802997	806128	+	VIT_218s0122g01170	--	K05894 12-oxophytodienoic acid reductase [EC:1.3.1.42] | (RefSeq) 12-oxophytodienoate reductase 2 (A)	PREDICTED: 12-oxophytodienoate reductase 2 [Vitis vinifera]	RecName: Full=12-oxophytodienoate reductase 2; EC=1.3.1.42; AltName: Full=12-oxophytodienoate-10,11-reductase 2; Short=AtOPR2; Short=OPDA-reductase 2;	SubName: Full=Uncharacterized protein {ECO:0000313|EMBL:CCB62655.1};	NADH:flavin oxidoreductase/12-oxophytodienoate reductase	GO:0005737,cytoplasm; GO:0005622,intracellular; GO:0016629,12-oxophytodienoate reductase activity; GO:0010181,FMN binding; GO:0055114,oxidation-reduction process; GO:0031408,oxylipin biosynthetic process; GO:0009611,response to wounding	NADH:flavin oxidoreductase / NADH oxidase family
VIT_218s0122g01465	4	chr18	1035544	1035813	+	VIT_218s0122g01465	--	--	unnamed protein product, partial [Vitis vinifera]	RecName: Full=Pentatricopeptide repeat-containing protein At1g76280;	SubName: Full=Uncharacterized protein {ECO:0000313|EMBL:CCB45382.1};	FOG: PPR repeat	GO:0043231,intracellular membrane-bounded organelle; GO:0004519,endonuclease activity; GO:0003723,RNA binding; GO:0009451,RNA modification	--
VIT_219s0014g00150	4	chr19	146894	151554	+	VIT_219s0014g00150	--	K07893 Ras-related protein Rab-6A | (RefSeq) probable purine permease 11 (A)	PREDICTED: probable purine permease 11 isoform X1 [Vitis vinifera]	RecName: Full=Probable purine permease 11; Short=AtPUP11;	SubName: Full=Uncharacterized protein {ECO:0000313|EMBL:CCB46184.1};	--	GO:0016021,integral component of membrane; GO:0016020,membrane; GO:0005345,purine nucleobase transmembrane transporter activity; GO:0006863,purine nucleobase transport	Nucleotide-sugar transporter
VIT_219s0014g00440	4	chr19	454357	455160	-	VIT_219s0014g00440	--	K16573 gamma-tubulin complex component 6 | (RefSeq) uncharacterized LOC103722329 (A)	PREDICTED: protein trichome birefringence-like 38 [Vitis vinifera]	RecName: Full=Protein trichome birefringence-like 41;	SubName: Full=Uncharacterized protein {ECO:0000313|EMBL:CCB46198.1};	--	GO:0005794,Golgi apparatus; GO:0016021,integral component of membrane; GO:0016413,O-acetyltransferase activity; GO:0071554,cell wall organization or biogenesis	GDSL/SGNH-like Acyl-Esterase family found in Pmr5 and Cas1p
VIT_219s0014g02200	4	chr19	2324725	2327534	+	VIT_219s0014g02200	--	K00521 ferric-chelate reductase [EC:1.16.1.7] | (RefSeq) ferric reduction oxidase 7, chloroplastic-like (A)	PREDICTED: protein CUP-SHAPED COTYLEDON 2 [Vitis vinifera]	RecName: Full=Protein CUP-SHAPED COTYLEDON 2; AltName: Full=NAC domain-containing protein 98; Short=ANAC098; AltName: Full=NAC domain-containing protein CUC2;	SubName: Full=Uncharacterized protein {ECO:0000313|EMBL:CCB46315.1};	--	GO:0005634,nucleus; GO:0003677,DNA binding; GO:0003700,DNA-binding transcription factor activity; GO:0090691,formation of plant organ boundary; GO:0048366,leaf development; GO:0010072,primary shoot apical meristem specification; GO:0090709,regulation of timing of plant organ formation; GO:0010223,secondary shoot formation; GO:0006351,transcription, DNA-templated	No apical meristem (NAM) protein
VIT_219s0014g02740	4	chr19	2788970	2790543	-	VIT_219s0014g02740	--	--	putative metallothionein-like protein [Vitis vinifera]	RecName: Full=Metallothionein-like protein type 3; Short=MT-3; AltName: Full=MWMT3;	SubName: Full=Putative metallothionein-like protein {ECO:0000313|EMBL:CAB85630.1};	--	GO:0046872,metal ion binding	--
VIT_219s0014g02765	4	chr19	2833823	2835923	+	VIT_219s0014g02765	--	K10581 ubiquitin-conjugating enzyme E2 O [EC:2.3.2.24] | (RefSeq) uncharacterized LOC105047412 (A)	hypothetical protein VITISV_027858 [Vitis vinifera]	--	SubName: Full=Uncharacterized protein {ECO:0000313|EMBL:CAN77048.1};	--	GO:0009507,chloroplast; GO:0005768,endosome; GO:0016021,integral component of membrane; GO:0005802,trans-Golgi network	Protein of unknown function (DUF2921)
VIT_219s0014g02830	4	chr19	2924395	2929657	-	VIT_219s0014g02830	--	K13447 respiratory burst oxidase [EC:1.6.3.- 1.11.1.-] | (RefSeq) respiratory burst oxidase homolog protein C (A)	PREDICTED: respiratory burst oxidase homolog protein C [Vitis vinifera]	RecName: Full=Respiratory burst oxidase homolog protein C; EC=1.11.1.-; EC=1.6.3.-; AltName: Full=NADPH oxidase RBOHC; AltName: Full=StRBOHC;	SubName: Full=Uncharacterized protein {ECO:0000313|EMBL:CBI20311.3};	Ferric reductase, NADH/NADPH oxidase and related proteins	GO:0016021,integral component of membrane; GO:0005509,calcium ion binding; GO:0050664,oxidoreductase activity, acting on NAD(P)H, oxygen as acceptor; GO:0004601,peroxidase activity	EF hand
VIT_219s0014g04750	4	chr19	5057354	5060801	-	VIT_219s0014g04750	--	K01188 beta-glucosidase [EC:3.2.1.21] | (RefSeq) putative beta-glucosidase 41 (A)	PREDICTED: putative beta-glucosidase 41 [Vitis vinifera]	RecName: Full=Putative beta-glucosidase 41; Short=AtBGLU41; EC=3.2.1.21; Flags: Precursor;	SubName: Full=Uncharacterized protein {ECO:0000313|EMBL:CCB46454.1};	Beta-glucosidase, lactase phlorizinhydrolase, and related proteins	GO:0009505,plant-type cell wall; GO:0008422,beta-glucosidase activity; GO:0102483,scopolin beta-glucosidase activity; GO:0005975,carbohydrate metabolic process; GO:1901657,glycosyl compound metabolic process	Cellulase (glycosyl hydrolase family 5)
VIT_219s0014g05170	4	chr19	5444319	5447306	+	VIT_219s0014g05170	--	K13459 disease resistance protein RPS2 | (RefSeq) disease resistance protein At4g27190 (A)	PREDICTED: disease resistance protein At4g27190 [Vitis vinifera]	RecName: Full=Disease resistance protein At4g27190;	SubName: Full=Uncharacterized protein {ECO:0000313|EMBL:CCB46476.1};	Apoptotic ATPase	GO:0005886,plasma membrane; GO:0043531,ADP binding; GO:0005524,ATP binding; GO:0006952,defense response; GO:0007165,signal transduction	ATPase domain predominantly from Archaea
VIT_219s0015g00110	4	chr19	8086392	8088423	-	VIT_219s0015g00110	--	K00512 steroid 17alpha-monooxygenase / 17alpha-hydroxyprogesterone deacetylase [EC:1.14.14.19 1.14.14.32] | (RefSeq) cytochrome P450 71D9-like (A)	PREDICTED: premnaspirodiene oxygenase-like [Vitis vinifera]	RecName: Full=Cytochrome P450 71D10; EC=1.14.-.-;	SubName: Full=Alpha-guaine 2-oxidase {ECO:0000313|EMBL:BAT70338.1};	Cytochrome P450 CYP2 subfamily	GO:0016020,membrane; GO:0020037,heme binding; GO:0005506,iron ion binding; GO:0016709,oxidoreductase activity, acting on paired donors, with incorporation or reduction of molecular oxygen, NAD(P)H as one donor, and incorporation of one atom of oxygen; GO:0044550,secondary metabolite biosynthetic process	Cytochrome P450
VIT_219s0085g00795	4	chr19	23243553	23245828	+	VIT_219s0085g00795	--	K14709 solute carrier family 39 (zinc transporter), member 1/2/3 | (RefSeq) zinc transporter 1-like (A)	PREDICTED: zinc transporter 1-like [Vitis vinifera]	RecName: Full=Zinc transporter 1; AltName: Full=ZRT/IRT-like protein 1; Flags: Precursor;	SubName: Full=Uncharacterized protein {ECO:0000313|EMBL:CAN72264.1};	Fe2+/Zn2+ regulated transporter	GO:0016021,integral component of membrane; GO:0005886,plasma membrane; GO:0005385,zinc ion transmembrane transporter activity	ZIP Zinc transporter
VIT_219s0085g00890	4	chr19	23388051	23390517	+	VIT_219s0085g00890	--	K12741 heterogeneous nuclear ribonucleoprotein A1/A3 | (RefSeq) RNA-binding protein Musashi homolog 2 (A)	PREDICTED: myb family transcription factor APL isoform X1 [Vitis vinifera]	RecName: Full=Myb family transcription factor APL {ECO:0000303|PubMed:14614507}; Short=AtAPL {ECO:0000303|PubMed:14614507}; AltName: Full=Protein ALTERED PHLOEM DEVELOPMENT {ECO:0000303|PubMed:14614507}; AltName: Full=Protein FE {ECO:0000303|PubMed:26239308}; AltName: Full=Protein PHOSPHATE STARVATION RESPONSE 2 {ECO:0000303|PubMed:15592750}; Short=AtPHR2 {ECO:0000303|PubMed:15592750}; AltName: F…	SubName: Full=Uncharacterized protein {ECO:0000313|EMBL:CAN76008.1};	--	GO:0005634,nucleus; GO:0003677,DNA binding; GO:0003700,DNA-binding transcription factor activity; GO:0009908,flower development; GO:0010088,phloem development; GO:0045893,positive regulation of transcription, DNA-templated; GO:0006355,regulation of transcription, DNA-templated; GO:0006351,transcription, DNA-templated; GO:0010089,xylem development	Myb-like DNA-binding domain
VIT_219s0093g00320	4	chr19	16914937	16916194	-	VIT_219s0093g00320	--	K00799 glutathione S-transferase [EC:2.5.1.18] | (RefSeq) GST1; glutathione S-transferase (A)	hypothetical protein VITISV_031129 [Vitis vinifera]	RecName: Full=Probable glutathione S-transferase parA; EC=2.5.1.18; AltName: Full=Auxin-regulated protein parA; AltName: Full=STR246C protein;	SubName: Full=Uncharacterized protein {ECO:0000313|EMBL:CCB57187.1};	Glutathione S-transferase	GO:0004364,glutathione transferase activity; GO:0009734,auxin-activated signaling pathway	Glutathione S-transferase, C-terminal domain
VIT_219s0177g00280	4	chr19	6133013	6134771	+	VIT_219s0177g00280	--	K05337 ferredoxin | (RefSeq) predicted protein (A)	PREDICTED: uncharacterized protein LOC100854700 [Vitis vinifera]	RecName: Full=Chaperone protein dnaJ C76, chloroplastic {ECO:0000305}; Short=atDjC76 {ECO:0000303|PubMed:23894646}; AltName: Full=AtDjC17 {ECO:0000303|PubMed:25339971}; AltName: Full=AtJ17 {ECO:0000305}; Flags: Precursor;	SubName: Full=Uncharacterized protein {ECO:0000313|EMBL:CBI23951.3};	Molecular chaperone (DnaJ superfamily)	GO:0009507,chloroplast	4Fe-4S binding domain
VIT_200s0173g00260	2	chrUn	6780844	6788028	-	VIT_200s0173g00260	--	K04733 interleukin-1 receptor-associated kinase 4 [EC:2.7.11.1] | (RefSeq) probable LRR receptor-like serine/threonine-protein kinase At1g07650 isoform X1 (A)	PREDICTED: probable LRR receptor-like serine/threonine-protein kinase At1g07650 isoform X1 [Vitis vinifera]	RecName: Full=Probable LRR receptor-like serine/threonine-protein kinase At1g53420; EC=2.7.11.1; Flags: Precursor;	SubName: Full=Uncharacterized protein {ECO:0000313|EMBL:CCB50103.1};	--	GO:0016021,integral component of membrane; GO:0005886,plasma membrane; GO:0009506,plasmodesma; GO:0005524,ATP binding; GO:0004674,protein serine/threonine kinase activity	--
VIT_200s0203g00220	2	chrUn	12074634	12076964	+	VIT_200s0203g00220	--	K04733 interleukin-1 receptor-associated kinase 4 [EC:2.7.11.1] | (RefSeq) G-type lectin S-receptor-like serine/threonine-protein kinase At1g11330 isoform X1 (A)	unnamed protein product, partial [Vitis vinifera]	RecName: Full=G-type lectin S-receptor-like serine/threonine-protein kinase At1g11330; EC=2.7.11.1; Flags: Precursor;	SubName: Full=Uncharacterized protein {ECO:0000313|EMBL:CBI40876.3}; Flags: Fragment;	--	GO:0016021,integral component of membrane; GO:0005886,plasma membrane; GO:0005524,ATP binding; GO:0005516,calmodulin binding; GO:0030246,carbohydrate binding; GO:0004674,protein serine/threonine kinase activity; GO:0006468,protein phosphorylation; GO:0048544,recognition of pollen	S-locus glycoprotein domain
VIT_200s0271g00060	2	chrUn	20118944	20121282	+	VIT_200s0271g00060	--	K14175 (3S,6E)-nerolidol synthase [EC:4.2.3.48] | (RefSeq) LinNer; (3S,6E)-nerolidol synthase 1 (A)	PREDICTED: (3S,6E)-nerolidol synthase 1 [Vitis vinifera]	RecName: Full=(3S,6E)-nerolidol synthase 1, chloroplastic; Short=FvNES1; EC=4.2.3.48; Flags: Precursor;	SubName: Full=Uncharacterized protein {ECO:0000313|EMBL:CCB62879.1};	--	GO:0009507,chloroplast; GO:0000287,magnesium ion binding; GO:0010333,terpene synthase activity; GO:0016114,terpenoid biosynthetic process	Terpene synthase, N-terminal domain
VIT_200s0271g00110	2	chrUn	20153047	20155744	-	VIT_200s0271g00110	--	K03809 NAD(P)H dehydrogenase (quinone) [EC:1.6.5.2] | (RefSeq) probable NAD(P)H dehydrogenase (quinone) FQR1-like 1 (A)	PREDICTED: probable NAD(P)H dehydrogenase (quinone) FQR1-like 1 [Vitis vinifera]	RecName: Full=Probable NAD(P)H dehydrogenase (quinone) FQR1-like 1 {ECO:0000305}; EC=1.6.5.2 {ECO:0000250|UniProtKB:Q9LSQ5};	SubName: Full=Uncharacterized protein {ECO:0000313|EMBL:CBI41011.3};	1,4-benzoquinone reductase-like; Trp repressor binding protein-like/protoplast-secreted protein	GO:0005737,cytoplasm; GO:0005886,plasma membrane; GO:0009506,plasmodesma; GO:0010181,FMN binding; GO:0003955,NAD(P)H dehydrogenase (quinone) activity	Flavodoxin domain
VIT_200s0323g00010	2	chrUn	23283986	23286392	-	VIT_200s0323g00010	--	--	unnamed protein product, partial [Vitis vinifera]	--	SubName: Full=Uncharacterized protein {ECO:0000313|EMBL:CBI28503.3}; Flags: Fragment;	--	GO:0016021,integral component of membrane	--
VIT_200s0337g00040	2	chrUn	24052573	24053597	-	VIT_200s0337g00040	--	--	PREDICTED: uncharacterized protein LOC100250319 [Vitis vinifera]	--	SubName: Full=Uncharacterized protein {ECO:0000313|EMBL:CBI40915.3};	--	--	PDDEXK-like family of unknown function
VIT_200s0515g00020	2	chrUn	31016731	31020673	-	VIT_200s0515g00020	--	K13457 disease resistance protein RPM1 | (RefSeq) probable disease resistance RPP8-like protein 4 (A)	PREDICTED: probable disease resistance RPP8-like protein 4 [Vitis vinifera]	RecName: Full=Probable disease resistance RPP8-like protein 4;	SubName: Full=Uncharacterized protein {ECO:0000313|EMBL:CCB57418.1};	Apoptotic ATPase	GO:0005886,plasma membrane; GO:0043531,ADP binding; GO:0005524,ATP binding; GO:0006952,defense response; GO:0007165,signal transduction	AAA domain
VIT_200s1356g00010	2	chrUn	38718230	38720448	-	VIT_200s1356g00010	--	--	PREDICTED: uncharacterized protein LOC100244205 [Vitis vinifera]	--	SubName: Full=Uncharacterized protein {ECO:0000313|EMBL:CBI41096.3};	--	GO:0003676,nucleic acid binding	--
VIT_200s1764g00020	2	chrUn	40339006	40340553	-	VIT_200s1764g00020	--	K04733 interleukin-1 receptor-associated kinase 4 [EC:2.7.11.1] | (RefSeq) leucine-rich repeat receptor-like protein kinase PXC2 (A)	unnamed protein product, partial [Vitis vinifera]	RecName: Full=Probable LRR receptor-like serine/threonine-protein kinase At1g12460; EC=2.7.11.1; Flags: Precursor;	SubName: Full=Uncharacterized protein {ECO:0000313|EMBL:CBI23559.3}; Flags: Fragment;	--	GO:0016021,integral component of membrane; GO:0005886,plasma membrane; GO:0005524,ATP binding; GO:0004674,protein serine/threonine kinase activity	Leucine Rich Repeat
VIT_200s2847g00010	2	chrUn	43051616	43052935	-	VIT_200s2847g00010	--	K04733 interleukin-1 receptor-associated kinase 4 [EC:2.7.11.1] | (RefSeq) G-type lectin S-receptor-like serine/threonine-protein kinase At1g11300 (A)	PREDICTED: G-type lectin S-receptor-like serine/threonine-protein kinase SD1-13 [Vitis vinifera]	RecName: Full=G-type lectin S-receptor-like serine/threonine-protein kinase At1g11330; EC=2.7.11.1; Flags: Precursor;	SubName: Full=Uncharacterized protein {ECO:0000313|EMBL:CCB54978.1};	--	GO:0016021,integral component of membrane; GO:0005886,plasma membrane; GO:0005524,ATP binding; GO:0005516,calmodulin binding; GO:0030246,carbohydrate binding; GO:0004674,protein serine/threonine kinase activity; GO:0006468,protein phosphorylation; GO:0048544,recognition of pollen	Protein kinase domain
VIT_201s0010g01390	2	chr1	17376782	17379501	-	VIT_201s0010g01390	--	K03063 26S proteasome regulatory subunit T3 | (RefSeq) 26S protease regulatory subunit 6B homolog (A)	PREDICTED: BTB/POZ domain-containing protein At3g19850 [Vitis vinifera]	RecName: Full=BTB/POZ domain-containing protein At3g19850;	SubName: Full=Uncharacterized protein {ECO:0000313|EMBL:CCB51189.1};	--	GO:0016567,protein ubiquitination	NPH3 family
VIT_201s0010g02940	2	chr1	20000284	20000813	+	VIT_201s0010g02940	--	K13448 calcium-binding protein CML | (RefSeq) probable calcium-binding protein CML31 (A)	PREDICTED: probable calcium-binding protein CML31 [Vitis vinifera]	RecName: Full=Probable calcium-binding protein CML31; AltName: Full=Calmodulin-like protein 31;	SubName: Full=Uncharacterized protein {ECO:0000313|EMBL:CCB51262.1};	Calmodulin and related proteins (EF-Hand superfamily)	GO:0005509,calcium ion binding	Cytoskeletal-regulatory complex EF hand
VIT_201s0010g03490	2	chr1	20828338	20830656	+	VIT_201s0010g03490	--	K13272 flavonoid O-methyltransferase [EC:2.1.1.267] | (RefSeq) flavonoid 3',5'-methyltransferase-like (A)	unnamed protein product, partial [Vitis vinifera]	RecName: Full=Flavonoid 3',5'-methyltransferase; EC=2.1.1.267 {ECO:0000269|PubMed:19525322, ECO:0000269|PubMed:20580386}; AltName: Full=Anthocyanin-O-methyltransferase; Short=VvAOMT;	SubName: Full=Uncharacterized protein {ECO:0000313|EMBL:CCB51293.1};	O-methyltransferase	GO:0005737,cytoplasm; GO:0046872,metal ion binding; GO:0008171,O-methyltransferase activity; GO:0009718,anthocyanin-containing compound biosynthetic process; GO:0033485,cyanidin 3-O-glucoside biosynthetic process; GO:0033486,delphinidin 3-O-glucoside biosynthetic process; GO:0043473,pigmentation	Methyltransferase domain
VIT_201s0011g00100	2	chr1	150391	175330	-	VIT_201s0011g00100	--	K09264 MADS-box transcription factor, plant | (RefSeq) AP1; apetala1 (A)	AP1-like protein [Vitis vinifera]	RecName: Full=Floral homeotic protein APETALA 1; AltName: Full=Agamous-like MADS-box protein AP1;	SubName: Full=AP1-like protein {ECO:0000313|EMBL:AAT07447.1};	MADS box transcription factor	GO:0005634,nucleus; GO:0003700,DNA-binding transcription factor activity; GO:0046982,protein heterodimerization activity; GO:0000977,RNA polymerase II regulatory region sequence-specific DNA binding; GO:0030154,cell differentiation; GO:0010582,floral meristem determinacy; GO:0009933,meristem structural organization; GO:0045944,positive regulation of transcription by RNA polymerase II; GO:0006351,…	SRF-type transcription factor (DNA-binding and dimerisation domain)
VIT_201s0011g03710	2	chr1	3358682	3365312	-	VIT_201s0011g03710	--	--	PREDICTED: acyl-acyl carrier protein thioesterase ATL3, chloroplastic isoform X3 [Vitis vinifera]	RecName: Full=Acyl-acyl carrier protein thioesterase ATL3, chloroplastic {ECO:0000305}; EC=3.1.2.- {ECO:0000305}; AltName: Full=Acyl-ACP thioesterase ATL3 {ECO:0000305}; AltName: Full=Acyl-lipid thioesterase 3 {ECO:0000303|PubMed:24214063}; Flags: Precursor;	SubName: Full=Uncharacterized protein {ECO:0000313|EMBL:CBI27003.3};	--	GO:0009507,chloroplast; GO:0047381,dodecanoyl-[acyl-carrier-protein] hydrolase activity; GO:0016295,myristoyl-[acyl-carrier-protein] hydrolase activity; GO:0016296,palmitoyl-[acyl-carrier-protein] hydrolase activity; GO:0006629,lipid metabolic process	Acyl-ACP thioesterase
VIT_201s0011g03720	2	chr1	3368571	3370294	-	VIT_201s0011g03720	--	K04733 interleukin-1 receptor-associated kinase 4 [EC:2.7.11.1] | (RefSeq) F15H18.11 (A)	PREDICTED: transcription factor bHLH75 [Vitis vinifera]	RecName: Full=Transcription factor bHLH75; AltName: Full=Basic helix-loop-helix protein 75; Short=AtbHLH75; Short=bHLH 75; AltName: Full=Transcription factor EN 78; AltName: Full=bHLH transcription factor bHLH075;	SubName: Full=Uncharacterized protein {ECO:0000313|EMBL:CCB50902.1};	--	GO:0005634,nucleus; GO:0003677,DNA binding; GO:0003700,DNA-binding transcription factor activity; GO:0046983,protein dimerization activity; GO:2000488,positive regulation of brassinosteroid biosynthetic process; GO:0006355,regulation of transcription, DNA-templated; GO:0006351,transcription, DNA-templated	Helix-loop-helix DNA-binding domain
VIT_201s0011g03850	2	chr1	3519342	3522071	+	VIT_201s0011g03850	--	K09775 uncharacterized protein | (RefSeq) uncharacterized protein LOC111283728 isoform X1 (A)	PREDICTED: uncharacterized protein LOC100245576 [Vitis vinifera]	--	SubName: Full=Uncharacterized protein {ECO:0000313|EMBL:CCB50893.1};	--	GO:0016021,integral component of membrane; GO:0008375,acetylglucosaminyltransferase activity	Core-2/I-Branching enzyme
VIT_201s0011g06140	2	chr1	5940567	5942189	-	VIT_201s0011g06140	--	K08332 vacuolar protein 8 | (RefSeq) hypothetical protein (A)	PREDICTED: U-box domain-containing protein 21 [Vitis vinifera]	RecName: Full=U-box domain-containing protein 21; EC=2.3.2.27; AltName: Full=Plant U-box protein 21; AltName: Full=RING-type E3 ubiquitin transferase PUB21 {ECO:0000305};	RecName: Full=RING-type E3 ubiquitin transferase {ECO:0000256|SAAS:SAAS00702733}; EC=2.3.2.27 {ECO:0000256|SAAS:SAAS00702733};	--	GO:0004842,ubiquitin-protein transferase activity; GO:0010200,response to chitin	RING-type zinc-finger
VIT_201s0011g06600	2	chr1	6433093	6436144	-	VIT_201s0011g06600	--	K01580 glutamate decarboxylase [EC:4.1.1.15] | (RefSeq) glutamate decarboxylase 1 (A)	PREDICTED: glutamate decarboxylase 1 [Vitis vinifera]	RecName: Full=Glutamate decarboxylase 1; Short=GAD 1; EC=4.1.1.15;	RecName: Full=Glutamate decarboxylase {ECO:0000256|RuleBase:RU361171}; EC=4.1.1.15 {ECO:0000256|RuleBase:RU361171};	Glutamate decarboxylase/sphingosine phosphate lyase	GO:0005829,cytosol; GO:0005516,calmodulin binding; GO:0004351,glutamate decarboxylase activity; GO:0030170,pyridoxal phosphate binding; GO:0006536,glutamate metabolic process; GO:0046686,response to cadmium ion	Aminotransferase class-V
VIT_201s0026g00980	2	chr1	9901109	9904182	-	VIT_201s0026g00980	--	K20893 probable galacturonosyltransferase-like 1 [EC:2.4.1.-] | (RefSeq) hypothetical protein (A)	PREDICTED: probable galacturonosyltransferase-like 9 [Vitis vinifera]	RecName: Full=Probable galacturonosyltransferase-like 9; EC=2.4.1.-; AltName: Full=Like glycosyl transferase 8;	RecName: Full=Hexosyltransferase {ECO:0000256|RuleBase:RU362027}; EC=2.4.1.- {ECO:0000256|RuleBase:RU362027};	--	GO:0005794,Golgi apparatus; GO:0000139,Golgi membrane; GO:0016021,integral component of membrane; GO:0047262,polygalacturonate 4-alpha-galacturonosyltransferase activity; GO:0016757,transferase activity, transferring glycosyl groups; GO:0071555,cell wall organization; GO:0045489,pectin biosynthetic process; GO:0000271,polysaccharide biosynthetic process	Glucosyltransferase 24
VIT_201s0137g00050	2	chr1	6601976	6606035	+	VIT_201s0137g00050	--	K08026 one cut domain, family member 1, hepatocyte nuclear factor 6 | (RefSeq) probable transcription factor KAN2 (A)	PREDICTED: myb family transcription factor APL [Vitis vinifera]	RecName: Full=Putative Myb family transcription factor At1g14600;	SubName: Full=Uncharacterized protein {ECO:0000313|EMBL:CBI16847.3};	--	GO:0005634,nucleus; GO:0003677,DNA binding; GO:0003700,DNA-binding transcription factor activity; GO:0006355,regulation of transcription, DNA-templated; GO:0006351,transcription, DNA-templated	Myb-like DNA-binding domain
VIT_201s0150g00510	2	chr1	22853765	22859216	-	VIT_201s0150g00510	--	K01102 pyruvate dehydrogenase phosphatase [EC:3.1.3.43] | (RefSeq) probable protein phosphatase 2C 40 isoform X1 (A)	PREDICTED: probable protein phosphatase 2C 40 [Vitis vinifera]	RecName: Full=Probable protein phosphatase 2C 39; Short=OsPP2C39; EC=3.1.3.16;	SubName: Full=Uncharacterized protein {ECO:0000313|EMBL:CCB52288.1};	Protein phosphatase 2C/pyruvate dehydrogenase (lipoamide) phosphatase	GO:0046872,metal ion binding; GO:0004722,protein serine/threonine phosphatase activity	Protein phosphatase 2C
VIT_202s0025g00800	2	chr2	806990	808096	-	VIT_202s0025g00800	--	--	unnamed protein product, partial [Vitis vinifera]	RecName: Full=Cation/H(+) antiporter 18; AltName: Full=Protein CATION/H+ EXCHANGER 18; Short=AtCHX18;	SubName: Full=Uncharacterized protein {ECO:0000313|EMBL:CBI34424.3};	Predicted K+/H+-antiporter	GO:0016021,integral component of membrane; GO:0005770,late endosome; GO:0015299,solute:proton antiporter activity; GO:0015672,monovalent inorganic cation transport; GO:0006813,potassium ion transport; GO:0006885,regulation of pH	Lysine exporter LysO
VIT_202s0025g03590	2	chr2	3137900	3140766	-	VIT_202s0025g03590	--	K00432 glutathione peroxidase [EC:1.11.1.9] | (RefSeq) probable glutathione peroxidase 8 (A)	PREDICTED: probable glutathione peroxidase 8 isoform X1 [Vitis vinifera]	RecName: Full=Probable glutathione peroxidase 8; EC=1.11.1.9;	RecName: Full=Glutathione peroxidase {ECO:0000256|RuleBase:RU000499};	Glutathione peroxidase	GO:0005829,cytosol; GO:0005634,nucleus; GO:0004602,glutathione peroxidase activity; GO:0004601,peroxidase activity; GO:0006979,response to oxidative stress	Redoxin
VIT_202s0025g04460	2	chr2	3928473	3929345	+	VIT_202s0025g04460	--	K09286 EREBP-like factor | (RefSeq) dehydration-responsive element-binding protein 1A-like (A)	PREDICTED: dehydration-responsive element-binding protein 1E [Vitis vinifera]	RecName: Full=Dehydration-responsive element-binding protein 1E; Short=Protein DREB1E;	SubName: Full=Uncharacterized protein {ECO:0000313|EMBL:CCB58403.1};	--	GO:0005634,nucleus; GO:0003677,DNA binding; GO:0003700,DNA-binding transcription factor activity; GO:0010371,regulation of gibberellin biosynthetic process; GO:0048510,regulation of timing of transition from vegetative to reproductive phase; GO:0006351,transcription, DNA-templated	AP2 domain
VIT_203s0017g01300	2	chr3	17193257	17218628	-	VIT_203s0017g01300	--	K05681 ATP-binding cassette, subfamily G (WHITE), member 2 | (RefSeq) hypothetical protein (A)	PREDICTED: ABC transporter G family member 11 [Vitis vinifera]	RecName: Full=ABC transporter G family member 11; Short=ABC transporter ABCG.11; Short=AtABCG11; AltName: Full=Protein CUTICULAR DEFECT AND ORGAN FUSION 1; AltName: Full=Protein DESPERADO; AltName: Full=Protein PERMEABLE LEAVES 1; AltName: Full=White-brown complex homolog protein 11; Short=AtWBC11;	SubName: Full=Uncharacterized protein {ECO:0000313|EMBL:CCB58012.1};	Transporter, ABC superfamily (Breast cancer resistance protein)	GO:0009897,external side of plasma membrane; GO:0016021,integral component of membrane; GO:0005886,plasma membrane; GO:0005524,ATP binding; GO:0042626,ATPase activity, coupled to transmembrane movement of substances; GO:0015245,fatty acid transmembrane transporter activity; GO:0042803,protein homodimerization activity; GO:0010588,cotyledon vascular tissue pattern formation; GO:0080051,cutin trans…	AAA domain
VIT_203s0038g00150	2	chr3	110718	117293	+	VIT_203s0038g00150	--	K12309 beta-galactosidase [EC:3.2.1.23] | (RefSeq) BGAL2; beta-galactosidase 2 (A)	PREDICTED: beta-galactosidase 3 isoform X1 [Vitis vinifera]	RecName: Full=Beta-galactosidase 3; Short=Lactase 3; EC=3.2.1.23; Flags: Precursor;	RecName: Full=Beta-galactosidase {ECO:0000256|RuleBase:RU000675}; EC=3.2.1.23 {ECO:0000256|RuleBase:RU000675};	Beta-galactosidase	GO:0048046,apoplast; GO:0009505,plant-type cell wall; GO:0005773,vacuole; GO:0004565,beta-galactosidase activity; GO:0030246,carbohydrate binding; GO:0005975,carbohydrate metabolic process	Beta-galactosidase jelly roll domain
VIT_203s0063g00180	2	chr3	3794347	3795836	-	VIT_203s0063g00180	--	K08332 vacuolar protein 8 | (RefSeq) hypothetical protein (A)	PREDICTED: U-box domain-containing protein 26 [Vitis vinifera]	RecName: Full=U-box domain-containing protein 25; EC=2.3.2.27; AltName: Full=Plant U-box protein 25; AltName: Full=RING-type E3 ubiquitin transferase PUB25 {ECO:0000305};	RecName: Full=RING-type E3 ubiquitin transferase {ECO:0000256|SAAS:SAAS00702733}; EC=2.3.2.27 {ECO:0000256|SAAS:SAAS00702733};	--	GO:0004842,ubiquitin-protein transferase activity; GO:0010200,response to chitin	Zinc-finger of the MIZ type in Nse subunit
VIT_203s0063g00460	2	chr3	4022554	4023532	+	VIT_203s0063g00460	--	K09286 EREBP-like factor | (RefSeq) ethylene-responsive transcription factor ERF105-like (A)	PREDICTED: ethylene-responsive transcription factor ERF109 [Vitis vinifera]	RecName: Full=Ethylene-responsive transcription factor ERF109;	SubName: Full=Uncharacterized protein {ECO:0000313|EMBL:CCB56870.1};	--	GO:0005634,nucleus; GO:0003677,DNA binding; GO:0003700,DNA-binding transcription factor activity; GO:0051301,cell division; GO:0050832,defense response to fungus; GO:0009873,ethylene-activated signaling pathway; GO:0010087,phloem or xylem histogenesis; GO:0010200,response to chitin; GO:0006351,transcription, DNA-templated	AP2 domain
VIT_203s0063g01960	2	chr3	5258932	5260806	-	VIT_203s0063g01960	--	K21894 cytoglobin | (RefSeq) hemoglobin-2 (A)	PREDICTED: hemoglobin-2 [Vitis vinifera]	RecName: Full=Hemoglobin-2; AltName: Full=Hemoglobin II;	SubName: Full=Uncharacterized protein {ECO:0000313|EMBL:CCB56950.1};	Globins and related hemoproteins	GO:0020037,heme binding; GO:0046872,metal ion binding; GO:0019825,oxygen binding; GO:0005344,oxygen carrier activity; GO:0009399,nitrogen fixation	Globin
VIT_203s0088g01090	2	chr3	9340156	9341562	+	VIT_203s0088g01090	--	K19041 E3 ubiquitin-protein ligase RNF38/44 [EC:2.3.2.27] | (RefSeq) RING finger protein 44 (A)	hypothetical protein VITISV_018197 [Vitis vinifera]	RecName: Full=Probable E3 ubiquitin-protein ligase ZFP1 {ECO:0000305}; Short=OsZFP1 {ECO:0000303|PubMed:28220688}; EC=2.3.2.27 {ECO:0000305};	SubName: Full=Uncharacterized protein {ECO:0000313|EMBL:CAN62955.1};	FOG: Predicted E3 ubiquitin ligase	GO:0046872,metal ion binding; GO:0016740,transferase activity; GO:0016567,protein ubiquitination	Prokaryotic RING finger family 4
VIT_203s0132g00350	2	chr3	11875119	11876983	-	VIT_203s0132g00350	--	K04733 interleukin-1 receptor-associated kinase 4 [EC:2.7.11.1] | (RefSeq) wall-associated receptor kinase-like 8 (A)	unnamed protein product, partial [Vitis vinifera]	RecName: Full=Wall-associated receptor kinase 2; EC=2.7.11.-; Flags: Precursor;	SubName: Full=Uncharacterized protein {ECO:0000313|EMBL:CCB52366.1};	--	GO:0005623,cell; GO:0016021,integral component of membrane; GO:0005524,ATP binding; GO:0005509,calcium ion binding; GO:0030247,polysaccharide binding; GO:0004674,protein serine/threonine kinase activity; GO:0007166,cell surface receptor signaling pathway; GO:0009992,cellular water homeostasis; GO:0009311,oligosaccharide metabolic process; GO:0009751,response to salicylic acid; GO:0009826,unidimen…	EGF domain
VIT_204s0008g00420	2	chr4	366394	369907	+	VIT_204s0008g00420	--	K00924 kinase [EC:2.7.1.-] | (RefSeq) receptor-like protein kinase HSL1 (A)	PREDICTED: receptor-like protein kinase 5 isoform X1 [Vitis vinifera]	RecName: Full=Receptor-like protein kinase HSL1; EC=2.7.11.1; AltName: Full=Protein HAESA-LIKE1; Flags: Precursor;	SubName: Full=Uncharacterized protein {ECO:0000313|EMBL:CCB46531.1};	--	GO:0016021,integral component of membrane; GO:0005886,plasma membrane; GO:0005524,ATP binding; GO:0004674,protein serine/threonine kinase activity	Leucine Rich Repeat
VIT_204s0008g01110	2	chr4	921542	923980	-	VIT_204s0008g01110	--	K09419 heat shock transcription factor, other eukaryote | (RefSeq) HsfA2; heat shock factor protein HSF30 (A)	PREDICTED: heat shock factor protein HSF30 isoform X1 [Vitis vinifera]	RecName: Full=Heat shock factor protein HSF30; AltName: Full=Heat shock transcription factor 30; Short=HSTF 30; AltName: Full=Heat stress transcription factor;	SubName: Full=Heat shock transcription factor A2 {ECO:0000313|EMBL:AFI98399.1};	Heat shock transcription factor	GO:0005634,nucleus; GO:0003700,DNA-binding transcription factor activity; GO:0043565,sequence-specific DNA binding; GO:0006351,transcription, DNA-templated	HSF-type DNA-binding
VIT_204s0008g01500	2	chr4	1221915	1222579	-	VIT_204s0008g01500	--	K13993 HSP20 family protein | (RefSeq) 17.3 kDa class II heat shock protein (A)	PREDICTED: 17.3 kDa class II heat shock protein [Vitis vinifera]	RecName: Full=17.9 kDa class II heat shock protein;	SubName: Full=Uncharacterized protein {ECO:0000313|EMBL:CCB46584.1};	Molecular chaperone (small heat-shock protein Hsp26/Hsp42)	GO:0005737,cytoplasm	HSP20-like domain found in ArsA
VIT_204s0008g01510	2	chr4	1223278	1224822	-	VIT_204s0008g01510	--	K13993 HSP20 family protein | (RefSeq) 17.3 kDa class II heat shock protein (A)	PREDICTED: 17.3 kDa class II heat shock protein [Vitis vinifera]	RecName: Full=17.2 kDa class II heat shock protein;	SubName: Full=Uncharacterized protein {ECO:0000313|EMBL:CCB46585.1};	Molecular chaperone (small heat-shock protein Hsp26/Hsp42)	GO:0005737,cytoplasm	BON domain
VIT_204s0008g01550	2	chr4	1237576	1240002	-	VIT_204s0008g01550	--	K13993 HSP20 family protein | (RefSeq) 17.3 kDa class II heat shock protein (A)	PREDICTED: 17.3 kDa class II heat shock protein [Vitis vinifera]	RecName: Full=17.9 kDa class II heat shock protein;	SubName: Full=Uncharacterized protein {ECO:0000313|EMBL:CAN67663.1}; Flags: Fragment;	Molecular chaperone (small heat-shock protein Hsp26/Hsp42)	GO:0005737,cytoplasm	BON domain
VIT_204s0008g01570	2	chr4	1244737	1246530	-	VIT_204s0008g01570	--	K13993 HSP20 family protein | (RefSeq) 17.3 kDa class II heat shock protein (A)	PREDICTED: 17.3 kDa class II heat shock protein [Vitis vinifera]	RecName: Full=17.3 kDa class II heat shock protein; AltName: Full=Hsp17.3; AltName: Full=Hsp20.2;	SubName: Full=Uncharacterized protein {ECO:0000313|EMBL:CCB46591.1};	Molecular chaperone (small heat-shock protein Hsp26/Hsp42)	GO:0005737,cytoplasm	BON domain
VIT_204s0008g05510	2	chr4	4970864	4974988	+	VIT_204s0008g05510	--	--	PREDICTED: uncharacterized protein LOC100264556 [Vitis vinifera]	--	SubName: Full=Uncharacterized protein {ECO:0000313|EMBL:CCB46808.1};	--	--	N-terminal C2 in EEIG1 and EHBP1 proteins
VIT_204s0008g05710	2	chr4	5206164	5210473	-	VIT_204s0008g05710	--	K18789 xylogalacturonan beta-1,3-xylosyltransferase [EC:2.4.2.41] | (RefSeq) probable glycosyltransferase At5g20260 (A)	PREDICTED: probable glycosyltransferase At5g25310 [Vitis vinifera]	RecName: Full=Probable glycosyltransferase At5g25310; EC=2.4.-.-;	SubName: Full=Uncharacterized protein {ECO:0000313|EMBL:CBI21064.3};	Acetylglucosaminyltransferase EXT1/exostosin 1	GO:0000139,Golgi membrane; GO:0016021,integral component of membrane; GO:0016757,transferase activity, transferring glycosyl groups; GO:0071555,cell wall organization; GO:0006486,protein glycosylation	Exostosin family
VIT_204s0008g05760	2	chr4	5265456	5268242	-	VIT_204s0008g05760	--	K13424 WRKY transcription factor 33 | (RefSeq) WRKY transcription factor WRKY24 (A)	uncharacterized protein LOC100264507 [Vitis vinifera]	RecName: Full=Probable WRKY transcription factor 40; AltName: Full=WRKY DNA-binding protein 40;	SubName: Full=Uncharacterized protein {ECO:0000313|EMBL:CCB46821.1};	--	GO:0005634,nucleus; GO:0003700,DNA-binding transcription factor activity; GO:0043565,sequence-specific DNA binding; GO:0044212,transcription regulatory region DNA binding; GO:0042742,defense response to bacterium; GO:0050832,defense response to fungus; GO:0045892,negative regulation of transcription, DNA-templated; GO:0031347,regulation of defense response; GO:0010200,response to chitin; GO:00022…	WRKY DNA -binding domain
VIT_204s0008g06150	2	chr4	5897130	5897648	-	VIT_204s0008g06150	--	--	PREDICTED: uncharacterized protein LOC100854026 [Vitis vinifera]	--	SubName: Full=Uncharacterized protein {ECO:0000313|EMBL:CCB46843.1};	--	--	--
VIT_204s0008g07250	2	chr4	7497080	7499029	-	VIT_204s0008g07250	--	K01381 saccharopepsin [EC:3.4.23.25] | (RefSeq) aspartyl protease family protein At5g10770-like (A)	PREDICTED: aspartyl protease family protein At5g10770-like isoform X2 [Vitis vinifera]	RecName: Full=Aspartyl protease family protein At5g10770; EC=3.4.23.- {ECO:0000305}; Flags: Precursor;	SubName: Full=Uncharacterized protein {ECO:0000313|EMBL:CBI21179.3};	Aspartyl protease	GO:0031225,anchored component of membrane; GO:0005886,plasma membrane; GO:0004190,aspartic-type endopeptidase activity; GO:0030163,protein catabolic process; GO:0006508,proteolysis	Eukaryotic aspartyl protease
VIT_204s0023g03070	2	chr4	19652846	19656248	+	VIT_204s0023g03070	--	K04733 interleukin-1 receptor-associated kinase 4 [EC:2.7.11.1] | (RefSeq) probable LRR receptor-like serine/threonine-protein kinase At4g36180 (A)	PREDICTED: probable LRR receptor-like serine/threonine-protein kinase At4g36180 [Vitis vinifera]	RecName: Full=Probable LRR receptor-like serine/threonine-protein kinase At4g36180; EC=2.7.11.1; Flags: Precursor;	SubName: Full=Uncharacterized protein {ECO:0000313|EMBL:CCB44381.1};	--	GO:0016021,integral component of membrane; GO:0005886,plasma membrane; GO:0005524,ATP binding; GO:0004674,protein serine/threonine kinase activity	Lipopolysaccharide kinase (Kdo/WaaP) family
VIT_204s0044g00660	2	chr4	21608341	21610681	-	VIT_204s0044g00660	--	K04733 interleukin-1 receptor-associated kinase 4 [EC:2.7.11.1] | (RefSeq) G-type lectin S-receptor-like serine/threonine-protein kinase LECRK1 (A)	PREDICTED: G-type lectin S-receptor-like serine/threonine-protein kinase LECRK4 [Vitis vinifera]	RecName: Full=G-type lectin S-receptor-like serine/threonine-protein kinase LECRK4 {ECO:0000305}; Short=OsLecRK4 {ECO:0000303|PubMed:25485617}; EC=2.7.11.1 {ECO:0000305}; AltName: Full=OsRLCK136 {ECO:0000303|PubMed:19825577}; Flags: Precursor;	SubName: Full=Uncharacterized protein {ECO:0000313|EMBL:CCB60447.1};	--	GO:0016021,integral component of membrane; GO:0005886,plasma membrane; GO:0005524,ATP binding; GO:0030246,carbohydrate binding; GO:0004674,protein serine/threonine kinase activity; GO:0006468,protein phosphorylation	Kinase-like
VIT_205s0020g00120	2	chr5	2014665	2018185	+	VIT_205s0020g00120	--	--	unnamed protein product, partial [Vitis vinifera]	--	SubName: Full=Uncharacterized protein {ECO:0000313|EMBL:CCB50253.1};	Predicted RNA-binding protein	--	NFACT protein RNA binding domain
VIT_205s0020g00250	2	chr5	2120305	2125287	+	VIT_205s0020g00250	--	--	unnamed protein product, partial [Vitis vinifera]	--	SubName: Full=Uncharacterized protein {ECO:0000313|EMBL:CCB50262.1};	Predicted RNA-binding protein	--	NFACT protein RNA binding domain
VIT_205s0020g04390	2	chr5	6153306	6156571	-	VIT_205s0020g04390	--	K01537 Ca2+-transporting ATPase [EC:3.6.3.8] | (RefSeq) putative calcium-transporting ATPase 13, plasma membrane-type (A)	PREDICTED: putative calcium-transporting ATPase 13, plasma membrane-type [Vitis vinifera]	RecName: Full=Putative calcium-transporting ATPase 13, plasma membrane-type; EC=3.6.3.8; AltName: Full=Ca(2+)-ATPase isoform 13;	RecName: Full=Calcium-transporting ATPase {ECO:0000256|RuleBase:RU361146}; EC=3.6.3.8 {ECO:0000256|RuleBase:RU361146};	Calcium transporting ATPase	GO:0005887,integral component of plasma membrane; GO:0043231,intracellular membrane-bounded organelle; GO:0005524,ATP binding; GO:0005388,calcium-transporting ATPase activity; GO:0005516,calmodulin binding; GO:0046872,metal ion binding	haloacid dehalogenase-like hydrolase
VIT_205s0020g04780	2	chr5	6635354	6638026	+	VIT_205s0020g04780	--	--	PREDICTED: transcription factor bHLH92 isoform X1 [Vitis vinifera]	RecName: Full=Transcription factor bHLH92; AltName: Full=Basic helix-loop-helix protein 92; Short=AtbHLH92; Short=bHLH 92; AltName: Full=Transcription factor EN 22; AltName: Full=bHLH transcription factor bHLH092;	SubName: Full=Uncharacterized protein {ECO:0000313|EMBL:CCB50501.1};	--	GO:0005634,nucleus; GO:0003677,DNA binding; GO:0003700,DNA-binding transcription factor activity; GO:0046983,protein dimerization activity; GO:0006355,regulation of transcription, DNA-templated; GO:0006351,transcription, DNA-templated	Helix-loop-helix DNA-binding domain
VIT_205s0029g00360	2	chr5	14943058	14946221	+	VIT_205s0029g00360	--	K14165 atypical dual specificity phosphatase [EC:3.1.3.16 3.1.3.48] | (RefSeq) putative dual specificity protein phosphatase DSP8 (A)	unnamed protein product, partial [Vitis vinifera]	RecName: Full=Putative dual specificity protein phosphatase DSP8; EC=3.1.3.16; EC=3.1.3.48;	SubName: Full=Uncharacterized protein {ECO:0000313|EMBL:CCB44312.1};	Dual specificity phosphatase	GO:0004439,phosphatidylinositol-4,5-bisphosphate 5-phosphatase activity; GO:0004725,protein tyrosine phosphatase activity; GO:0008138,protein tyrosine/serine/threonine phosphatase activity	--
VIT_205s0029g00926	2	chr5	16361197	16363842	+	VIT_205s0029g00926	--	K13466 EIX receptor 1/2 | (RefSeq) Eix2; EIX receptor 2 (A)	PREDICTED: probably inactive leucine-rich repeat receptor-like protein kinase At2g25790 isoform X1 [Vitis vinifera]	RecName: Full=Receptor-like protein EIX2 {ECO:0000305}; AltName: Full=EIX receptor 2 {ECO:0000312|EMBL:AAR28378.1}; Flags: Precursor;	SubName: Full=Uncharacterized protein {ECO:0000313|EMBL:CAN71913.1};	FOG: Leucine rich repeat	GO:0016021,integral component of membrane; GO:0005886,plasma membrane; GO:0050832,defense response to fungus	Leucine rich repeat N-terminal domain
VIT_205s0029g01000	2	chr5	16684816	16689390	+	VIT_205s0029g01000	--	K13466 EIX receptor 1/2 | (RefSeq) Eix2; EIX receptor 2 (A)	unnamed protein product, partial [Vitis vinifera]	RecName: Full=Receptor-like protein EIX2 {ECO:0000305}; AltName: Full=EIX receptor 2 {ECO:0000312|EMBL:AAR28378.1}; Flags: Precursor;	SubName: Full=Uncharacterized protein {ECO:0000313|EMBL:CAN71913.1};	FOG: Leucine rich repeat	GO:0016021,integral component of membrane; GO:0005886,plasma membrane; GO:0050832,defense response to fungus	Leucine Rich repeat
VIT_205s0049g00930	2	chr5	7929314	7933641	+	VIT_205s0049g00930	--	K08176 MFS transporter, PHS family, inorganic phosphate transporter | (RefSeq) probable inorganic phosphate transporter 1-3 (A)	PREDICTED: probable inorganic phosphate transporter 1-3 [Vitis vinifera]	RecName: Full=Inorganic phosphate transporter 1-4; Short=AtPht1;4; AltName: Full=H(+)/Pi cotransporter;	SubName: Full=Uncharacterized protein {ECO:0000313|EMBL:CCB48577.1};	Inorganic phosphate transporter	GO:0005794,Golgi apparatus; GO:0005887,integral component of plasma membrane; GO:0016020,membrane; GO:0005634,nucleus; GO:0005886,plasma membrane; GO:0009506,plasmodesma; GO:0005773,vacuole; GO:0005315,inorganic phosphate transmembrane transporter activity; GO:0015293,symporter activity; GO:0006817,phosphate ion transport; GO:0009737,response to abscisic acid	Major Facilitator Superfamily
VIT_205s0049g01650	2	chr5	9095898	9110026	+	VIT_205s0049g01650	--	K00574 cyclopropane-fatty-acyl-phospholipid synthase [EC:2.1.1.79] | (RefSeq) tuberculostearic acid methyltransferase UfaA1 (A)	PREDICTED: uncharacterized protein LOC100249441 isoform X1 [Vitis vinifera]	RecName: Full=(S)-tetrahydroprotoberberine N-methyltransferase; Short=EcTNMT; EC=2.1.1.122;	SubName: Full=Uncharacterized protein {ECO:0000313|EMBL:CCB48613.1};	--	GO:0005737,cytoplasm; GO:0030782,(S)-tetrahydroprotoberberine N-methyltransferase activity	3-hydroxyacyl-CoA dehydrogenase, NAD binding domain
VIT_205s0077g01440	2	chr5	1154975	1157018	+	VIT_205s0077g01440	--	--	PREDICTED: uncharacterized protein LOC104605139 [Nelumbo nucifera]	--	SubName: Full=Uncharacterized protein {ECO:0000313|EMBL:CCB47996.1};	--	--	P-loop containing region of AAA domain
VIT_205s0077g01930	2	chr5	1507610	1515524	+	VIT_205s0077g01930	--	K00695 sucrose synthase [EC:2.4.1.13] | (RefSeq) sucrose synthase 2 (A)	PREDICTED: sucrose synthase 2 [Vitis vinifera]	RecName: Full=Sucrose synthase 2; Short=AtSUS2; EC=2.4.1.13; AltName: Full=Sucrose-UDP glucosyltransferase 2;	RecName: Full=Sucrose synthase {ECO:0000256|RuleBase:RU280817}; EC=2.4.1.13 {ECO:0000256|RuleBase:RU280817};	Glycosyltransferase	GO:0005829,cytosol; GO:0016020,membrane; GO:0009505,plant-type cell wall; GO:0042170,plastid membrane; GO:0016157,sucrose synthase activity; GO:0001666,response to hypoxia; GO:0010431,seed maturation; GO:0005982,starch metabolic process; GO:0005985,sucrose metabolic process	Glycosyl transferases group 1
VIT_205s0094g00320	2	chr5	23632980	23634828	-	VIT_205s0094g00320	--	K01183 chitinase [EC:3.2.1.14] | (RefSeq) endochitinase EP3 (A)	PREDICTED: endochitinase EP3 [Vitis vinifera]	RecName: Full=Endochitinase EP3 {ECO:0000303|PubMed:11525512}; EC=3.2.1.14; AltName: Full=Chitinase class IV {ECO:0000303|PubMed:11525512}; Short=AtchitIV {ECO:0000303|PubMed:11525512}; AltName: Full=Protein HOMOLOG OF CARROT EP3-3 CHITINASE {ECO:0000303|PubMed:11525512}; Short=AtEP3 {ECO:0000303|PubMed:11525512}; Flags: Precursor;	SubName: Full=Uncharacterized protein {ECO:0000313|EMBL:CCB49369.1};	Predicted chitinase	GO:0005618,cell wall; GO:0008061,chitin binding; GO:0004568,chitinase activity; GO:0016998,cell wall macromolecule catabolic process; GO:0006032,chitin catabolic process; GO:0006952,defense response; GO:0000272,polysaccharide catabolic process; GO:0009617,response to bacterium; GO:0009611,response to wounding; GO:0010262,somatic embryogenesis	Chitin recognition protein
VIT_205s0102g00620	2	chr5	22538026	22538792	+	VIT_205s0102g00620	--	--	unnamed protein product, partial [Vitis vinifera]	--	SubName: Full=Uncharacterized protein {ECO:0000313|EMBL:CCB59849.1};	--	--	--
VIT_206s0004g00020	2	chr6	95847	97501	-	VIT_206s0004g00020	--	K00521 ferric-chelate reductase [EC:1.16.1.7] | (RefSeq) ferric reduction oxidase 7, chloroplastic-like (A)	PREDICTED: NAC domain-containing protein 68 [Vitis vinifera]	RecName: Full=NAC domain-containing protein 68 {ECO:0000303|PubMed:15029955}; Short=ONAC068 {ECO:0000303|PubMed:15029955}; AltName: Full=OsNAC4 {ECO:0000303|PubMed:10660065};	SubName: Full=Uncharacterized protein {ECO:0000313|EMBL:CBI16577.3};	--	GO:0005634,nucleus; GO:0003677,DNA binding; GO:0006355,regulation of transcription, DNA-templated; GO:0006351,transcription, DNA-templated	No apical meristem (NAM) protein
VIT_206s0004g07220	2	chr6	7980168	7981988	+	VIT_206s0004g07220	--	K13691 pathogen-inducible salicylic acid glucosyltransferase [EC:2.4.1.-] | (RefSeq) UDP-glycosyltransferase 74F2-like (A)	PREDICTED: UDP-glycosyltransferase 87A1 [Vitis vinifera]	RecName: Full=UDP-glycosyltransferase 87A2; EC=2.4.1.-;	SubName: Full=Uncharacterized protein {ECO:0000313|EMBL:CCB43448.1};	UDP-glucuronosyl and UDP-glucosyl transferase	GO:0005737,cytoplasm; GO:0005829,cytosol; GO:0005634,nucleus; GO:0080043,quercetin 3-O-glucosyltransferase activity; GO:0080044,quercetin 7-O-glucosyltransferase activity; GO:0008152,metabolic process; GO:0009909,regulation of flower development	UDP-glucoronosyl and UDP-glucosyl transferase
VIT_206s0009g02590	2	chr6	15353958	15356214	+	VIT_206s0009g02590	--	K01051 pectinesterase [EC:3.1.1.11] | (RefSeq) pectinesterase 2 (A)	PREDICTED: pectinesterase 2 [Vitis vinifera]	RecName: Full=Pectinesterase 2; Short=PE 2; EC=3.1.1.11; AltName: Full=Pectin methylesterase; Flags: Precursor;	RecName: Full=Pectinesterase {ECO:0000256|RuleBase:RU000589}; EC=3.1.1.11 {ECO:0000256|RuleBase:RU000589};	--	GO:0005618,cell wall; GO:0005576,extracellular region; GO:0045330,aspartyl esterase activity; GO:0004857,enzyme inhibitor activity; GO:0030599,pectinesterase activity; GO:0042545,cell wall modification; GO:0045490,pectin catabolic process	Plant invertase/pectin methylesterase inhibitor
VIT_206s0080g00090	2	chr6	19789442	19791139	-	VIT_206s0080g00090	--	K20624 12-hydroxyjasmonoyl-L-amino acid 12-hydroxylase / fatty acid hydroxylase [EC:1.14.14.49] | (RefSeq) cytochrome P450 94A1-like (A)	PREDICTED: cytochrome P450 94C1 [Vitis vinifera]	RecName: Full=Cytochrome P450 94C1 {ECO:0000305}; EC=1.14.14.49 {ECO:0000269|PubMed:22215670, ECO:0000269|PubMed:26164240}; AltName: Full=12-hydroxyjasmonoyl-L-amino acid 12-hydroxylase {ECO:0000303|PubMed:22215670};	SubName: Full=Uncharacterized protein {ECO:0000313|EMBL:CCB51668.1};	Cytochrome P450 CYP4/CYP19/CYP26 subfamilies	GO:0005789,endoplasmic reticulum membrane; GO:0016021,integral component of membrane; GO:0043231,intracellular membrane-bounded organelle; GO:0018685,alkane 1-monooxygenase activity; GO:0020037,heme binding; GO:0005506,iron ion binding; GO:0009611,response to wounding	Cytochrome P450
VIT_206s0080g00910	2	chr6	20992774	20994006	+	VIT_206s0080g00910	--	--	PREDICTED: F-box protein At2g27310 [Vitis vinifera]	RecName: Full=F-box protein At2g27310;	SubName: Full=Uncharacterized protein {ECO:0000313|EMBL:CCB51632.1};	--	--	F-box-like
VIT_207s0005g01980	2	chr7	4422606	4424161	+	VIT_207s0005g01980	--	K18819 inositol 3-alpha-galactosyltransferase [EC:2.4.1.123] | (RefSeq) galactinol synthase 2 (A)	PREDICTED: galactinol synthase 2 [Vitis vinifera]	RecName: Full=Galactinol synthase 1; Short=AtGolS1; Short=GolS-1; EC=2.4.1.123;	RecName: Full=Hexosyltransferase {ECO:0000256|RuleBase:RU362027}; EC=2.4.1.- {ECO:0000256|RuleBase:RU362027};	Glycosyl transferase, family 8 - glycogenin	GO:0005737,cytoplasm; GO:0047216,inositol 3-alpha-galactosyltransferase activity; GO:0046872,metal ion binding; GO:0006012,galactose metabolic process; GO:0009737,response to abscisic acid; GO:0009409,response to cold; GO:0009408,response to heat; GO:0009644,response to high light intensity; GO:0042542,response to hydrogen peroxide; GO:0006979,response to oxidative stress; GO:0009651,response to …	Glycosyl transferase family 8
VIT_207s0005g03410	2	chr7	6276314	6278943	-	VIT_207s0005g03410	--	K01569 oxalate decarboxylase [EC:4.1.1.2] | (RefSeq) hypothetical protein (A)	PREDICTED: legumin A [Vitis vinifera]	RecName: Full=11S globulin subunit beta; Contains: RecName: Full=11S globulin gamma chain; AltName: Full=11S globulin acidic chain; Contains: RecName: Full=11S globulin delta chain; AltName: Full=11S globulin basic chain; Flags: Precursor;	SubName: Full=Uncharacterized protein {ECO:0000313|EMBL:CCB60117.1};	--	GO:0046872,metal ion binding; GO:0045735,nutrient reservoir activity	Cupin domain
VIT_207s0005g04050	2	chr7	7145193	7149224	+	VIT_207s0005g04050	--	K04733 interleukin-1 receptor-associated kinase 4 [EC:2.7.11.1] | (RefSeq) MDIS1-interacting receptor like kinase 2-like (A)	PREDICTED: MDIS1-interacting receptor like kinase 2 isoform X1 [Vitis vinifera]	RecName: Full=MDIS1-interacting receptor like kinase 2 {ECO:0000303|PubMed:26863186}; Short=AtMIK2 {ECO:0000303|PubMed:26863186}; AltName: Full=Probable LRR receptor-like serine/threonine-protein kinase At4g08850; EC=2.7.11.1 {ECO:0000305}; Flags: Precursor;	SubName: Full=Uncharacterized protein {ECO:0000313|EMBL:CCB60158.1};	--	GO:0016021,integral component of membrane; GO:0016020,membrane; GO:0005886,plasma membrane; GO:0009506,plasmodesma; GO:0090406,pollen tube; GO:0005524,ATP binding; GO:0004674,protein serine/threonine kinase activity	Leucine rich repeat N-terminal domain
VIT_207s0005g06500	2	chr7	11794836	11800687	+	VIT_207s0005g06500	--	K04733 interleukin-1 receptor-associated kinase 4 [EC:2.7.11.1] | (RefSeq) probable LRR receptor-like serine/threonine-protein kinase At5g48740 (A)	PREDICTED: probable LRR receptor-like serine/threonine-protein kinase At5g48740 [Vitis vinifera]	RecName: Full=Probable LRR receptor-like serine/threonine-protein kinase At5g48740; EC=2.7.11.1; Flags: Precursor;	SubName: Full=Uncharacterized protein {ECO:0000313|EMBL:CBI37326.3};	--	GO:0016021,integral component of membrane; GO:0005524,ATP binding; GO:0004674,protein serine/threonine kinase activity	ABC1 family
VIT_207s0031g00530	2	chr7	16722078	16724988	-	VIT_207s0031g00530	--	K20716 mitogen-activated protein kinase kinase kinase 17/18 | (RefSeq) mitogen-activated protein kinase kinase kinase 18-like (A)	unnamed protein product, partial [Vitis vinifera]	RecName: Full=Mitogen-activated protein kinase kinase kinase 17 {ECO:0000303|PubMed:25720833}; EC=2.7.11.25 {ECO:0000250|UniProtKB:Q9ZVP5, ECO:0000255|PROSITE-ProRule:PRU00159};	SubName: Full=Uncharacterized protein {ECO:0000313|EMBL:CBI21416.3};	MEKK and related serine/threonine protein kinases	GO:0005737,cytoplasm; GO:0005634,nucleus; GO:0005524,ATP binding; GO:0004709,MAP kinase kinase kinase activity; GO:0004674,protein serine/threonine kinase activity; GO:0004702,NA; GO:0009738,abscisic acid-activated signaling pathway; GO:0032147,activation of protein kinase activity; GO:0007346,regulation of mitotic cell cycle; GO:0009737,response to abscisic acid; GO:0006970,response to osmotic s…	Fungal protein kinase
VIT_207s0031g02670	2	chr7	19064850	19065745	+	VIT_207s0031g02670	--	K21867 potassium channel | (RefSeq) ankyrin repeat domain-containing protein 17-like (A)	PREDICTED: protein DOG1-like 4 [Vitis vinifera]	RecName: Full=Protein DOG1-like 3 {ECO:0000303|PubMed:17065317};	SubName: Full=Uncharacterized protein {ECO:0000313|EMBL:CBI21619.3};	--	GO:0043565,sequence-specific DNA binding; GO:0006351,transcription, DNA-templated	Seed dormancy control
VIT_207s0129g00240	2	chr7	15505670	15506797	+	VIT_207s0129g00240	--	K23480 zinc finger protein 362/384 | (RefSeq) zinc finger protein ZAT5 (A)	PREDICTED: zinc finger protein ZAT10 [Vitis vinifera]	RecName: Full=Zinc finger protein AZF1; AltName: Full=Zinc finger protein OZAKGYO; AltName: Full=Zinc-finger protein 1;	SubName: Full=Uncharacterized protein {ECO:0000313|EMBL:CCB57749.1};	FOG: Zn-finger	GO:0005634,nucleus; GO:0003677,DNA binding; GO:0003700,DNA-binding transcription factor activity; GO:0046872,metal ion binding; GO:0043565,sequence-specific DNA binding; GO:0009738,abscisic acid-activated signaling pathway; GO:0042538,hyperosmotic salinity response; GO:0045892,negative regulation of transcription, DNA-templated; GO:0010200,response to chitin; GO:0009409,response to cold; GO:00063…	Zinc finger, C2H2 type
VIT_207s0141g00060	2	chr7	26575	38544	-	VIT_207s0141g00060	--	K15397 3-ketoacyl-CoA synthase [EC:2.3.1.199] | (RefSeq) 3-ketoacyl-CoA synthase 20-like (A)	PREDICTED: 3-ketoacyl-CoA synthase 20-like [Vitis vinifera]	RecName: Full=3-ketoacyl-CoA synthase 2 {ECO:0000303|PubMed:18465198}; Short=KCS-2 {ECO:0000303|PubMed:18465198}; EC=2.3.1.199 {ECO:0000305}; AltName: Full=Docosanoic acid synthase {ECO:0000303|PubMed:18786002}; AltName: Full=Very long-chain fatty acid condensing enzyme 2 {ECO:0000303|PubMed:18465198}; Short=VLCFA condensing enzyme 2 {ECO:0000303|PubMed:18465198};	RecName: Full=3-ketoacyl-CoA synthase {ECO:0000256|PIRNR:PIRNR036417}; EC=2.3.1.- {ECO:0000256|PIRNR:PIRNR036417};	--	GO:0016021,integral component of membrane; GO:0102336,3-oxo-arachidoyl-CoA synthase activity; GO:0102337,3-oxo-cerotoyl-CoA synthase activity; GO:0102338,3-oxo-lignoceronyl-CoA synthase activity; GO:0009922,fatty acid elongase activity; GO:0102756,very-long-chain 3-ketoacyl-CoA synthase activity; GO:0006633,fatty acid biosynthetic process; GO:0006970,response to osmotic stress; GO:0009611,respons…	Chalcone and stilbene synthases, N-terminal domain
VIT_207s0141g00890	2	chr7	517619	519409	+	VIT_207s0141g00890	--	K20769 fatty acid omega-hydroxylase [EC:1.14.-.-] | (RefSeq) cytochrome P450 94A1 (A)	PREDICTED: cytochrome P450 94A1 [Vitis vinifera]	RecName: Full=Cytochrome P450 94A1; EC=1.14.-.-; AltName: Full=P450-dependent fatty acid omega-hydroxylase;	SubName: Full=Uncharacterized protein {ECO:0000313|EMBL:CBI17961.3};	Cytochrome P450 CYP4/CYP19/CYP26 subfamilies	GO:0005789,endoplasmic reticulum membrane; GO:0016021,integral component of membrane; GO:0020037,heme binding; GO:0005506,iron ion binding; GO:0004497,monooxygenase activity; GO:0016705,oxidoreductase activity, acting on paired donors, with incorporation or reduction of molecular oxygen	Cytochrome P450
VIT_207s0151g01070	2	chr7	1251549	1257702	-	VIT_207s0151g01070	--	K04120 ent-copalyl diphosphate synthase [EC:5.5.1.13] | (RefSeq) ent-copalyl diphosphate synthase, chloroplastic-like (A)	PREDICTED: ent-copalyl diphosphate synthase, chloroplastic-like [Vitis vinifera]	RecName: Full=Ent-copalyl diphosphate synthase, chloroplastic; Short=Ent-CDP synthase; EC=5.5.1.13; AltName: Full=Ent-copalyl diphosphate synthase; AltName: Full=Ent-kaurene synthase A; Short=KSA; Flags: Precursor;	SubName: Full=Uncharacterized protein {ECO:0000313|EMBL:CCB51887.1};	--	GO:0009507,chloroplast; GO:0009905,ent-copalyl diphosphate synthase activity; GO:0000287,magnesium ion binding; GO:0010333,terpene synthase activity; GO:0009686,gibberellin biosynthetic process	Terpene synthase family, metal binding domain
VIT_207s0197g00170	2	chr7	14696359	14699948	-	VIT_207s0197g00170	--	K19613 leucine-rich repeat protein SHOC2 | (RefSeq) probable disease resistance protein At5g66910 (A)	PREDICTED: probable disease resistance protein At5g66890 isoform X1 [Vitis vinifera]	RecName: Full=Probable disease resistance protein At5g66900;	SubName: Full=Uncharacterized protein {ECO:0000313|EMBL:CCB48261.1};	--	GO:0043531,ADP binding; GO:0005524,ATP binding; GO:0006952,defense response	ATPase family associated with various cellular activities (AAA)
VIT_208s0007g03430	2	chr8	17382936	17383759	+	VIT_208s0007g03430	--	--	PREDICTED: germin-like protein subfamily 3 member 2 [Vitis vinifera]	RecName: Full=Germin-like protein subfamily 3 member 2; Flags: Precursor;	SubName: Full=Uncharacterized protein {ECO:0000313|EMBL:CCB55425.1};	--	GO:0048046,apoplast; GO:0005618,cell wall; GO:0030145,manganese ion binding; GO:0045735,nutrient reservoir activity	Cupin domain
VIT_208s0007g08020	2	chr8	21390403	21390859	+	VIT_208s0007g08020	--	--	unnamed protein product, partial [Vitis vinifera]	--	SubName: Full=Uncharacterized protein {ECO:0000313|EMBL:CCB55158.1};	--	GO:0016021,integral component of membrane	--
VIT_208s0007g08520	2	chr8	21921253	21921738	-	VIT_208s0007g08520	--	--	hypothetical protein Ccrd_008314 [Cynara cardunculus var. scolymus]	--	SubName: Full=Uncharacterized protein {ECO:0000313|EMBL:CCB55128.1};	--	--	--
VIT_208s0032g01220	2	chr8	5881864	5886981	+	VIT_208s0032g01220	--	K13412 calcium-dependent protein kinase [EC:2.7.11.1] | (RefSeq) calcium-dependent protein kinase 1 (A)	PREDICTED: calcium-dependent protein kinase 1 [Vitis vinifera]	RecName: Full=Calcium-dependent protein kinase 1; Short=AtCDPK 1; Short=CDPK 1; EC=2.7.11.1; AltName: Full=Calcium-dependent protein kinase isoform AK1;	SubName: Full=Uncharacterized protein {ECO:0000313|EMBL:CCB61572.1};	Ca2+/calmodulin-dependent protein kinase, EF-Hand protein superfamily	GO:0005634,nucleus; GO:0005778,peroxisomal membrane; GO:0005777,peroxisome; GO:0005524,ATP binding; GO:0005509,calcium ion binding; GO:0010857,calcium-dependent protein kinase activity; GO:0009931,calcium-dependent protein serine/threonine kinase activity; GO:0005516,calmodulin binding; GO:0004683,calmodulin-dependent protein kinase activity; GO:0004674,protein serine/threonine kinase activity; G…	Ca2+ insensitive EF hand
VIT_208s0040g01060	2	chr8	12093772	12096141	+	VIT_208s0040g01060	--	K16297 serine carboxypeptidase-like clade II [EC:3.4.16.-] | (RefSeq) serine carboxypeptidase-like 45 (A)	PREDICTED: serine carboxypeptidase-like 45 isoform X1 [Vitis vinifera]	RecName: Full=Serine carboxypeptidase-like 46; EC=3.4.16.-; Flags: Precursor;	RecName: Full=Carboxypeptidase {ECO:0000256|RuleBase:RU361156}; EC=3.4.16.- {ECO:0000256|RuleBase:RU361156};	Serine carboxypeptidases (lysosomal cathepsin A)	GO:0005576,extracellular region; GO:0009505,plant-type cell wall; GO:0009506,plasmodesma; GO:0004185,serine-type carboxypeptidase activity; GO:0051603,proteolysis involved in cellular protein catabolic process	Serine carboxypeptidase
VIT_208s0058g00210	2	chr8	8901763	8902216	+	VIT_208s0058g00210	--	K13993 HSP20 family protein | (RefSeq) class I heat shock protein (A)	PREDICTED: class I heat shock protein [Vitis vinifera]	RecName: Full=17.3 kDa class I heat shock protein; AltName: Full=HSP 17.3;	SubName: Full=Uncharacterized protein {ECO:0000313|EMBL:CCB44830.1};	Molecular chaperone (small heat-shock protein Hsp26/Hsp42)	GO:0005737,cytoplasm	HSP20-like domain found in ArsA
VIT_208s0058g00690	2	chr8	9793985	9798918	-	VIT_208s0058g00690	--	K13424 WRKY transcription factor 33 | (RefSeq) WRKY33; probable WRKY transcription factor 26 (A)	PREDICTED: probable WRKY transcription factor 26 [Vitis vinifera]	RecName: Full=Probable WRKY transcription factor 33; AltName: Full=WRKY DNA-binding protein 33;	SubName: Full=Uncharacterized protein {ECO:0000313|EMBL:CCB44804.1};	--	GO:0005634,nucleus; GO:0003700,DNA-binding transcription factor activity; GO:0043565,sequence-specific DNA binding; GO:0044212,transcription regulatory region DNA binding; GO:0010120,camalexin biosynthetic process; GO:0070370,cellular heat acclimation; GO:0034605,cellular response to heat; GO:0042742,defense response to bacterium; GO:0050832,defense response to fungus; GO:0010508,positive regulat…	WRKY DNA -binding domain
VIT_208s0058g01160	2	chr8	10591718	10592252	+	VIT_208s0058g01160	--	K14488 SAUR family protein | (RefSeq) indole-3-acetic acid-induced protein ARG7-like (A)	PREDICTED: indole-3-acetic acid-induced protein ARG7-like [Vitis vinifera]	RecName: Full=Indole-3-acetic acid-induced protein ARG7;	SubName: Full=Uncharacterized protein {ECO:0000313|EMBL:CCB44777.1};	--	GO:0009733,response to auxin	Auxin responsive protein
VIT_208s0058g01390	2	chr8	10843800	10846082	-	VIT_208s0058g01390	--	K13459 disease resistance protein RPS2 | (RefSeq) disease resistance protein RPS2 (A)	unnamed protein product, partial [Vitis vinifera]	RecName: Full=Probable WRKY transcription factor 70; AltName: Full=WRKY DNA-binding protein 70;	SubName: Full=Uncharacterized protein {ECO:0000313|EMBL:CCB44765.1};	--	GO:0005634,nucleus; GO:0003700,DNA-binding transcription factor activity; GO:0043565,sequence-specific DNA binding; GO:0042742,defense response to bacterium; GO:0050832,defense response to fungus; GO:0009864,induced systemic resistance, jasmonic acid mediated signaling pathway; GO:1900056,negative regulation of leaf senescence; GO:0045892,negative regulation of transcription, DNA-templated; GO:00…	WRKY DNA -binding domain
VIT_208s0105g00180	2	chr8	7114783	7116201	-	VIT_208s0105g00180	--	K04733 interleukin-1 receptor-associated kinase 4 [EC:2.7.11.1] | (RefSeq) LOC109787390; U-box domain-containing protein 12-like (A)	PREDICTED: E3 ubiquitin-protein ligase PUB23 [Vitis vinifera]	RecName: Full=E3 ubiquitin-protein ligase PUB23; EC=2.3.2.27; AltName: Full=Plant U-box protein 23; AltName: Full=RING-type E3 ubiquitin transferase PUB23 {ECO:0000305}; AltName: Full=U-box domain-containing protein 23;	RecName: Full=RING-type E3 ubiquitin transferase {ECO:0000256|SAAS:SAAS00702733}; EC=2.3.2.27 {ECO:0000256|SAAS:SAAS00702733};	--	GO:0005829,cytosol; GO:0004842,ubiquitin-protein transferase activity; GO:0006952,defense response; GO:0051865,protein autoubiquitination; GO:0016567,protein ubiquitination; GO:0010200,response to chitin; GO:0009414,response to water deprivation	Cell differentiation family, Rcd1-like
VIT_208s0105g00190	2	chr8	7123045	7124512	-	VIT_208s0105g00190	--	K04733 interleukin-1 receptor-associated kinase 4 [EC:2.7.11.1] | (RefSeq) LOC109787390; U-box domain-containing protein 12-like (A)	PREDICTED: E3 ubiquitin-protein ligase PUB23 [Vitis vinifera]	RecName: Full=E3 ubiquitin-protein ligase PUB23; EC=2.3.2.27; AltName: Full=Plant U-box protein 23; AltName: Full=RING-type E3 ubiquitin transferase PUB23 {ECO:0000305}; AltName: Full=U-box domain-containing protein 23;	RecName: Full=RING-type E3 ubiquitin transferase {ECO:0000256|SAAS:SAAS00702733}; EC=2.3.2.27 {ECO:0000256|SAAS:SAAS00702733};	--	GO:0005829,cytosol; GO:0004842,ubiquitin-protein transferase activity; GO:0006952,defense response; GO:0051865,protein autoubiquitination; GO:0016567,protein ubiquitination; GO:0010200,response to chitin; GO:0009414,response to water deprivation	Cell differentiation family, Rcd1-like
VIT_208s0105g00200	2	chr8	7180690	7182105	-	VIT_208s0105g00200	--	K23113 structural maintenance of chromosomes flexible hinge domain-containing protein 1 | (RefSeq) uncharacterized protein LOC108488397 (A)	PREDICTED: E3 ubiquitin-protein ligase PUB24 [Vitis vinifera]	RecName: Full=E3 ubiquitin-protein ligase PUB24; EC=2.3.2.27; AltName: Full=Plant U-box protein 24; AltName: Full=RING-type E3 ubiquitin transferase PUB24 {ECO:0000305}; AltName: Full=U-box domain-containing protein 24;	RecName: Full=RING-type E3 ubiquitin transferase {ECO:0000256|SAAS:SAAS00702733}; EC=2.3.2.27 {ECO:0000256|SAAS:SAAS00702733};	--	GO:0004842,ubiquitin-protein transferase activity; GO:0006952,defense response	Zinc-finger of nitric oxide synthase-interacting protein
VIT_209s0002g01080	2	chr9	811627	817035	+	VIT_209s0002g01080	--	K00454 lipoxygenase [EC:1.13.11.12] | (RefSeq) LOXO, LOX2; lipoxygenase (A)	PREDICTED: lipoxygenase isoform X1 [Vitis vinifera]	RecName: Full=Linoleate 13S-lipoxygenase 3-1, chloroplastic; EC=1.13.11.12; Flags: Precursor;	RecName: Full=Lipoxygenase {ECO:0000256|RuleBase:RU003975}; EC=1.13.11.- {ECO:0000256|RuleBase:RU003975};	--	GO:0009570,chloroplast stroma; GO:0009534,chloroplast thylakoid; GO:0016165,linoleate 13S-lipoxygenase activity; GO:0046872,metal ion binding; GO:0031408,oxylipin biosynthetic process	PLAT/LH2 domain
VIT_209s0002g03020	2	chr9	2728009	2740198	+	VIT_209s0002g03020	--	K04733 interleukin-1 receptor-associated kinase 4 [EC:2.7.11.1] | (RefSeq) putative leucine-rich repeat receptor-like protein kinase At2g19210 (A)	unnamed protein product, partial [Vitis vinifera]	RecName: Full=Probable LRR receptor-like serine/threonine-protein kinase At4g29180; EC=2.7.11.1; Flags: Precursor;	SubName: Full=Uncharacterized protein {ECO:0000313|EMBL:CCB59393.1};	--	GO:0016021,integral component of membrane; GO:0005524,ATP binding; GO:0004674,protein serine/threonine kinase activity	Leucine Rich repeats (2 copies)
VIT_209s0002g05490	2	chr9	5216536	5223507	-	VIT_209s0002g05490	--	K05681 ATP-binding cassette, subfamily G (WHITE), member 2 | (RefSeq) ATP-binding cassette superfamily (A)	unnamed protein product, partial [Vitis vinifera]	RecName: Full=Pleiotropic drug resistance protein 1; AltName: Full=NtPDR1;	SubName: Full=Uncharacterized protein {ECO:0000313|EMBL:CCB59532.1};	Pleiotropic drug resistance proteins (PDR1-15), ABC superfamily	GO:0016021,integral component of membrane; GO:0005524,ATP binding; GO:0016887,ATPase activity	AAA domain
VIT_209s0002g05810	2	chr9	5612109	5616755	+	VIT_209s0002g05810	--	K06573 solute carrier family 4 (anion exchanger), member 1 | (RefSeq) BOR1; borate transporter (A)	PREDICTED: boron transporter 4 [Vitis vinifera]	RecName: Full=Boron transporter 4;	SubName: Full=Uncharacterized protein {ECO:0000313|EMBL:CCB59551.1};	Na+-independent Cl/HCO3 exchanger AE1 and related transporters (SLC4 family)	GO:0005887,integral component of plasma membrane; GO:0005886,plasma membrane; GO:0015301,anion:anion antiporter activity; GO:0080139,borate efflux transmembrane transporter activity; GO:0005452,inorganic anion exchanger activity; GO:0046713,borate transport; GO:0080029,cellular response to boron-containing substance levels; GO:0051453,regulation of intracellular pH	Domain of unknown function (DUF4718)
VIT_209s0002g06260	2	chr9	6189627	6193116	+	VIT_209s0002g06260	--	K13459 disease resistance protein RPS2 | (RefSeq) probable disease resistance protein At5g63020 (A)	PREDICTED: probable disease resistance protein At5g63020 isoform X2 [Vitis vinifera]	RecName: Full=Probable disease resistance protein At5g63020; AltName: Full=pNd11;	SubName: Full=Uncharacterized protein {ECO:0000313|EMBL:CCB59572.1};	Apoptotic ATPase	GO:0005886,plasma membrane; GO:0043531,ADP binding; GO:0005524,ATP binding; GO:0006952,defense response; GO:0007165,signal transduction	AAA ATPase domain
VIT_209s0002g06900	2	chr9	6816685	6817803	+	VIT_209s0002g06900	--	K04733 interleukin-1 receptor-associated kinase 4 [EC:2.7.11.1] | (RefSeq) L-type lectin-domain containing receptor kinase VI.2-like isoform X1 (A)	PREDICTED: uclacyanin-3 [Vitis vinifera]	RecName: Full=Cucumber peeling cupredoxin; Short=CPC; AltName: Full=Stellacyanin;	SubName: Full=Uncharacterized protein {ECO:0000313|EMBL:CCB59606.1};	--	GO:0009055,electron transfer activity; GO:0046872,metal ion binding	Plastocyanin-like domain
VIT_209s0018g00240	2	chr9	16094011	16097446	+	VIT_209s0018g00240	--	K18834 WRKY transcription factor 1 | (RefSeq) WRKY transcription factor 1-like (A)	probable WRKY transcription factor 40-like [Vitis vinifera]	RecName: Full=Probable WRKY transcription factor 40; AltName: Full=WRKY DNA-binding protein 40;	SubName: Full=Uncharacterized protein {ECO:0000313|EMBL:CCB49655.1};	--	GO:0005634,nucleus; GO:0003700,DNA-binding transcription factor activity; GO:0043565,sequence-specific DNA binding; GO:0044212,transcription regulatory region DNA binding; GO:0042742,defense response to bacterium; GO:0050832,defense response to fungus; GO:0045892,negative regulation of transcription, DNA-templated; GO:0031347,regulation of defense response; GO:0010200,response to chitin; GO:00022…	WRKY DNA -binding domain
VIT_209s0070g00220	2	chr9	13264311	13265181	-	VIT_209s0070g00220	--	K05349 beta-glucosidase [EC:3.2.1.21] | (RefSeq) probable beta-glucosidase F (A)	PREDICTED: uncharacterized protein LOC104881336 [Vitis vinifera]	--	SubName: Full=Uncharacterized protein {ECO:0000313|EMBL:CCB61440.1};	--	--	--
VIT_210s0003g00790	2	chr10	2036693	2041229	-	VIT_210s0003g00790	--	K05387 glutamate receptor, ionotropic, plant | (RefSeq) glutamate receptor 2.7 (A)	PREDICTED: glutamate receptor 2.7 [Vitis vinifera]	RecName: Full=Glutamate receptor 2.7; AltName: Full=Ligand-gated ion channel 2.7; Flags: Precursor;	RecName: Full=Glutamate receptor {ECO:0000256|PIRNR:PIRNR037090};	Glutamate-gated kainate-type ion channel receptor subunit GluR5 and related subunits	GO:0016021,integral component of membrane; GO:0005886,plasma membrane; GO:0005773,vacuole; GO:0005262,calcium channel activity; GO:0008066,glutamate receptor activity; GO:0004970,ionotropic glutamate receptor activity; GO:0006816,calcium ion transport; GO:0019722,calcium-mediated signaling; GO:0071230,cellular response to amino acid stimulus	Ligated ion channel L-glutamate- and glycine-binding site
VIT_210s0003g03810	2	chr10	6481243	6483409	+	VIT_210s0003g03810	--	--	PREDICTED: protein TIFY 5A [Vitis vinifera]	RecName: Full=Protein TIFY 5A {ECO:0000303|PubMed:17499004}; AltName: Full=Jasmonate ZIM domain-containing protein 8 {ECO:0000303|PubMed:17637675};	SubName: Full=Uncharacterized protein {ECO:0000313|EMBL:CBI30921.3};	--	GO:0005634,nucleus; GO:0003714,transcription corepressor activity; GO:0006952,defense response; GO:1903507,negative regulation of nucleic acid-templated transcription; GO:0031347,regulation of defense response; GO:2000022,regulation of jasmonic acid mediated signaling pathway; GO:0006355,regulation of transcription, DNA-templated; GO:0009611,response to wounding; GO:0006351,transcription, DNA-tem…	Divergent CCT motif
VIT_210s0042g00840	2	chr10	14216111	14217284	+	VIT_210s0042g00840	--	K00660 chalcone synthase [EC:2.3.1.74] | (RefSeq) stilbene synthase 2 (A)	PREDICTED: stilbene synthase 2 [Vitis vinifera]	RecName: Full=Stilbene synthase 3; EC=2.3.1.95; AltName: Full=PSV368; AltName: Full=Resveratrol synthase 3; AltName: Full=Trihydroxystilbene synthase 3; Short=StSy 3;	SubName: Full=Uncharacterized protein {ECO:0000313|EMBL:CCB52110.1};	--	GO:0005737,cytoplasm; GO:0050350,trihydroxystilbene synthase activity; GO:0009058,biosynthetic process; GO:0006952,defense response	FAE1/Type III polyketide synthase-like protein
VIT_210s0042g00870	2	chr10	14246930	14248625	+	VIT_210s0042g00870	--	K00660 chalcone synthase [EC:2.3.1.74] | (RefSeq) stilbene synthase 2 (A)	unnamed protein product, partial [Vitis vinifera]	RecName: Full=Stilbene synthase 5; EC=2.3.1.95; AltName: Full=Resveratrol synthase 5; AltName: Full=Trihydroxystilbene synthase 5; Short=StSy 5;	SubName: Full=Uncharacterized protein {ECO:0000313|EMBL:CCB52113.1};	--	GO:0005737,cytoplasm; GO:0050350,trihydroxystilbene synthase activity; GO:0009058,biosynthetic process; GO:0006952,defense response	Chalcone and stilbene synthases, N-terminal domain
VIT_210s0042g01180	2	chr10	15146895	15151295	+	VIT_210s0042g01180	--	K11593 eukaryotic translation initiation factor 2C | (RefSeq) protein argonaute 2 (A)	PREDICTED: protein argonaute 2 [Vitis vinifera]	RecName: Full=Protein argonaute 2;	SubName: Full=Uncharacterized protein {ECO:0000313|EMBL:CCB52132.1};	Translation initiation factor 2C (eIF-2C) and related proteins	GO:0005829,cytosol; GO:0030529,NA; GO:0005634,nucleus; GO:0003729,mRNA binding; GO:0035197,siRNA binding; GO:0042742,defense response to bacterium; GO:0051607,defense response to virus; GO:0031047,gene silencing by RNA; GO:0019048,modulation by virus of host morphology or physiology; GO:0006355,regulation of transcription, DNA-templated; GO:0006417,regulation of translation; GO:0006351,transcript…	Mid domain of argonaute
VIT_210s0071g00590	2	chr10	16952654	16954057	-	VIT_210s0071g00590	--	K03868 RING-box protein 1 [EC:2.3.2.32] | (RefSeq) uncharacterized LOC100792815 (A)	PREDICTED: GEM-like protein 4 [Vitis vinifera]	RecName: Full=GEM-like protein 4;	SubName: Full=Uncharacterized protein {ECO:0000313|EMBL:CBI22446.3};	--	--	GRAM domain
VIT_211s0016g01530	2	chr11	1214062	1216732	-	VIT_211s0016g01530	--	K21952 CASK-interacting protein | (RefSeq) ankyrin repeat-containing protein BDA1 (A)	PREDICTED: ankyrin repeat-containing protein At2g01680 [Vitis vinifera]	RecName: Full=Ankyrin repeat-containing protein At2g01680;	SubName: Full=Uncharacterized protein {ECO:0000313|EMBL:CCB51426.1};	FOG: Ankyrin repeat	GO:0016021,integral component of membrane; GO:0005886,plasma membrane	Ankyrin repeat
VIT_211s0016g01810	2	chr11	1460164	1461907	-	VIT_211s0016g01810	--	K23222 nuclease HARBI1 [EC:3.1.-.-] | (RefSeq) uncharacterized LOC100247440 (A)	PREDICTED: uncharacterized protein LOC100247440 [Vitis vinifera]	RecName: Full=Protein ALP1-like {ECO:0000305}; EC=3.1.-.-;	SubName: Full=Uncharacterized protein {ECO:0000313|EMBL:CCB51433.1};	Predicted transposase	GO:0005634,nucleus; GO:0046872,metal ion binding; GO:0004518,nuclease activity	DDE superfamily endonuclease
VIT_211s0016g02730	2	chr11	2168644	2170746	+	VIT_211s0016g02730	--	--	unnamed protein product, partial [Vitis vinifera]	--	SubName: Full=Uncharacterized protein {ECO:0000313|EMBL:CCB51471.1};	--	--	--
VIT_211s0016g04720	2	chr11	4011782	4017044	+	VIT_211s0016g04720	--	K14771 U3 small nucleolar RNA-associated protein 19 | (RefSeq) uncharacterized LOC104428623 (A)	PREDICTED: EG45-like domain containing protein [Vitis vinifera]	RecName: Full=EG45-like domain containing protein; AltName: Full=Blight-associated protein p12; AltName: Full=Plant natriuretic peptide; Short=PNP; Flags: Precursor;	SubName: Full=Uncharacterized protein {ECO:0000313|EMBL:CCB51560.1};	--	GO:0005576,extracellular region	Lytic transglycolase
VIT_211s0052g00350	2	chr11	17661258	17664739	-	VIT_211s0052g00350	--	K13420 LRR receptor-like serine/threonine-protein kinase FLS2 [EC:2.7.11.1] | (RefSeq) receptor kinase-like protein Xa21 (A)	PREDICTED: probable LRR receptor-like serine/threonine-protein kinase At3g47570 [Vitis vinifera]	RecName: Full=LRR receptor-like serine/threonine-protein kinase EFR; EC=2.7.11.1; AltName: Full=Elongation factor Tu receptor; Short=EF-Tu receptor; Flags: Precursor;	SubName: Full=Uncharacterized protein {ECO:0000313|EMBL:CCB44614.1};	--	GO:0012505,endomembrane system; GO:0016021,integral component of membrane; GO:0005886,plasma membrane; GO:0005524,ATP binding; GO:0004674,protein serine/threonine kinase activity; GO:0019199,transmembrane receptor protein kinase activity; GO:0010204,defense response signaling pathway, resistance gene-independent; GO:0016045,detection of bacterium; GO:0002764,immune response-regulating signaling p…	Domain of unknown function (DUF5612)
VIT_211s0052g01180	2	chr11	18940464	18942492	-	VIT_211s0052g01180	--	K14504 xyloglucan:xyloglucosyl transferase TCH4 [EC:2.4.1.207] | (RefSeq) probable xyloglucan endotransglucosylase/hydrolase protein 23 (A)	PREDICTED: probable xyloglucan endotransglucosylase/hydrolase protein 23 [Vitis vinifera]	RecName: Full=Probable xyloglucan endotransglucosylase/hydrolase protein 23; Short=At-XTH23; Short=XTH-23; EC=2.4.1.207; Flags: Precursor;	RecName: Full=Xyloglucan endotransglucosylase/hydrolase {ECO:0000256|RuleBase:RU361120}; EC=2.4.1.207 {ECO:0000256|RuleBase:RU361120};	--	GO:0048046,apoplast; GO:0005618,cell wall; GO:0005794,Golgi apparatus; GO:0004553,hydrolase activity, hydrolyzing O-glycosyl compounds; GO:0016762,xyloglucan:xyloglucosyl transferase activity; GO:0042546,cell wall biogenesis; GO:0071555,cell wall organization; GO:0010411,xyloglucan metabolic process	Xyloglucan endo-transglycosylase (XET) C-terminus
VIT_211s0052g01220	2	chr11	18957757	18958891	-	VIT_211s0052g01220	--	K14504 xyloglucan:xyloglucosyl transferase TCH4 [EC:2.4.1.207] | (RefSeq) probable xyloglucan endotransglucosylase/hydrolase protein 23 (A)	PREDICTED: probable xyloglucan endotransglucosylase/hydrolase protein 23 [Vitis vinifera]	RecName: Full=Probable xyloglucan endotransglucosylase/hydrolase protein 23; Short=At-XTH23; Short=XTH-23; EC=2.4.1.207; Flags: Precursor;	RecName: Full=Xyloglucan endotransglucosylase/hydrolase {ECO:0000256|RuleBase:RU361120}; EC=2.4.1.207 {ECO:0000256|RuleBase:RU361120};	--	GO:0048046,apoplast; GO:0005618,cell wall; GO:0005794,Golgi apparatus; GO:0004553,hydrolase activity, hydrolyzing O-glycosyl compounds; GO:0016762,xyloglucan:xyloglucosyl transferase activity; GO:0042546,cell wall biogenesis; GO:0071555,cell wall organization; GO:0010411,xyloglucan metabolic process	Xyloglucan endo-transglycosylase (XET) C-terminus
VIT_211s0052g01260	2	chr11	18989158	18990290	+	VIT_211s0052g01260	--	K08235 xyloglucan:xyloglucosyl transferase [EC:2.4.1.207] | (RefSeq) probable xyloglucan endotransglucosylase/hydrolase protein 23 (A)	PREDICTED: probable xyloglucan endotransglucosylase/hydrolase protein 23 [Vitis vinifera]	RecName: Full=Probable xyloglucan endotransglucosylase/hydrolase protein 23; Short=At-XTH23; Short=XTH-23; EC=2.4.1.207; Flags: Precursor;	RecName: Full=Xyloglucan endotransglucosylase/hydrolase {ECO:0000256|RuleBase:RU361120}; EC=2.4.1.207 {ECO:0000256|RuleBase:RU361120};	--	GO:0048046,apoplast; GO:0005618,cell wall; GO:0005794,Golgi apparatus; GO:0004553,hydrolase activity, hydrolyzing O-glycosyl compounds; GO:0016762,xyloglucan:xyloglucosyl transferase activity; GO:0042546,cell wall biogenesis; GO:0071555,cell wall organization; GO:0010411,xyloglucan metabolic process	Xyloglucan endo-transglycosylase (XET) C-terminus
VIT_211s0052g01300	2	chr11	19004206	19005814	+	VIT_211s0052g01300	--	K08235 xyloglucan:xyloglucosyl transferase [EC:2.4.1.207] | (RefSeq) probable xyloglucan endotransglucosylase/hydrolase protein 23-like (A)	PREDICTED: probable xyloglucan endotransglucosylase/hydrolase protein 23 [Vitis vinifera]	RecName: Full=Probable xyloglucan endotransglucosylase/hydrolase protein 23; Short=At-XTH23; Short=XTH-23; EC=2.4.1.207; Flags: Precursor;	RecName: Full=Xyloglucan endotransglucosylase/hydrolase {ECO:0000256|RuleBase:RU361120}; EC=2.4.1.207 {ECO:0000256|RuleBase:RU361120};	--	GO:0048046,apoplast; GO:0005618,cell wall; GO:0005794,Golgi apparatus; GO:0004553,hydrolase activity, hydrolyzing O-glycosyl compounds; GO:0016762,xyloglucan:xyloglucosyl transferase activity; GO:0042546,cell wall biogenesis; GO:0071555,cell wall organization; GO:0010411,xyloglucan metabolic process	Xyloglucan endo-transglycosylase (XET) C-terminus
VIT_211s0052g01460	2	chr11	19170496	19173767	+	VIT_211s0052g01460	--	K13420 LRR receptor-like serine/threonine-protein kinase FLS2 [EC:2.7.11.1] | (RefSeq) receptor kinase-like protein Xa21 (A)	PREDICTED: probable LRR receptor-like serine/threonine-protein kinase At3g47570 isoform X1 [Vitis vinifera]	RecName: Full=Probable LRR receptor-like serine/threonine-protein kinase At3g47570; EC=2.7.11.1; Flags: Precursor;	SubName: Full=Uncharacterized protein {ECO:0000313|EMBL:CCB44611.1};	--	GO:0016021,integral component of membrane; GO:0005886,plasma membrane; GO:0005524,ATP binding; GO:0004674,protein serine/threonine kinase activity	Leucine Rich repeat
VIT_211s0118g00050	2	chr11	5572851	5575151	-	VIT_211s0118g00050	--	K13420 LRR receptor-like serine/threonine-protein kinase FLS2 [EC:2.7.11.1] | (RefSeq) probable LRR receptor-like serine/threonine-protein kinase At3g47570 isoform X1 (A)	PREDICTED: probably inactive leucine-rich repeat receptor-like protein kinase At3g28040 [Vitis vinifera]	RecName: Full=Receptor like protein 9a {ECO:0000305}; Short=AtRLP9a {ECO:0000305}; AltName: Full=Receptor like protein 9 {ECO:0000303|PubMed:18434605}; Short=AtRLP9 {ECO:0000303|PubMed:18434605}; Flags: Precursor;	SubName: Full=Uncharacterized protein {ECO:0000313|EMBL:CCB49900.1};	FOG: Leucine rich repeat	GO:0016021,integral component of membrane	Leucine Rich repeat
VIT_212s0059g00270	2	chr12	5132604	5136244	-	VIT_212s0059g00270	--	K00218 protochlorophyllide reductase [EC:1.3.1.33] | (RefSeq) protochlorophyllide reductase (A)	PREDICTED: protochlorophyllide reductase [Vitis vinifera]	RecName: Full=Protochlorophyllide reductase, chloroplastic; Short=PCR; EC=1.3.1.33; AltName: Full=NADPH-protochlorophyllide oxidoreductase; Short=POR; Flags: Precursor;	RecName: Full=NADPH-protochlorophyllide oxidoreductase {ECO:0000256|RuleBase:RU365001}; EC=1.3.1.33 {ECO:0000256|RuleBase:RU365001};	Dehydrogenases with different specificities (related to short-chain alcohol dehydrogenases)	GO:0009507,chloroplast; GO:0016630,protochlorophyllide reductase activity; GO:0015995,chlorophyll biosynthetic process; GO:0015979,photosynthesis	NAD(P)H binding domain of trans-2-enoyl-CoA reductase
VIT_212s0059g00370	2	chr12	5208673	5209330	-	VIT_212s0059g00370	--	K17338 receptor expression-enhancing protein 1/2/3/4 | (RefSeq) uncharacterized LOC101760823 (A)	PREDICTED: uncharacterized protein LOC100243037 [Vitis vinifera]	--	SubName: Full=Uncharacterized protein {ECO:0000313|EMBL:CCB51946.1};	--	GO:0005509,calcium ion binding	EF-hand domain pair
VIT_212s0059g00420	2	chr12	5233545	5234067	-	VIT_212s0059g00420	--	K17338 receptor expression-enhancing protein 1/2/3/4 | (RefSeq) uncharacterized LOC101760823 (A)	PREDICTED: uncharacterized protein LOC100260129 [Vitis vinifera]	--	SubName: Full=Uncharacterized protein {ECO:0000313|EMBL:CAN82513.1};	--	GO:0005509,calcium ion binding	EF-hand domain pair
VIT_212s0059g00430	2	chr12	5252972	5253504	-	VIT_212s0059g00430	--	K17338 receptor expression-enhancing protein 1/2/3/4 | (RefSeq) uncharacterized LOC101760823 (A)	PREDICTED: uncharacterized protein LOC100255025 [Vitis vinifera]	--	SubName: Full=Uncharacterized protein {ECO:0000313|EMBL:CCB51950.1};	--	GO:0005509,calcium ion binding	EF-hand domain pair
VIT_212s0059g00440	2	chr12	5293447	5294634	-	VIT_212s0059g00440	--	--	PREDICTED: keratin-associated protein 6-2 [Vitis vinifera]	--	SubName: Full=Uncharacterized protein {ECO:0000313|EMBL:CBI28782.3};	--	--	Glycine rich protein family
VIT_212s0134g00490	2	chr12	8125073	8126586	+	VIT_212s0134g00490	--	K09422 transcription factor MYB, plant | (RefSeq) transcription factor MYB114 (A)	PREDICTED: transcription factor MYB114 [Vitis vinifera]	RecName: Full=Transcription factor MYB4 {ECO:0000305}; AltName: Full=Myb-related protein 4 {ECO:0000305}; Short=OsMyb4 {ECO:0000303|PubMed:14675437}; AltName: Full=Transcription factor RLTR1 {ECO:0000312|EMBL:AAP92750.1};	SubName: Full=Uncharacterized protein {ECO:0000313|EMBL:CBI18002.3};	Transcription factor, Myb superfamily	GO:0005634,nucleus; GO:0000981,DNA-binding transcription factor activity, RNA polymerase II-specific; GO:0043565,sequence-specific DNA binding; GO:0001135,RNA polymerase II transcription regulator recruiting activity; GO:0044212,transcription regulatory region DNA binding; GO:0030154,cell differentiation; GO:0045893,positive regulation of transcription, DNA-templated; GO:0006357,regulation of tra…	Myb-like DNA-binding domain
VIT_213s0019g00300	2	chr13_random	2394877	2396323	-	VIT_213s0019g00300	--	--	unnamed protein product, partial [Vitis vinifera]	--	SubName: Full=Uncharacterized protein {ECO:0000313|EMBL:CBI40177.3};	--	--	--
VIT_213s0019g00500	2	chr13	2519387	2521518	-	VIT_213s0019g00500	--	K17500 integrin-linked kinase-associated serine/threonine phosphatase 2C [EC:3.1.3.16] | (RefSeq) WAT1-related protein At3g18200 isoform X1 (A)	PREDICTED: WAT1-related protein At2g39510 [Vitis vinifera]	RecName: Full=WAT1-related protein At2g39510;	RecName: Full=WAT1-related protein {ECO:0000256|RuleBase:RU363077};	--	GO:0016021,integral component of membrane; GO:0005886,plasma membrane; GO:0015186,L-glutamine transmembrane transporter activity; GO:0080144,amino acid homeostasis; GO:0044746,NA; GO:0098712,L-glutamate import across plasma membrane; GO:0048316,seed development	EamA-like transporter family
VIT_213s0019g01130	2	chr13	2804110	2807709	-	VIT_213s0019g01130	--	K03283 heat shock 70kDa protein 1/2/6/8 | (RefSeq) heat shock cognate 70 kDa protein 2-like (A)	PREDICTED: uncharacterized protein LOC100854071 [Vitis vinifera]	--	SubName: Full=Uncharacterized protein {ECO:0000313|EMBL:CCB56354.1};	--	GO:0005737,cytoplasm; GO:0004791,thioredoxin-disulfide reductase activity	C1 domain
VIT_213s0019g02740	2	chr13	3999388	4000084	-	VIT_213s0019g02740	--	K13993 HSP20 family protein | (RefSeq) 18.2 kDa class I heat shock protein (A)	PREDICTED: 18.2 kDa class I heat shock protein [Vitis vinifera]	RecName: Full=18.2 kDa class I heat shock protein;	SubName: Full=Uncharacterized protein {ECO:0000313|EMBL:CCB56283.1};	Molecular chaperone (small heat-shock protein Hsp26/Hsp42)	GO:0005737,cytoplasm	HSP20-like domain found in ArsA
VIT_213s0019g02760	2	chr13	4003325	4003954	+	VIT_213s0019g02760	--	K13993 HSP20 family protein | (RefSeq) 18.2 kDa class I heat shock protein (A)	PREDICTED: 18.2 kDa class I heat shock protein [Vitis vinifera]	RecName: Full=18.2 kDa class I heat shock protein;	SubName: Full=Uncharacterized protein {ECO:0000313|EMBL:CCB56281.1};	Molecular chaperone (small heat-shock protein Hsp26/Hsp42)	GO:0005737,cytoplasm	CS domain
VIT_213s0019g02770	2	chr13	4006363	4007091	-	VIT_213s0019g02770	--	K13993 HSP20 family protein | (RefSeq) 18.2 kDa class I heat shock protein (A)	PREDICTED: 18.2 kDa class I heat shock protein [Vitis vinifera]	RecName: Full=18.2 kDa class I heat shock protein;	SubName: Full=Uncharacterized protein {ECO:0000313|EMBL:CCB56280.1};	Molecular chaperone (small heat-shock protein Hsp26/Hsp42)	GO:0005737,cytoplasm	CS domain
VIT_213s0019g02780	2	chr13	4015394	4016080	-	VIT_213s0019g02780	--	K13993 HSP20 family protein | (RefSeq) 18.2 kDa class I heat shock protein (A)	PREDICTED: 18.2 kDa class I heat shock protein [Vitis vinifera]	RecName: Full=18.2 kDa class I heat shock protein;	SubName: Full=Uncharacterized protein {ECO:0000313|EMBL:CCB56279.1};	Molecular chaperone (small heat-shock protein Hsp26/Hsp42)	GO:0005737,cytoplasm	CS domain
VIT_213s0019g02820	2	chr13	4036190	4036907	+	VIT_213s0019g02820	--	K13993 HSP20 family protein | (RefSeq) 18.2 kDa class I heat shock protein (A)	PREDICTED: 18.2 kDa class I heat shock protein [Vitis vinifera]	RecName: Full=18.2 kDa class I heat shock protein;	SubName: Full=Uncharacterized protein {ECO:0000313|EMBL:CCB56277.1};	Molecular chaperone (small heat-shock protein Hsp26/Hsp42)	GO:0005737,cytoplasm	CS domain
VIT_213s0019g02840	2	chr13	4043383	4044010	-	VIT_213s0019g02840	--	K13993 HSP20 family protein | (RefSeq) 18.2 kDa class I heat shock protein (A)	PREDICTED: 18.2 kDa class I heat shock protein [Vitis vinifera]	RecName: Full=18.2 kDa class I heat shock protein;	SubName: Full=Uncharacterized protein {ECO:0000313|EMBL:CCB56275.1};	Molecular chaperone (small heat-shock protein Hsp26/Hsp42)	GO:0005737,cytoplasm	CS domain
VIT_213s0019g02850	2	chr13	4048636	4049360	-	VIT_213s0019g02850	--	K13993 HSP20 family protein | (RefSeq) 18.2 kDa class I heat shock protein (A)	PREDICTED: 18.2 kDa class I heat shock protein [Vitis vinifera]	RecName: Full=18.2 kDa class I heat shock protein;	SubName: Full=Uncharacterized protein {ECO:0000313|EMBL:CCB56274.1};	Molecular chaperone (small heat-shock protein Hsp26/Hsp42)	GO:0005737,cytoplasm	CS domain
VIT_213s0019g03050	2	chr13	4180057	4183444	-	VIT_213s0019g03050	--	K13993 HSP20 family protein | (RefSeq) 17.8 kDa class I heat shock protein-like (A)	unnamed protein product, partial [Vitis vinifera]	RecName: Full=17.6 kDa class I heat shock protein; AltName: Full=Hsp20.0;	SubName: Full=Uncharacterized protein {ECO:0000313|EMBL:CBI31565.3};	Molecular chaperone (small heat-shock protein Hsp26/Hsp42)	GO:0005737,cytoplasm	CS domain
VIT_213s0047g00230	2	chr13	15881614	15885500	+	VIT_213s0047g00230	--	K01051 pectinesterase [EC:3.1.1.11] | (RefSeq) probable pectinesterase/pectinesterase inhibitor 25 (A)	PREDICTED: probable pectinesterase/pectinesterase inhibitor 25 [Vitis vinifera]	RecName: Full=Probable pectinesterase/pectinesterase inhibitor 25; Includes: RecName: Full=Pectinesterase inhibitor 25; AltName: Full=Pectin methylesterase inhibitor 25; Includes: RecName: Full=Pectinesterase 25; Short=PE 25; EC=3.1.1.11; AltName: Full=Pectin methylesterase 25; Short=AtPME25; Flags: Precursor;	RecName: Full=Pectinesterase {ECO:0000256|RuleBase:RU000589}; EC=3.1.1.11 {ECO:0000256|RuleBase:RU000589};	--	GO:0071944,cell periphery; GO:0005618,cell wall; GO:0005576,extracellular region; GO:0045330,aspartyl esterase activity; GO:0030599,pectinesterase activity; GO:0046910,pectinesterase inhibitor activity; GO:0042545,cell wall modification; GO:0045490,pectin catabolic process	Pectate lyase superfamily protein
VIT_213s0047g00990	2	chr13	17793709	17809074	+	VIT_213s0047g00990	--	K09753 cinnamoyl-CoA reductase [EC:1.2.1.44] | (RefSeq) cinnamoyl-CoA reductase 1-like (A)	PREDICTED: cinnamoyl-CoA reductase 1-like [Vitis vinifera]	RecName: Full=Cinnamoyl-CoA reductase 1; Short=AtCCR1; EC=1.2.1.44; AltName: Full=Protein IRREGULAR XYLEM 4;	SubName: Full=Uncharacterized protein {ECO:0000313|EMBL:CCB52159.1};	Flavonol reductase/cinnamoyl-CoA reductase	GO:0005829,cytosol; GO:0016621,cinnamoyl-CoA reductase activity; GO:0050662,coenzyme binding; GO:0007623,circadian rhythm; GO:0009809,lignin biosynthetic process; GO:0009409,response to cold	short chain dehydrogenase
VIT_213s0064g01480	2	chr13	23367008	23372163	+	VIT_213s0064g01480	--	K00454 lipoxygenase [EC:1.13.11.12] | (RefSeq) linoleate 13S-lipoxygenase 2-1, chloroplastic (A)	PREDICTED: linoleate 13S-lipoxygenase 2-1, chloroplastic [Vitis vinifera]	RecName: Full=Linoleate 13S-lipoxygenase 2-1, chloroplastic; EC=1.13.11.12; AltName: Full=Lipoxygenase 2-1; Flags: Precursor;	RecName: Full=Lipoxygenase {ECO:0000256|RuleBase:RU003975}; EC=1.13.11.- {ECO:0000256|RuleBase:RU003975};	--	GO:0009570,chloroplast stroma; GO:0009534,chloroplast thylakoid; GO:0016165,linoleate 13S-lipoxygenase activity; GO:0046872,metal ion binding; GO:0010597,green leaf volatile biosynthetic process; GO:0031408,oxylipin biosynthetic process	PLAT/LH2 domain
VIT_213s0084g00130	2	chr13	18763097	18764301	+	VIT_213s0084g00130	--	K20506 tuliposide A-converting enzyme [EC:4.2.99.22] | (RefSeq) tuliposide A-converting enzyme 2, chloroplastic-like (A)	PREDICTED: probable carboxylesterase 15 [Vitis vinifera]	RecName: Full=Probable carboxylesterase 6; AltName: Full=AtCXE6; EC=3.1.1.1;	SubName: Full=Uncharacterized protein {ECO:0000313|EMBL:CCB58615.1};	Arylacetamide deacetylase	GO:0052689,carboxylic ester hydrolase activity; GO:0016787,hydrolase activity; GO:0009056,catabolic process	Prolyl oligopeptidase family
VIT_213s0106g00230	2	chr13	9684702	9717851	-	VIT_213s0106g00230	--	K15503 serine/threonine-protein phosphatase 6 regulatory ankyrin repeat subunit B | (RefSeq) uncharacterized LOC101314594 (A)	PREDICTED: ankyrin repeat-containing protein ITN1 isoform X2 [Vitis vinifera]	RecName: Full=Ankyrin repeat-containing protein ITN1; AltName: Full=Protein INCREASED TOLERANCE TO NACL {ECO:0000303|PubMed:18643991};	SubName: Full=Uncharacterized protein {ECO:0000313|EMBL:CAN72916.1};	FOG: Ankyrin repeat	GO:0016021,integral component of membrane; GO:0005634,nucleus; GO:0005886,plasma membrane; GO:0034613,cellular protein localization; GO:0009651,response to salt stress; GO:0007165,signal transduction	Ankyrin repeats (many copies)
VIT_214s0060g01570	2	chr14	1270999	1278108	+	VIT_214s0060g01570	--	K10406 kinesin family member C2/C3 | (RefSeq) kinesin-like protein KIN-14I (A)	PREDICTED: kinesin-like protein KIN-14I [Vitis vinifera]	RecName: Full=Kinesin-like protein KIN-14I {ECO:0000305};	SubName: Full=Uncharacterized protein {ECO:0000313|EMBL:CCB61896.1};	Kinesin (KAR3 subfamily)	GO:0005871,kinesin complex; GO:0005874,microtubule; GO:0005524,ATP binding; GO:0016887,ATPase activity; GO:0008017,microtubule binding; GO:0003777,microtubule motor activity; GO:0007018,microtubule-based movement	Calponin homology (CH) domain
VIT_214s0066g01820	2	chr14	28139358	28141121	+	VIT_214s0066g01820	--	K18875 enhanced disease susceptibility 1 protein | (RefSeq) protein EDS1-like (A)	PREDICTED: senescence-associated carboxylesterase 101, partial [Vitis vinifera]	RecName: Full=Senescence-associated carboxylesterase 101; EC=3.1.1.1; Flags: Precursor;	SubName: Full=Uncharacterized protein {ECO:0000313|EMBL:CCB58543.1};	--	GO:0005737,cytoplasm; GO:0016021,integral component of membrane; GO:0005634,nucleus; GO:0052689,carboxylic ester hydrolase activity; GO:0007568,aging; GO:0006952,defense response; GO:0016042,lipid catabolic process; GO:1900426,positive regulation of defense response to bacterium; GO:1902290,positive regulation of defense response to oomycetes; GO:0002230,positive regulation of defense response to…	Lipase (class 3)
VIT_214s0066g02060	2	chr14	28318004	28319797	-	VIT_214s0066g02060	--	K08900 mitochondrial chaperone BCS1 | (RefSeq) AAA-ATPase ASD, mitochondrial-like (A)	PREDICTED: AAA-ATPase ASD, mitochondrial [Vitis vinifera]	RecName: Full=AAA-ATPase ASD, mitochondrial; EC=3.6.1.3 {ECO:0000269|PubMed:21359673}; AltName: Full=AAA-ATPase 1; AltName: Full=Protein ATPASE-IN-SEED-DEVELOPMENT {ECO:0000303|PubMed:21359673};	SubName: Full=Uncharacterized protein {ECO:0000313|EMBL:CCB58561.1};	AAA+-type ATPase	GO:0005783,endoplasmic reticulum; GO:0016021,integral component of membrane; GO:0031966,mitochondrial membrane; GO:0005739,mitochondrion; GO:0005524,ATP binding; GO:0016887,ATPase activity; GO:0010154,fruit development; GO:0009737,response to abscisic acid; GO:0009409,response to cold; GO:0009651,response to salt stress; GO:0009414,response to water deprivation; GO:0010431,seed maturation	RNA helicase
VIT_214s0066g02470	2	chr14	28654958	28658139	+	VIT_214s0066g02470	--	K13122 protein FRG1 | (RefSeq) uncharacterized protein LOC111481770 (A)	PREDICTED: uncharacterized protein LOC100267969 [Vitis vinifera]	--	SubName: Full=Uncharacterized protein {ECO:0000313|EMBL:CCB58591.1};	--	--	Fascin domain
VIT_214s0068g00130	2	chr14	23824529	23825866	+	VIT_214s0068g00130	--	K04733 interleukin-1 receptor-associated kinase 4 [EC:2.7.11.1] | (RefSeq) receptor-like protein kinase FERONIA (A)	PREDICTED: receptor-like protein kinase FERONIA [Vitis vinifera]	RecName: Full=Receptor-like protein kinase FERONIA; EC=2.7.11.1; AltName: Full=Protein SIRENE; Flags: Precursor;	SubName: Full=Uncharacterized protein {ECO:0000313|EMBL:CCB46920.1};	Serine/threonine protein kinase	GO:0043680,filiform apparatus; GO:0016021,integral component of membrane; GO:0005622,intracellular; GO:0016020,membrane; GO:0005886,plasma membrane; GO:0009506,plasmodesma; GO:0005524,ATP binding; GO:0004672,protein kinase activity; GO:0004674,protein serine/threonine kinase activity; GO:0009738,abscisic acid-activated signaling pathway; GO:0009742,brassinosteroid mediated signaling pathway; GO:0…	Kinase-like
VIT_214s0081g00190	2	chr14	7829426	7829897	+	VIT_214s0081g00190	--	--	PREDICTED: uncharacterized protein LOC108462969 [Gossypium arboreum]	RecName: Full=Sigma factor binding protein 2, chloroplastic; Short=Sigma factor binding protein II; AltName: Full=VQ motif-containing protein 16 {ECO:0000303|PubMed:22535423}; Short=AtVQ16 {ECO:0000303|PubMed:22535423}; Flags: Precursor;	SubName: Full=Uncharacterized protein {ECO:0000313|EMBL:CCB58723.1};	--	GO:0009507,chloroplast; GO:0005634,nucleus; GO:0051091,positive regulation of DNA-binding transcription factor activity	VQ motif
VIT_214s0083g01220	2	chr14	23647419	23650590	-	VIT_214s0083g01220	--	K04733 interleukin-1 receptor-associated kinase 4 [EC:2.7.11.1] | (RefSeq) receptor-like protein kinase FERONIA (A)	PREDICTED: receptor-like protein kinase FERONIA [Vitis vinifera]	RecName: Full=Putative receptor-like protein kinase At5g39000; EC=2.7.11.-; Flags: Precursor;	SubName: Full=Malectin/receptor-like protein kinase family protein, putative {ECO:0000313|EMBL:EOY03726.1};	Serine/threonine protein kinase	GO:0016021,integral component of membrane; GO:0005524,ATP binding; GO:0004674,protein serine/threonine kinase activity	Malectin domain
VIT_214s0108g00930	2	chr14	29573931	29577036	+	VIT_214s0108g00930	--	--	PREDICTED: uncharacterized protein LOC100266209 [Vitis vinifera]	--	SubName: Full=Uncharacterized protein {ECO:0000313|EMBL:CCB47563.1};	--	GO:0022625,cytosolic large ribosomal subunit; GO:0016021,integral component of membrane; GO:0003723,RNA binding; GO:0003735,structural constituent of ribosome; GO:0042254,ribosome biogenesis; GO:0006412,translation	Protein of unknown function (DUF1666)
VIT_215s0021g00140	2	chr15	9408036	9408661	-	VIT_215s0021g00140	--	K10523 speckle-type POZ protein | (RefSeq) BTB/POZ domain-containing protein At3g56230 (A)	PREDICTED: uncharacterized protein LOC104881844 [Vitis vinifera]	RecName: Full=BTB/POZ domain-containing protein At1g01640;	SubName: Full=Uncharacterized protein {ECO:0000313|EMBL:CBI16754.3};	Speckle-type POZ protein SPOP and related proteins with TRAF, MATH and BTB/POZ domains	GO:0005737,cytoplasm; GO:0019005,SCF ubiquitin ligase complex; GO:0031625,ubiquitin protein ligase binding; GO:0043161,proteasome-mediated ubiquitin-dependent protein catabolic process; GO:0042787,NA; GO:0030162,regulation of proteolysis	1-deoxy-D-xylulose-5-phosphate synthase
VIT_215s0046g00240	2	chr15	17259985	17261546	+	VIT_215s0046g00240	--	K21994 LOB domain-containing protein 18 | (RefSeq) LOB domain-containing protein 31-like (A)	PREDICTED: LOB domain-containing protein 1 [Vitis vinifera]	RecName: Full=LOB domain-containing protein 1; AltName: Full=ASYMMETRIC LEAVES 2-like protein 8; Short=AS2-like protein 8;	SubName: Full=Uncharacterized protein {ECO:0000313|EMBL:CCB62551.1};	--	GO:0005739,mitochondrion	Lateral organ boundaries (LOB) domain
VIT_215s0046g01140	2	chr15	18190600	18193702	+	VIT_215s0046g01140	--	K19613 leucine-rich repeat protein SHOC2 | (RefSeq) uncharacterized protein LOC111313103 isoform X1 (A)	PREDICTED: probable WRKY transcription factor 46 [Vitis vinifera]	RecName: Full=Probable WRKY transcription factor 30; AltName: Full=WRKY DNA-binding protein 30;	SubName: Full=Putative WRKY transcription factor 30 {ECO:0000313|EMBL:AAR92477.1};	--	GO:0005737,cytoplasm; GO:0005634,nucleus; GO:0003700,DNA-binding transcription factor activity; GO:0043565,sequence-specific DNA binding; GO:0044212,transcription regulatory region DNA binding; GO:0042542,response to hydrogen peroxide; GO:0010193,response to ozone; GO:0009751,response to salicylic acid; GO:0006351,transcription, DNA-templated	WRKY DNA -binding domain
VIT_215s0048g00740	2	chr15	14895054	14896036	+	VIT_215s0048g00740	--	--	unnamed protein product, partial [Vitis vinifera]	RecName: Full=Protein LITTLE ZIPPER 2 {ECO:0000303|PubMed:18055602};	SubName: Full=Uncharacterized protein {ECO:0000313|EMBL:CBI38868.3};	--	GO:0006355,regulation of transcription, DNA-templated; GO:0006351,transcription, DNA-templated	--
VIT_215s0048g02070	2	chr15	16195864	16196634	-	VIT_215s0048g02070	--	K22733 magnesium transporter | (RefSeq) uncharacterized LOC100244618 (A)	PREDICTED: BON1-associated protein 2 [Vitis vinifera]	RecName: Full=BON1-associated protein 2; AltName: Full=Protein BON1-ASSOCIATED PROTEIN 1-LIKE;	SubName: Full=Uncharacterized protein {ECO:0000313|EMBL:CCB61329.1};	--	GO:0016020,membrane; GO:0006952,defense response	C2 domain
VIT_216s0013g00730	2	chr16	6115901	6116644	-	VIT_216s0013g00730	--	K05278 flavonol synthase [EC:1.14.11.23] | (RefSeq) flavonol synthase/flavanone 3-hydroxylase (A)	unnamed protein product, partial [Vitis vinifera]	RecName: Full=Flavanone 3-dioxygenase 3 {ECO:0000305}; EC=1.14.11.9 {ECO:0000269|PubMed:18413994}; AltName: Full=Flavanone 3-beta-hydroxylase 3 {ECO:0000305}; AltName: Full=Flavanone 3-hydroxylase 3 {ECO:0000303|PubMed:18413994}; Short=OsF3H-3 {ECO:0000303|PubMed:18413994}; AltName: Full=Flavonoid 3-hydroxylase {ECO:0000303|PubMed:18726614}; Short=OsF3H {ECO:0000303|PubMed:18726614};	SubName: Full=Uncharacterized protein {ECO:0000313|EMBL:CCB61197.1};	Iron/ascorbate family oxidoreductases	GO:0031418,L-ascorbic acid binding; GO:0046872,metal ion binding; GO:0045486,naringenin 3-dioxygenase activity; GO:0009813,flavonoid biosynthetic process	2OG-Fe(II) oxygenase superfamily
VIT_216s0013g01080	2	chr16	6973919	6975043	-	VIT_216s0013g01080	--	--	--	--	--	--	--	--
VIT_216s0013g01110	2	chr16	7011487	7025010	-	VIT_216s0013g01110	--	K09286 EREBP-like factor | (RefSeq) ethylene-responsive transcription factor 5 (A)	unnamed protein product, partial [Vitis vinifera]	RecName: Full=Ethylene-responsive transcription factor 5; AltName: Full=Ethylene-responsive element-binding factor 4; Short=EREBP-4; AltName: Full=Ethylene-responsive element-binding factor 5 homolog; AltName: Full=NtERF4;	SubName: Full=Uncharacterized protein {ECO:0000313|EMBL:CCB61213.1};	--	GO:0005634,nucleus; GO:0003677,DNA binding; GO:0003700,DNA-binding transcription factor activity; GO:0006952,defense response; GO:0009873,ethylene-activated signaling pathway; GO:0006351,transcription, DNA-templated	AP2 domain
VIT_216s0039g01100	2	chr16	598409	601085	-	VIT_216s0039g01100	--	K10775 phenylalanine ammonia-lyase [EC:4.3.1.24] | (RefSeq) phenylalanine ammonia-lyase (A)	PREDICTED: phenylalanine ammonia-lyase [Vitis vinifera]	RecName: Full=Phenylalanine ammonia-lyase; EC=4.3.1.24;	RecName: Full=Phenylalanine ammonia-lyase {ECO:0000256|RuleBase:RU003955}; EC=4.3.1.24 {ECO:0000256|RuleBase:RU003955};	Phenylalanine and histidine ammonia-lyase	GO:0005737,cytoplasm; GO:0045548,phenylalanine ammonia-lyase activity; GO:0009800,cinnamic acid biosynthetic process; GO:0006559,L-phenylalanine catabolic process	Aromatic amino acid lyase
VIT_216s0039g01120	2	chr16	613506	616296	-	VIT_216s0039g01120	--	K10775 phenylalanine ammonia-lyase [EC:4.3.1.24] | (RefSeq) phenylalanine ammonia-lyase-like (A)	PREDICTED: phenylalanine ammonia-lyase-like [Vitis vinifera]	RecName: Full=Phenylalanine ammonia-lyase; EC=4.3.1.24;	RecName: Full=Phenylalanine ammonia-lyase {ECO:0000256|RuleBase:RU003955}; EC=4.3.1.24 {ECO:0000256|RuleBase:RU003955};	Phenylalanine and histidine ammonia-lyase	GO:0005737,cytoplasm; GO:0045548,phenylalanine ammonia-lyase activity; GO:0009800,cinnamic acid biosynthetic process; GO:0006559,L-phenylalanine catabolic process	Aromatic amino acid lyase
VIT_216s0039g01280	2	chr16	699950	702582	+	VIT_216s0039g01280	--	K10775 phenylalanine ammonia-lyase [EC:4.3.1.24] | (RefSeq) PAL, gVvPAL1; phenylalanine ammonia-lyase (A)	PREDICTED: phenylalanine ammonia-lyase [Vitis vinifera]	RecName: Full=Phenylalanine ammonia-lyase; EC=4.3.1.24;	RecName: Full=Phenylalanine ammonia-lyase {ECO:0000256|RuleBase:RU003955}; EC=4.3.1.24 {ECO:0000256|RuleBase:RU003955};	Phenylalanine and histidine ammonia-lyase	GO:0005737,cytoplasm; GO:0045548,phenylalanine ammonia-lyase activity; GO:0009800,cinnamic acid biosynthetic process; GO:0006559,L-phenylalanine catabolic process	Aromatic amino acid lyase
VIT_216s0039g01330	2	chr16_random	725728	728200	+	VIT_216s0039g01330	--	K04733 interleukin-1 receptor-associated kinase 4 [EC:2.7.11.1] | (RefSeq) rust resistance kinase Lr10-like (A)	PREDICTED: rust resistance kinase Lr10-like [Vitis vinifera]	RecName: Full=Rust resistance kinase Lr10 {ECO:0000312|EMBL:AAC49629.1}; EC=2.7.11.1; AltName: Full=Probable receptor-like serine/threonine-protein kinase LRK10; Flags: Precursor;	SubName: Full=Uncharacterized protein {ECO:0000313|EMBL:CCB48381.1};	Serine/threonine protein kinase	GO:0016021,integral component of membrane; GO:0005886,plasma membrane; GO:0005524,ATP binding; GO:0004674,protein serine/threonine kinase activity	Fungal protein kinase
VIT_216s0050g00410	2	chr16	17219783	17228284	-	VIT_216s0050g00410	--	--	unnamed protein product, partial [Vitis vinifera]	--	SubName: Full=Uncharacterized protein {ECO:0000313|EMBL:CCB47874.1};	--	GO:0016021,integral component of membrane	PAR1 protein
VIT_216s0050g01830	2	chr16	18748860	18753944	-	VIT_216s0050g01830	--	K13254 spastin [EC:3.6.4.3] | (RefSeq) ATPase family AAA domain-containing protein 1-A-like (A)	unnamed protein product, partial [Vitis vinifera]	RecName: Full=Katanin p60 ATPase-containing subunit A1 {ECO:0000255|HAMAP-Rule:MF_03023}; Short=Katanin p60 subunit A1 {ECO:0000255|HAMAP-Rule:MF_03023}; EC=3.6.4.3 {ECO:0000255|HAMAP-Rule:MF_03023}; AltName: Full=CAD ATPase; AltName: Full=Katanin-1; Short=Atp60; AltName: Full=Protein BOTERO 1; AltName: Full=Protein ECTOPIC ROOT HAIR 3; AltName: Full=Protein FAT ROOT; AltName: Full=Protein FRAGIL…	SubName: Full=Uncharacterized protein {ECO:0000313|EMBL:CBI22605.3};	AAA+-type ATPase	GO:0008352,katanin complex; GO:0005874,microtubule; GO:0005634,nucleus; GO:0005524,ATP binding; GO:0008017,microtubule binding; GO:0008568,microtubule-severing ATPase activity; GO:0043622,cortical microtubule organization; GO:0000226,microtubule cytoskeleton organization; GO:0009825,multidimensional cell growth; GO:0009832,plant-type cell wall biogenesis; GO:0010091,trichome branching	Magnesium chelatase, subunit ChlI
VIT_216s0050g01950	2	chr16	18902024	18907296	+	VIT_216s0050g01950	--	K13466 EIX receptor 1/2 | (RefSeq) Eix2; EIX receptor 2 (A)	PREDICTED: receptor-like protein 12 [Vitis vinifera]	RecName: Full=Receptor-like protein EIX2 {ECO:0000305}; AltName: Full=EIX receptor 2 {ECO:0000312|EMBL:AAR28378.1}; Flags: Precursor;	SubName: Full=Uncharacterized protein {ECO:0000313|EMBL:CAN64389.1};	FOG: Leucine rich repeat	GO:0016021,integral component of membrane; GO:0005886,plasma membrane; GO:0050832,defense response to fungus	Leucine Rich repeat
VIT_216s0098g00860	2	chr16	21182902	21186983	-	VIT_216s0098g00860	--	K05278 flavonol synthase [EC:1.14.11.23] | (RefSeq) flavonol synthase/flavanone 3-hydroxylase-like (A)	uncharacterized protein LOC100854106 [Vitis vinifera]	RecName: Full=Protein DOWNY MILDEW RESISTANCE 6 {ECO:0000303|PubMed:15986928}; Short=AtDMR6 {ECO:0000303|PubMed:15986928}; EC=1.14.11.- {ECO:0000255|PROSITE-ProRule:PRU00805}; AltName: Full=2-oxoglutarate (2OG)-Fe(II) oxygenase-like protein DMR6 {ECO:0000303|PubMed:18248595}; AltName: Full=Salicylate 3-hydroxylase DMR6 {ECO:0000305}; Short=S3H DMR6 {ECO:0000305}; Short=SA 3-hydroxylase DMR6 {ECO:…	SubName: Full=2ODDlike2 {ECO:0000313|EMBL:AGQ42622.1};	Iron/ascorbate family oxidoreductases	GO:0033759,flavone synthase activity; GO:0046872,metal ion binding; GO:0034785,salicylate 5-hydroxylase activity; GO:0042742,defense response to bacterium; GO:0002229,defense response to oomycetes; GO:0009813,flavonoid biosynthetic process; GO:0010150,leaf senescence; GO:0009617,response to bacterium; GO:0009620,response to fungus; GO:0002239,response to oomycetes; GO:0009751,response to salicyli…	non-haem dioxygenase in morphine synthesis N-terminal
VIT_216s0100g00800	2	chr16	16286615	16288086	-	VIT_216s0100g00800	--	K00660 chalcone synthase [EC:2.3.1.74] | (RefSeq) stilbene synthase 4-like (A)	PREDICTED: stilbene synthase 4-like [Vitis vinifera]	RecName: Full=Stilbene synthase 4; EC=2.3.1.95; AltName: Full=Resveratrol synthase 4; AltName: Full=Trihydroxystilbene synthase 4; Short=StSy 4;	SubName: Full=Uncharacterized protein {ECO:0000313|EMBL:CCB56443.1};	--	GO:0005737,cytoplasm; GO:0050350,trihydroxystilbene synthase activity; GO:0009058,biosynthetic process; GO:0006952,defense response	FAE1/Type III polyketide synthase-like protein
VIT_216s0100g00860	2	chr16	16349897	16351446	-	VIT_216s0100g00860	--	K00660 chalcone synthase [EC:2.3.1.74] | (RefSeq) stilbene synthase 4-like (A)	hypothetical protein VITISV_020801 [Vitis vinifera]	RecName: Full=Stilbene synthase 4; EC=2.3.1.95; AltName: Full=Resveratrol synthase 4; AltName: Full=Trihydroxystilbene synthase 4; Short=StSy 4;	SubName: Full=Uncharacterized protein {ECO:0000313|EMBL:CCB56448.1};	--	GO:0005737,cytoplasm; GO:0050350,trihydroxystilbene synthase activity; GO:0009058,biosynthetic process; GO:0006952,defense response	3-Oxoacyl-[acyl-carrier-protein (ACP)] synthase III C terminal
VIT_216s0100g00880	2	chr16	16366812	16368417	-	VIT_216s0100g00880	--	K00660 chalcone synthase [EC:2.3.1.74] | (RefSeq) stilbene synthase 4-like (A)	PREDICTED: stilbene synthase 4-like [Vitis vinifera]	RecName: Full=Stilbene synthase 4; EC=2.3.1.95; AltName: Full=Resveratrol synthase 4; AltName: Full=Trihydroxystilbene synthase 4; Short=StSy 4;	SubName: Full=Uncharacterized protein {ECO:0000313|EMBL:CCB56446.1};	--	GO:0005737,cytoplasm; GO:0050350,trihydroxystilbene synthase activity; GO:0009058,biosynthetic process; GO:0006952,defense response	FAE1/Type III polyketide synthase-like protein
VIT_216s0100g00920	2	chr16	16404994	16406667	-	VIT_216s0100g00920	--	K00660 chalcone synthase [EC:2.3.1.74] | (RefSeq) stilbene synthase 4-like (A)	PREDICTED: stilbene synthase 4-like [Vitis vinifera]	RecName: Full=Stilbene synthase 4; EC=2.3.1.95; AltName: Full=Resveratrol synthase 4; AltName: Full=Trihydroxystilbene synthase 4; Short=StSy 4;	SubName: Full=Uncharacterized protein {ECO:0000313|EMBL:CCB56443.1};	--	GO:0005737,cytoplasm; GO:0050350,trihydroxystilbene synthase activity; GO:0009058,biosynthetic process; GO:0006952,defense response	FAE1/Type III polyketide synthase-like protein
VIT_216s0100g00940	2	chr16	16411708	16413390	-	VIT_216s0100g00940	--	K00660 chalcone synthase [EC:2.3.1.74] | (RefSeq) stilbene synthase 4-like (A)	PREDICTED: stilbene synthase 4-like [Vitis vinifera]	RecName: Full=Stilbene synthase 4; EC=2.3.1.95; AltName: Full=Resveratrol synthase 4; AltName: Full=Trihydroxystilbene synthase 4; Short=StSy 4;	SubName: Full=Uncharacterized protein {ECO:0000313|EMBL:CCB56441.1};	--	GO:0005737,cytoplasm; GO:0050350,trihydroxystilbene synthase activity; GO:0009058,biosynthetic process; GO:0006952,defense response	3-Oxoacyl-[acyl-carrier-protein (ACP)] synthase III
VIT_216s0100g01000	2	chr16	16476721	16478681	-	VIT_216s0100g01000	--	K00660 chalcone synthase [EC:2.3.1.74] | (RefSeq) stilbene synthase 4-like (A)	PREDICTED: stilbene synthase 4-like [Vitis vinifera]	RecName: Full=Stilbene synthase 4; EC=2.3.1.95; AltName: Full=Resveratrol synthase 4; AltName: Full=Trihydroxystilbene synthase 4; Short=StSy 4;	SubName: Full=Uncharacterized protein {ECO:0000313|EMBL:CCB56436.1};	--	GO:0005737,cytoplasm; GO:0050350,trihydroxystilbene synthase activity; GO:0009058,biosynthetic process; GO:0006952,defense response	FAE1/Type III polyketide synthase-like protein
VIT_217s0000g02100	2	chr17	1702669	1706230	+	VIT_217s0000g02100	--	K04733 interleukin-1 receptor-associated kinase 4 [EC:2.7.11.1] | (RefSeq) wall-associated receptor kinase 5-like (A)	PREDICTED: wall-associated receptor kinase 2 [Vitis vinifera]	RecName: Full=Wall-associated receptor kinase 2; EC=2.7.11.-; Flags: Precursor;	SubName: Full=Uncharacterized protein {ECO:0000313|EMBL:CCB43294.1};	--	GO:0005623,cell; GO:0016021,integral component of membrane; GO:0005524,ATP binding; GO:0005509,calcium ion binding; GO:0030247,polysaccharide binding; GO:0004674,protein serine/threonine kinase activity; GO:0007166,cell surface receptor signaling pathway; GO:0009992,cellular water homeostasis; GO:0009311,oligosaccharide metabolic process; GO:0009751,response to salicylic acid; GO:0009826,unidimen…	Protein-kinase domain of FAM69
VIT_217s0000g04400	2	chr17	4609921	4613394	-	VIT_217s0000g04400	--	K04733 interleukin-1 receptor-associated kinase 4 [EC:2.7.11.1] | (RefSeq) wall-associated receptor kinase-like 22 (A)	unnamed protein product, partial [Vitis vinifera]	RecName: Full=Wall-associated receptor kinase-like 9; EC=2.7.11.-; Flags: Precursor;	SubName: Full=Uncharacterized protein {ECO:0000313|EMBL:CCB43178.1};	--	GO:0016021,integral component of membrane; GO:0005886,plasma membrane; GO:0005524,ATP binding; GO:0005509,calcium ion binding; GO:0030247,polysaccharide binding; GO:0004674,protein serine/threonine kinase activity; GO:0007166,cell surface receptor signaling pathway	Protein tyrosine kinase
VIT_217s0000g06350	2	chr17	6885826	6887739	-	VIT_217s0000g06350	--	K08910 light-harvesting complex I chlorophyll a/b binding protein 4 | (RefSeq) LHCA1; chlorophyll a-b binding protein 4, chloroplastic (A)	PREDICTED: chlorophyll a-b binding protein 4, chloroplastic [Vitis vinifera]	RecName: Full=Chlorophyll a-b binding protein 4, chloroplastic {ECO:0000303|PubMed:10366881}; AltName: Full=LHCI type III CAB-4; Flags: Precursor;	RecName: Full=Chlorophyll a-b binding protein, chloroplastic {ECO:0000256|RuleBase:RU363080};	--	GO:0009507,chloroplast; GO:0009941,chloroplast envelope; GO:0009534,chloroplast thylakoid; GO:0009535,chloroplast thylakoid membrane; GO:0016021,integral component of membrane; GO:0016020,membrane; GO:0009522,photosystem I; GO:0010287,plastoglobule; GO:0009579,thylakoid; GO:0016168,chlorophyll binding; GO:0046872,metal ion binding; GO:0031409,pigment binding; GO:0019904,protein domain specific bi…	Chlorophyll A-B binding protein
VIT_217s0119g00110	2	chr17	13469489	13471651	+	VIT_217s0119g00110	--	K03868 RING-box protein 1 [EC:2.3.2.32] | (RefSeq) uncharacterized LOC100792815 (A)	PREDICTED: GEM-like protein 4 [Vitis vinifera]	RecName: Full=GEM-like protein 4;	SubName: Full=Uncharacterized protein {ECO:0000313|EMBL:CCB58931.1};	--	--	Sterol methyltransferase C-terminal
VIT_218s0001g01960	2	chr18	2415255	2417215	-	VIT_218s0001g01960	--	K04733 interleukin-1 receptor-associated kinase 4 [EC:2.7.11.1] | (RefSeq) probable receptor-like protein kinase At1g11050 (A)	PREDICTED: probable receptor-like protein kinase At1g11050 isoform X1 [Vitis vinifera]	RecName: Full=Probable receptor-like protein kinase At1g11050; EC=2.7.11.1; Flags: Precursor;	SubName: Full=Uncharacterized protein {ECO:0000313|EMBL:CCB45460.1};	Serine/threonine protein kinase	GO:0016021,integral component of membrane; GO:0005886,plasma membrane; GO:0005524,ATP binding; GO:0004674,protein serine/threonine kinase activity	Protein tyrosine kinase
VIT_218s0001g03240	2	chr18	3219544	3220699	+	VIT_218s0001g03240	--	K09286 EREBP-like factor | (RefSeq) ethylene-responsive transcription factor RAP2-1-like (A)	PREDICTED: ethylene-responsive transcription factor ERF014-like [Vitis vinifera]	RecName: Full=Ethylene-responsive transcription factor ERF012; AltName: Full=Dehydration response element-binding protein 26 {ECO:0000303|PubMed:21069430};	SubName: Full=Uncharacterized protein {ECO:0000313|EMBL:CCB45500.1};	--	GO:0005634,nucleus; GO:0003700,DNA-binding transcription factor activity; GO:0043565,sequence-specific DNA binding; GO:0044212,transcription regulatory region DNA binding; GO:0071497,cellular response to freezing; GO:0034605,cellular response to heat; GO:0009873,ethylene-activated signaling pathway; GO:0045893,positive regulation of transcription, DNA-templated; GO:0009753,response to jasmonic ac…	AP2 domain
VIT_218s0001g06320	2	chr18	4738323	4740000	-	VIT_218s0001g06320	--	K10712 cysteamine dioxygenase [EC:1.13.11.19] | (RefSeq) plant cysteine oxidase 3 (A)	PREDICTED: plant cysteine oxidase 3 [Vitis vinifera]	RecName: Full=Plant cysteine oxidase 4 {ECO:0000303|PubMed:24599061}; EC=1.13.11.20;	SubName: Full=Uncharacterized protein {ECO:0000313|EMBL:CBI19194.3};	Uncharacterized conserved protein	GO:0005737,cytoplasm; GO:0005634,nucleus; GO:0017172,cysteine dioxygenase activity; GO:0046872,metal ion binding	PCO_ADO
VIT_218s0001g07320	2	chr18	5605491	5606704	-	VIT_218s0001g07320	--	K15104 solute carrier family 25 (mitochondrial oxoglutarate transporter), member 11 | (RefSeq) mitochondrial uncoupling protein 5 (A)	PREDICTED: mitochondrial uncoupling protein 5 [Vitis vinifera]	RecName: Full=Mitochondrial uncoupling protein 5; Short=AtPUMP5; AltName: Full=Mitochondrial dicarboxylate carrier 1;	SubName: Full=Uncharacterized protein {ECO:0000313|EMBL:CCB45640.1};	Mitochondrial oxoglutarate/malate carrier proteins	GO:0016021,integral component of membrane; GO:0005743,mitochondrial inner membrane; GO:0015297,antiporter activity; GO:0005310,dicarboxylic acid transmembrane transporter activity; GO:0015140,malate transmembrane transporter activity; GO:0015131,oxaloacetate transmembrane transporter activity; GO:0017077,oxidative phosphorylation uncoupler activity; GO:0015141,succinate transmembrane transporter …	Mitochondrial carrier protein
VIT_218s0001g08450	2	chr18	6907178	6910647	+	VIT_218s0001g08450	--	K00826 branched-chain amino acid aminotransferase [EC:2.6.1.42] | (RefSeq) branched-chain-amino-acid aminotransferase 2, chloroplastic (A)	unnamed protein product, partial [Vitis vinifera]	RecName: Full=Branched-chain-amino-acid aminotransferase 2, chloroplastic; Short=Atbcat-2; EC=2.6.1.42; Flags: Precursor;	RecName: Full=Branched-chain-amino-acid aminotransferase {ECO:0000256|RuleBase:RU004517}; EC=2.6.1.42 {ECO:0000256|RuleBase:RU004517};	Branched chain aminotransferase BCAT1, pyridoxal phosphate enzymes type IV superfamily	GO:0009507,chloroplast; GO:0052656,L-isoleucine transaminase activity; GO:0052654,L-leucine transaminase activity; GO:0052655,L-valine transaminase activity; GO:0009097,isoleucine biosynthetic process; GO:0009098,leucine biosynthetic process; GO:0071669,plant-type cell wall organization or biogenesis; GO:0009099,valine biosynthetic process	Amino-transferase class IV
VIT_218s0001g11680	2	chr18	9946793	9949263	+	VIT_218s0001g11680	--	--	PREDICTED: uncharacterized protein LOC100245440 [Vitis vinifera]	--	SubName: Full=Uncharacterized protein {ECO:0000313|EMBL:CBI19619.3};	--	GO:0016021,integral component of membrane	Uncharacterized protein family, UPF0114
VIT_218s0001g15730	2	chr18	13865318	13866466	-	VIT_218s0001g15730	--	K20043 clathrin coat assembly protein AP180 | (RefSeq) putative clathrin assembly protein At5g35200 (A)	PREDICTED: dof zinc finger protein DOF3.5 [Vitis vinifera]	RecName: Full=Dof zinc finger protein DOF3.5; Short=AtDOF3.5;	SubName: Full=Uncharacterized protein {ECO:0000313|EMBL:CCB46111.1};	--	GO:0005634,nucleus; GO:0003677,DNA binding; GO:0003700,DNA-binding transcription factor activity; GO:0046872,metal ion binding; GO:0006355,regulation of transcription, DNA-templated; GO:0006351,transcription, DNA-templated	Dof domain, zinc finger
VIT_218s0041g01290	2	chr18	25936364	25938905	-	VIT_218s0041g01290	--	K04733 interleukin-1 receptor-associated kinase 4 [EC:2.7.11.1] | (RefSeq) serine/threonine-protein kinase-like protein CCR4 (A)	PREDICTED: serine/threonine-protein kinase-like protein CCR4 [Vitis vinifera]	RecName: Full=Serine/threonine-protein kinase-like protein CCR4; EC=2.7.11.1; AltName: Full=CRINKLY 4-related kinase 1; Short=AtCRK1; AltName: Full=Protein CRINKLY 4 RELATED 4; Short=AtCCR4; Flags: Precursor;	SubName: Full=Uncharacterized protein {ECO:0000313|EMBL:CCB61675.1};	Serine/threonine protein kinase	GO:0016021,integral component of membrane; GO:0005524,ATP binding; GO:0042803,protein homodimerization activity; GO:0004672,protein kinase activity; GO:0004674,protein serine/threonine kinase activity	ABC1 family
VIT_218s0072g00990	2	chr18	20438145	20441841	+	VIT_218s0072g00990	--	K04733 interleukin-1 receptor-associated kinase 4 [EC:2.7.11.1] | (RefSeq) hypothetical protein (A)	PREDICTED: leucine-rich repeat receptor-like tyrosine-protein kinase PXC3 [Vitis vinifera]	RecName: Full=Leucine-rich repeat receptor-like tyrosine-protein kinase PXC3 {ECO:0000305}; EC=2.7.10.1; AltName: Full=Protein PXY/TDR-CORRELATED 3 {ECO:0000303|PubMed:23815750}; Flags: Precursor;	SubName: Full=Uncharacterized protein {ECO:0000313|EMBL:CCB44849.1};	--	GO:0016021,integral component of membrane; GO:0005886,plasma membrane; GO:0005524,ATP binding; GO:0004714,transmembrane receptor protein tyrosine kinase activity	Leucine rich repeat N-terminal domain
VIT_218s0166g00190	2	chr18	14139015	14140400	-	VIT_218s0166g00190	--	K08332 vacuolar protein 8 | (RefSeq) hypothetical protein (A)	PREDICTED: U-box domain-containing protein 27 [Vitis vinifera]	RecName: Full=U-box domain-containing protein 28; EC=2.3.2.27; AltName: Full=Plant U-box protein 28; AltName: Full=RING-type E3 ubiquitin transferase PUB28 {ECO:0000305};	RecName: Full=RING-type E3 ubiquitin transferase {ECO:0000256|SAAS:SAAS00702733}; EC=2.3.2.27 {ECO:0000256|SAAS:SAAS00702733};	--	GO:0004842,ubiquitin-protein transferase activity; GO:0010200,response to chitin	Zinc-finger of the MIZ type in Nse subunit
VIT_218s0166g00260	2	chr18	14233862	14235133	+	VIT_218s0166g00260	--	--	hypothetical protein VITISV_036363 [Vitis vinifera]	--	SubName: Full=Uncharacterized protein {ECO:0000313|EMBL:CAN78649.1};	--	GO:0016021,integral component of membrane	Extensin-like region
VIT_219s0014g02620	2	chr19	2699751	2702129	+	VIT_219s0014g02620	--	K04733 interleukin-1 receptor-associated kinase 4 [EC:2.7.11.1] | (RefSeq) G-type lectin S-receptor-like serine/threonine-protein kinase At2g19130 (A)	unnamed protein product, partial [Vitis vinifera]	RecName: Full=G-type lectin S-receptor-like serine/threonine-protein kinase At2g19130; EC=2.7.11.1; Flags: Precursor;	SubName: Full=Uncharacterized protein {ECO:0000313|EMBL:CBI20292.3};	--	GO:0016021,integral component of membrane; GO:0005886,plasma membrane; GO:0005524,ATP binding; GO:0005516,calmodulin binding; GO:0030246,carbohydrate binding; GO:0004674,protein serine/threonine kinase activity; GO:0006468,protein phosphorylation; GO:0048544,recognition of pollen	PAN domain
VIT_219s0014g04050	2	chr19	4296793	4304803	+	VIT_219s0014g04050	--	K04733 interleukin-1 receptor-associated kinase 4 [EC:2.7.11.1] | (RefSeq) receptor-like serine/threonine-protein kinase SD1-8 (A)	unnamed protein product, partial [Vitis vinifera]	RecName: Full=G-type lectin S-receptor-like serine/threonine-protein kinase At4g03230; EC=2.7.11.1; Flags: Precursor;	SubName: Full=Uncharacterized protein {ECO:0000313|EMBL:CCB46411.1};	--	GO:0016021,integral component of membrane; GO:0005886,plasma membrane; GO:0005524,ATP binding; GO:0005516,calmodulin binding; GO:0030246,carbohydrate binding; GO:0004674,protein serine/threonine kinase activity; GO:0006468,protein phosphorylation; GO:0048544,recognition of pollen	PAN domain
VIT_219s0014g04160	2	chr19	4453704	4455546	+	VIT_219s0014g04160	--	K04733 interleukin-1 receptor-associated kinase 4 [EC:2.7.11.1] | (RefSeq) G-type lectin S-receptor-like serine/threonine-protein kinase At4g03230 (A)	unnamed protein product, partial [Vitis vinifera]	RecName: Full=Receptor-like serine/threonine-protein kinase SD1-7; EC=2.7.11.1; AltName: Full=Arabidopsis thaliana receptor kinase 1; AltName: Full=S-domain-1 (SD1) receptor kinase 7; Short=SD1-7; Flags: Precursor;	SubName: Full=Uncharacterized protein {ECO:0000313|EMBL:CCB46415.1};	--	GO:0016021,integral component of membrane; GO:0005634,nucleus; GO:0005886,plasma membrane; GO:0005524,ATP binding; GO:0030246,carbohydrate binding; GO:0004672,protein kinase activity; GO:0004674,protein serine/threonine kinase activity; GO:0031625,ubiquitin protein ligase binding; GO:0009738,abscisic acid-activated signaling pathway; GO:0071215,cellular response to abscisic acid stimulus; GO:0046…	Domain of unknown function (DUF3403)
VIT_219s0014g04470	2	chr19	4745161	4749486	-	VIT_219s0014g04470	--	K04733 interleukin-1 receptor-associated kinase 4 [EC:2.7.11.1] | (RefSeq) G-type lectin S-receptor-like serine/threonine-protein kinase At4g27290 isoform X1 (A)	unnamed protein product, partial [Vitis vinifera]	RecName: Full=G-type lectin S-receptor-like serine/threonine-protein kinase At1g11330; EC=2.7.11.1; Flags: Precursor;	SubName: Full=Uncharacterized protein {ECO:0000313|EMBL:CBI20446.3};	--	GO:0016021,integral component of membrane; GO:0005886,plasma membrane; GO:0005524,ATP binding; GO:0005516,calmodulin binding; GO:0030246,carbohydrate binding; GO:0004674,protein serine/threonine kinase activity; GO:0006468,protein phosphorylation; GO:0048544,recognition of pollen	Domain of unknown function (DUF3403)
VIT_219s0014g05090	2	chr19	5398231	5399578	+	VIT_219s0014g05090	--	K03671 thioredoxin 1 | (RefSeq) CxxS1; thioredoxin-like protein CXXS1 (A)	PREDICTED: thioredoxin-like protein CXXS1 [Vitis vinifera]	RecName: Full=Thioredoxin-like protein CXXS1; Short=AtCXXS1; AltName: Full=Mono-cysteine thioredoxin 1;	SubName: Full=Thioredoxin h-type {ECO:0000313|EMBL:AGG09344.1};	Thioredoxin	GO:0005829,cytosol; GO:0016671,oxidoreductase activity, acting on a sulfur group of donors, disulfide as acceptor; GO:0003756,protein disulfide isomerase activity; GO:0015035,protein disulfide oxidoreductase activity; GO:0047134,protein-disulfide reductase activity; GO:0004791,thioredoxin-disulfide reductase activity; GO:0045454,cell redox homeostasis; GO:0034599,cellular response to oxidative st…	Thioredoxin
VIT_219s0014g05430	2	chr19	5818419	5819321	-	VIT_219s0014g05430	--	K04733 interleukin-1 receptor-associated kinase 4 [EC:2.7.11.1] | (RefSeq) cysteine-rich receptor-like protein kinase 10 (A)	PREDICTED: protein NDR1 [Vitis vinifera]	RecName: Full=Protein NDR1; AltName: Full=Non-race specific disease resistance protein 1; Short=AtNDR1; Flags: Precursor;	SubName: Full=Uncharacterized protein {ECO:0000313|EMBL:CCB46487.1}; Flags: Fragment;	--	GO:0046658,anchored component of plasma membrane; GO:0016020,membrane; GO:0005886,plasma membrane; GO:0009506,plasmodesma; GO:0042742,defense response to bacterium; GO:0009816,defense response to bacterium, incompatible interaction; GO:0009817,defense response to fungus, incompatible interaction; GO:0009814,defense response, incompatible interaction; GO:0009626,plant-type hypersensitive response;…	Late embryogenesis abundant protein
VIT_219s0085g01050	2	chr19	23631036	23631743	-	VIT_219s0085g01050	--	K13993 HSP20 family protein | (RefSeq) 17.6 kDa class I heat shock protein 3-like (A)	PREDICTED: 17.8 kDa class I heat shock protein [Vitis vinifera]	RecName: Full=17.3 kDa class I heat shock protein; AltName: Full=HSP 17.3;	SubName: Full=Uncharacterized protein {ECO:0000313|EMBL:CAN60434.1};	Molecular chaperone (small heat-shock protein Hsp26/Hsp42)	GO:0005737,cytoplasm	HSP20-like domain found in ArsA
VIT_219s0177g00090	2	chr19	5927714	5928424	-	VIT_219s0177g00090	--	--	PREDICTED: 2S albumin [Vitis vinifera]	--	SubName: Full=Uncharacterized protein {ECO:0000313|EMBL:CAN64482.1};	--	--	--
VIT_200s0125g00280	1	chrUn	1946853	1951027	+	VIT_200s0125g00280	--	K02694 photosystem I subunit III | (RefSeq) photosystem I reaction center subunit III, chloroplastic (A)	PREDICTED: photosystem I reaction center subunit III, chloroplastic [Vitis vinifera]	RecName: Full=Photosystem I reaction center subunit III, chloroplastic; AltName: Full=Light-harvesting complex I 17 kDa protein; AltName: Full=PSI-F; Flags: Precursor;	SubName: Full=Uncharacterized protein {ECO:0000313|EMBL:CCB46505.1};	--	GO:0009507,chloroplast; GO:0009941,chloroplast envelope; GO:0009534,chloroplast thylakoid; GO:0009535,chloroplast thylakoid membrane; GO:0016021,integral component of membrane; GO:0016020,membrane; GO:0009538,photosystem I reaction center; GO:0010287,plastoglobule; GO:0009579,thylakoid; GO:0019904,protein domain specific binding; GO:0015979,photosynthesis	Photosystem I reaction centre subunit III
VIT_200s0160g00370	1	chrUn	5478597	5480329	+	VIT_200s0160g00370	--	K10865 double-strand break repair protein MRE11 | (RefSeq) Mre11 DNA repair/recombination protein (A)	unnamed protein product, partial [Vitis vinifera]	RecName: Full=Double-strand break repair protein MRE11; Short=AtMre11;	SubName: Full=Uncharacterized protein {ECO:0000313|EMBL:CBI35619.3};	DNA repair exonuclease MRE11	GO:0000785,chromatin; GO:0000791,euchromatin; GO:0030870,Mre11 complex; GO:0000795,synaptonemal complex; GO:0008408,3'-5' exonuclease activity; GO:0004519,endonuclease activity; GO:0030145,manganese ion binding; GO:0006302,double-strand break repair; GO:0051321,meiotic cell cycle	--
VIT_200s0194g00080	1	chrUn	10586581	10590517	-	VIT_200s0194g00080	--	K03063 26S proteasome regulatory subunit T3 | (RefSeq) 26S protease regulatory subunit 6B homolog (A)	PREDICTED: BTB/POZ domain-containing protein At5g47800 isoform X2 [Vitis vinifera]	RecName: Full=BTB/POZ domain-containing protein At5g47800;	SubName: Full=Uncharacterized protein {ECO:0000313|EMBL:CBI25736.3};	--	GO:0016567,protein ubiquitination	NPH3 family
VIT_200s0304g00080	1	chrUn	22455829	22459294	-	VIT_200s0304g00080	--	K01087 trehalose 6-phosphate phosphatase [EC:3.1.3.12] | (RefSeq) RAMOSA3; probable trehalose-phosphate phosphatase J (A)	probable trehalose-phosphate phosphatase J [Vitis vinifera]	RecName: Full=Probable trehalose-phosphate phosphatase J; Short=AtTPPJ; EC=3.1.3.12; AltName: Full=Trehalose 6-phosphate phosphatase;	RecName: Full=Trehalose 6-phosphate phosphatase {ECO:0000256|RuleBase:RU361117}; EC=3.1.3.12 {ECO:0000256|RuleBase:RU361117}; Flags: Fragment;	Trehalose-6-phosphate synthase component TPS1 and related subunits	GO:0005730,nucleolus; GO:0005634,nucleus; GO:0004805,trehalose-phosphatase activity; GO:0046686,response to cadmium ion; GO:0005992,trehalose biosynthetic process	Trehalose-phosphatase
VIT_200s0409g00060	1	chrUn	27966903	27970070	+	VIT_200s0409g00060	--	K04733 interleukin-1 receptor-associated kinase 4 [EC:2.7.11.1] | (RefSeq) cysteine-rich receptor-like protein kinase 25 (A)	PREDICTED: cysteine-rich receptor-like protein kinase 25 [Vitis vinifera]	RecName: Full=Cysteine-rich receptor-like protein kinase 25; Short=Cysteine-rich RLK25; EC=2.7.11.-; Flags: Precursor;	SubName: Full=Uncharacterized protein {ECO:0000313|EMBL:CCB48332.1};	--	GO:0016021,integral component of membrane; GO:0005886,plasma membrane; GO:0005524,ATP binding; GO:0004674,protein serine/threonine kinase activity; GO:0042742,defense response to bacterium; GO:0006468,protein phosphorylation	Haspin like kinase domain
VIT_200s0480g00070	1	chrUn	30188035	30188752	-	VIT_200s0480g00070	--	K00422 polyphenol oxidase [EC:1.10.3.1] | (RefSeq) PPO, GPO1; polyphenol oxidase (A)	polyphenol oxidase [Vitis vinifera]	RecName: Full=Polyphenol oxidase, chloroplastic; Short=PPO; EC=1.10.3.1; AltName: Full=Catechol oxidase; Flags: Precursor;	SubName: Full=Uncharacterized protein {ECO:0000313|EMBL:CCB61085.1};	--	GO:0009543,chloroplast thylakoid lumen; GO:0004097,catechol oxidase activity; GO:0046872,metal ion binding; GO:0046148,pigment biosynthetic process	Protein of unknown function (DUF_B2219)
VIT_200s0587g00010	1	chrUn	32404092	32406626	-	VIT_200s0587g00010	--	K07466 replication factor A1 | (RefSeq) replication protein A 70 kDa DNA-binding subunit B-like (A)	PREDICTED: replication protein A 70 kDa DNA-binding subunit B-like [Vitis vinifera]	RecName: Full=Replication protein A 70 kDa DNA-binding subunit B; Short=OsRPA70b; AltName: Full=Replication factor A protein 1B; AltName: Full=Replication protein A 1B;	SubName: Full=Uncharacterized protein {ECO:0000313|EMBL:CCB50150.1};	Single-stranded DNA-binding replication protein A (RPA), large (70 kD) subunit and related ssDNA-binding proteins	GO:0005662,DNA replication factor A complex; GO:0003677,DNA binding; GO:0046872,metal ion binding; GO:0006310,DNA recombination; GO:0006281,DNA repair; GO:0006260,DNA replication	Replication protein A OB domain
VIT_200s0956g00020	1	chrUn	37073006	37075584	-	VIT_200s0956g00020	--	K08065 nuclear transcription Y subunit beta | (RefSeq) nuclear transcription factor Y subunit B-6 (A)	PREDICTED: nuclear transcription factor Y subunit B-6 [Vitis vinifera]	RecName: Full=Nuclear transcription factor Y subunit B-6; Short=AtNF-YB-6; AltName: Full=Protein LEAFY COTYLEDON 1-LIKE;	SubName: Full=Uncharacterized protein {ECO:0000313|EMBL:CBI23532.3};	CCAAT-binding factor, subunit A (HAP3)	GO:0005634,nucleus; GO:0033613,activating transcription factor binding; GO:0003700,DNA-binding transcription factor activity; GO:0046982,protein heterodimerization activity; GO:0043565,sequence-specific DNA binding; GO:0009738,abscisic acid-activated signaling pathway; GO:0045893,positive regulation of transcription, DNA-templated; GO:0006355,regulation of transcription, DNA-templated; GO:0006351…	Bromodomain associated
VIT_201s0010g03620	1	chr1	20954516	20957260	-	VIT_201s0010g03620	--	K08908 light-harvesting complex I chlorophyll a/b binding protein 2 | (RefSeq) chlorophyll a-b binding protein, chloroplastic (A)	PREDICTED: chlorophyll a-b binding protein, chloroplastic [Vitis vinifera]	RecName: Full=Chlorophyll a-b binding protein, chloroplastic; AltName: Full=LHCI type II CAB; Flags: Precursor;	RecName: Full=Chlorophyll a-b binding protein, chloroplastic {ECO:0000256|RuleBase:RU363080};	--	GO:0009535,chloroplast thylakoid membrane; GO:0016021,integral component of membrane; GO:0009522,photosystem I; GO:0009523,photosystem II; GO:0016168,chlorophyll binding; GO:0046872,metal ion binding; GO:0009765,photosynthesis, light harvesting; GO:0018298,protein-chromophore linkage	Chlorophyll A-B binding protein
VIT_201s0011g01280	1	chr1	1086726	1093073	-	VIT_201s0011g01280	--	K14709 solute carrier family 39 (zinc transporter), member 1/2/3 | (RefSeq) zip3; zinc transporter 5-like (A)	unnamed protein product, partial [Vitis vinifera]	RecName: Full=Zinc transporter 5; AltName: Full=ZRT/IRT-like protein 5; Short=OsZIP5; Flags: Precursor;	SubName: Full=Uncharacterized protein {ECO:0000313|EMBL:CCB51031.1};	Fe2+/Zn2+ regulated transporter	GO:0016021,integral component of membrane; GO:0005886,plasma membrane; GO:0005385,zinc ion transmembrane transporter activity; GO:0071577,zinc ion transmembrane transport; GO:0006829,zinc ion transport	ZIP Zinc transporter
VIT_201s0011g04220	1	chr1	3833982	3836659	-	VIT_201s0011g04220	--	K14491 two-component response regulator ARR-B family | (RefSeq) two-component response regulator-like PRR95 (A)	PREDICTED: two-component response regulator-like PRR95 isoform X2 [Vitis vinifera]	RecName: Full=Myb family transcription factor PHL13 {ECO:0000305}; AltName: Full=Protein PHR1-LIKE 13 {ECO:0000305};	SubName: Full=Uncharacterized protein {ECO:0000313|EMBL:CCB50871.1};	--	GO:0005634,nucleus; GO:0003677,DNA binding; GO:0003700,DNA-binding transcription factor activity; GO:0006355,regulation of transcription, DNA-templated; GO:0006351,transcription, DNA-templated	Myb-like DNA-binding domain
VIT_201s0011g04300	1	chr1	3888441	3889047	-	VIT_201s0011g04300	--	K04733 interleukin-1 receptor-associated kinase 4 [EC:2.7.11.1] | (RefSeq) rust resistance kinase Lr10-like (A)	unnamed protein product, partial [Vitis vinifera]	--	SubName: Full=Uncharacterized protein {ECO:0000313|EMBL:CBI26954.3};	--	--	Wall-associated receptor kinase C-terminal
VIT_201s0011g06405	1	chr1	6221026	6222810	-	VIT_201s0011g06405	--	--	hypothetical protein VITISV_033420 [Vitis vinifera]	RecName: Full=CASP-like protein 4D1; Short=RcCASPL4D1;	RecName: Full=CASP-like protein {ECO:0000256|RuleBase:RU361233};	--	GO:0016021,integral component of membrane; GO:0005886,plasma membrane	Protein of unknown function (DUF1345)
VIT_201s0137g00210	1	chr1	6690813	6691602	-	VIT_201s0137g00210	--	K02723 photosystem II PsbY protein | (RefSeq) photosystem II core complex proteins psbY, chloroplastic (A)	PREDICTED: photosystem II core complex proteins psbY, chloroplastic [Vitis vinifera]	RecName: Full=Photosystem II core complex proteins psbY, chloroplastic; AltName: Full=L-arginine-metabolizing enzyme; Short=L-AME; Contains: RecName: Full=Photosystem II protein psbY-1, chloroplastic; AltName: Full=psbY-A1; Contains: RecName: Full=Photosystem II protein psbY-2, chloroplastic; AltName: Full=psbY-A2; Flags: Precursor;	SubName: Full=Uncharacterized protein {ECO:0000313|EMBL:CCB44018.1};	--	GO:0009535,chloroplast thylakoid membrane; GO:0016021,integral component of membrane; GO:0009523,photosystem II; GO:0030145,manganese ion binding; GO:0015979,photosynthesis	Photosystem II protein Y (PsbY)
VIT_201s0137g00740	1	chr1	7245701	7247644	-	VIT_201s0137g00740	--	K10406 kinesin family member C2/C3 | (RefSeq) kinesin KP1-like (A)	PREDICTED: probable protein phosphatase 2C 14 [Vitis vinifera]	--	SubName: Full=Uncharacterized protein {ECO:0000313|EMBL:CCB43983.1};	--	--	Plant protein of unknown function (DUF868)
VIT_202s0025g00360	1	chr2	471971	475220	-	VIT_202s0025g00360	--	K20772 1-aminocyclopropane-1-carboxylate synthase 1/2/6 [EC:4.4.1.14] | (RefSeq) 1-aminocyclopropane-1-carboxylate synthase (A)	PREDICTED: 1-aminocyclopropane-1-carboxylate synthase [Vitis vinifera]	RecName: Full=1-aminocyclopropane-1-carboxylate synthase; Short=ACC synthase; EC=4.4.1.14; AltName: Full=S-adenosyl-L-methionine methylthioadenosine-lyase;	SubName: Full=Uncharacterized protein {ECO:0000313|EMBL:CBI34388.3};	1-aminocyclopropane-1-carboxylate synthase, and related proteins	GO:0016847,1-aminocyclopropane-1-carboxylate synthase activity; GO:0030170,pyridoxal phosphate binding; GO:0009693,ethylene biosynthetic process; GO:0009835,fruit ripening	Beta-eliminating lyase
VIT_202s0025g01470	1	chr2	1423534	1424411	-	VIT_202s0025g01470	--	K00345 NAD(P)H-quinone oxidoreductase subunit S, chloroplastic [EC:1.6.5.-] | (RefSeq) NAD(P)H-quinone oxidoreductase subunit S, chloroplastic (A)	hypothetical protein VITISV_003162 [Vitis vinifera]	RecName: Full=NAD(P)H-quinone oxidoreductase subunit S, chloroplastic {ECO:0000305}; EC=1.6.5.- {ECO:0000305}; AltName: Full=NAD(P)H dehydrogenase subunit S {ECO:0000303|PubMed:21785130}; Short=NDH subunit S {ECO:0000305}; AltName: Full=NADH-plastoquinone oxidoreductase subunit S {ECO:0000305}; AltName: Full=Protein CHLORORESPIRATORY REDUCTION 31 {ECO:0000303|PubMed:21505067}; Flags: Precursor;	SubName: Full=Uncharacterized protein {ECO:0000313|EMBL:CCB58247.1};	--	GO:0009507,chloroplast; GO:0009534,chloroplast thylakoid; GO:0009535,chloroplast thylakoid membrane; GO:0010598,NAD(P)H dehydrogenase complex (plastoquinone); GO:0016491,oxidoreductase activity; GO:0048038,quinone binding; GO:0009767,photosynthetic electron transport chain	NAD(P)H dehydrogenase subunit S
VIT_202s0033g01020	1	chr2	16078871	16081412	-	VIT_202s0033g01020	--	K19861 benzyl alcohol O-benzoyltransferase [EC:2.3.1.196 2.3.1.232] | (RefSeq) methanol O-anthraniloyltransferase (A)	PREDICTED: methanol O-anthraniloyltransferase [Vitis vinifera]	RecName: Full=Methanol O-anthraniloyltransferase; EC=2.3.1.232; AltName: Full=Anthraniloyl-CoA:methanol acyltransferase; AltName: Full=Benzyl alcohol O-benzoyltransferase; EC=2.3.1.196;	SubName: Full=Uncharacterized protein {ECO:0000313|EMBL:CCB60353.1};	--	GO:0016747,transferase activity, transferring acyl groups other than amino-acyl groups	Transferase family
VIT_202s0154g00260	1	chr2	5105972	5110226	-	VIT_202s0154g00260	--	K14638 solute carrier family 15 (peptide/histidine transporter), member 3/4 | (RefSeq) protein NRT1/ PTR FAMILY 6.3 (A)	PREDICTED: protein NRT1/ PTR FAMILY 6.3 [Vitis vinifera]	RecName: Full=Protein NRT1/ PTR FAMILY 6.3; Short=AtNPF6.3; AltName: Full=Nitrate transporter 1.1; Short=AtNRT1; AltName: Full=Nitrate/chlorate transporter; AltName: Full=Protein CHLORINA 1;	SubName: Full=Uncharacterized protein {ECO:0000313|EMBL:CCB56506.1};	H+/oligopeptide symporter	GO:0016021,integral component of membrane; GO:0005886,plasma membrane; GO:0015112,nitrate transmembrane transporter activity; GO:0015293,symporter activity; GO:0009734,auxin-activated signaling pathway; GO:0042128,nitrate assimilation; GO:0015706,nitrate transport; GO:0006857,oligopeptide transport; GO:0009635,response to herbicide; GO:0010167,response to nitrate; GO:0009414,response to water dep…	Major Facilitator Superfamily
VIT_202s0154g00310	1	chr2	5134356	5135385	-	VIT_202s0154g00310	--	K11855 ubiquitin carboxyl-terminal hydrolase 36/42 [EC:3.4.19.12] | (RefSeq) ubiquitin carboxyl-terminal hydrolase 36 (A)	unnamed protein product, partial [Vitis vinifera]	RecName: Full=36.4 kDa proline-rich protein;	SubName: Full=Uncharacterized protein {ECO:0000313|EMBL:CCB56509.1};	--	--	Protease inhibitor/seed storage/LTP family
VIT_203s0017g02260	1	chr3	19020405	19021602	+	VIT_203s0017g02260	--	K11855 ubiquitin carboxyl-terminal hydrolase 36/42 [EC:3.4.19.12] | (RefSeq) ubiquitin carboxyl-terminal hydrolase 36 (A)	PREDICTED: 36.4 kDa proline-rich protein [Vitis vinifera]	RecName: Full=36.4 kDa proline-rich protein;	SubName: Full=Uncharacterized protein {ECO:0000313|EMBL:CCB58060.1};	--	--	Probable lipid transfer
VIT_203s0038g00670	1	chr3	592339	595232	+	VIT_203s0038g00670	--	K01623 fructose-bisphosphate aldolase, class I [EC:4.1.2.13] | (RefSeq) probable fructose-bisphosphate aldolase 1, chloroplastic-like (A)	PREDICTED: fructose-bisphosphate aldolase 1, chloroplastic [Vitis vinifera]	RecName: Full=Fructose-bisphosphate aldolase 1, chloroplastic {ECO:0000305}; Short=AtFBA1 {ECO:0000303|PubMed:22561114}; EC=4.1.2.13 {ECO:0000305}; Flags: Precursor;	RecName: Full=Fructose-bisphosphate aldolase {ECO:0000256|RuleBase:RU003994, ECO:0000256|SAAS:SAAS00336718}; EC=4.1.2.13 {ECO:0000256|RuleBase:RU003994, ECO:0000256|SAAS:SAAS00336718};	Fructose-biphosphate aldolase	GO:0048046,apoplast; GO:0009507,chloroplast; GO:0009941,chloroplast envelope; GO:0009570,chloroplast stroma; GO:0009534,chloroplast thylakoid; GO:0022626,cytosolic ribosome; GO:0010287,plastoglobule; GO:0009579,thylakoid; GO:0031977,thylakoid lumen; GO:0004332,fructose-bisphosphate aldolase activity; GO:0006094,gluconeogenesis; GO:0006096,glycolytic process; GO:0046686,response to cadmium ion	Fructose-bisphosphate aldolase class-I
VIT_203s0038g01960	1	chr3	1362167	1363750	+	VIT_203s0038g01960	--	--	PREDICTED: uncharacterized protein LOC100257238 [Vitis vinifera]	--	SubName: Full=Uncharacterized protein {ECO:0000313|EMBL:CBI37912.3};	--	GO:0010374,stomatal complex development	Pollen proteins Ole e I like
VIT_203s0038g02110	1	chr3	1449330	1451521	+	VIT_203s0038g02110	--	K03686 molecular chaperone DnaJ | (RefSeq) chaperone protein DnaJ-like (A)	PREDICTED: chaperone protein dnaJ 11, chloroplastic [Vitis vinifera]	RecName: Full=Chaperone protein dnaJ 11, chloroplastic; Short=AtDjC11; Short=AtJ11; Flags: Precursor;	SubName: Full=Uncharacterized protein {ECO:0000313|EMBL:CCB60629.1};	Molecular chaperone (DnaJ superfamily)	GO:0009507,chloroplast; GO:0009570,chloroplast stroma; GO:0005634,nucleus; GO:0009536,plastid	DnaJ domain
VIT_203s0063g01160	1	chr3	4651703	4652971	-	VIT_203s0063g01160	--	K04125 gibberellin 2-oxidase [EC:1.14.11.13] | (RefSeq) POPTRDRAFT_233863; hypothetical protein (A)	unnamed protein product, partial [Vitis vinifera]	RecName: Full=Probable 2-oxoglutarate-dependent dioxygenase At5g05600 {ECO:0000305}; EC=1.14.11.- {ECO:0000305};	SubName: Full=Uncharacterized protein {ECO:0000313|EMBL:CBI32474.3};	Iron/ascorbate family oxidoreductases	GO:0005829,cytosol; GO:0051213,dioxygenase activity; GO:0120091,jasmonic acid hydrolase; GO:0046872,metal ion binding; GO:0097237,cellular response to toxic substance; GO:0009813,flavonoid biosynthetic process; GO:2000022,regulation of jasmonic acid mediated signaling pathway; GO:0080167,response to karrikin	non-haem dioxygenase in morphine synthesis N-terminal
VIT_203s0063g01210	1	chr3	4691619	4693163	-	VIT_203s0063g01210	--	K06892 feruloyl-CoA ortho-hydroxylase [EC:1.14.11.-] | (RefSeq) feruloyl CoA ortho-hydroxylase 1-like (A)	PREDICTED: protein DOWNY MILDEW RESISTANCE 6 [Vitis vinifera]	RecName: Full=Probable 2-oxoglutarate-dependent dioxygenase At5g05600 {ECO:0000305}; EC=1.14.11.- {ECO:0000305};	SubName: Full=Uncharacterized protein {ECO:0000313|EMBL:CBI32478.3};	Iron/ascorbate family oxidoreductases	GO:0005829,cytosol; GO:0051213,dioxygenase activity; GO:0120091,jasmonic acid hydrolase; GO:0046872,metal ion binding; GO:0097237,cellular response to toxic substance; GO:0009813,flavonoid biosynthetic process; GO:2000022,regulation of jasmonic acid mediated signaling pathway; GO:0080167,response to karrikin	2OG-Fe(II) oxygenase superfamily
VIT_203s0088g00340	1	chr3	8371381	8372242	+	VIT_203s0088g00340	--	K05349 beta-glucosidase [EC:3.2.1.21] | (RefSeq) probable beta-glucosidase F (A)	PREDICTED: uncharacterized protein LOC104881336 [Vitis vinifera]	--	SubName: Full=Uncharacterized protein {ECO:0000313|EMBL:CCB49636.1};	--	--	--
VIT_203s0088g00810	1	chr3	9044529	9045211	-	VIT_203s0088g00810	--	K13449 pathogenesis-related protein 1 | (RefSeq) PR1; pathogenesis-related protein (A)	PREDICTED: pathogenesis-related protein 1 [Vitis vinifera]	RecName: Full=Basic form of pathogenesis-related protein 1; Short=PRP 1; Flags: Precursor;	SubName: Full=Uncharacterized protein {ECO:0000313|EMBL:CAN77102.1};	Defense-related protein containing SCP domain	GO:0005576,extracellular region; GO:0006952,defense response; GO:0009607,response to biotic stimulus	Cysteine-rich secretory protein family
VIT_203s0091g01220	1	chr3	7888986	7890085	-	VIT_203s0091g01220	--	K12616 enhancer of mRNA-decapping protein 4 | (RefSeq) enhancer of mRNA-decapping protein 4 (A)	PREDICTED: enhancer of mRNA-decapping protein 4 [Vitis vinifera]	RecName: Full=Enhancer of mRNA-decapping protein 4; AltName: Full=Protein VARICOSE;	SubName: Full=Uncharacterized protein {ECO:0000313|EMBL:CCB47690.1};	Nuclear protein, contains WD40 repeats	GO:0005829,cytosol; GO:0005634,nucleus; GO:0000932,P-body; GO:0003729,mRNA binding; GO:0042803,protein homodimerization activity; GO:0071365,cellular response to auxin stimulus; GO:0031087,deadenylation-independent decapping of nuclear-transcribed mRNA; GO:0009965,leaf morphogenesis; GO:0006402,mRNA catabolic process; GO:0006397,mRNA processing; GO:0009791,post-embryonic development; GO:0010072,p…	--
VIT_204s0008g04000	1	chr4	3338865	3339451	+	VIT_204s0008g04000	--	K06699 proteasome activator subunit 4 | (RefSeq) hypothetical protein (A)	PREDICTED: BURP domain protein RD22 [Vitis vinifera]	RecName: Full=BURP domain protein RD22 {ECO:0000303|PubMed:9790599}; AltName: Full=Dehydration-responsive protein RD22 {ECO:0000303|PubMed:8479424}; Flags: Precursor;	SubName: Full=Uncharacterized protein {ECO:0000313|EMBL:CCB46730.1};	--	GO:0005768,endosome; GO:0005794,Golgi apparatus; GO:0005802,trans-Golgi network; GO:0009651,response to salt stress	BURP domain
VIT_204s0008g04060	1	chr4	3391699	3393333	+	VIT_204s0008g04060	--	K12472 epidermal growth factor receptor substrate 15 | (RefSeq) filaggrin-like (A)	PREDICTED: BURP domain-containing protein 3 [Vitis vinifera]	RecName: Full=BURP domain-containing protein 3; Short=OsBURP03; Flags: Precursor;	SubName: Full=Uncharacterized protein {ECO:0000313|EMBL:CCB46735.1};	--	--	Organ specific protein
VIT_204s0044g01410	1	chr4	22946117	22949105	+	VIT_204s0044g01410	--	K02701 photosystem I subunit PsaN | (RefSeq) PSAN; photosystem I reaction center subunit N, chloroplastic (A)	PREDICTED: photosystem I reaction center subunit N, chloroplastic [Vitis vinifera]	RecName: Full=Photosystem I reaction center subunit N, chloroplastic; Short=PSI-N; Flags: Precursor;	SubName: Full=Uncharacterized protein {ECO:0000313|EMBL:CCB60405.1};	--	GO:0009535,chloroplast thylakoid membrane; GO:0009522,photosystem I; GO:0019904,protein domain specific binding; GO:0015979,photosynthesis	Photosystem I reaction centre subunit N (PSAN or PSI-N)
VIT_205s0020g00930	1	chr5	2749310	2760587	+	VIT_205s0020g00930	--	K22849 diacylglycerol O-acyltransferase 3, plant [EC:2.3.1.20] | (RefSeq) uncharacterized LOC100242564 (A)	PREDICTED: uncharacterized protein LOC100242564 [Vitis vinifera]	RecName: Full=Diacylglycerol O-acyltransferase 3, cytosolic {ECO:0000305}; Short=AtDGAT3 {ECO:0000303|PubMed:22760209}; EC=2.3.1.20 {ECO:0000305|PubMed:22760209};	SubName: Full=Uncharacterized protein {ECO:0000313|EMBL:CAN81152.1};	--	GO:0005829,cytosol; GO:0004144,diacylglycerol O-acyltransferase activity; GO:0006071,glycerol metabolic process; GO:0019432,triglyceride biosynthetic process	Thioredoxin-like [2Fe-2S] ferredoxin
VIT_205s0020g03180	1	chr5	4942932	4943720	+	VIT_205s0020g03180	--	K02692 photosystem I subunit II | (RefSeq) photosystem I reaction center subunit II, chloroplastic-like (A)	PREDICTED: photosystem I reaction center subunit II, chloroplastic [Vitis vinifera]	RecName: Full=Photosystem I reaction center subunit II, chloroplastic; AltName: Full=PS I subunit 5; AltName: Full=Photosystem I 20 kDa subunit; Short=PSI-D; Flags: Precursor;	SubName: Full=Uncharacterized protein {ECO:0000313|EMBL:CAN62373.1};	--	GO:0009535,chloroplast thylakoid membrane; GO:0009538,photosystem I reaction center; GO:0015979,photosynthesis	PsaD
VIT_205s0020g04990	1	chr5	6919869	6920324	-	VIT_205s0020g04990	--	--	hypothetical protein VITISV_025111 [Vitis vinifera]	--	SubName: Full=Uncharacterized protein {ECO:0000313|EMBL:CCB50514.1};	--	--	--
VIT_205s0102g00600	1	chr5	22523036	22523785	+	VIT_205s0102g00600	--	--	unnamed protein product, partial [Vitis vinifera]	--	SubName: Full=Uncharacterized protein {ECO:0000313|EMBL:CCB59847.1};	--	--	--
VIT_205s0124g00610	1	chr5	21208364	21211336	-	VIT_205s0124g00610	--	K21440 ankyrin repeat domain-containing protein 50 | (RefSeq) ankyrin repeat-containing protein At5g02620 (A)	PREDICTED: protein ACCELERATED CELL DEATH 6 [Vitis vinifera]	RecName: Full=Ankyrin repeat-containing protein At5g02620;	SubName: Full=Uncharacterized protein {ECO:0000313|EMBL:CBI39192.3};	FOG: Ankyrin repeat	GO:0005783,endoplasmic reticulum; GO:0016021,integral component of membrane; GO:0005886,plasma membrane	Cation transporting ATPase, C-terminus
VIT_206s0004g00070	1	chr6	172939	175000	+	VIT_206s0004g00070	--	K20628 expansin | (RefSeq) expansin-A15 (A)	PREDICTED: expansin-A10 [Vitis vinifera]	RecName: Full=Expansin-A15; Short=AtEXPA15; AltName: Full=Alpha-expansin-15; Short=At-EXP15; Short=AtEx15; AltName: Full=Ath-ExpAlpha-1.3; Flags: Precursor;	SubName: Full=Uncharacterized protein {ECO:0000313|EMBL:CAN82746.1};	--	GO:0005618,cell wall; GO:0005576,extracellular region; GO:0016020,membrane; GO:0009664,plant-type cell wall organization; GO:0006949,syncytium formation	Lytic transglycolase
VIT_206s0004g05330	1	chr6	6206644	6208290	+	VIT_206s0004g05330	--	K08081 tropinone reductase I [EC:1.1.1.206] | (RefSeq) tropinone reductase homolog At5g06060 (A)	PREDICTED: tropinone reductase homolog At5g06060 [Vitis vinifera]	RecName: Full=Tropinone reductase homolog At2g29260, chloroplastic {ECO:0000305}; EC=1.1.1.- {ECO:0000305}; Flags: Precursor;	SubName: Full=Uncharacterized protein {ECO:0000313|EMBL:CCB43542.1};	Reductases with broad range of substrate specificities	GO:0009507,chloroplast; GO:0016491,oxidoreductase activity	KR domain
VIT_206s0004g05400	1	chr6	6257204	6257928	+	VIT_206s0004g05400	--	K08081 tropinone reductase I [EC:1.1.1.206] | (RefSeq) tropinone reductase homolog At5g06060 (A)	PREDICTED: tropinone reductase homolog At5g06060 isoform X2 [Vitis vinifera]	RecName: Full=Tropinone reductase {ECO:0000303|PubMed:18221363}; EC=1.1.1.206 {ECO:0000269|PubMed:18221363}; EC=1.1.1.236 {ECO:0000269|PubMed:18221363};	SubName: Full=Uncharacterized protein {ECO:0000313|EMBL:CAN63543.1};	Reductases with broad range of substrate specificities	GO:0050356,tropine dehydrogenase activity; GO:0050358,tropinone reductase activity	NAD dependent epimerase/dehydratase family
VIT_206s0009g01110	1	chr6	12555874	12557760	+	VIT_206s0009g01110	--	K13754 solute carrier family 24 (sodium/potassium/calcium exchanger), member 6 | (RefSeq) cation/calcium exchanger 1 (A)	PREDICTED: cation/calcium exchanger 1 [Vitis vinifera]	RecName: Full=Cation/calcium exchanger 1; Short=AtCCX1; AltName: Full=Protein CATION EXCHANGER 7;	SubName: Full=Uncharacterized protein {ECO:0000313|EMBL:CCB49176.1};	K+-dependent Na+:Ca2+ antiporter	GO:0016021,integral component of membrane; GO:0005774,vacuolar membrane; GO:0015297,antiporter activity; GO:0006813,potassium ion transport; GO:0006814,sodium ion transport	Sodium/calcium exchanger protein
VIT_206s0009g01640	1	chr6	13604856	13611531	-	VIT_206s0009g01640	--	K04733 interleukin-1 receptor-associated kinase 4 [EC:2.7.11.1] | (RefSeq) probable inactive receptor kinase At5g10020 (A)	PREDICTED: probable inactive receptor kinase At5g10020 [Vitis vinifera]	RecName: Full=Probable inactive receptor kinase At5g10020; Flags: Precursor;	SubName: Full=Uncharacterized protein {ECO:0000313|EMBL:CCB49149.1};	--	GO:0005829,cytosol; GO:0016021,integral component of membrane; GO:0005886,plasma membrane; GO:0005524,ATP binding; GO:0004672,protein kinase activity	Leucine Rich Repeat
VIT_206s0080g00920	1	chr6	21010407	21012638	+	VIT_206s0080g00920	--	K14332 photosystem I subunit PsaO | (RefSeq) photosystem I subunit O (A)	PREDICTED: photosystem I subunit O [Vitis vinifera]	RecName: Full=Photosystem I subunit O; Short=PSI-O; Flags: Precursor;	SubName: Full=Uncharacterized protein {ECO:0000313|EMBL:CBI28282.3};	--	GO:0009507,chloroplast; GO:0009535,chloroplast thylakoid membrane; GO:0016021,integral component of membrane; GO:0009522,photosystem I; GO:0009579,thylakoid; GO:0009768,photosynthesis, light harvesting in photosystem I; GO:0009767,photosynthetic electron transport chain	--
VIT_207s0005g05680	1	chr7	9937375	9940671	+	VIT_207s0005g05680	--	--	PREDICTED: protein SULFUR DEFICIENCY-INDUCED 1 [Vitis vinifera]	RecName: Full=Protein SULFUR DEFICIENCY-INDUCED 1 {ECO:0000303|PubMed:19154231}; Short=AtSDI1 {ECO:0000303|PubMed:19154231};	SubName: Full=Uncharacterized protein {ECO:0000313|EMBL:CBI37273.3};	--	GO:0090568,nuclear transcriptional repressor complex; GO:0010438,cellular response to sulfur starvation; GO:0010439,regulation of glucosinolate biosynthetic process; GO:0006792,regulation of sulfur utilization	Anaphase-promoting complex, cyclosome, subunit 3
VIT_207s0104g00410	1	chr7	1670986	1674473	+	VIT_207s0104g00410	--	K01061 carboxymethylenebutenolidase [EC:3.1.1.45] | (RefSeq) endo-1,3;1,4-beta-D-glucanase-like (A)	PREDICTED: endo-1,3;1,4-beta-D-glucanase [Vitis vinifera]	RecName: Full=Endo-1,3;1,4-beta-D-glucanase; EC=3.2.1.-; Flags: Precursor;	SubName: Full=Uncharacterized protein {ECO:0000313|EMBL:CBI32344.3};	Predicted hydrolase related to dienelactone hydrolase	GO:0005576,extracellular region; GO:0016787,hydrolase activity	Dienelactone hydrolase family
VIT_207s0104g00420	1	chr7	1675292	1678507	+	VIT_207s0104g00420	--	K01061 carboxymethylenebutenolidase [EC:3.1.1.45] | (RefSeq) endo-1,3;1,4-beta-D-glucanase-like (A)	PREDICTED: endo-1,3;1,4-beta-D-glucanase [Vitis vinifera]	RecName: Full=Endo-1,3;1,4-beta-D-glucanase; EC=3.2.1.-; Flags: Precursor;	SubName: Full=Uncharacterized protein {ECO:0000313|EMBL:CBI32343.3};	Predicted hydrolase related to dienelactone hydrolase	GO:0005576,extracellular region; GO:0016787,hydrolase activity	Dienelactone hydrolase family
VIT_208s0007g00950	1	chr8	15105214	15105867	+	VIT_208s0007g00950	--	--	PREDICTED: uncharacterized protein LOC100261261 [Vitis vinifera]	--	SubName: Full=Uncharacterized protein {ECO:0000313|EMBL:CCB55562.1};	--	--	--
VIT_208s0007g02020	1	chr8	16063983	16070806	+	VIT_208s0007g02020	--	K14638 solute carrier family 15 (peptide/histidine transporter), member 3/4 | (RefSeq) protein NRT1/ PTR FAMILY 5.7 (A)	PREDICTED: protein NRT1/ PTR FAMILY 5.7 [Vitis vinifera]	RecName: Full=Protein NRT1/ PTR FAMILY 5.7; Short=AtNPF5.7;	SubName: Full=Uncharacterized protein {ECO:0000313|EMBL:CCB55504.1};	H+/oligopeptide symporter	GO:0016021,integral component of membrane; GO:0005886,plasma membrane; GO:0022857,transmembrane transporter activity; GO:0006857,oligopeptide transport	Major Facilitator Superfamily
VIT_208s0007g05860	1	chr8	19734965	19736181	-	VIT_208s0007g05860	--	K03860 phosphatidylinositol glycan, class Q | (RefSeq) N-acetylglucosaminyl-phosphatidylinositol biosynthetic protein gpi1-like (A)	PREDICTED: protein GAST1 [Vitis vinifera]	RecName: Full=Protein GAST1; Flags: Precursor;	SubName: Full=Uncharacterized protein {ECO:0000313|EMBL:CAN80098.1};	--	GO:0005576,extracellular region	Gibberellin regulated protein
VIT_208s0007g08620	1	chr8	22003786	22007557	-	VIT_208s0007g08620	--	--	unnamed protein product, partial [Vitis vinifera]	--	SubName: Full=Uncharacterized protein {ECO:0000313|EMBL:CCB55123.1};	--	--	--
VIT_208s0040g01040	1	chr8	12066763	12073699	+	VIT_208s0040g01040	--	K16297 serine carboxypeptidase-like clade II [EC:3.4.16.-] | (RefSeq) serine carboxypeptidase-like 45 (A)	unnamed protein product, partial [Vitis vinifera]	RecName: Full=Serine carboxypeptidase-like 46; EC=3.4.16.-; Flags: Precursor;	RecName: Full=Carboxypeptidase {ECO:0000256|RuleBase:RU361156}; EC=3.4.16.- {ECO:0000256|RuleBase:RU361156};	Serine carboxypeptidases (lysosomal cathepsin A)	GO:0005576,extracellular region; GO:0009505,plant-type cell wall; GO:0009506,plasmodesma; GO:0004185,serine-type carboxypeptidase activity; GO:0051603,proteolysis involved in cellular protein catabolic process	Serine carboxypeptidase
VIT_208s0040g02150	1	chr8	13265573	13268250	+	VIT_208s0040g02150	--	--	--	--	SubName: Full=Uncharacterized protein {ECO:0000313|EMBL:CCB57057.1};	--	--	--
VIT_208s0058g00470	1	chr8	9468378	9469243	+	VIT_208s0058g00470	--	K14496 abscisic acid receptor PYR/PYL family | (RefSeq) abscisic acid receptor PYL4 (A)	PREDICTED: abscisic acid receptor PYL4 [Vitis vinifera]	RecName: Full=Abscisic acid receptor PYL4; AltName: Full=ABI1-binding protein 2; AltName: Full=PYR1-like protein 4; AltName: Full=Regulatory components of ABA receptor 10;	SubName: Full=Uncharacterized protein {ECO:0000313|EMBL:CCB44816.1};	--	GO:0005737,cytoplasm; GO:0005634,nucleus; GO:0005886,plasma membrane; GO:0010427,abscisic acid binding; GO:0042803,protein homodimerization activity; GO:0004864,protein phosphatase inhibitor activity; GO:0004872,NA; GO:0009738,abscisic acid-activated signaling pathway	Pathogenesis-related protein Bet v I family
[truncated: 56 more rows]
