# Supplementary material for: Melatonin alters the secondary metabolite profile of grape berry skin by promoting VvMYB14-mediated ethylene biosynthesis
Source: Hortic Res. 2021 Mar 1;8:43. doi: 10.1038/s41438-021-00478-2 (PMC7917092; doi:10.1038/s41438-021-00478-2)
Supplement: Supplementary file 13 — Table S9 Comparison of the variations in metabolites and their corresponding genes whose Pearson’s correlation coefficients are > 0.8 in the MT_1-MCP vs MT comparison [file 41438_2021_478_MOESM13_ESM.xlsx]

## Sheet: Table S9
Table S9 Comparison of the variations in metabolites and their corresponding genes whose Pearson’s correlation coefficients are > 0.8 in the MT_1-MCP vs MT comparison
geneID	logFC	KEGG	NR	Swissprot	Tremble	KOG	GO	Pfam	metaID	logFC	meta_Compounds	PCC	PCCP	ninequadrants
VIT_200s0218g00190	-4.307	K18823 soyasaponin III rhamnosyltransferase [EC:2.4.1.273] | (Kazusa) Lj6g3v2218820.1; - (A)	PREDICTED: LOW QUALITY PROTEIN: putative UDP-rhamnose:rhamnosyltransferase 1 [Vitis vinifera]	RecName: Full=Putative UDP-rhamnose:rhamnosyltransferase 1; Short=FaRT1 {ECO:0000303|PubMed:16443693}; EC=2.4.1.- {ECO:0000250|UniProtKB:Q940V3}; AltName: Full=Glycosyltransferase 4; Short=FaGT4 {ECO:0000312|EMBL:AAU09445.1};	SubName: Full=Uncharacterized protein {ECO:0000313|EMBL:CCB62749.1};	UDP-glucuronosyl and UDP-glucosyl transferase	GO:0016021,integral component of membrane; GO:0016758,transferase activity, transferring hexosyl groups; GO:0008152,metabolic process	--	mws0021	1.82794	Resveratrol	-0.835	0.00512401	1
VIT_200s0253g00080	-1.118	K20802 (R)-mandelonitrile lyase [EC:4.1.2.10] | (RefSeq) MES5; methyl esterase 5 (A)	PREDICTED: methylesterase 10 [Vitis vinifera]	RecName: Full=Methylesterase 10; Short=AtMES10; EC=3.1.1.-;	SubName: Full=Uncharacterized protein {ECO:0000313|EMBL:CCB45147.1};	--	GO:0016788,hydrolase activity, acting on ester bonds; GO:0080032,methyl jasmonate esterase activity	Serine aminopeptidase, S33	mws0021	1.82794	Resveratrol	-0.924	0.000375895	1
VIT_200s0253g00100	-1.564	K20802 (R)-mandelonitrile lyase [EC:4.1.2.10] | (RefSeq) alpha-hydroxynitrile lyase (A)	PREDICTED: methylesterase 10 [Vitis vinifera]	RecName: Full=Methylesterase 10; Short=AtMES10; EC=3.1.1.-;	SubName: Full=Uncharacterized protein {ECO:0000313|EMBL:CCB45149.1};	--	GO:0016788,hydrolase activity, acting on ester bonds; GO:0080032,methyl jasmonate esterase activity	Prolyl oligopeptidase family	mws0021	1.82794	Resveratrol	-0.936	0.000205129	1
VIT_200s0361g00040	-1.357	K21102 anthocyanidin reductase [(2S)-flavan-3-ol-forming] [EC:1.3.1.112] | (RefSeq) ANR, VvANR, ban; anthocyanidin reductase (A)	RecName: Full=Anthocyanidin reductase ((2S)-flavan-3-ol-forming); Short=VvANR CBI38335.3 unnamed protein product, partial [Vitis vinifera]	RecName: Full=Anthocyanidin reductase ((2S)-flavan-3-ol-forming) {ECO:0000250|UniProtKB:Q5FB34}; Short=VvANR {ECO:0000250|UniProtKB:Q5FB34}; EC=1.3.1.112 {ECO:0000250|UniProtKB:Q5FB34};	SubName: Full=Putative anthocyanidin reductase {ECO:0000313|EMBL:AFG28175.1};	Flavonol reductase/cinnamoyl-CoA reductase	GO:0050662,coenzyme binding; GO:0016491,oxidoreductase activity; GO:0009813,flavonoid biosynthetic process	RAWUL domain RING finger- and WD40-associated ubiquitin-like	mws0021	1.82794	Resveratrol	-0.919	0.000456172	1
VIT_200s0480g00070	-1.401	K00422 polyphenol oxidase [EC:1.10.3.1] | (RefSeq) PPO, GPO1; polyphenol oxidase (A)	polyphenol oxidase [Vitis vinifera]	RecName: Full=Polyphenol oxidase, chloroplastic; Short=PPO; EC=1.10.3.1; AltName: Full=Catechol oxidase; Flags: Precursor;	SubName: Full=Uncharacterized protein {ECO:0000313|EMBL:CCB61085.1};	--	GO:0009543,chloroplast thylakoid lumen; GO:0004097,catechol oxidase activity; GO:0046872,metal ion binding; GO:0046148,pigment biosynthetic process	Protein of unknown function (DUF_B2219)	mws0021	1.82794	Resveratrol	-0.88	0.00173654	1
VIT_200s0804g00020	-2.255	K14506 jasmonic acid-amino synthetase [EC:6.3.2.52] | (RefSeq) uncharacterized LOC109115461 (A)	PREDICTED: uncharacterized protein LOC100256691 [Vitis vinifera]	--	SubName: Full=Uncharacterized protein {ECO:0000313|EMBL:CCB50180.1}; Flags: Fragment;	--	--	Protein of unknown function, DUF547	mws0021	1.82794	Resveratrol	0.97	1.42337e-05	1
VIT_200s1206g00010	-1.182	K01381 saccharopepsin [EC:3.4.23.25] | (RefSeq) protein ASPARTIC PROTEASE IN GUARD CELL 1-like (A)	PREDICTED: aspartyl protease family protein At5g10770, partial [Vitis vinifera]	RecName: Full=Aspartyl protease family protein At5g10770; EC=3.4.23.- {ECO:0000305}; Flags: Precursor;	SubName: Full=Uncharacterized protein {ECO:0000313|EMBL:CCB62938.1};	Aspartyl protease	GO:0031225,anchored component of membrane; GO:0005886,plasma membrane; GO:0004190,aspartic-type endopeptidase activity; GO:0030163,protein catabolic process; GO:0006508,proteolysis	Eukaryotic aspartyl protease	mws0021	1.82794	Resveratrol	-0.952	7.36383e-05	1
VIT_200s2397g00010	-1.145	K22733 magnesium transporter | (RefSeq) hypothetical protein (A)	unnamed protein product, partial [Vitis vinifera]	RecName: Full=Pentatricopeptide repeat-containing protein At3g49170, chloroplastic; AltName: Full=Protein EMBRYO DEFECTIVE 2261; Flags: Precursor;	SubName: Full=Uncharacterized protein {ECO:0000313|EMBL:CCB48488.1};	FOG: PPR repeat	GO:0009507,chloroplast; GO:0043231,intracellular membrane-bounded organelle; GO:0004519,endonuclease activity; GO:0003723,RNA binding; GO:0008270,zinc ion binding; GO:0009793,embryo development ending in seed dormancy; GO:0009451,RNA modification	Tetratricopeptide repeat	mws0021	1.82794	Resveratrol	-0.903	0.000854831	1
VIT_201s0137g00210	-1.114	K02723 photosystem II PsbY protein | (RefSeq) photosystem II core complex proteins psbY, chloroplastic (A)	PREDICTED: photosystem II core complex proteins psbY, chloroplastic [Vitis vinifera]	RecName: Full=Photosystem II core complex proteins psbY, chloroplastic; AltName: Full=L-arginine-metabolizing enzyme; Short=L-AME; Contains: RecName: Full=Photosystem II protein psbY-1, chloroplastic; AltName: Full=psbY-A1; Contains: RecName: Full=Photosystem II protein psbY-2, chloroplastic; AltName: Full=psbY-A2; Flags: Precursor;	SubName: Full=Uncharacterized protein {ECO:0000313|EMBL:CCB44018.1};	--	GO:0009535,chloroplast thylakoid membrane; GO:0016021,integral component of membrane; GO:0009523,photosystem II; GO:0030145,manganese ion binding; GO:0015979,photosynthesis	Photosystem II protein Y (PsbY)	mws0021	1.82794	Resveratrol	-0.821	0.00673297	1
VIT_201s0155g00008	-2.623	--	PREDICTED: uncharacterized protein LOC100242840 [Vitis vinifera]	--	SubName: Full=Uncharacterized protein {ECO:0000313|EMBL:CAN63862.1};	--	--	--	mws0021	1.82794	Resveratrol	-0.832	0.00538652	1
VIT_202s0025g00550	-1.544	K03164 DNA topoisomerase II [EC:5.99.1.3] | (RefSeq) DNA topoisomerase 2 (A)	PREDICTED: probable membrane-associated kinase regulator 2 [Vitis vinifera]	RecName: Full=Probable membrane-associated kinase regulator 2;	SubName: Full=Uncharacterized protein {ECO:0000313|EMBL:CCB58206.1};	--	GO:0005886,plasma membrane	--	mws0021	1.82794	Resveratrol	0.916	0.000510965	1
VIT_202s0025g02880	-2.583	K15333 tRNA guanosine-2'-O-methyltransferase [EC:2.1.1.34] | (RefSeq) uncharacterized protein LOC104224633 (A)	PREDICTED: subtilisin-like protease SBT3.9 [Vitis vinifera]	RecName: Full=Subtilisin-like protease SBT3.3 {ECO:0000303|PubMed:16193095}; EC=3.4.21.- {ECO:0000305}; AltName: Full=Subtilase subfamily 3 member 3 {ECO:0000303|PubMed:16193095}; Short=AtSBT3.3 {ECO:0000303|PubMed:16193095}; Flags: Precursor;	SubName: Full=Uncharacterized protein {ECO:0000313|EMBL:CBI34615.3};	--	GO:0031012,extracellular matrix; GO:0009505,plant-type cell wall; GO:0005578,NA; GO:0004252,serine-type endopeptidase activity; GO:0009682,induced systemic resistance	Fibronectin type-III domain	mws0021	1.82794	Resveratrol	-0.825	0.0062013	1
VIT_203s0017g02260	-1.328	K11855 ubiquitin carboxyl-terminal hydrolase 36/42 [EC:3.4.19.12] | (RefSeq) ubiquitin carboxyl-terminal hydrolase 36 (A)	PREDICTED: 36.4 kDa proline-rich protein [Vitis vinifera]	RecName: Full=36.4 kDa proline-rich protein;	SubName: Full=Uncharacterized protein {ECO:0000313|EMBL:CCB58060.1};	--	--	Probable lipid transfer	mws0021	1.82794	Resveratrol	-0.956	5.42072e-05	1
VIT_203s0038g00670	-1.449	K01623 fructose-bisphosphate aldolase, class I [EC:4.1.2.13] | (RefSeq) probable fructose-bisphosphate aldolase 1, chloroplastic-like (A)	PREDICTED: fructose-bisphosphate aldolase 1, chloroplastic [Vitis vinifera]	RecName: Full=Fructose-bisphosphate aldolase 1, chloroplastic {ECO:0000305}; Short=AtFBA1 {ECO:0000303|PubMed:22561114}; EC=4.1.2.13 {ECO:0000305}; Flags: Precursor;	RecName: Full=Fructose-bisphosphate aldolase {ECO:0000256|RuleBase:RU003994, ECO:0000256|SAAS:SAAS00336718}; EC=4.1.2.13 {ECO:0000256|RuleBase:RU003994, ECO:0000256|SAAS:SAAS00336718};	Fructose-biphosphate aldolase	GO:0048046,apoplast; GO:0009507,chloroplast; GO:0009941,chloroplast envelope; GO:0009570,chloroplast stroma; GO:0009534,chloroplast thylakoid; GO:0022626,cytosolic ribosome; GO:0010287,plastoglobule; GO:0009579,thylakoid; GO:0031977,thylakoid lumen; GO:0004332,fructose-bisphosphate aldolase activity; GO:0006094,gluconeogenesis; GO:0006096,glycolytic process; GO:0046686,response to cadmium ion	Fructose-bisphosphate aldolase class-I	mws0021	1.82794	Resveratrol	-0.96	4.16475e-05	1
VIT_203s0038g02110	-1.705	K03686 molecular chaperone DnaJ | (RefSeq) chaperone protein DnaJ-like (A)	PREDICTED: chaperone protein dnaJ 11, chloroplastic [Vitis vinifera]	RecName: Full=Chaperone protein dnaJ 11, chloroplastic; Short=AtDjC11; Short=AtJ11; Flags: Precursor;	SubName: Full=Uncharacterized protein {ECO:0000313|EMBL:CCB60629.1};	Molecular chaperone (DnaJ superfamily)	GO:0009507,chloroplast; GO:0009570,chloroplast stroma; GO:0005634,nucleus; GO:0009536,plastid	DnaJ domain	mws0021	1.82794	Resveratrol	-0.807	0.00860346	1
VIT_203s0063g00040	-4.551	K23260 scopoletin glucosyltransferase [EC:2.4.1.128] | (RefSeq) scopoletin glucosyltransferase (A)	PREDICTED: scopoletin glucosyltransferase [Vitis vinifera]	RecName: Full=Scopoletin glucosyltransferase; EC=2.4.1.128; AltName: Full=Phenylpropanoid:glucosyltransferase 1;	RecName: Full=Glycosyltransferase {ECO:0000256|RuleBase:RU362057}; EC=2.4.1.- {ECO:0000256|RuleBase:RU362057};	UDP-glucuronosyl and UDP-glucosyl transferase	GO:0042802,identical protein binding; GO:0050275,scopoletin glucosyltransferase activity; GO:0008152,metabolic process	UDP-glucoronosyl and UDP-glucosyl transferase	mws0021	1.82794	Resveratrol	-0.943	0.000137625	1
VIT_203s0063g01650	-2.513	K00512 steroid 17alpha-monooxygenase / 17alpha-hydroxyprogesterone deacetylase [EC:1.14.14.19 1.14.14.32] | (RefSeq) cytochrome P450 CYP82D47 (A)	PREDICTED: cytochrome P450 CYP82D47 [Vitis vinifera]	RecName: Full=Cytochrome P450 82C4; EC=1.14.-.-;	SubName: Full=Uncharacterized protein {ECO:0000313|EMBL:CCB56929.1};	Cytochrome P450 CYP2 subfamily	GO:0016021,integral component of membrane; GO:0016020,membrane; GO:0020037,heme binding; GO:0005506,iron ion binding; GO:0004497,monooxygenase activity; GO:0016709,oxidoreductase activity, acting on paired donors, with incorporation or reduction of molecular oxygen, NAD(P)H as one donor, and incorporation of one atom of oxygen; GO:0071281,cellular response to iron ion; GO:0044550,secondary metabo…	Cytochrome P450	mws0021	1.82794	Resveratrol	-0.832	0.0054351	1
VIT_203s0091g01220	-1.158	K12616 enhancer of mRNA-decapping protein 4 | (RefSeq) enhancer of mRNA-decapping protein 4 (A)	PREDICTED: enhancer of mRNA-decapping protein 4 [Vitis vinifera]	RecName: Full=Enhancer of mRNA-decapping protein 4; AltName: Full=Protein VARICOSE;	SubName: Full=Uncharacterized protein {ECO:0000313|EMBL:CCB47690.1};	Nuclear protein, contains WD40 repeats	GO:0005829,cytosol; GO:0005634,nucleus; GO:0000932,P-body; GO:0003729,mRNA binding; GO:0042803,protein homodimerization activity; GO:0071365,cellular response to auxin stimulus; GO:0031087,deadenylation-independent decapping of nuclear-transcribed mRNA; GO:0009965,leaf morphogenesis; GO:0006402,mRNA catabolic process; GO:0006397,mRNA processing; GO:0009791,post-embryonic development; GO:0010072,p…	--	mws0021	1.82794	Resveratrol	0.835	0.00512681	1
VIT_203s0180g00320	-1.136	K23279 gallate 1-beta-glucosyltransferase [EC:2.4.1.136] | (RefSeq) GT3; cinnamate beta-D-glucosyltransferase-like (A)	cinnamate beta-D-glucosyltransferase-like [Vitis vinifera]	RecName: Full=Gallate 1-beta-glucosyltransferase {ECO:0000303|PubMed:24412325}; EC=2.4.1.136 {ECO:0000269|PubMed:24412325}; AltName: Full=UDP-glucose:gallate glucosyltransferase {ECO:0000303|PubMed:24412325}; AltName: Full=Vanillate 1-beta-glucosyltransferase {ECO:0000305};	RecName: Full=Glycosyltransferase {ECO:0000256|RuleBase:RU362057}; EC=2.4.1.- {ECO:0000256|RuleBase:RU362057};	UDP-glucuronosyl and UDP-glucosyl transferase	GO:0047913,gallate 1-beta-glucosyltransferase activity; GO:0008152,metabolic process	UDP-glucoronosyl and UDP-glucosyl transferase	mws0021	1.82794	Resveratrol	-0.887	0.00141082	1
VIT_204s0008g04000	-1.235	K06699 proteasome activator subunit 4 | (RefSeq) hypothetical protein (A)	PREDICTED: BURP domain protein RD22 [Vitis vinifera]	RecName: Full=BURP domain protein RD22 {ECO:0000303|PubMed:9790599}; AltName: Full=Dehydration-responsive protein RD22 {ECO:0000303|PubMed:8479424}; Flags: Precursor;	SubName: Full=Uncharacterized protein {ECO:0000313|EMBL:CCB46730.1};	--	GO:0005768,endosome; GO:0005794,Golgi apparatus; GO:0005802,trans-Golgi network; GO:0009651,response to salt stress	BURP domain	mws0021	1.82794	Resveratrol	-0.872	0.00215965	1
VIT_204s0023g01980	-3.915	K02201 pantetheine-phosphate adenylyltransferase [EC:2.7.7.3] | (RefSeq) phosphopantetheine adenylyltransferase (A)	PREDICTED: syntaxin-112 isoform X3 [Vitis vinifera]	RecName: Full=Syntaxin-112; Short=AtSYP112;	SubName: Full=Uncharacterized protein {ECO:0000313|EMBL:CCB44441.1};	SNARE protein Syntaxin 1 and related proteins	GO:0012505,endomembrane system; GO:0016021,integral component of membrane; GO:0005634,nucleus; GO:0005886,plasma membrane; GO:0031201,SNARE complex; GO:0005484,SNAP receptor activity; GO:0000149,SNARE binding; GO:0006887,exocytosis; GO:0006886,intracellular protein transport; GO:0009409,response to cold; GO:0048278,vesicle docking; GO:0006906,vesicle fusion	SNARE domain	mws0021	1.82794	Resveratrol	-0.91	0.000646822	1
VIT_204s0023g03010	-1.308	K01623 fructose-bisphosphate aldolase, class I [EC:4.1.2.13] | (RefSeq) fructose-bisphosphate aldolase 1, chloroplastic (A)	PREDICTED: fructose-bisphosphate aldolase 1, chloroplastic [Vitis vinifera]	RecName: Full=Fructose-bisphosphate aldolase 2, chloroplastic {ECO:0000305}; Short=AtFBA2 {ECO:0000303|PubMed:22561114}; EC=4.1.2.13 {ECO:0000305}; Flags: Precursor;	RecName: Full=Fructose-bisphosphate aldolase {ECO:0000256|RuleBase:RU003994, ECO:0000256|SAAS:SAAS00336718}; EC=4.1.2.13 {ECO:0000256|RuleBase:RU003994, ECO:0000256|SAAS:SAAS00336718};	Fructose-biphosphate aldolase	GO:0048046,apoplast; GO:0009507,chloroplast; GO:0009941,chloroplast envelope; GO:0009570,chloroplast stroma; GO:0016020,membrane; GO:0010287,plastoglobule; GO:0009579,thylakoid; GO:0004332,fructose-bisphosphate aldolase activity; GO:0006094,gluconeogenesis; GO:0006096,glycolytic process; GO:0009737,response to abscisic acid; GO:0046686,response to cadmium ion	Fructose-bisphosphate aldolase class-I	mws0021	1.82794	Resveratrol	-0.958	4.74611e-05	1
VIT_204s0069g00010	-3.168	K05387 glutamate receptor, ionotropic, plant | (RefSeq) glutamate receptor 2.7-like (A)	PREDICTED: glutamate receptor 2.7-like [Vitis vinifera]	RecName: Full=Glutamate receptor 2.7; AltName: Full=Ligand-gated ion channel 2.7; Flags: Precursor;	RecName: Full=Glutamate receptor {ECO:0000256|PIRNR:PIRNR037090};	Glutamate-gated kainate-type ion channel receptor subunit GluR5 and related subunits	GO:0016021,integral component of membrane; GO:0005886,plasma membrane; GO:0005773,vacuole; GO:0005262,calcium channel activity; GO:0008066,glutamate receptor activity; GO:0004970,ionotropic glutamate receptor activity; GO:0006816,calcium ion transport; GO:0019722,calcium-mediated signaling; GO:0071230,cellular response to amino acid stimulus	Ligated ion channel L-glutamate- and glycine-binding site	mws0021	1.82794	Resveratrol	-0.919	0.000458289	1
VIT_207s0005g03340	-1.266	K09422 transcription factor MYB, plant | (RefSeq) MYB14; R2R3 Myb14 transcription factor (A)	R2R3 Myb14 transcription factor [Vitis vinifera]	RecName: Full=Transcription factor MYB14 {ECO:0000303|PubMed:9839469}; AltName: Full=Myb-related protein 14 {ECO:0000303|PubMed:9839469}; Short=AtMYB14 {ECO:0000303|PubMed:9839469}; Short=MYB14At {ECO:0000303|PubMed:9839469};	SubName: Full=Uncharacterized protein {ECO:0000313|EMBL:CCB60114.1};	Transcription factor, Myb superfamily	GO:0005634,nucleus; GO:0003700,DNA-binding transcription factor activity; GO:0000981,DNA-binding transcription factor activity, RNA polymerase II-specific; GO:0043565,sequence-specific DNA binding; GO:0001135,RNA polymerase II transcription regulator recruiting activity; GO:0044212,transcription regulatory region DNA binding; GO:0030154,cell differentiation; GO:0045893,positive regulation of tran…	SLIDE	mws0021	1.82794	Resveratrol	-0.906	0.000776413	1
VIT_205s0020g01900	-1.236	--	--	--	--	--	--	--	mws0021	1.82794	Resveratrol	-0.929	0.000287981	1
VIT_205s0020g03180	-1.205	K02692 photosystem I subunit II | (RefSeq) photosystem I reaction center subunit II, chloroplastic-like (A)	PREDICTED: photosystem I reaction center subunit II, chloroplastic [Vitis vinifera]	RecName: Full=Photosystem I reaction center subunit II, chloroplastic; AltName: Full=PS I subunit 5; AltName: Full=Photosystem I 20 kDa subunit; Short=PSI-D; Flags: Precursor;	SubName: Full=Uncharacterized protein {ECO:0000313|EMBL:CAN62373.1};	--	GO:0009535,chloroplast thylakoid membrane; GO:0009538,photosystem I reaction center; GO:0015979,photosynthesis	PsaD	mws0021	1.82794	Resveratrol	-0.811	0.00795827	1
VIT_205s0029g01500	-5.02	--	unnamed protein product, partial [Vitis vinifera]	--	SubName: Full=Uncharacterized protein {ECO:0000313|EMBL:CBI17204.3};	--	--	--	mws0021	1.82794	Resveratrol	-0.8	0.00958114	1
VIT_205s0077g01250	-1.226	K20547 basic endochitinase B [EC:3.2.1.14] | (RefSeq) endochitinase CH25 (A)	PREDICTED: chitinase-like protein 2 [Vitis vinifera]	RecName: Full=Chitinase-like protein 2; Short=AtCTL2; Flags: Precursor;	SubName: Full=Uncharacterized protein {ECO:0000313|EMBL:CAN78546.1};	Predicted chitinase	GO:0005576,extracellular region; GO:0005975,carbohydrate metabolic process; GO:0016998,cell wall macromolecule catabolic process; GO:0006032,chitin catabolic process	Chitinase class I	mws0021	1.82794	Resveratrol	-0.97	1.5645e-05	1
VIT_206s0004g05330	-1.226	K08081 tropinone reductase I [EC:1.1.1.206] | (RefSeq) tropinone reductase homolog At5g06060 (A)	PREDICTED: tropinone reductase homolog At5g06060 [Vitis vinifera]	RecName: Full=Tropinone reductase homolog At2g29260, chloroplastic {ECO:0000305}; EC=1.1.1.- {ECO:0000305}; Flags: Precursor;	SubName: Full=Uncharacterized protein {ECO:0000313|EMBL:CCB43542.1};	Reductases with broad range of substrate specificities	GO:0009507,chloroplast; GO:0016491,oxidoreductase activity	KR domain	mws0021	1.82794	Resveratrol	-0.919	0.000453088	1
VIT_206s0004g06670	-2.238	K05857 phosphatidylinositol phospholipase C, delta [EC:3.1.4.11] | (RefSeq) phosphoinositide phospholipase C 2 (A)	PREDICTED: phosphoinositide phospholipase C 2 [Vitis vinifera]	RecName: Full=Phosphoinositide phospholipase C 2; EC=3.1.4.11; AltName: Full=Phosphoinositide phospholipase PLC2; Short=AtPLC2; Short=PI-PLC2;	RecName: Full=Phosphoinositide phospholipase C {ECO:0000256|RuleBase:RU361133}; EC=3.1.4.11 {ECO:0000256|RuleBase:RU361133};	Phosphoinositide-specific phospholipase C	GO:0005622,intracellular; GO:0005886,plasma membrane; GO:0004435,phosphatidylinositol phospholipase C activity; GO:0004629,phospholipase C activity; GO:0004871,NA; GO:0042742,defense response to bacterium; GO:0009553,embryo sac development; GO:0048437,floral organ development; GO:0035556,intracellular signal transduction; GO:0016042,lipid catabolic process; GO:0009556,microsporogenesis; GO:001060…	Phosphoinositide-specific phospholipase C, efhand-like	mws0021	1.82794	Resveratrol	-0.83	0.00559932	1
VIT_206s0080g00920	-1.443	K14332 photosystem I subunit PsaO | (RefSeq) photosystem I subunit O (A)	PREDICTED: photosystem I subunit O [Vitis vinifera]	RecName: Full=Photosystem I subunit O; Short=PSI-O; Flags: Precursor;	SubName: Full=Uncharacterized protein {ECO:0000313|EMBL:CBI28282.3};	--	GO:0009507,chloroplast; GO:0009535,chloroplast thylakoid membrane; GO:0016021,integral component of membrane; GO:0009522,photosystem I; GO:0009579,thylakoid; GO:0009768,photosynthesis, light harvesting in photosystem I; GO:0009767,photosynthetic electron transport chain	--	mws0021	1.82794	Resveratrol	0.897	0.00104106	1
VIT_207s0104g00420	-1.211	K01061 carboxymethylenebutenolidase [EC:3.1.1.45] | (RefSeq) endo-1,3;1,4-beta-D-glucanase-like (A)	PREDICTED: endo-1,3;1,4-beta-D-glucanase [Vitis vinifera]	RecName: Full=Endo-1,3;1,4-beta-D-glucanase; EC=3.2.1.-; Flags: Precursor;	SubName: Full=Uncharacterized protein {ECO:0000313|EMBL:CBI32343.3};	Predicted hydrolase related to dienelactone hydrolase	GO:0005576,extracellular region; GO:0016787,hydrolase activity	Dienelactone hydrolase family	mws0021	1.82794	Resveratrol	-0.907	0.000748318	1
VIT_207s0191g00050	-1.155	K00430 peroxidase [EC:1.11.1.7] | (RefSeq) peroxidase 17 (A)	PREDICTED: peroxidase 17 [Vitis vinifera]	RecName: Full=Peroxidase 17; Short=Atperox P17; EC=1.11.1.7; AltName: Full=ATP25a; Flags: Precursor;	RecName: Full=Peroxidase {ECO:0000256|RuleBase:RU362060, ECO:0000256|SAAS:SAAS00709852}; EC=1.11.1.7 {ECO:0000256|RuleBase:RU362060, ECO:0000256|SAAS:SAAS00709852};	--	GO:0005829,cytosol; GO:0005576,extracellular region; GO:0009505,plant-type cell wall; GO:0005773,vacuole; GO:0020037,heme binding; GO:0046872,metal ion binding; GO:0004601,peroxidase activity; GO:0042744,hydrogen peroxide catabolic process; GO:0009809,lignin biosynthetic process; GO:0006979,response to oxidative stress; GO:0010228,vegetative to reproductive phase transition of meristem	Peroxidase	mws0021	1.82794	Resveratrol	-0.963	3.17955e-05	1
VIT_208s0007g00950	-4.206	--	PREDICTED: uncharacterized protein LOC100261261 [Vitis vinifera]	--	SubName: Full=Uncharacterized protein {ECO:0000313|EMBL:CCB55562.1};	--	--	--	mws0021	1.82794	Resveratrol	0.955	6.05753e-05	1
VIT_208s0007g01200	-4.882	K04733 interleukin-1 receptor-associated kinase 4 [EC:2.7.11.1] | (RefSeq) putative receptor protein kinase ZmPK1 (A)	PREDICTED: putative receptor protein kinase ZmPK1 [Vitis vinifera]	RecName: Full=Putative receptor protein kinase ZmPK1; EC=2.7.11.1; Flags: Precursor;	SubName: Full=Uncharacterized protein {ECO:0000313|EMBL:CCB55547.1};	--	GO:0016021,integral component of membrane; GO:0005524,ATP binding; GO:0004674,protein serine/threonine kinase activity; GO:0048544,recognition of pollen	Protein-kinase domain of FAM69	mws0021	1.82794	Resveratrol	-0.887	0.00143015	1
VIT_208s0007g03140	-1.094	K20642 Rho GTPase-activating protein 22/24/25 | (RefSeq) rho GTPase-activating protein 5 (A)	hypothetical protein VITISV_014711 [Vitis vinifera]	RecName: Full=Rho GTPase-activating protein 1; AltName: Full=Rho-type GTPase-activating protein 1;	SubName: Full=Uncharacterized protein {ECO:0000313|EMBL:CAN67621.1};	GTPase-activator protein	GO:0005096,GTPase activator activity; GO:0007165,signal transduction	P21-Rho-binding domain	mws0021	1.82794	Resveratrol	0.876	0.00193621	1
VIT_208s0007g03650	-1.16	K15333 tRNA guanosine-2'-O-methyltransferase [EC:2.1.1.34] | (RefSeq) uncharacterized protein LOC104224633 (A)	unnamed protein product, partial [Vitis vinifera]	RecName: Full=Subtilisin-like protease SBT4.15 {ECO:0000303|PubMed:16193095}; EC=3.4.21.- {ECO:0000255|PROSITE-ProRule:PRU10082}; AltName: Full=Subtilase subfamily 4 member 15 {ECO:0000303|PubMed:16193095}; Short=AtSBT4.15 {ECO:0000303|PubMed:16193095}; Flags: Precursor;	SubName: Full=Uncharacterized protein {ECO:0000313|EMBL:CBI30268.3};	--	GO:0005576,extracellular region; GO:0004252,serine-type endopeptidase activity	Peptidase inhibitor I9	mws0021	1.82794	Resveratrol	-0.867	0.00250341	1
VIT_208s0007g05560	-1.091	K17969 mitochondrial fission 1 protein | (RefSeq) mitochondrial fission 1 protein A (A)	PREDICTED: mitochondrial fission 1 protein A isoform X2 [Vitis vinifera]	RecName: Full=Mitochondrial fission 1 protein A; AltName: Full=FIS1 homolog A; Short=AtFIS1a; AltName: Full=Protein BIGYIN 1;	RecName: Full=Mitochondrial fission 1 protein {ECO:0000256|PIRNR:PIRNR008835};	Membrane protein involved in organellar division	GO:0009507,chloroplast; GO:0016021,integral component of membrane; GO:0005741,mitochondrial outer membrane; GO:0005739,mitochondrion; GO:0005778,peroxisomal membrane; GO:0005777,peroxisome; GO:0000266,mitochondrial fission; GO:0007005,mitochondrion organization; GO:0016559,peroxisome fission	Fis1 N-terminal tetratricopeptide repeat	mws0021	1.82794	Resveratrol	-0.818	0.00704374	1
VIT_208s0058g00470	-1.918	K14496 abscisic acid receptor PYR/PYL family | (RefSeq) abscisic acid receptor PYL4 (A)	PREDICTED: abscisic acid receptor PYL4 [Vitis vinifera]	RecName: Full=Abscisic acid receptor PYL4; AltName: Full=ABI1-binding protein 2; AltName: Full=PYR1-like protein 4; AltName: Full=Regulatory components of ABA receptor 10;	SubName: Full=Uncharacterized protein {ECO:0000313|EMBL:CCB44816.1};	--	GO:0005737,cytoplasm; GO:0005634,nucleus; GO:0005886,plasma membrane; GO:0010427,abscisic acid binding; GO:0042803,protein homodimerization activity; GO:0004864,protein phosphatase inhibitor activity; GO:0004872,NA; GO:0009738,abscisic acid-activated signaling pathway	Pathogenesis-related protein Bet v I family	mws0021	1.82794	Resveratrol	-0.869	0.00235557	1
VIT_209s0002g00420	-1.446	--	PREDICTED: uncharacterized protein LOC100253160 [Vitis vinifera]	--	SubName: Full=Uncharacterized protein {ECO:0000313|EMBL:CBI35802.3};	--	--	zinc-finger of the FCS-type, C2-C2	mws0021	1.82794	Resveratrol	0.923	0.000383824	1
VIT_209s0002g00580	-1.779	K21026 acetylajmaline esterase [EC:3.1.1.80] | (RefSeq) acetylajmalan esterase-like (A)	PREDICTED: GDSL esterase/lipase 1 isoform X1 [Vitis vinifera]	RecName: Full=GDSL esterase/lipase 2; EC=3.1.1.-; AltName: Full=Extracellular lipase 2; Flags: Precursor;	SubName: Full=Uncharacterized protein {ECO:0000313|EMBL:CBI35814.3};	--	GO:0005576,extracellular region; GO:0016298,lipase activity; GO:0009734,auxin-activated signaling pathway; GO:0009814,defense response, incompatible interaction; GO:0016042,lipid catabolic process; GO:0006629,lipid metabolic process; GO:0010930,negative regulation of auxin mediated signaling pathway; GO:0009723,response to ethylene; GO:0009753,response to jasmonic acid; GO:0009751,response to sal…	GDSL-like Lipase/Acylhydrolase	mws0021	1.82794	Resveratrol	-0.965	2.63398e-05	1
VIT_209s0002g04913	-1.259	K13459 disease resistance protein RPS2 | (RefSeq) probable disease resistance protein At5g63020 (A)	hypothetical protein VITISV_010211 [Vitis vinifera]	RecName: Full=Disease resistance protein SUMM2 {ECO:0000305}; AltName: Full=Disease resistance protein At1g12280 {ECO:0000305}; AltName: Full=Protein SUPPRESSOR OF MKK1 MKK2 2 {ECO:0000303|PubMed:22423965};	SubName: Full=Uncharacterized protein {ECO:0000313|EMBL:CAN70524.1};	Apoptotic ATPase	GO:0005886,plasma membrane; GO:0043531,ADP binding; GO:0005524,ATP binding; GO:0006952,defense response; GO:0007165,signal transduction	Leucine rich repeat	mws0021	1.82794	Resveratrol	-0.832	0.00538879	1
VIT_209s0002g05750	-2.526	K22414 polymerase delta-interacting protein 3 | (RefSeq) protein ANTI-SILENCING 1-like (A)	unnamed protein product, partial [Vitis vinifera]	RecName: Full=Protein ANTI-SILENCING 1 {ECO:0000303|PubMed:24003136}; AltName: Full=Protein INCREASE IN BONSAI METHYLATION 2 {ECO:0000303|PubMed:23934508}; AltName: Full=Protein SHOOT GROWTH 1 {ECO:0000303|PubMed:24404182};	SubName: Full=Uncharacterized protein {ECO:0000313|EMBL:CCB59548.1};	--	GO:0003682,chromatin binding; GO:0003723,RNA binding; GO:0016569,covalent chromatin modification; GO:0031936,negative regulation of chromatin silencing; GO:1905642,negative regulation of DNA methylation; GO:0044030,regulation of DNA methylation; GO:0051570,regulation of histone H3-K9 methylation; GO:0031060,regulation of histone methylation; GO:0006351,transcription, DNA-templated	BAH domain	mws0021	1.82794	Resveratrol	-0.803	0.0092298	1
VIT_209s0002g05990	-1.038	K02295 cryptochrome | (RefSeq) (6-4)DNA photolyase (A)	PREDICTED: (6-4)DNA photolyase isoform X1 [Vitis vinifera]	RecName: Full=(6-4)DNA photolyase; EC=4.1.99.13; AltName: Full=Protein UV repair defective 3;	SubName: Full=Uncharacterized protein {ECO:0000313|EMBL:CBI36257.3};	Deoxyribodipyrimidine photolyase/cryptochrome	GO:0003914,DNA (6-4) photolyase activity; GO:0003677,DNA binding; GO:0000166,nucleotide binding; GO:0006281,DNA repair; GO:0009411,response to UV	DNA photolyase	mws0021	1.82794	Resveratrol	-0.846	0.00402157	1
VIT_209s0002g08500	-1.219	--	unnamed protein product, partial [Vitis vinifera]	RecName: Full=Protein HEAT INTOLERANT 4 {ECO:0000303|PubMed:23408827};	SubName: Full=Uncharacterized protein {ECO:0000313|EMBL:CBI22525.3};	--	GO:0010369,chromocenter; GO:0005730,nucleolus; GO:0010286,heat acclimation; GO:0060969,negative regulation of gene silencing; GO:1900034,regulation of cellular response to heat; GO:1901651,regulation of mitotic chromosome decondensation; GO:0009408,response to heat	--	mws0021	1.82794	Resveratrol	-0.839	0.00472957	1
VIT_210s0116g00530	-1.008	K03146 thiamine thiazole synthase | (RefSeq) THI1-2; thiamine thiazole synthase 2, chloroplastic (A)	PREDICTED: thiamine thiazole synthase 2, chloroplastic [Vitis vinifera]	RecName: Full=Thiamine thiazole synthase 2, chloroplastic {ECO:0000255|HAMAP-Rule:MF_03158}; AltName: Full=Thiazole biosynthetic enzyme 2 {ECO:0000255|HAMAP-Rule:MF_03158}; Flags: Precursor;	RecName: Full=Thiamine thiazole synthase, chloroplastic {ECO:0000256|HAMAP-Rule:MF_03158}; AltName: Full=Thiazole biosynthetic enzyme {ECO:0000256|HAMAP-Rule:MF_03158};	Protein involved in thiamine biosynthesis and DNA damage tolerance	GO:0009507,chloroplast; GO:0005829,cytosol; GO:0005506,iron ion binding; GO:0006950,response to stress; GO:0009228,thiamine biosynthetic process; GO:0052837,thiazole biosynthetic process	FAD binding domain	mws0021	1.82794	Resveratrol	-0.827	0.00600721	1
VIT_210s0116g00560	-1.088	K00422 polyphenol oxidase [EC:1.10.3.1] | (RefSeq) PPO, GPO1; polyphenol oxidase (A)	unnamed protein product, partial [Vitis vinifera]	RecName: Full=Polyphenol oxidase, chloroplastic; Short=PPO; EC=1.10.3.1; AltName: Full=Catechol oxidase; Flags: Precursor;	SubName: Full=Uncharacterized protein {ECO:0000313|EMBL:CBI25830.3};	--	GO:0009543,chloroplast thylakoid lumen; GO:0004097,catechol oxidase activity; GO:0046872,metal ion binding; GO:0046148,pigment biosynthetic process	Common central domain of tyrosinase	mws0021	1.82794	Resveratrol	-0.852	0.00351811	1
VIT_211s0016g03010	-1.009	K01301 N-acetylated-alpha-linked acidic dipeptidase [EC:3.4.17.21] | (RefSeq) probable glutamate carboxypeptidase 2 (A)	PREDICTED: probable glutamate carboxypeptidase 2 [Vitis vinifera]	RecName: Full=Probable glutamate carboxypeptidase LAMP1 {ECO:0000305}; EC=3.4.17.21 {ECO:0000305}; AltName: Full=Protein LIKE AMP1 {ECO:0000303|PubMed:25673776};	SubName: Full=Uncharacterized protein {ECO:0000313|EMBL:CCB51478.1};	Transferrin receptor and related proteins containing the protease-associated (PA) domain	GO:0005783,endoplasmic reticulum; GO:0005789,endoplasmic reticulum membrane; GO:0016021,integral component of membrane; GO:0005773,vacuole; GO:0046872,metal ion binding; GO:0008237,metallopeptidase activity; GO:0010073,meristem maintenance; GO:0007275,multicellular organism development; GO:0040008,regulation of growth	Peptidase family M20/M25/M40	mws0021	1.82794	Resveratrol	-0.945	0.000121848	1
VIT_211s0052g00910	-2.27	--	--	--	SubName: Full=Uncharacterized protein {ECO:0000313|EMBL:CCB44654.1};	--	--	--	mws0021	1.82794	Resveratrol	-0.838	0.00476909	1
VIT_211s0052g01280	-1.649	K14504 xyloglucan:xyloglucosyl transferase TCH4 [EC:2.4.1.207] | (RefSeq) xyloglucan endotransglucosylase/hydrolase protein 22 (A)	PREDICTED: xyloglucan endotransglucosylase/hydrolase protein 22 [Vitis vinifera]	RecName: Full=Probable xyloglucan endotransglucosylase/hydrolase protein 23; Short=At-XTH23; Short=XTH-23; EC=2.4.1.207; Flags: Precursor;	RecName: Full=Xyloglucan endotransglucosylase/hydrolase {ECO:0000256|RuleBase:RU361120}; EC=2.4.1.207 {ECO:0000256|RuleBase:RU361120};	--	GO:0048046,apoplast; GO:0005618,cell wall; GO:0005794,Golgi apparatus; GO:0004553,hydrolase activity, hydrolyzing O-glycosyl compounds; GO:0016762,xyloglucan:xyloglucosyl transferase activity; GO:0042546,cell wall biogenesis; GO:0071555,cell wall organization; GO:0010411,xyloglucan metabolic process	Xyloglucan endo-transglycosylase (XET) C-terminus	mws0021	1.82794	Resveratrol	-0.846	0.00401171	1
VIT_212s0035g00440	-4.32	K09497 T-complex protein 1 subunit epsilon | (RefSeq) putative disease resistance RPP13-like protein 1 (A)	PREDICTED: putative disease resistance RPP13-like protein 1 [Vitis vinifera]	RecName: Full=Putative disease resistance RPP13-like protein 1;	SubName: Full=Uncharacterized protein {ECO:0000313|EMBL:CCB55069.1};	Apoptotic ATPase	GO:0005886,plasma membrane; GO:0043531,ADP binding; GO:0005524,ATP binding; GO:0009626,plant-type hypersensitive response; GO:0007165,signal transduction	NB-ARC domain	mws0021	1.82794	Resveratrol	-0.806	0.00872286	1
VIT_212s0035g00880	-1.347	K14611 solute carrier family 23 (nucleobase transporter), member 1/2 | (RefSeq) nucleobase-ascorbate transporter 3-like (A)	PREDICTED: uncharacterized protein LOC100266411 [Vitis vinifera]	--	SubName: Full=Uncharacterized protein {ECO:0000313|EMBL:CBI29715.3};	--	--	Glyoxalase-like domain	mws0021	1.82794	Resveratrol	0.871	0.00220484	1
VIT_212s0057g01060	-2.034	K21483 salicylate 1-O-methyltransferase [EC:2.1.1.274] | (RefSeq) probable caffeine synthase 4 (A)	unnamed protein product, partial [Vitis vinifera]	RecName: Full=Probable caffeine synthase 4; Short=CtCS4; AltName: Full=Methyltransferase-like 1; Short=CaMTL1;	SubName: Full=Uncharacterized protein {ECO:0000313|EMBL:CBI28448.3};	--	GO:0008168,methyltransferase activity; GO:0009820,alkaloid metabolic process	SAM dependent carboxyl methyltransferase	mws0021	1.82794	Resveratrol	-0.91	0.000661961	1
VIT_213s0019g04140	-2.302	K08907 light-harvesting complex I chlorophyll a/b binding protein 1 | (RefSeq) chlorophyll a-b binding protein 6A, chloroplastic-like (A)	PREDICTED: chlorophyll a-b binding protein 6, chloroplastic [Vitis vinifera]	RecName: Full=Chlorophyll a-b binding protein 6A, chloroplastic; AltName: Full=LHCI type I CAB-6A; AltName: Full=Light-harvesting complex I 26 kDa protein; Flags: Precursor;	RecName: Full=Chlorophyll a-b binding protein, chloroplastic {ECO:0000256|RuleBase:RU363080};	--	GO:0009941,chloroplast envelope; GO:0009535,chloroplast thylakoid membrane; GO:0016021,integral component of membrane; GO:0009522,photosystem I; GO:0009523,photosystem II; GO:0010287,plastoglobule; GO:0016168,chlorophyll binding; GO:0046872,metal ion binding; GO:0031409,pigment binding; GO:0009768,photosynthesis, light harvesting in photosystem I; GO:0018298,protein-chromophore linkage; GO:000941…	Chlorophyll A-B binding protein	mws0021	1.82794	Resveratrol	0.812	0.00788457	1
VIT_213s0064g00120	-1.458	--	unnamed protein product, partial [Vitis vinifera]	--	SubName: Full=Uncharacterized protein {ECO:0000313|EMBL:CCB49548.1};	--	--	--	mws0021	1.82794	Resveratrol	-0.844	0.00420806	1
VIT_213s0064g01500	-3.759	K00454 lipoxygenase [EC:1.13.11.12] | (RefSeq) linoleate 13S-lipoxygenase 2-1, chloroplastic-like (A)	PREDICTED: linoleate 13S-lipoxygenase 2-1, chloroplastic-like [Vitis vinifera]	RecName: Full=Linoleate 13S-lipoxygenase 2-1, chloroplastic; EC=1.13.11.12; AltName: Full=Lipoxygenase 2-1; Flags: Precursor;	SubName: Full=Uncharacterized protein {ECO:0000313|EMBL:CCB49473.1};	--	GO:0009570,chloroplast stroma; GO:0009534,chloroplast thylakoid; GO:0016165,linoleate 13S-lipoxygenase activity; GO:0046872,metal ion binding; GO:0010597,green leaf volatile biosynthetic process; GO:0031408,oxylipin biosynthetic process	Lipoxygenase	mws0021	1.82794	Resveratrol	-0.842	0.0044428	1
VIT_214s0066g00400	-1.418	--	PREDICTED: fatty-acid-binding protein 1 [Vitis vinifera]	RecName: Full=Fatty-acid-binding protein 1; Short=AtFAP1; AltName: Full=Chalcone-flavanone isomerase family protein 1;	SubName: Full=Uncharacterized protein {ECO:0000313|EMBL:CCB58460.1};	--	GO:0009507,chloroplast; GO:0009941,chloroplast envelope; GO:0009570,chloroplast stroma; GO:0005739,mitochondrion; GO:0009536,plastid; GO:0005504,fatty acid binding; GO:0016872,intramolecular lyase activity; GO:0006631,fatty acid metabolic process	Chalcone isomerase like	mws0021	1.82794	Resveratrol	-0.808	0.00847969	1
VIT_214s0066g01090	-1.353	K09422 transcription factor MYB, plant | (RefSeq) MYB24; R2R3 Myb24 transcription factor (A)	hypothetical protein VITISV_018445 [Vitis vinifera]	RecName: Full=Myb-related protein 305;	SubName: Full=Uncharacterized protein {ECO:0000313|EMBL:CAN77103.1};	Transcription factor, Myb superfamily	GO:0005634,nucleus; GO:0003677,DNA binding; GO:0006355,regulation of transcription, DNA-templated; GO:0006351,transcription, DNA-templated	Myb-like DNA-binding domain	mws0021	1.82794	Resveratrol	-0.812	0.00791577	1
VIT_214s0066g01670	-1.118	K10529 alpha-dioxygenase [EC:1.-.-.-] | (RefSeq) alpha-dioxygenase 1 (A)	PREDICTED: alpha-dioxygenase 1 [Vitis vinifera]	RecName: Full=Alpha-dioxygenase 1; Short=Alpha DOX1; EC=1.14.99.-; AltName: Full=Fatty acid dioxygenase AlphaDOX1; AltName: Full=Pathogen-induced oxygenase; AltName: Full=Plant alpha dioxygenase 1; Flags: Precursor;	SubName: Full=Uncharacterized protein {ECO:0000313|EMBL:CBI34957.3};	Peroxidase/oxygenase	GO:0012511,monolayer-surrounded lipid storage body; GO:0020037,heme binding; GO:0046872,metal ion binding; GO:0016702,oxidoreductase activity, acting on single donors with incorporation of molecular oxygen, incorporation of two atoms of oxygen; GO:0004601,peroxidase activity; GO:1902609,(R)-2-hydroxy-alpha-linolenic acid biosynthetic process; GO:0008219,cell death; GO:0071732,cellular response to…	Animal haem peroxidase	mws0021	1.82794	Resveratrol	-0.969	1.71531e-05	1
VIT_214s0068g00510	-1.31	K06672 cohesin loading factor subunit SCC2 | (RefSeq) nipped-B-like protein B (A)	hypothetical protein VITISV_004920 [Vitis vinifera]	--	SubName: Full=Uncharacterized protein {ECO:0000313|EMBL:CCB46948.1};	--	GO:0046983,protein dimerization activity	--	mws0021	1.82794	Resveratrol	-0.807	0.0084888	1
VIT_214s0081g00060	-1.303	K02721 photosystem II PsbW protein | (RefSeq) photosystem II reaction center W protein, chloroplastic (A)	PREDICTED: photosystem II reaction center W protein, chloroplastic [Vitis vinifera]	RecName: Full=Photosystem II reaction center W protein, chloroplastic; AltName: Full=PSII 6.1 kDa protein; Flags: Precursor;	SubName: Full=Uncharacterized protein {ECO:0000313|EMBL:CBI35208.3};	--	GO:0009535,chloroplast thylakoid membrane; GO:0016021,integral component of membrane; GO:0009523,photosystem II; GO:0015979,photosynthesis	Photosystem II reaction centre W protein (PsbW)	mws0021	1.82794	Resveratrol	-0.803	0.00919265	1
VIT_214s0081g00110	-1.335	K17964 leucine-rich PPR motif-containing protein, mitochondrial | (RefSeq) pentatricopeptide repeat-containing protein At3g22470, mitochondrial-like (A)	PREDICTED: putative pentatricopeptide repeat-containing protein At1g12700, mitochondrial [Vitis vinifera]	RecName: Full=Pentatricopeptide repeat-containing protein At1g62670, mitochondrial; Flags: Precursor;	SubName: Full=Uncharacterized protein {ECO:0000313|EMBL:CCB58726.1};	FOG: PPR repeat	GO:0005739,mitochondrion; GO:0004519,endonuclease activity; GO:0003723,RNA binding; GO:0080156,mitochondrial mRNA modification; GO:0006397,mRNA processing; GO:0000966,RNA 5'-end processing	Vps23 core domain	mws0021	1.82794	Resveratrol	-0.838	0.00478803	1
VIT_214s0108g00630	-1.548	K15015 solute carrier family 32 (vesicular inhibitory amino acid transporter) | (RefSeq) vacuolar amino acid transporter 1 (A)	PREDICTED: vacuolar amino acid transporter 1 [Vitis vinifera]	RecName: Full=Amino acid transporter AVT1I {ECO:0000305}; Short=AtAvt1I {ECO:0000303|PubMed:27925655};	SubName: Full=Uncharacterized protein {ECO:0000313|EMBL:CBI22205.3};	Amino acid transporters	GO:0016021,integral component of membrane; GO:0005774,vacuolar membrane; GO:0015171,amino acid transmembrane transporter activity; GO:0003333,amino acid transmembrane transport	Transmembrane amino acid transporter protein	mws0021	1.82794	Resveratrol	-0.971	1.30907e-05	1
VIT_214s0108g00690	-2.215	K15015 solute carrier family 32 (vesicular inhibitory amino acid transporter) | (RefSeq) vacuolar amino acid transporter 1 (A)	PREDICTED: vacuolar amino acid transporter 1 [Vitis vinifera]	RecName: Full=Amino acid transporter AVT1I {ECO:0000305}; Short=AtAvt1I {ECO:0000303|PubMed:27925655};	SubName: Full=Uncharacterized protein {ECO:0000313|EMBL:CBI22210.3};	Amino acid transporters	GO:0016021,integral component of membrane; GO:0005774,vacuolar membrane; GO:0015171,amino acid transmembrane transporter activity; GO:0003333,amino acid transmembrane transport	Transmembrane amino acid transporter protein	mws0021	1.82794	Resveratrol	-0.839	0.00465407	1
VIT_214s0108g01220	-1.777	K09286 EREBP-like factor | (RefSeq) ethylene-responsive transcription factor RAP2-2 (A)	unnamed protein product, partial [Vitis vinifera]	RecName: Full=Ethylene-responsive transcription factor RAP2-11; AltName: Full=Protein RELATED TO APETALA2 11;	SubName: Full=Uncharacterized protein {ECO:0000313|EMBL:CBI22258.3};	--	GO:0005634,nucleus; GO:0003700,DNA-binding transcription factor activity; GO:0043565,sequence-specific DNA binding; GO:0035865,cellular response to potassium ion; GO:0009873,ethylene-activated signaling pathway; GO:0048528,post-embryonic root development; GO:0009723,response to ethylene; GO:0000302,response to reactive oxygen species; GO:0006351,transcription, DNA-templated	AP2 domain	mws0021	1.82794	Resveratrol	0.914	0.000553266	1
VIT_215s0024g01030	-4.269	K00264 glutamate synthase (NADPH/NADH) [EC:1.4.1.13 1.4.1.14] | (RefSeq) glutamate synthase 1 [NADH], chloroplastic (A)	unnamed protein product, partial [Vitis vinifera]	RecName: Full=Glutamate synthase [NADH], amyloplastic; EC=1.4.1.14; AltName: Full=NADH-GOGAT; Flags: Precursor;	SubName: Full=Uncharacterized protein {ECO:0000313|EMBL:CCB62167.1};	Glutamate synthase	GO:0009501,amyloplast; GO:0051538,3 iron, 4 sulfur cluster binding; GO:0050660,flavin adenine dinucleotide binding; GO:0010181,FMN binding; GO:0016040,glutamate synthase (NADH) activity; GO:0005506,iron ion binding; GO:0006541,glutamine metabolic process; GO:0097054,L-glutamate biosynthetic process	Glutamine amidotransferases class-II	mws0021	1.82794	Resveratrol	-0.85	0.00368586	1
VIT_215s0045g00640	-2.724	K13457 disease resistance protein RPM1 | (RefSeq) putative disease resistance protein At1g50180 (A)	unnamed protein product, partial [Vitis vinifera]	RecName: Full=Putative disease resistance protein At1g50180;	SubName: Full=Uncharacterized protein {ECO:0000313|EMBL:CCB60765.1};	Apoptotic ATPase	GO:0005886,plasma membrane; GO:0009506,plasmodesma; GO:0043531,ADP binding; GO:0005524,ATP binding; GO:0006952,defense response; GO:0007165,signal transduction	NB-ARC domain	mws0021	1.82794	Resveratrol	-0.866	0.00254509	1
VIT_215s0046g00170	-1.045	K09422 transcription factor MYB, plant | (RefSeq) MYBPA1; MYBPA1 protein (A)	MYBPA1 protein [Vitis vinifera]	RecName: Full=Transcription factor MYB3; AltName: Full=Myb-related protein 3; Short=AtMYB3;	SubName: Full=Uncharacterized protein {ECO:0000313|EMBL:CCB62554.1};	Transcription factor, Myb superfamily	GO:0005634,nucleus; GO:0003700,DNA-binding transcription factor activity; GO:0000981,DNA-binding transcription factor activity, RNA polymerase II-specific; GO:0043565,sequence-specific DNA binding; GO:0001135,RNA polymerase II transcription regulator recruiting activity; GO:0044212,transcription regulatory region DNA binding; GO:0030154,cell differentiation; GO:0009800,cinnamic acid biosynthetic …	Myb-like DNA-binding domain	mws0021	1.82794	Resveratrol	-0.907	0.000748144	1
VIT_215s0048g01590	-2.662	K20556 cytochrome P450 family 76 subfamily C | (RefSeq) uncharacterized protein LOC110934093 (A)	unnamed protein product, partial [Vitis vinifera]	RecName: Full=Geraniol 8-hydroxylase; EC=1.14.13.152; AltName: Full=Cytochrome P450 76B6; AltName: Full=Geraniol 10-hydroxylase; Short=CrG10H;	SubName: Full=Uncharacterized protein {ECO:0000313|EMBL:CCB61350.1};	Cytochrome P450 CYP2 subfamily	GO:0005789,endoplasmic reticulum membrane; GO:0016021,integral component of membrane; GO:0102811,geraniol 10-hydroxylase activity; GO:0020037,heme binding; GO:0005506,iron ion binding; GO:0016709,oxidoreductase activity, acting on paired donors, with incorporation or reduction of molecular oxygen, NAD(P)H as one donor, and incorporation of one atom of oxygen; GO:0016099,monoterpenoid biosynthetic…	Type III secretion needle MxiH, YscF, SsaG, EprI, PscF, EscF	mws0021	1.82794	Resveratrol	-0.902	0.000877021	1
VIT_216s0022g00625	-3.985	--	hypothetical protein AQUCO_01700145v1 [Aquilegia coerulea]	--	SubName: Full=Uncharacterized protein {ECO:0000313|EMBL:PIA44340.1};	--	--	--	mws0021	1.82794	Resveratrol	-0.945	0.000120984	1
VIT_216s0039g02050	-2.518	--	unnamed protein product, partial [Vitis vinifera]	--	SubName: Full=Uncharacterized protein {ECO:0000313|EMBL:CBI26521.3};	--	GO:0016021,integral component of membrane	--	mws0021	1.82794	Resveratrol	-0.803	0.00910725	1
VIT_216s0098g01910	-1.017	--	PREDICTED: germin-like protein 11-1 [Vitis vinifera]	RecName: Full=Germin-like protein 11-1; Flags: Precursor;	SubName: Full=Uncharacterized protein {ECO:0000313|EMBL:CBI23004.3};	--	GO:0048046,apoplast; GO:0005618,cell wall; GO:0030145,manganese ion binding; GO:0045735,nutrient reservoir activity	Cupin domain	mws0021	1.82794	Resveratrol	-0.861	0.00285837	1
VIT_217s0000g03910	-2.605	K20562 biphenyl-4-hydroxylase | (RefSeq) cytochrome P450 CYP736A12 (A)	PREDICTED: cytochrome P450 CYP736A12 [Vitis vinifera]	RecName: Full=Cytochrome P450 CYP736A12; EC=1.14.-.-;	SubName: Full=Uncharacterized protein {ECO:0000313|EMBL:CCB43207.1};	Cytochrome P450 CYP2 subfamily	GO:0016021,integral component of membrane; GO:0020037,heme binding; GO:0005506,iron ion binding; GO:0004497,monooxygenase activity; GO:0016705,oxidoreductase activity, acting on paired donors, with incorporation or reduction of molecular oxygen	Cytochrome P450	mws0021	1.82794	Resveratrol	-0.893	0.00117759	1
VIT_215s0046g02220	-2.605	K20772 ethlene biosynthesisi	1-aminocyclopropane-1-carboxylate synthase 1/2/6 [EC:4.4.1.14] | (RefSeq) 1-aminocyclopropane-1-carboxylate synthase 1 (A)	RecName: Full=1-aminocyclopropane-1-carboxylate synthase 1; Short=ACC synthase 1; EC=4.4.1.14; AltName: Full=S-adenosyl-L-methionine methylthioadenosine-lyase;	SubName: Full=Uncharacterized protein {ECO:0000313|EMBL:CAN69483.1};		GO:0016847,1-aminocyclopropane-1-carboxylate synthase activity; GO:0030170,pyridoxal phosphate binding; GO:0009693,ethylene biosynthetic process; GO:0009835,fruit ripening	PREDICTED: 1-aminocyclopropane-1-carboxylate synthase 1 [Vitis vinifera]	mws0021	1.82794	Resveratrol	-0.99	3.808e-07	1
VIT_217s0000g04480	-2.395	K01689 enolase [EC:4.2.1.11] | (RefSeq) enolase 1, chloroplastic-like (A)	PREDICTED: ethylene-responsive transcription factor 1-like [Vitis vinifera]	RecName: Full=Ethylene-responsive transcription factor RAP2-11; AltName: Full=Protein RELATED TO APETALA2 11;	SubName: Full=Uncharacterized protein {ECO:0000313|EMBL:CCB43174.1};	--	GO:0005634,nucleus; GO:0003700,DNA-binding transcription factor activity; GO:0043565,sequence-specific DNA binding; GO:0035865,cellular response to potassium ion; GO:0009873,ethylene-activated signaling pathway; GO:0048528,post-embryonic root development; GO:0009723,response to ethylene; GO:0000302,response to reactive oxygen species; GO:0006351,transcription, DNA-templated	AP2 domain	mws0021	1.82794	Resveratrol	-0.801	0.00945215	1
VIT_218s0001g01500	-2.212	--	--	--	SubName: Full=Uncharacterized protein {ECO:0000313|EMBL:CCB45438.1};	--	--	--	mws0021	1.82794	Resveratrol	-0.814	0.00760029	1
VIT_218s0001g04890	-5.167	K17469 sulfate transporter 2, low-affinity | (RefSeq) low affinity sulfate transporter 3 (A)	PREDICTED: low affinity sulfate transporter 3 [Vitis vinifera]	RecName: Full=Low affinity sulfate transporter 3;	SubName: Full=Uncharacterized protein {ECO:0000313|EMBL:CBI19121.3};	Sulfate/bicarbonate/oxalate exchanger SAT-1 and related transporters (SLC26 family)	GO:0016021,integral component of membrane; GO:0008271,secondary active sulfate transmembrane transporter activity	STAS domain	mws0021	1.82794	Resveratrol	-0.882	0.00165186	1
VIT_218s0001g06940	-1.309	K00850 6-phosphofructokinase 1 [EC:2.7.1.11] | (RefSeq) ATP-dependent 6-phosphofructokinase 6-like (A)	PREDICTED: purine permease 1 [Vitis vinifera]	RecName: Full=Purine permease 3; Short=AtPUP3;	SubName: Full=Uncharacterized protein {ECO:0000313|EMBL:CCB45616.1};	--	GO:0016021,integral component of membrane; GO:0016020,membrane; GO:0005345,purine nucleobase transmembrane transporter activity; GO:0006863,purine nucleobase transport	EamA-like transporter family	mws0021	1.82794	Resveratrol	-0.83	0.00557058	1
VIT_218s0001g14450	-1.388	K02641 ferredoxin--NADP+ reductase [EC:1.18.1.2] | (RefSeq) ferredoxin--NADP reductase, leaf-type isozyme, chloroplastic (A)	PREDICTED: ferredoxin--NADP reductase, leaf-type isozyme, chloroplastic [Vitis vinifera]	RecName: Full=Ferredoxin--NADP reductase, leaf-type isozyme, chloroplastic; Short=FNR; EC=1.18.1.2; Flags: Precursor;	RecName: Full=Ferredoxin--NADP reductase {ECO:0000256|RuleBase:RU004465}; EC=1.18.1.2 {ECO:0000256|RuleBase:RU004465};	NADP/FAD dependent oxidoreductase	GO:0009570,chloroplast stroma; GO:0009535,chloroplast thylakoid membrane; GO:0004324,ferredoxin-NADP+ reductase activity; GO:0015979,photosynthesis	Ferric reductase NAD binding domain	mws0021	1.82794	Resveratrol	-0.858	0.00304877	1
VIT_218s0001g15730	-1.191	K20043 clathrin coat assembly protein AP180 | (RefSeq) putative clathrin assembly protein At5g35200 (A)	PREDICTED: dof zinc finger protein DOF3.5 [Vitis vinifera]	RecName: Full=Dof zinc finger protein DOF3.5; Short=AtDOF3.5;	SubName: Full=Uncharacterized protein {ECO:0000313|EMBL:CCB46111.1};	--	GO:0005634,nucleus; GO:0003677,DNA binding; GO:0003700,DNA-binding transcription factor activity; GO:0046872,metal ion binding; GO:0006355,regulation of transcription, DNA-templated; GO:0006351,transcription, DNA-templated	Dof domain, zinc finger	mws0021	1.82794	Resveratrol	-0.809	0.00830792	1
VIT_218s0041g00590	-1.479	K14638 solute carrier family 15 (peptide/histidine transporter), member 3/4 | (RefSeq) protein NRT1/ PTR FAMILY 5.10 (A)	PREDICTED: protein NRT1/ PTR FAMILY 5.10 isoform X1 [Vitis vinifera]	RecName: Full=Protein NRT1/ PTR FAMILY 5.10; Short=AtNPF5.10;	SubName: Full=Uncharacterized protein {ECO:0000313|EMBL:CAN63509.1};	H+/oligopeptide symporter	GO:0016021,integral component of membrane; GO:0022857,transmembrane transporter activity; GO:0006857,oligopeptide transport	Major Facilitator Superfamily	mws0021	1.82794	Resveratrol	-0.984	1.7376e-06	1
VIT_218s0089g01170	-1.392	K08916 light-harvesting complex II chlorophyll a/b binding protein 5 | (RefSeq) chlorophyll a-b binding protein CP26, chloroplastic (A)	PREDICTED: chlorophyll a-b binding protein CP26, chloroplastic [Vitis vinifera]	RecName: Full=Chlorophyll a-b binding protein CP26, chloroplastic; AltName: Full=LHCB5; AltName: Full=LHCIIc; AltName: Full=Light-harvesting complex II protein 5; Flags: Precursor;	RecName: Full=Chlorophyll a-b binding protein, chloroplastic {ECO:0000256|RuleBase:RU363080};	--	GO:0009507,chloroplast; GO:0009941,chloroplast envelope; GO:0009534,chloroplast thylakoid; GO:0009535,chloroplast thylakoid membrane; GO:0016021,integral component of membrane; GO:0016020,membrane; GO:0009522,photosystem I; GO:0009783,photosystem II antenna complex; GO:0010287,plastoglobule; GO:0009517,PSII associated light-harvesting complex II; GO:0009579,thylakoid; GO:0042651,thylakoid membran…	Chlorophyll A-B binding protein	mws0021	1.82794	Resveratrol	-0.837	0.00486635	1
VIT_218s0122g00390	-2.69	K05909 laccase [EC:1.10.3.2] | (RefSeq) laccase-15 (A)	PREDICTED: laccase-15 [Vitis vinifera]	RecName: Full=Laccase-15; EC=1.10.3.2; AltName: Full=Benzenediol:oxygen oxidoreductase 15; AltName: Full=Diphenol oxidase 15; AltName: Full=Protein TRANSPARENT TESTA 10; AltName: Full=Urishiol oxidase 15; Flags: Precursor;	SubName: Full=Uncharacterized protein {ECO:0000313|EMBL:CCB52302.1};	Multicopper oxidases	GO:0048046,apoplast; GO:0005507,copper ion binding; GO:0052716,hydroquinone:oxygen oxidoreductase activity; GO:0016722,oxidoreductase activity, oxidizing metal ions; GO:0009809,lignin biosynthetic process; GO:0046274,lignin catabolic process; GO:0010023,proanthocyanidin biosynthetic process; GO:0046688,response to copper ion	Multicopper oxidase	mws0021	1.82794	Resveratrol	0.874	0.00205689	1
VIT_218s0122g01130	-2.095	K15362 fanconi anemia group J protein [EC:3.6.4.12] | (RefSeq) Fanconi anemia group J protein homolog (A)	PREDICTED: Fanconi anemia group J protein homolog isoform X1 [Vitis vinifera]	RecName: Full=Regulator of telomere elongation helicase 1 homolog {ECO:0000303|PubMed:21081662, ECO:0000303|PubMed:25516598}; EC=3.6.4.12 {ECO:0000305};	SubName: Full=Uncharacterized protein {ECO:0000313|EMBL:CCB62657.1};	Helicase of the DEAD superfamily	GO:0005739,mitochondrion; GO:0005634,nucleus; GO:0051539,4 iron, 4 sulfur cluster binding; GO:0005524,ATP binding; GO:0004003,ATP-dependent DNA helicase activity; GO:0003677,DNA binding; GO:0046872,metal ion binding; GO:0006310,DNA recombination; GO:0006281,DNA repair; GO:0006260,DNA replication; GO:0036297,interstrand cross-link repair; GO:0043007,maintenance of rDNA; GO:0070716,mismatch repair …	Helical and beta-bridge domain	mws0021	1.82794	Resveratrol	-0.872	0.00218693	1
VIT_219s0014g00450	-1.011	K16573 gamma-tubulin complex component 6 | (RefSeq) uncharacterized LOC103722329 (A)	PREDICTED: protein trichome birefringence-like 38 [Vitis vinifera]	RecName: Full=Protein trichome birefringence-like 38;	SubName: Full=Uncharacterized protein {ECO:0000313|EMBL:CBI20119.3};	--	GO:0005794,Golgi apparatus; GO:0016021,integral component of membrane; GO:0016413,O-acetyltransferase activity; GO:0071554,cell wall organization or biogenesis	PMR5 N terminal Domain	mws0021	1.82794	Resveratrol	-0.902	0.000893283	1
VIT_219s0014g01360	-2.073	K04733 interleukin-1 receptor-associated kinase 4 [EC:2.7.11.1] | (RefSeq) G-type lectin S-receptor-like serine/threonine-protein kinase SD2-5 (A)	PREDICTED: epidermis-specific secreted glycoprotein EP1-like [Vitis vinifera]	RecName: Full=EP1-like glycoprotein 2 {ECO:0000305}; AltName: Full=Curculin-like (Mannose-binding) lectin family protein {ECO:0000303|PubMed:23738689}; Flags: Precursor;	SubName: Full=Uncharacterized protein {ECO:0000313|EMBL:CCB46252.1};	--	GO:0048046,apoplast; GO:0005618,cell wall; GO:0005794,Golgi apparatus; GO:0009505,plant-type cell wall; GO:0005886,plasma membrane; GO:0009506,plasmodesma; GO:0030246,carbohydrate binding; GO:0009735,response to cytokinin	PAN domain	mws0021	1.82794	Resveratrol	-0.913	0.000581514	1
VIT_219s0014g01370	-1.822	K04733 interleukin-1 receptor-associated kinase 4 [EC:2.7.11.1] | (RefSeq) G-type lectin S-receptor-like serine/threonine-protein kinase SD2-5 (A)	PREDICTED: epidermis-specific secreted glycoprotein EP1 [Vitis vinifera]	RecName: Full=Epidermis-specific secreted glycoprotein EP1; AltName: Full=52/54 kDa medium protein; Flags: Precursor;	SubName: Full=Uncharacterized protein {ECO:0000313|EMBL:CCB46253.1};	--	GO:0005576,extracellular region; GO:0030246,carbohydrate binding; GO:0006833,water transport	PAN-like domain	mws0021	1.82794	Resveratrol	-0.912	0.000617329	1
VIT_219s0014g05120	-4.562	K12135 zinc finger protein CONSTANS | (RefSeq) zinc finger protein CONSTANS-LIKE 2-like (A)	unnamed protein product, partial [Vitis vinifera]	RecName: Full=Putative zinc finger protein CONSTANS-LIKE 11;	SubName: Full=Uncharacterized protein {ECO:0000313|EMBL:CBI20501.3};	--	GO:0005634,nucleus; GO:0003700,DNA-binding transcription factor activity; GO:0008270,zinc ion binding	B-box zinc finger	mws0021	1.82794	Resveratrol	-0.837	0.00487564	1
VIT_219s0015g01720	-1.336	K01623 fructose-bisphosphate aldolase, class I [EC:4.1.2.13] | (RefSeq) fructose-bisphosphate aldolase, cytoplasmic isozyme 1 (A)	PREDICTED: fructose-bisphosphate aldolase, cytoplasmic isozyme 1 [Vitis vinifera]	RecName: Full=Fructose-bisphosphate aldolase, cytoplasmic isozyme 1; EC=4.1.2.13;	RecName: Full=Fructose-bisphosphate aldolase {ECO:0000256|RuleBase:RU003994, ECO:0000256|SAAS:SAAS00336718}; EC=4.1.2.13 {ECO:0000256|RuleBase:RU003994, ECO:0000256|SAAS:SAAS00336718};	Fructose-biphosphate aldolase	GO:0005737,cytoplasm; GO:0004332,fructose-bisphosphate aldolase activity; GO:0006096,glycolytic process	Fructose-bisphosphate aldolase class-I	mws0021	1.82794	Resveratrol	0.839	0.00464772	1
VIT_219s0015g02910	-1.4	K07425 long-chain fatty acid omega-monooxygenase [EC:1.14.14.80] | (RefSeq) cytochrome P450 CYP72A219-like isoform X1 (A)	PREDICTED: cytochrome P450 CYP72A219 [Vitis vinifera]	RecName: Full=Cytochrome P450 CYP72A219; EC=1.14.-.-; AltName: Full=Cytochrome P450 CYP72A129;	SubName: Full=Uncharacterized protein {ECO:0000313|EMBL:CBI39938.3};	Cytochrome P450 CYP4/CYP19/CYP26 subfamilies	GO:0016021,integral component of membrane; GO:0020037,heme binding; GO:0005506,iron ion binding; GO:0004497,monooxygenase activity; GO:0016705,oxidoreductase activity, acting on paired donors, with incorporation or reduction of molecular oxygen	Cytochrome P450	mws0021	1.82794	Resveratrol	-0.849	0.00378902	1
VIT_200s0131g00210	-5.16	K17098 annexin D | (RefSeq) annexin D3 (A)	unnamed protein product, partial [Vitis vinifera]	RecName: Full=Annexin D3; AltName: Full=AnnAt3;	SubName: Full=Uncharacterized protein {ECO:0000313|EMBL:CBI24797.3};	Annexin	GO:0005773,vacuole; GO:0005509,calcium ion binding; GO:0005544,calcium-dependent phospholipid binding; GO:0009409,response to cold; GO:0009408,response to heat; GO:0009651,response to salt stress; GO:0009414,response to water deprivation	Annexin	mws0467	1.17922	3-(4-Hydroxyphenyl)-propionic acid	-0.897	0.00105087	1
VIT_200s0218g00190	-4.307	K18823 soyasaponin III rhamnosyltransferase [EC:2.4.1.273] | (Kazusa) Lj6g3v2218820.1; - (A)	PREDICTED: LOW QUALITY PROTEIN: putative UDP-rhamnose:rhamnosyltransferase 1 [Vitis vinifera]	RecName: Full=Putative UDP-rhamnose:rhamnosyltransferase 1; Short=FaRT1 {ECO:0000303|PubMed:16443693}; EC=2.4.1.- {ECO:0000250|UniProtKB:Q940V3}; AltName: Full=Glycosyltransferase 4; Short=FaGT4 {ECO:0000312|EMBL:AAU09445.1};	SubName: Full=Uncharacterized protein {ECO:0000313|EMBL:CCB62749.1};	UDP-glucuronosyl and UDP-glucosyl transferase	GO:0016021,integral component of membrane; GO:0016758,transferase activity, transferring hexosyl groups; GO:0008152,metabolic process	--	mws0467	1.17922	3-(4-Hydroxyphenyl)-propionic acid	-0.917	0.000498154	1
VIT_200s0253g00100	-1.564	K20802 (R)-mandelonitrile lyase [EC:4.1.2.10] | (RefSeq) alpha-hydroxynitrile lyase (A)	PREDICTED: methylesterase 10 [Vitis vinifera]	RecName: Full=Methylesterase 10; Short=AtMES10; EC=3.1.1.-;	SubName: Full=Uncharacterized protein {ECO:0000313|EMBL:CCB45149.1};	--	GO:0016788,hydrolase activity, acting on ester bonds; GO:0080032,methyl jasmonate esterase activity	Prolyl oligopeptidase family	mws0467	1.17922	3-(4-Hydroxyphenyl)-propionic acid	-0.852	0.00354083	1
VIT_200s0361g00040	-1.357	K21102 anthocyanidin reductase [(2S)-flavan-3-ol-forming] [EC:1.3.1.112] | (RefSeq) ANR, VvANR, ban; anthocyanidin reductase (A)	RecName: Full=Anthocyanidin reductase ((2S)-flavan-3-ol-forming); Short=VvANR CBI38335.3 unnamed protein product, partial [Vitis vinifera]	RecName: Full=Anthocyanidin reductase ((2S)-flavan-3-ol-forming) {ECO:0000250|UniProtKB:Q5FB34}; Short=VvANR {ECO:0000250|UniProtKB:Q5FB34}; EC=1.3.1.112 {ECO:0000250|UniProtKB:Q5FB34};	SubName: Full=Putative anthocyanidin reductase {ECO:0000313|EMBL:AFG28175.1};	Flavonol reductase/cinnamoyl-CoA reductase	GO:0050662,coenzyme binding; GO:0016491,oxidoreductase activity; GO:0009813,flavonoid biosynthetic process	RAWUL domain RING finger- and WD40-associated ubiquitin-like	mws0467	1.17922	3-(4-Hydroxyphenyl)-propionic acid	-0.871	0.00223969	1
VIT_200s0372g00030	-3.95	K14175 (3S,6E)-nerolidol synthase [EC:4.2.3.48] | (RefSeq) (3S,6E)-nerolidol synthase 1, chloroplastic-like (A)	unnamed protein product, partial [Vitis vinifera]	RecName: Full=(3S,6E)-nerolidol synthase 1, chloroplastic; Short=FvNES1; EC=4.2.3.48; Flags: Precursor;	SubName: Full=Uncharacterized protein {ECO:0000313|EMBL:CBI23480.3};	--	GO:0009507,chloroplast; GO:0000287,magnesium ion binding; GO:0010333,terpene synthase activity; GO:0016114,terpenoid biosynthetic process	Terpene synthase, N-terminal domain	mws0467	1.17922	3-(4-Hydroxyphenyl)-propionic acid	-0.806	0.00870595	1
VIT_200s0400g00030	-1.054	K13466 EIX receptor 1/2 | (RefSeq) Eix2; EIX receptor 2 (A)	PREDICTED: leucine-rich repeat receptor protein kinase EMS1-like, partial [Vitis vinifera]	RecName: Full=Receptor-like protein EIX2 {ECO:0000305}; AltName: Full=EIX receptor 2 {ECO:0000312|EMBL:AAR28378.1}; Flags: Precursor;	SubName: Full=Uncharacterized protein {ECO:0000313|EMBL:CCB61060.1};	--	GO:0016021,integral component of membrane; GO:0005886,plasma membrane; GO:0050832,defense response to fungus	--	mws0467	1.17922	3-(4-Hydroxyphenyl)-propionic acid	-0.854	0.00340197	1
VIT_200s0480g00070	-1.401	K00422 polyphenol oxidase [EC:1.10.3.1] | (RefSeq) PPO, GPO1; polyphenol oxidase (A)	polyphenol oxidase [Vitis vinifera]	RecName: Full=Polyphenol oxidase, chloroplastic; Short=PPO; EC=1.10.3.1; AltName: Full=Catechol oxidase; Flags: Precursor;	SubName: Full=Uncharacterized protein {ECO:0000313|EMBL:CCB61085.1};	--	GO:0009543,chloroplast thylakoid lumen; GO:0004097,catechol oxidase activity; GO:0046872,metal ion binding; GO:0046148,pigment biosynthetic process	Protein of unknown function (DUF_B2219)	mws0467	1.17922	3-(4-Hydroxyphenyl)-propionic acid	-0.881	0.0016901	1
VIT_200s0804g00020	-2.255	K14506 jasmonic acid-amino synthetase [EC:6.3.2.52] | (RefSeq) uncharacterized LOC109115461 (A)	PREDICTED: uncharacterized protein LOC100256691 [Vitis vinifera]	--	SubName: Full=Uncharacterized protein {ECO:0000313|EMBL:CCB50180.1}; Flags: Fragment;	--	--	Protein of unknown function, DUF547	mws0467	1.17922	3-(4-Hydroxyphenyl)-propionic acid	0.948	0.000101011	1
VIT_200s1206g00010	-1.182	K01381 saccharopepsin [EC:3.4.23.25] | (RefSeq) protein ASPARTIC PROTEASE IN GUARD CELL 1-like (A)	PREDICTED: aspartyl protease family protein At5g10770, partial [Vitis vinifera]	RecName: Full=Aspartyl protease family protein At5g10770; EC=3.4.23.- {ECO:0000305}; Flags: Precursor;	SubName: Full=Uncharacterized protein {ECO:0000313|EMBL:CCB62938.1};	Aspartyl protease	GO:0031225,anchored component of membrane; GO:0005886,plasma membrane; GO:0004190,aspartic-type endopeptidase activity; GO:0030163,protein catabolic process; GO:0006508,proteolysis	Eukaryotic aspartyl protease	mws0467	1.17922	3-(4-Hydroxyphenyl)-propionic acid	-0.941	0.000155901	1
VIT_200s1543g00010	-1.773	--	unnamed protein product, partial [Vitis vinifera]	--	SubName: Full=Uncharacterized protein {ECO:0000313|EMBL:CBI35752.3};	--	GO:0016021,integral component of membrane	Protein of unknown function (DUF751)	mws0467	1.17922	3-(4-Hydroxyphenyl)-propionic acid	-0.841	0.00445897	1
VIT_201s0010g03620	-1.302	K08908 light-harvesting complex I chlorophyll a/b binding protein 2 | (RefSeq) chlorophyll a-b binding protein, chloroplastic (A)	PREDICTED: chlorophyll a-b binding protein, chloroplastic [Vitis vinifera]	RecName: Full=Chlorophyll a-b binding protein, chloroplastic; AltName: Full=LHCI type II CAB; Flags: Precursor;	RecName: Full=Chlorophyll a-b binding protein, chloroplastic {ECO:0000256|RuleBase:RU363080};	--	GO:0009535,chloroplast thylakoid membrane; GO:0016021,integral component of membrane; GO:0009522,photosystem I; GO:0009523,photosystem II; GO:0016168,chlorophyll binding; GO:0046872,metal ion binding; GO:0009765,photosynthesis, light harvesting; GO:0018298,protein-chromophore linkage	Chlorophyll A-B binding protein	mws0467	1.17922	3-(4-Hydroxyphenyl)-propionic acid	-0.894	0.00115446	1
VIT_201s0137g00210	-1.114	K02723 photosystem II PsbY protein | (RefSeq) photosystem II core complex proteins psbY, chloroplastic (A)	PREDICTED: photosystem II core complex proteins psbY, chloroplastic [Vitis vinifera]	RecName: Full=Photosystem II core complex proteins psbY, chloroplastic; AltName: Full=L-arginine-metabolizing enzyme; Short=L-AME; Contains: RecName: Full=Photosystem II protein psbY-1, chloroplastic; AltName: Full=psbY-A1; Contains: RecName: Full=Photosystem II protein psbY-2, chloroplastic; AltName: Full=psbY-A2; Flags: Precursor;	SubName: Full=Uncharacterized protein {ECO:0000313|EMBL:CCB44018.1};	--	GO:0009535,chloroplast thylakoid membrane; GO:0016021,integral component of membrane; GO:0009523,photosystem II; GO:0030145,manganese ion binding; GO:0015979,photosynthesis	Photosystem II protein Y (PsbY)	mws0467	1.17922	3-(4-Hydroxyphenyl)-propionic acid	-0.928	0.000309075	1
VIT_202s0025g00550	-1.544	K03164 DNA topoisomerase II [EC:5.99.1.3] | (RefSeq) DNA topoisomerase 2 (A)	PREDICTED: probable membrane-associated kinase regulator 2 [Vitis vinifera]	RecName: Full=Probable membrane-associated kinase regulator 2;	SubName: Full=Uncharacterized protein {ECO:0000313|EMBL:CCB58206.1};	--	GO:0005886,plasma membrane	--	mws0467	1.17922	3-(4-Hydroxyphenyl)-propionic acid	0.941	0.000156049	1
VIT_202s0025g02880	-2.583	K15333 tRNA guanosine-2'-O-methyltransferase [EC:2.1.1.34] | (RefSeq) uncharacterized protein LOC104224633 (A)	PREDICTED: subtilisin-like protease SBT3.9 [Vitis vinifera]	RecName: Full=Subtilisin-like protease SBT3.3 {ECO:0000303|PubMed:16193095}; EC=3.4.21.- {ECO:0000305}; AltName: Full=Subtilase subfamily 3 member 3 {ECO:0000303|PubMed:16193095}; Short=AtSBT3.3 {ECO:0000303|PubMed:16193095}; Flags: Precursor;	SubName: Full=Uncharacterized protein {ECO:0000313|EMBL:CBI34615.3};	--	GO:0031012,extracellular matrix; GO:0009505,plant-type cell wall; GO:0005578,NA; GO:0004252,serine-type endopeptidase activity; GO:0009682,induced systemic resistance	Fibronectin type-III domain	mws0467	1.17922	3-(4-Hydroxyphenyl)-propionic acid	-0.878	0.00184196	1
VIT_202s0154g00555	-1.843	--	PREDICTED: uncharacterized protein LOC100855263 [Vitis vinifera]	--	SubName: Full=Uncharacterized protein {ECO:0000313|EMBL:CCB56523.1};	--	--	--	mws0467	1.17922	3-(4-Hydroxyphenyl)-propionic acid	-0.802	0.00936776	1
VIT_203s0017g02260	-1.328	K11855 ubiquitin carboxyl-terminal hydrolase 36/42 [EC:3.4.19.12] | (RefSeq) ubiquitin carboxyl-terminal hydrolase 36 (A)	PREDICTED: 36.4 kDa proline-rich protein [Vitis vinifera]	RecName: Full=36.4 kDa proline-rich protein;	SubName: Full=Uncharacterized protein {ECO:0000313|EMBL:CCB58060.1};	--	--	Probable lipid transfer	mws0467	1.17922	3-(4-Hydroxyphenyl)-propionic acid	-0.907	0.000736028	1
VIT_203s0038g00670	-1.449	K01623 fructose-bisphosphate aldolase, class I [EC:4.1.2.13] | (RefSeq) probable fructose-bisphosphate aldolase 1, chloroplastic-like (A)	PREDICTED: fructose-bisphosphate aldolase 1, chloroplastic [Vitis vinifera]	RecName: Full=Fructose-bisphosphate aldolase 1, chloroplastic {ECO:0000305}; Short=AtFBA1 {ECO:0000303|PubMed:22561114}; EC=4.1.2.13 {ECO:0000305}; Flags: Precursor;	RecName: Full=Fructose-bisphosphate aldolase {ECO:0000256|RuleBase:RU003994, ECO:0000256|SAAS:SAAS00336718}; EC=4.1.2.13 {ECO:0000256|RuleBase:RU003994, ECO:0000256|SAAS:SAAS00336718};	Fructose-biphosphate aldolase	GO:0048046,apoplast; GO:0009507,chloroplast; GO:0009941,chloroplast envelope; GO:0009570,chloroplast stroma; GO:0009534,chloroplast thylakoid; GO:0022626,cytosolic ribosome; GO:0010287,plastoglobule; GO:0009579,thylakoid; GO:0031977,thylakoid lumen; GO:0004332,fructose-bisphosphate aldolase activity; GO:0006094,gluconeogenesis; GO:0006096,glycolytic process; GO:0046686,response to cadmium ion	Fructose-bisphosphate aldolase class-I	mws0467	1.17922	3-(4-Hydroxyphenyl)-propionic acid	-0.929	0.00029367	1
VIT_203s0038g01960	-1.047	--	PREDICTED: uncharacterized protein LOC100257238 [Vitis vinifera]	--	SubName: Full=Uncharacterized protein {ECO:0000313|EMBL:CBI37912.3};	--	GO:0010374,stomatal complex development	Pollen proteins Ole e I like	mws0467	1.17922	3-(4-Hydroxyphenyl)-propionic acid	-0.803	0.00923027	1
VIT_203s0038g02110	-1.705	K03686 molecular chaperone DnaJ | (RefSeq) chaperone protein DnaJ-like (A)	PREDICTED: chaperone protein dnaJ 11, chloroplastic [Vitis vinifera]	RecName: Full=Chaperone protein dnaJ 11, chloroplastic; Short=AtDjC11; Short=AtJ11; Flags: Precursor;	SubName: Full=Uncharacterized protein {ECO:0000313|EMBL:CCB60629.1};	Molecular chaperone (DnaJ superfamily)	GO:0009507,chloroplast; GO:0009570,chloroplast stroma; GO:0005634,nucleus; GO:0009536,plastid	DnaJ domain	mws0467	1.17922	3-(4-Hydroxyphenyl)-propionic acid	-0.841	0.00451658	1
VIT_203s0063g00040	-4.551	K23260 scopoletin glucosyltransferase [EC:2.4.1.128] | (RefSeq) scopoletin glucosyltransferase (A)	PREDICTED: scopoletin glucosyltransferase [Vitis vinifera]	RecName: Full=Scopoletin glucosyltransferase; EC=2.4.1.128; AltName: Full=Phenylpropanoid:glucosyltransferase 1;	RecName: Full=Glycosyltransferase {ECO:0000256|RuleBase:RU362057}; EC=2.4.1.- {ECO:0000256|RuleBase:RU362057};	UDP-glucuronosyl and UDP-glucosyl transferase	GO:0042802,identical protein binding; GO:0050275,scopoletin glucosyltransferase activity; GO:0008152,metabolic process	UDP-glucoronosyl and UDP-glucosyl transferase	mws0467	1.17922	3-(4-Hydroxyphenyl)-propionic acid	-0.922	0.000401467	1
VIT_203s0063g00910	-2.706	K21554 CREB3 regulatory factor | (RefSeq) B3 domain-containing transcription factor VRN1-like (A)	PREDICTED: B3 domain-containing protein REM20-like, partial [Vitis vinifera]	RecName: Full=Putative B3 domain-containing protein At5g66980;	SubName: Full=Uncharacterized protein {ECO:0000313|EMBL:CCB56900.1};	--	GO:0005634,nucleus; GO:0003677,DNA binding; GO:0006355,regulation of transcription, DNA-templated; GO:0006351,transcription, DNA-templated	Mpp10 protein	mws0467	1.17922	3-(4-Hydroxyphenyl)-propionic acid	-0.82	0.00684821	1
VIT_204s0008g04000	-1.235	K06699 proteasome activator subunit 4 | (RefSeq) hypothetical protein (A)	PREDICTED: BURP domain protein RD22 [Vitis vinifera]	RecName: Full=BURP domain protein RD22 {ECO:0000303|PubMed:9790599}; AltName: Full=Dehydration-responsive protein RD22 {ECO:0000303|PubMed:8479424}; Flags: Precursor;	SubName: Full=Uncharacterized protein {ECO:0000313|EMBL:CCB46730.1};	--	GO:0005768,endosome; GO:0005794,Golgi apparatus; GO:0005802,trans-Golgi network; GO:0009651,response to salt stress	BURP domain	mws0467	1.17922	3-(4-Hydroxyphenyl)-propionic acid	-0.905	0.000797875	1
VIT_204s0023g01980	-3.915	K02201 pantetheine-phosphate adenylyltransferase [EC:2.7.7.3] | (RefSeq) phosphopantetheine adenylyltransferase (A)	PREDICTED: syntaxin-112 isoform X3 [Vitis vinifera]	RecName: Full=Syntaxin-112; Short=AtSYP112;	SubName: Full=Uncharacterized protein {ECO:0000313|EMBL:CCB44441.1};	SNARE protein Syntaxin 1 and related proteins	GO:0012505,endomembrane system; GO:0016021,integral component of membrane; GO:0005634,nucleus; GO:0005886,plasma membrane; GO:0031201,SNARE complex; GO:0005484,SNAP receptor activity; GO:0000149,SNARE binding; GO:0006887,exocytosis; GO:0006886,intracellular protein transport; GO:0009409,response to cold; GO:0048278,vesicle docking; GO:0006906,vesicle fusion	SNARE domain	mws0467	1.17922	3-(4-Hydroxyphenyl)-propionic acid	-0.903	0.000861447	1
VIT_204s0023g03010	-1.308	K01623 fructose-bisphosphate aldolase, class I [EC:4.1.2.13] | (RefSeq) fructose-bisphosphate aldolase 1, chloroplastic (A)	PREDICTED: fructose-bisphosphate aldolase 1, chloroplastic [Vitis vinifera]	RecName: Full=Fructose-bisphosphate aldolase 2, chloroplastic {ECO:0000305}; Short=AtFBA2 {ECO:0000303|PubMed:22561114}; EC=4.1.2.13 {ECO:0000305}; Flags: Precursor;	RecName: Full=Fructose-bisphosphate aldolase {ECO:0000256|RuleBase:RU003994, ECO:0000256|SAAS:SAAS00336718}; EC=4.1.2.13 {ECO:0000256|RuleBase:RU003994, ECO:0000256|SAAS:SAAS00336718};	Fructose-biphosphate aldolase	GO:0048046,apoplast; GO:0009507,chloroplast; GO:0009941,chloroplast envelope; GO:0009570,chloroplast stroma; GO:0016020,membrane; GO:0010287,plastoglobule; GO:0009579,thylakoid; GO:0004332,fructose-bisphosphate aldolase activity; GO:0006094,gluconeogenesis; GO:0006096,glycolytic process; GO:0009737,response to abscisic acid; GO:0046686,response to cadmium ion	Fructose-bisphosphate aldolase class-I	mws0467	1.17922	3-(4-Hydroxyphenyl)-propionic acid	-0.941	0.000158038	1
VIT_204s0069g00010	-3.168	K05387 glutamate receptor, ionotropic, plant | (RefSeq) glutamate receptor 2.7-like (A)	PREDICTED: glutamate receptor 2.7-like [Vitis vinifera]	RecName: Full=Glutamate receptor 2.7; AltName: Full=Ligand-gated ion channel 2.7; Flags: Precursor;	RecName: Full=Glutamate receptor {ECO:0000256|PIRNR:PIRNR037090};	Glutamate-gated kainate-type ion channel receptor subunit GluR5 and related subunits	GO:0016021,integral component of membrane; GO:0005886,plasma membrane; GO:0005773,vacuole; GO:0005262,calcium channel activity; GO:0008066,glutamate receptor activity; GO:0004970,ionotropic glutamate receptor activity; GO:0006816,calcium ion transport; GO:0019722,calcium-mediated signaling; GO:0071230,cellular response to amino acid stimulus	Ligated ion channel L-glutamate- and glycine-binding site	mws0467	1.17922	3-(4-Hydroxyphenyl)-propionic acid	-0.804	0.00904857	1
VIT_207s0005g03340	-1.266	K09422 transcription factor MYB, plant | (RefSeq) MYB14; R2R3 Myb14 transcription factor (A)	R2R3 Myb14 transcription factor [Vitis vinifera]	RecName: Full=Transcription factor MYB14 {ECO:0000303|PubMed:9839469}; AltName: Full=Myb-related protein 14 {ECO:0000303|PubMed:9839469}; Short=AtMYB14 {ECO:0000303|PubMed:9839469}; Short=MYB14At {ECO:0000303|PubMed:9839469};	SubName: Full=Uncharacterized protein {ECO:0000313|EMBL:CCB60114.1};	Transcription factor, Myb superfamily	GO:0005634,nucleus; GO:0003700,DNA-binding transcription factor activity; GO:0000981,DNA-binding transcription factor activity, RNA polymerase II-specific; GO:0043565,sequence-specific DNA binding; GO:0001135,RNA polymerase II transcription regulator recruiting activity; GO:0044212,transcription regulatory region DNA binding; GO:0030154,cell differentiation; GO:0045893,positive regulation of tran…	SLIDE	mws0467	1.17922	3-(4-Hydroxyphenyl)-propionic acid	-0.941	0.000153243	1
VIT_205s0020g01900	-1.236	--	--	--	--	--	--	--	mws0467	1.17922	3-(4-Hydroxyphenyl)-propionic acid	-0.858	0.00305732	1
VIT_205s0020g03180	-1.205	K02692 photosystem I subunit II | (RefSeq) photosystem I reaction center subunit II, chloroplastic-like (A)	PREDICTED: photosystem I reaction center subunit II, chloroplastic [Vitis vinifera]	RecName: Full=Photosystem I reaction center subunit II, chloroplastic; AltName: Full=PS I subunit 5; AltName: Full=Photosystem I 20 kDa subunit; Short=PSI-D; Flags: Precursor;	SubName: Full=Uncharacterized protein {ECO:0000313|EMBL:CAN62373.1};	--	GO:0009535,chloroplast thylakoid membrane; GO:0009538,photosystem I reaction center; GO:0015979,photosynthesis	PsaD	mws0467	1.17922	3-(4-Hydroxyphenyl)-propionic acid	-0.884	0.00157876	1
VIT_205s0049g00600	-3.571	--	unnamed protein product, partial [Vitis vinifera]	--	--	--	--	--	mws0467	1.17922	3-(4-Hydroxyphenyl)-propionic acid	-0.861	0.00284363	1
VIT_205s0077g01250	-1.226	K20547 basic endochitinase B [EC:3.2.1.14] | (RefSeq) endochitinase CH25 (A)	PREDICTED: chitinase-like protein 2 [Vitis vinifera]	RecName: Full=Chitinase-like protein 2; Short=AtCTL2; Flags: Precursor;	SubName: Full=Uncharacterized protein {ECO:0000313|EMBL:CAN78546.1};	Predicted chitinase	GO:0005576,extracellular region; GO:0005975,carbohydrate metabolic process; GO:0016998,cell wall macromolecule catabolic process; GO:0006032,chitin catabolic process	Chitinase class I	mws0467	1.17922	3-(4-Hydroxyphenyl)-propionic acid	-0.87	0.00228782	1
VIT_205s0102g00030	-2.102	K21440 ankyrin repeat domain-containing protein 50 | (RefSeq) ankyrin repeat-containing protein At5g02620 (A)	PREDICTED: ankyrin repeat-containing protein ITN1 isoform X1 [Vitis vinifera]	RecName: Full=Ankyrin repeat-containing protein At5g02620;	SubName: Full=Uncharacterized protein {ECO:0000313|EMBL:CCB59815.1};	FOG: Ankyrin repeat	GO:0005783,endoplasmic reticulum; GO:0016021,integral component of membrane; GO:0005886,plasma membrane	7TM diverse intracellular signalling	mws0467	1.17922	3-(4-Hydroxyphenyl)-propionic acid	-0.867	0.00250347	1
VIT_206s0004g05330	-1.226	K08081 tropinone reductase I [EC:1.1.1.206] | (RefSeq) tropinone reductase homolog At5g06060 (A)	PREDICTED: tropinone reductase homolog At5g06060 [Vitis vinifera]	RecName: Full=Tropinone reductase homolog At2g29260, chloroplastic {ECO:0000305}; EC=1.1.1.- {ECO:0000305}; Flags: Precursor;	SubName: Full=Uncharacterized protein {ECO:0000313|EMBL:CCB43542.1};	Reductases with broad range of substrate specificities	GO:0009507,chloroplast; GO:0016491,oxidoreductase activity	KR domain	mws0467	1.17922	3-(4-Hydroxyphenyl)-propionic acid	-0.936	0.000200252	1
VIT_206s0004g05400	-1.275	K08081 tropinone reductase I [EC:1.1.1.206] | (RefSeq) tropinone reductase homolog At5g06060 (A)	PREDICTED: tropinone reductase homolog At5g06060 isoform X2 [Vitis vinifera]	RecName: Full=Tropinone reductase {ECO:0000303|PubMed:18221363}; EC=1.1.1.206 {ECO:0000269|PubMed:18221363}; EC=1.1.1.236 {ECO:0000269|PubMed:18221363};	SubName: Full=Uncharacterized protein {ECO:0000313|EMBL:CAN63543.1};	Reductases with broad range of substrate specificities	GO:0050356,tropine dehydrogenase activity; GO:0050358,tropinone reductase activity	NAD dependent epimerase/dehydratase family	mws0467	1.17922	3-(4-Hydroxyphenyl)-propionic acid	-0.821	0.00663548	1
VIT_206s0080g00920	-1.443	K14332 photosystem I subunit PsaO | (RefSeq) photosystem I subunit O (A)	PREDICTED: photosystem I subunit O [Vitis vinifera]	RecName: Full=Photosystem I subunit O; Short=PSI-O; Flags: Precursor;	SubName: Full=Uncharacterized protein {ECO:0000313|EMBL:CBI28282.3};	--	GO:0009507,chloroplast; GO:0009535,chloroplast thylakoid membrane; GO:0016021,integral component of membrane; GO:0009522,photosystem I; GO:0009579,thylakoid; GO:0009768,photosynthesis, light harvesting in photosystem I; GO:0009767,photosynthetic electron transport chain	--	mws0467	1.17922	3-(4-Hydroxyphenyl)-propionic acid	0.876	0.00195401	1
VIT_207s0104g00420	-1.211	K01061 carboxymethylenebutenolidase [EC:3.1.1.45] | (RefSeq) endo-1,3;1,4-beta-D-glucanase-like (A)	PREDICTED: endo-1,3;1,4-beta-D-glucanase [Vitis vinifera]	RecName: Full=Endo-1,3;1,4-beta-D-glucanase; EC=3.2.1.-; Flags: Precursor;	SubName: Full=Uncharacterized protein {ECO:0000313|EMBL:CBI32343.3};	Predicted hydrolase related to dienelactone hydrolase	GO:0005576,extracellular region; GO:0016787,hydrolase activity	Dienelactone hydrolase family	mws0467	1.17922	3-(4-Hydroxyphenyl)-propionic acid	-0.918	0.000471315	1
VIT_207s0129g00800	-3.656	K13260 isoflavone/4'-methoxyisoflavone 2'-hydroxylase [EC:1.14.13.89 1.14.13.53] | (RefSeq) isoflavone 3'-hydroxylase (A)	PREDICTED: isoflavone 3'-hydroxylase [Vitis vinifera]	RecName: Full=Isoflavone 2'-hydroxylase; EC=1.14.13.89; AltName: Full=CYP GE-3; AltName: Full=Cytochrome P450 81E1; AltName: Full=Cytochrome P450 91A4;	SubName: Full=Uncharacterized protein {ECO:0000313|EMBL:CCB57783.1};	Cytochrome P450 CYP2 subfamily	GO:0016020,membrane; GO:0020037,heme binding; GO:0005506,iron ion binding; GO:0033773,isoflavone 2'-hydroxylase activity	Cytochrome P450	mws0467	1.17922	3-(4-Hydroxyphenyl)-propionic acid	-0.847	0.00391715	1
VIT_207s0191g00050	-1.155	K00430 peroxidase [EC:1.11.1.7] | (RefSeq) peroxidase 17 (A)	PREDICTED: peroxidase 17 [Vitis vinifera]	RecName: Full=Peroxidase 17; Short=Atperox P17; EC=1.11.1.7; AltName: Full=ATP25a; Flags: Precursor;	RecName: Full=Peroxidase {ECO:0000256|RuleBase:RU362060, ECO:0000256|SAAS:SAAS00709852}; EC=1.11.1.7 {ECO:0000256|RuleBase:RU362060, ECO:0000256|SAAS:SAAS00709852};	--	GO:0005829,cytosol; GO:0005576,extracellular region; GO:0009505,plant-type cell wall; GO:0005773,vacuole; GO:0020037,heme binding; GO:0046872,metal ion binding; GO:0004601,peroxidase activity; GO:0042744,hydrogen peroxide catabolic process; GO:0009809,lignin biosynthetic process; GO:0006979,response to oxidative stress; GO:0010228,vegetative to reproductive phase transition of meristem	Peroxidase	mws0467	1.17922	3-(4-Hydroxyphenyl)-propionic acid	-0.879	0.00179083	1
VIT_208s0007g00950	-4.206	--	PREDICTED: uncharacterized protein LOC100261261 [Vitis vinifera]	--	SubName: Full=Uncharacterized protein {ECO:0000313|EMBL:CCB55562.1};	--	--	--	mws0467	1.17922	3-(4-Hydroxyphenyl)-propionic acid	0.899	0.00096521	1
VIT_208s0007g03140	-1.094	K20642 Rho GTPase-activating protein 22/24/25 | (RefSeq) rho GTPase-activating protein 5 (A)	hypothetical protein VITISV_014711 [Vitis vinifera]	RecName: Full=Rho GTPase-activating protein 1; AltName: Full=Rho-type GTPase-activating protein 1;	SubName: Full=Uncharacterized protein {ECO:0000313|EMBL:CAN67621.1};	GTPase-activator protein	GO:0005096,GTPase activator activity; GO:0007165,signal transduction	P21-Rho-binding domain	mws0467	1.17922	3-(4-Hydroxyphenyl)-propionic acid	0.872	0.00217802	1
VIT_208s0007g03650	-1.16	K15333 tRNA guanosine-2'-O-methyltransferase [EC:2.1.1.34] | (RefSeq) uncharacterized protein LOC104224633 (A)	unnamed protein product, partial [Vitis vinifera]	RecName: Full=Subtilisin-like protease SBT4.15 {ECO:0000303|PubMed:16193095}; EC=3.4.21.- {ECO:0000255|PROSITE-ProRule:PRU10082}; AltName: Full=Subtilase subfamily 4 member 15 {ECO:0000303|PubMed:16193095}; Short=AtSBT4.15 {ECO:0000303|PubMed:16193095}; Flags: Precursor;	SubName: Full=Uncharacterized protein {ECO:0000313|EMBL:CBI30268.3};	--	GO:0005576,extracellular region; GO:0004252,serine-type endopeptidase activity	Peptidase inhibitor I9	mws0467	1.17922	3-(4-Hydroxyphenyl)-propionic acid	-0.865	0.00263068	1
VIT_208s0040g02150	-1.071	--	--	--	SubName: Full=Uncharacterized protein {ECO:0000313|EMBL:CCB57057.1};	--	--	--	mws0467	1.17922	3-(4-Hydroxyphenyl)-propionic acid	-0.857	0.00314995	1
VIT_208s0058g00470	-1.918	K14496 abscisic acid receptor PYR/PYL family | (RefSeq) abscisic acid receptor PYL4 (A)	PREDICTED: abscisic acid receptor PYL4 [Vitis vinifera]	RecName: Full=Abscisic acid receptor PYL4; AltName: Full=ABI1-binding protein 2; AltName: Full=PYR1-like protein 4; AltName: Full=Regulatory components of ABA receptor 10;	SubName: Full=Uncharacterized protein {ECO:0000313|EMBL:CCB44816.1};	--	GO:0005737,cytoplasm; GO:0005634,nucleus; GO:0005886,plasma membrane; GO:0010427,abscisic acid binding; GO:0042803,protein homodimerization activity; GO:0004864,protein phosphatase inhibitor activity; GO:0004872,NA; GO:0009738,abscisic acid-activated signaling pathway	Pathogenesis-related protein Bet v I family	mws0467	1.17922	3-(4-Hydroxyphenyl)-propionic acid	-0.827	0.00596341	1
VIT_209s0002g00420	-1.446	--	PREDICTED: uncharacterized protein LOC100253160 [Vitis vinifera]	--	SubName: Full=Uncharacterized protein {ECO:0000313|EMBL:CBI35802.3};	--	--	zinc-finger of the FCS-type, C2-C2	mws0467	1.17922	3-(4-Hydroxyphenyl)-propionic acid	0.939	0.000176666	1
VIT_209s0002g00580	-1.779	K21026 acetylajmaline esterase [EC:3.1.1.80] | (RefSeq) acetylajmalan esterase-like (A)	PREDICTED: GDSL esterase/lipase 1 isoform X1 [Vitis vinifera]	RecName: Full=GDSL esterase/lipase 2; EC=3.1.1.-; AltName: Full=Extracellular lipase 2; Flags: Precursor;	SubName: Full=Uncharacterized protein {ECO:0000313|EMBL:CBI35814.3};	--	GO:0005576,extracellular region; GO:0016298,lipase activity; GO:0009734,auxin-activated signaling pathway; GO:0009814,defense response, incompatible interaction; GO:0016042,lipid catabolic process; GO:0006629,lipid metabolic process; GO:0010930,negative regulation of auxin mediated signaling pathway; GO:0009723,response to ethylene; GO:0009753,response to jasmonic acid; GO:0009751,response to sal…	GDSL-like Lipase/Acylhydrolase	mws0467	1.17922	3-(4-Hydroxyphenyl)-propionic acid	-0.878	0.00182836	1
VIT_209s0002g04913	-1.259	K13459 disease resistance protein RPS2 | (RefSeq) probable disease resistance protein At5g63020 (A)	hypothetical protein VITISV_010211 [Vitis vinifera]	RecName: Full=Disease resistance protein SUMM2 {ECO:0000305}; AltName: Full=Disease resistance protein At1g12280 {ECO:0000305}; AltName: Full=Protein SUPPRESSOR OF MKK1 MKK2 2 {ECO:0000303|PubMed:22423965};	SubName: Full=Uncharacterized protein {ECO:0000313|EMBL:CAN70524.1};	Apoptotic ATPase	GO:0005886,plasma membrane; GO:0043531,ADP binding; GO:0005524,ATP binding; GO:0006952,defense response; GO:0007165,signal transduction	Leucine rich repeat	mws0467	1.17922	3-(4-Hydroxyphenyl)-propionic acid	-0.86	0.00292122	1
VIT_209s0002g05990	-1.038	K02295 cryptochrome | (RefSeq) (6-4)DNA photolyase (A)	PREDICTED: (6-4)DNA photolyase isoform X1 [Vitis vinifera]	RecName: Full=(6-4)DNA photolyase; EC=4.1.99.13; AltName: Full=Protein UV repair defective 3;	SubName: Full=Uncharacterized protein {ECO:0000313|EMBL:CBI36257.3};	Deoxyribodipyrimidine photolyase/cryptochrome	GO:0003914,DNA (6-4) photolyase activity; GO:0003677,DNA binding; GO:0000166,nucleotide binding; GO:0006281,DNA repair; GO:0009411,response to UV	DNA photolyase	mws0467	1.17922	3-(4-Hydroxyphenyl)-propionic acid	-0.938	0.000186412	1
VIT_209s0002g08500	-1.219	--	unnamed protein product, partial [Vitis vinifera]	RecName: Full=Protein HEAT INTOLERANT 4 {ECO:0000303|PubMed:23408827};	SubName: Full=Uncharacterized protein {ECO:0000313|EMBL:CBI22525.3};	--	GO:0010369,chromocenter; GO:0005730,nucleolus; GO:0010286,heat acclimation; GO:0060969,negative regulation of gene silencing; GO:1900034,regulation of cellular response to heat; GO:1901651,regulation of mitotic chromosome decondensation; GO:0009408,response to heat	--	mws0467	1.17922	3-(4-Hydroxyphenyl)-propionic acid	-0.929	0.000298664	1
VIT_209s0054g00320	-2.997	K01230 mannosyl-oligosaccharide alpha-1,2-mannosidase [EC:3.2.1.113] | (RefSeq) mannosyl-oligosaccharide 1,2-alpha-mannosidase MNS1 (A)	unnamed protein product, partial [Vitis vinifera]	RecName: Full=Mannosyl-oligosaccharide 1,2-alpha-mannosidase MNS1; Short=AtMANIb; EC=3.2.1.113 {ECO:0000269|PubMed:19914916}; AltName: Full=Alpha-mannosidase IB;	SubName: Full=Uncharacterized protein {ECO:0000313|EMBL:CCB45079.1};	Mannosyl-oligosaccharide alpha-1,2-mannosidase and related glycosyl hydrolases	GO:0005783,endoplasmic reticulum; GO:0005768,endosome; GO:0005794,Golgi apparatus; GO:0000139,Golgi membrane; GO:0016021,integral component of membrane; GO:0005802,trans-Golgi network; GO:0004559,alpha-mannosidase activity; GO:0005509,calcium ion binding; GO:0004571,mannosyl-oligosaccharide 1,2-alpha-mannosidase activity; GO:0006491,N-glycan processing; GO:0006486,protein glycosylation	--	mws0467	1.17922	3-(4-Hydroxyphenyl)-propionic acid	-0.862	0.00278897	1
VIT_210s0003g04545	-1.606	K20718 LRR receptor-like serine/threonine-protein kinase ERECTA [EC:2.7.11.1] | (RefSeq) LRR receptor-like serine/threonine-protein kinase ERL1 (A)	PREDICTED: LOW QUALITY PROTEIN: leucine-rich repeat receptor protein kinase MSP1-like [Vitis vinifera]	RecName: Full=Leucine-rich repeat receptor protein kinase MSP1 {ECO:0000305}; EC=2.7.11.1 {ECO:0000255}; AltName: Full=Protein MULTIPLE SPOROCYTE 1 {ECO:0000303|PubMed:12897248}; Flags: Precursor;	SubName: Full=Uncharacterized protein {ECO:0000313|EMBL:CCB61816.1};	--	GO:0016021,integral component of membrane; GO:0005886,plasma membrane; GO:0005524,ATP binding; GO:0004674,protein serine/threonine kinase activity; GO:0048658,anther wall tapetum development; GO:0009554,megasporogenesis; GO:0009556,microsporogenesis	FNIP Repeat	mws0467	1.17922	3-(4-Hydroxyphenyl)-propionic acid	-0.828	0.00587778	1
VIT_210s0116g00560	-1.088	K00422 polyphenol oxidase [EC:1.10.3.1] | (RefSeq) PPO, GPO1; polyphenol oxidase (A)	unnamed protein product, partial [Vitis vinifera]	RecName: Full=Polyphenol oxidase, chloroplastic; Short=PPO; EC=1.10.3.1; AltName: Full=Catechol oxidase; Flags: Precursor;	SubName: Full=Uncharacterized protein {ECO:0000313|EMBL:CBI25830.3};	--	GO:0009543,chloroplast thylakoid lumen; GO:0004097,catechol oxidase activity; GO:0046872,metal ion binding; GO:0046148,pigment biosynthetic process	Common central domain of tyrosinase	mws0467	1.17922	3-(4-Hydroxyphenyl)-propionic acid	-0.881	0.00172438	1
VIT_210s0116g00600	-2.881	K15083 DNA repair protein RAD16 | (RefSeq) ATP-dependent helicase rhp16-like (A)	PREDICTED: CRIB domain-containing protein RIC10 [Vitis vinifera]	RecName: Full=CRIB domain-containing protein RIC10; AltName: Full=ROP-interactive CRIB motif-containing protein 10; AltName: Full=Target of ROP protein RIC10;	SubName: Full=Uncharacterized protein {ECO:0000313|EMBL:CBI23179.3};	--	GO:0005737,cytoplasm; GO:0009860,pollen tube growth; GO:0040008,regulation of growth	P21-Rho-binding domain	mws0467	1.17922	3-(4-Hydroxyphenyl)-propionic acid	-0.865	0.00257538	1
VIT_211s0016g02780	-1.938	K09422 transcription factor MYB, plant | (RefSeq) transcription factor MYB36 (A)	PREDICTED: transcription factor MYB36 [Vitis vinifera]	RecName: Full=Transcription factor RAX3; AltName: Full=Myb-related protein 84; Short=AtMYB84; AltName: Full=Protein REGULATOR OF AXILLARY MERISTEMS 3;	SubName: Full=Uncharacterized protein {ECO:0000313|EMBL:CBI27967.3};	Transcription factor, Myb superfamily	GO:0005634,nucleus; GO:0003700,DNA-binding transcription factor activity; GO:0000981,DNA-binding transcription factor activity, RNA polymerase II-specific; GO:0043565,sequence-specific DNA binding; GO:0001135,RNA polymerase II transcription regulator recruiting activity; GO:0044212,transcription regulatory region DNA binding; GO:0030154,cell differentiation; GO:0007275,multicellular organism deve…	Myb-like DNA-binding domain	mws0467	1.17922	3-(4-Hydroxyphenyl)-propionic acid	-0.871	0.0022072	1
VIT_211s0016g03010	-1.009	K01301 N-acetylated-alpha-linked acidic dipeptidase [EC:3.4.17.21] | (RefSeq) probable glutamate carboxypeptidase 2 (A)	PREDICTED: probable glutamate carboxypeptidase 2 [Vitis vinifera]	RecName: Full=Probable glutamate carboxypeptidase LAMP1 {ECO:0000305}; EC=3.4.17.21 {ECO:0000305}; AltName: Full=Protein LIKE AMP1 {ECO:0000303|PubMed:25673776};	SubName: Full=Uncharacterized protein {ECO:0000313|EMBL:CCB51478.1};	Transferrin receptor and related proteins containing the protease-associated (PA) domain	GO:0005783,endoplasmic reticulum; GO:0005789,endoplasmic reticulum membrane; GO:0016021,integral component of membrane; GO:0005773,vacuole; GO:0046872,metal ion binding; GO:0008237,metallopeptidase activity; GO:0010073,meristem maintenance; GO:0007275,multicellular organism development; GO:0040008,regulation of growth	Peptidase family M20/M25/M40	mws0467	1.17922	3-(4-Hydroxyphenyl)-propionic acid	-0.865	0.00258606	1
VIT_211s0016g03740	-1.494	K10418 dynein light chain LC8-type | (RefSeq) rop guanine nucleotide exchange factor 12-like (A)	PREDICTED: rho guanine nucleotide exchange factor 8 [Vitis vinifera]	RecName: Full=Rho guanine nucleotide exchange factor 8 {ECO:0000303|PubMed:15980860}; Short=AtRopGEF8 {ECO:0000303|PubMed:15980860}; AltName: Full=Rho of plants guanine nucleotide exchange factor 8 {ECO:0000303|PubMed:15980860};	SubName: Full=Uncharacterized protein {ECO:0000313|EMBL:CCB51511.1};	--	GO:0005886,plasma membrane; GO:0005085,guanyl-nucleotide exchange factor activity; GO:0042802,identical protein binding; GO:0005089,Rho guanyl-nucleotide exchange factor activity	PRONE (Plant-specific Rop nucleotide exchanger)	mws0467	1.17922	3-(4-Hydroxyphenyl)-propionic acid	-0.813	0.00774102	1
VIT_211s0052g00160	-1.841	K03695 ATP-dependent Clp protease ATP-binding subunit ClpB | (RefSeq) protein SMAX1-LIKE 3-like (A)	PREDICTED: protein SMAX1-LIKE 4 [Vitis vinifera]	RecName: Full=Protein SMAX1-LIKE 4 {ECO:0000303|PubMed:23893171}; Short=AtSMXL4 {ECO:0000303|PubMed:23893171}; AltName: Full=Protein HEAT SHOCK PROTEIN-RELATED {ECO:0000303|PubMed:26603028}; Short=AtHSPR {ECO:0000303|PubMed:26603028}; EC=3.6.3.- {ECO:0000269|PubMed:26603028};	SubName: Full=Uncharacterized protein {ECO:0000313|EMBL:CCB44685.1};	Chaperone HSP104 and related ATP-dependent Clp proteases	GO:0009507,chloroplast; GO:0005634,nucleus; GO:0016787,hydrolase activity; GO:0033500,carbohydrate homeostasis; GO:0010233,phloem transport; GO:0019538,protein metabolic process; GO:0006355,regulation of transcription, DNA-templated; GO:0006351,transcription, DNA-templated	Clp amino terminal domain, pathogenicity island component	mws0467	1.17922	3-(4-Hydroxyphenyl)-propionic acid	-0.876	0.00195768	1
VIT_211s0052g01280	-1.649	K14504 xyloglucan:xyloglucosyl transferase TCH4 [EC:2.4.1.207] | (RefSeq) xyloglucan endotransglucosylase/hydrolase protein 22 (A)	PREDICTED: xyloglucan endotransglucosylase/hydrolase protein 22 [Vitis vinifera]	RecName: Full=Probable xyloglucan endotransglucosylase/hydrolase protein 23; Short=At-XTH23; Short=XTH-23; EC=2.4.1.207; Flags: Precursor;	RecName: Full=Xyloglucan endotransglucosylase/hydrolase {ECO:0000256|RuleBase:RU361120}; EC=2.4.1.207 {ECO:0000256|RuleBase:RU361120};	--	GO:0048046,apoplast; GO:0005618,cell wall; GO:0005794,Golgi apparatus; GO:0004553,hydrolase activity, hydrolyzing O-glycosyl compounds; GO:0016762,xyloglucan:xyloglucosyl transferase activity; GO:0042546,cell wall biogenesis; GO:0071555,cell wall organization; GO:0010411,xyloglucan metabolic process	Xyloglucan endo-transglycosylase (XET) C-terminus	mws0467	1.17922	3-(4-Hydroxyphenyl)-propionic acid	-0.856	0.00326405	1
VIT_212s0035g00440	-4.32	K09497 T-complex protein 1 subunit epsilon | (RefSeq) putative disease resistance RPP13-like protein 1 (A)	PREDICTED: putative disease resistance RPP13-like protein 1 [Vitis vinifera]	RecName: Full=Putative disease resistance RPP13-like protein 1;	SubName: Full=Uncharacterized protein {ECO:0000313|EMBL:CCB55069.1};	Apoptotic ATPase	GO:0005886,plasma membrane; GO:0043531,ADP binding; GO:0005524,ATP binding; GO:0009626,plant-type hypersensitive response; GO:0007165,signal transduction	NB-ARC domain	mws0467	1.17922	3-(4-Hydroxyphenyl)-propionic acid	-0.912	0.000605805	1
VIT_212s0057g01060	-2.034	K21483 salicylate 1-O-methyltransferase [EC:2.1.1.274] | (RefSeq) probable caffeine synthase 4 (A)	unnamed protein product, partial [Vitis vinifera]	RecName: Full=Probable caffeine synthase 4; Short=CtCS4; AltName: Full=Methyltransferase-like 1; Short=CaMTL1;	SubName: Full=Uncharacterized protein {ECO:0000313|EMBL:CBI28448.3};	--	GO:0008168,methyltransferase activity; GO:0009820,alkaloid metabolic process	SAM dependent carboxyl methyltransferase	mws0467	1.17922	3-(4-Hydroxyphenyl)-propionic acid	-0.9	0.000930086	1
VIT_212s0059g00560	-1.538	K17275 plastin-1 | (RefSeq) fimbrin-5 (A)	PREDICTED: fimbrin-5 [Vitis vinifera]	RecName: Full=Fimbrin-5 {ECO:0000305}; Short=AtFIM5; AltName: Full=Fimbrin-like protein 2 {ECO:0000312|EMBL:AED94007.1}; AltName: Full=Fimbrin5 {ECO:0000303|PubMed:21098731};	SubName: Full=Uncharacterized protein {ECO:0000313|EMBL:CCB51958.1};	Ca2+-binding actin-bundling protein (fimbrin/plastin), EF-Hand protein superfamily	GO:0005884,actin filament; GO:0032432,actin filament bundle; GO:0005829,cytosol; GO:0051015,actin filament binding; GO:0051764,actin crosslink formation; GO:0030036,actin cytoskeleton organization; GO:0051017,actin filament bundle assembly; GO:0051639,actin filament network formation; GO:0009846,pollen germination; GO:0009860,pollen tube growth	CH-like domain in sperm protein	mws0467	1.17922	3-(4-Hydroxyphenyl)-propionic acid	0.803	0.00923302	1
VIT_213s0064g01500	-3.759	K00454 lipoxygenase [EC:1.13.11.12] | (RefSeq) linoleate 13S-lipoxygenase 2-1, chloroplastic-like (A)	PREDICTED: linoleate 13S-lipoxygenase 2-1, chloroplastic-like [Vitis vinifera]	RecName: Full=Linoleate 13S-lipoxygenase 2-1, chloroplastic; EC=1.13.11.12; AltName: Full=Lipoxygenase 2-1; Flags: Precursor;	SubName: Full=Uncharacterized protein {ECO:0000313|EMBL:CCB49473.1};	--	GO:0009570,chloroplast stroma; GO:0009534,chloroplast thylakoid; GO:0016165,linoleate 13S-lipoxygenase activity; GO:0046872,metal ion binding; GO:0010597,green leaf volatile biosynthetic process; GO:0031408,oxylipin biosynthetic process	Lipoxygenase	mws0467	1.17922	3-(4-Hydroxyphenyl)-propionic acid	-0.9	0.000943038	1
VIT_213s0158g00250	-1.358	--	unnamed protein product, partial [Vitis vinifera]	--	SubName: Full=Uncharacterized protein {ECO:0000313|EMBL:CBI28606.3};	--	--	--	mws0467	1.17922	3-(4-Hydroxyphenyl)-propionic acid	-0.94	0.000166492	1
VIT_214s0066g01000	-1.05	K15283 solute carrier family 35, member E1 | (RefSeq) phosphoenolpyruvate/phosphate translocator 2, chloroplastic (A)	unnamed protein product, partial [Vitis vinifera]	RecName: Full=Phosphoenolpyruvate/phosphate translocator 2, chloroplastic; Short=AtPPT2; Flags: Precursor;	SubName: Full=Uncharacterized protein {ECO:0000313|EMBL:CCB58500.1};	Glucose-6-phosphate/phosphate and phosphoenolpyruvate/phosphate antiporter	GO:0031969,chloroplast membrane; GO:0016021,integral component of membrane; GO:0015121,phosphoenolpyruvate:phosphate antiporter activity; GO:0015120,phosphoglycerate transmembrane transporter activity; GO:0015714,phosphoenolpyruvate transport; GO:0015713,phosphoglycerate transmembrane transport	EamA-like transporter family	mws0467	1.17922	3-(4-Hydroxyphenyl)-propionic acid	-0.826	0.00611059	1
VIT_214s0066g01090	-1.353	K09422 transcription factor MYB, plant | (RefSeq) MYB24; R2R3 Myb24 transcription factor (A)	hypothetical protein VITISV_018445 [Vitis vinifera]	RecName: Full=Myb-related protein 305;	SubName: Full=Uncharacterized protein {ECO:0000313|EMBL:CAN77103.1};	Transcription factor, Myb superfamily	GO:0005634,nucleus; GO:0003677,DNA binding; GO:0006355,regulation of transcription, DNA-templated; GO:0006351,transcription, DNA-templated	Myb-like DNA-binding domain	mws0467	1.17922	3-(4-Hydroxyphenyl)-propionic acid	-0.842	0.00443261	1
VIT_214s0066g01670	-1.118	K10529 alpha-dioxygenase [EC:1.-.-.-] | (RefSeq) alpha-dioxygenase 1 (A)	PREDICTED: alpha-dioxygenase 1 [Vitis vinifera]	RecName: Full=Alpha-dioxygenase 1; Short=Alpha DOX1; EC=1.14.99.-; AltName: Full=Fatty acid dioxygenase AlphaDOX1; AltName: Full=Pathogen-induced oxygenase; AltName: Full=Plant alpha dioxygenase 1; Flags: Precursor;	SubName: Full=Uncharacterized protein {ECO:0000313|EMBL:CBI34957.3};	Peroxidase/oxygenase	GO:0012511,monolayer-surrounded lipid storage body; GO:0020037,heme binding; GO:0046872,metal ion binding; GO:0016702,oxidoreductase activity, acting on single donors with incorporation of molecular oxygen, incorporation of two atoms of oxygen; GO:0004601,peroxidase activity; GO:1902609,(R)-2-hydroxy-alpha-linolenic acid biosynthetic process; GO:0008219,cell death; GO:0071732,cellular response to…	Animal haem peroxidase	mws0467	1.17922	3-(4-Hydroxyphenyl)-propionic acid	-0.882	0.00164783	1
VIT_214s0068g00510	-1.31	K06672 cohesin loading factor subunit SCC2 | (RefSeq) nipped-B-like protein B (A)	hypothetical protein VITISV_004920 [Vitis vinifera]	--	SubName: Full=Uncharacterized protein {ECO:0000313|EMBL:CCB46948.1};	--	GO:0046983,protein dimerization activity	--	mws0467	1.17922	3-(4-Hydroxyphenyl)-propionic acid	-0.868	0.00243262	1
VIT_214s0081g00060	-1.303	K02721 photosystem II PsbW protein | (RefSeq) photosystem II reaction center W protein, chloroplastic (A)	PREDICTED: photosystem II reaction center W protein, chloroplastic [Vitis vinifera]	RecName: Full=Photosystem II reaction center W protein, chloroplastic; AltName: Full=PSII 6.1 kDa protein; Flags: Precursor;	SubName: Full=Uncharacterized protein {ECO:0000313|EMBL:CBI35208.3};	--	GO:0009535,chloroplast thylakoid membrane; GO:0016021,integral component of membrane; GO:0009523,photosystem II; GO:0015979,photosynthesis	Photosystem II reaction centre W protein (PsbW)	mws0467	1.17922	3-(4-Hydroxyphenyl)-propionic acid	-0.893	0.00119176	1
VIT_214s0081g00110	-1.335	K17964 leucine-rich PPR motif-containing protein, mitochondrial | (RefSeq) pentatricopeptide repeat-containing protein At3g22470, mitochondrial-like (A)	PREDICTED: putative pentatricopeptide repeat-containing protein At1g12700, mitochondrial [Vitis vinifera]	RecName: Full=Pentatricopeptide repeat-containing protein At1g62670, mitochondrial; Flags: Precursor;	SubName: Full=Uncharacterized protein {ECO:0000313|EMBL:CCB58726.1};	FOG: PPR repeat	GO:0005739,mitochondrion; GO:0004519,endonuclease activity; GO:0003723,RNA binding; GO:0080156,mitochondrial mRNA modification; GO:0006397,mRNA processing; GO:0000966,RNA 5'-end processing	Vps23 core domain	mws0467	1.17922	3-(4-Hydroxyphenyl)-propionic acid	-0.865	0.00260944	1
VIT_214s0108g00630	-1.548	K15015 solute carrier family 32 (vesicular inhibitory amino acid transporter) | (RefSeq) vacuolar amino acid transporter 1 (A)	PREDICTED: vacuolar amino acid transporter 1 [Vitis vinifera]	RecName: Full=Amino acid transporter AVT1I {ECO:0000305}; Short=AtAvt1I {ECO:0000303|PubMed:27925655};	SubName: Full=Uncharacterized protein {ECO:0000313|EMBL:CBI22205.3};	Amino acid transporters	GO:0016021,integral component of membrane; GO:0005774,vacuolar membrane; GO:0015171,amino acid transmembrane transporter activity; GO:0003333,amino acid transmembrane transport	Transmembrane amino acid transporter protein	mws0467	1.17922	3-(4-Hydroxyphenyl)-propionic acid	-0.881	0.00170543	1
VIT_214s0108g01220	-1.777	K09286 EREBP-like factor | (RefSeq) ethylene-responsive transcription factor RAP2-2 (A)	unnamed protein product, partial [Vitis vinifera]	RecName: Full=Ethylene-responsive transcription factor RAP2-11; AltName: Full=Protein RELATED TO APETALA2 11;	SubName: Full=Uncharacterized protein {ECO:0000313|EMBL:CBI22258.3};	--	GO:0005634,nucleus; GO:0003700,DNA-binding transcription factor activity; GO:0043565,sequence-specific DNA binding; GO:0035865,cellular response to potassium ion; GO:0009873,ethylene-activated signaling pathway; GO:0048528,post-embryonic root development; GO:0009723,response to ethylene; GO:0000302,response to reactive oxygen species; GO:0006351,transcription, DNA-templated	AP2 domain	mws0467	1.17922	3-(4-Hydroxyphenyl)-propionic acid	0.81	0.00811871	1
VIT_214s0128g00610	-3.771	K00384 thioredoxin reductase (NADPH) [EC:1.8.1.9] | (RefSeq) thioredoxin reductase 1-like (A)	PREDICTED: germin-like protein subfamily 1 member 7 [Vitis vinifera]	RecName: Full=Germin-like protein subfamily 1 member 17; Flags: Precursor;	SubName: Full=Uncharacterized protein {ECO:0000313|EMBL:CBI36787.3};	--	GO:0048046,apoplast; GO:0005618,cell wall; GO:0030145,manganese ion binding; GO:0045735,nutrient reservoir activity	Cupin domain	mws0467	1.17922	3-(4-Hydroxyphenyl)-propionic acid	-0.848	0.00384982	1
VIT_215s0024g01030	-4.269	K00264 glutamate synthase (NADPH/NADH) [EC:1.4.1.13 1.4.1.14] | (RefSeq) glutamate synthase 1 [NADH], chloroplastic (A)	unnamed protein product, partial [Vitis vinifera]	RecName: Full=Glutamate synthase [NADH], amyloplastic; EC=1.4.1.14; AltName: Full=NADH-GOGAT; Flags: Precursor;	SubName: Full=Uncharacterized protein {ECO:0000313|EMBL:CCB62167.1};	Glutamate synthase	GO:0009501,amyloplast; GO:0051538,3 iron, 4 sulfur cluster binding; GO:0050660,flavin adenine dinucleotide binding; GO:0010181,FMN binding; GO:0016040,glutamate synthase (NADH) activity; GO:0005506,iron ion binding; GO:0006541,glutamine metabolic process; GO:0097054,L-glutamate biosynthetic process	Glutamine amidotransferases class-II	mws0467	1.17922	3-(4-Hydroxyphenyl)-propionic acid	-0.887	0.00141857	1
VIT_215s0045g00640	-2.724	K13457 disease resistance protein RPM1 | (RefSeq) putative disease resistance protein At1g50180 (A)	unnamed protein product, partial [Vitis vinifera]	RecName: Full=Putative disease resistance protein At1g50180;	SubName: Full=Uncharacterized protein {ECO:0000313|EMBL:CCB60765.1};	Apoptotic ATPase	GO:0005886,plasma membrane; GO:0009506,plasmodesma; GO:0043531,ADP binding; GO:0005524,ATP binding; GO:0006952,defense response; GO:0007165,signal transduction	NB-ARC domain	mws0467	1.17922	3-(4-Hydroxyphenyl)-propionic acid	-0.859	0.00302484	1
VIT_215s0048g02660	-3.95	K00521 ferric-chelate reductase [EC:1.16.1.7] | (RefSeq) ferric reduction oxidase 7, chloroplastic-like (A)	PREDICTED: NAC domain-containing protein 43 [Vitis vinifera]	RecName: Full=NAC domain-containing protein 43; Short=ANAC043; AltName: Full=Protein EMBRYO DEFECTIVE 2301; AltName: Full=Protein NAC SECONDARY WALL THICKENING PROMOTING FACTOR 1;	SubName: Full=Uncharacterized protein {ECO:0000313|EMBL:CCB61294.1};	--	GO:0005634,nucleus; GO:0003677,DNA binding; GO:0003700,DNA-binding transcription factor activity; GO:0010047,fruit dehiscence; GO:0009834,plant-type secondary cell wall biogenesis; GO:0045893,positive regulation of transcription, DNA-templated; GO:0006351,transcription, DNA-templated	No apical meristem (NAM) protein	mws0467	1.17922	3-(4-Hydroxyphenyl)-propionic acid	-0.815	0.00744543	1
VIT_216s0022g00625	-3.985	--	hypothetical protein AQUCO_01700145v1 [Aquilegia coerulea]	--	SubName: Full=Uncharacterized protein {ECO:0000313|EMBL:PIA44340.1};	--	--	--	mws0467	1.17922	3-(4-Hydroxyphenyl)-propionic acid	-0.943	0.000135473	1
VIT_215s0046g02220	-2.605	K20772 ethlene biosynthesisi	1-aminocyclopropane-1-carboxylate synthase 1/2/6 [EC:4.4.1.14] | (RefSeq) 1-aminocyclopropane-1-carboxylate synthase 1 (A)	RecName: Full=1-aminocyclopropane-1-carboxylate synthase 1; Short=ACC synthase 1; EC=4.4.1.14; AltName: Full=S-adenosyl-L-methionine methylthioadenosine-lyase;	SubName: Full=Uncharacterized protein {ECO:0000313|EMBL:CAN69483.1};		GO:0016847,1-aminocyclopropane-1-carboxylate synthase activity; GO:0030170,pyridoxal phosphate binding; GO:0009693,ethylene biosynthetic process; GO:0009835,fruit ripening	PREDICTED: 1-aminocyclopropane-1-carboxylate synthase 1 [Vitis vinifera]	mws0467	1.17922	3-(4-Hydroxyphenyl)-propionic acid	-0.94	0.000164838	1
VIT_217s0000g04480	-2.395	K01689 enolase [EC:4.2.1.11] | (RefSeq) enolase 1, chloroplastic-like (A)	PREDICTED: ethylene-responsive transcription factor 1-like [Vitis vinifera]	RecName: Full=Ethylene-responsive transcription factor RAP2-11; AltName: Full=Protein RELATED TO APETALA2 11;	SubName: Full=Uncharacterized protein {ECO:0000313|EMBL:CCB43174.1};	--	GO:0005634,nucleus; GO:0003700,DNA-binding transcription factor activity; GO:0043565,sequence-specific DNA binding; GO:0035865,cellular response to potassium ion; GO:0009873,ethylene-activated signaling pathway; GO:0048528,post-embryonic root development; GO:0009723,response to ethylene; GO:0000302,response to reactive oxygen species; GO:0006351,transcription, DNA-templated	AP2 domain	mws0467	1.17922	3-(4-Hydroxyphenyl)-propionic acid	-0.896	0.00108771	1
VIT_217s0000g07090	-3.011	--	--	--	SubName: Full=Uncharacterized protein {ECO:0000313|EMBL:CCB43043.1};	--	GO:0016021,integral component of membrane	--	mws0467	1.17922	3-(4-Hydroxyphenyl)-propionic acid	-0.862	0.00280736	1
VIT_218s0001g04890	-5.167	K17469 sulfate transporter 2, low-affinity | (RefSeq) low affinity sulfate transporter 3 (A)	PREDICTED: low affinity sulfate transporter 3 [Vitis vinifera]	RecName: Full=Low affinity sulfate transporter 3;	SubName: Full=Uncharacterized protein {ECO:0000313|EMBL:CBI19121.3};	Sulfate/bicarbonate/oxalate exchanger SAT-1 and related transporters (SLC26 family)	GO:0016021,integral component of membrane; GO:0008271,secondary active sulfate transmembrane transporter activity	STAS domain	mws0467	1.17922	3-(4-Hydroxyphenyl)-propionic acid	-0.899	0.000959815	1
VIT_218s0001g06940	-1.309	K00850 6-phosphofructokinase 1 [EC:2.7.1.11] | (RefSeq) ATP-dependent 6-phosphofructokinase 6-like (A)	PREDICTED: purine permease 1 [Vitis vinifera]	RecName: Full=Purine permease 3; Short=AtPUP3;	SubName: Full=Uncharacterized protein {ECO:0000313|EMBL:CCB45616.1};	--	GO:0016021,integral component of membrane; GO:0016020,membrane; GO:0005345,purine nucleobase transmembrane transporter activity; GO:0006863,purine nucleobase transport	EamA-like transporter family	mws0467	1.17922	3-(4-Hydroxyphenyl)-propionic acid	-0.901	0.000915341	1
VIT_218s0001g14450	-1.388	K02641 ferredoxin--NADP+ reductase [EC:1.18.1.2] | (RefSeq) ferredoxin--NADP reductase, leaf-type isozyme, chloroplastic (A)	PREDICTED: ferredoxin--NADP reductase, leaf-type isozyme, chloroplastic [Vitis vinifera]	RecName: Full=Ferredoxin--NADP reductase, leaf-type isozyme, chloroplastic; Short=FNR; EC=1.18.1.2; Flags: Precursor;	RecName: Full=Ferredoxin--NADP reductase {ECO:0000256|RuleBase:RU004465}; EC=1.18.1.2 {ECO:0000256|RuleBase:RU004465};	NADP/FAD dependent oxidoreductase	GO:0009570,chloroplast stroma; GO:0009535,chloroplast thylakoid membrane; GO:0004324,ferredoxin-NADP+ reductase activity; GO:0015979,photosynthesis	Ferric reductase NAD binding domain	mws0467	1.17922	3-(4-Hydroxyphenyl)-propionic acid	-0.825	0.00616977	1
VIT_218s0041g00590	-1.479	K14638 solute carrier family 15 (peptide/histidine transporter), member 3/4 | (RefSeq) protein NRT1/ PTR FAMILY 5.10 (A)	PREDICTED: protein NRT1/ PTR FAMILY 5.10 isoform X1 [Vitis vinifera]	RecName: Full=Protein NRT1/ PTR FAMILY 5.10; Short=AtNPF5.10;	SubName: Full=Uncharacterized protein {ECO:0000313|EMBL:CAN63509.1};	H+/oligopeptide symporter	GO:0016021,integral component of membrane; GO:0022857,transmembrane transporter activity; GO:0006857,oligopeptide transport	Major Facilitator Superfamily	mws0467	1.17922	3-(4-Hydroxyphenyl)-propionic acid	-0.935	0.00021906	1
VIT_218s0089g01170	-1.392	K08916 light-harvesting complex II chlorophyll a/b binding protein 5 | (RefSeq) chlorophyll a-b binding protein CP26, chloroplastic (A)	PREDICTED: chlorophyll a-b binding protein CP26, chloroplastic [Vitis vinifera]	RecName: Full=Chlorophyll a-b binding protein CP26, chloroplastic; AltName: Full=LHCB5; AltName: Full=LHCIIc; AltName: Full=Light-harvesting complex II protein 5; Flags: Precursor;	RecName: Full=Chlorophyll a-b binding protein, chloroplastic {ECO:0000256|RuleBase:RU363080};	--	GO:0009507,chloroplast; GO:0009941,chloroplast envelope; GO:0009534,chloroplast thylakoid; GO:0009535,chloroplast thylakoid membrane; GO:0016021,integral component of membrane; GO:0016020,membrane; GO:0009522,photosystem I; GO:0009783,photosystem II antenna complex; GO:0010287,plastoglobule; GO:0009517,PSII associated light-harvesting complex II; GO:0009579,thylakoid; GO:0042651,thylakoid membran…	Chlorophyll A-B binding protein	mws0467	1.17922	3-(4-Hydroxyphenyl)-propionic acid	-0.926	0.000333107	1
VIT_218s0122g00390	-2.69	K05909 laccase [EC:1.10.3.2] | (RefSeq) laccase-15 (A)	PREDICTED: laccase-15 [Vitis vinifera]	RecName: Full=Laccase-15; EC=1.10.3.2; AltName: Full=Benzenediol:oxygen oxidoreductase 15; AltName: Full=Diphenol oxidase 15; AltName: Full=Protein TRANSPARENT TESTA 10; AltName: Full=Urishiol oxidase 15; Flags: Precursor;	SubName: Full=Uncharacterized protein {ECO:0000313|EMBL:CCB52302.1};	Multicopper oxidases	GO:0048046,apoplast; GO:0005507,copper ion binding; GO:0052716,hydroquinone:oxygen oxidoreductase activity; GO:0016722,oxidoreductase activity, oxidizing metal ions; GO:0009809,lignin biosynthetic process; GO:0046274,lignin catabolic process; GO:0010023,proanthocyanidin biosynthetic process; GO:0046688,response to copper ion	Multicopper oxidase	mws0467	1.17922	3-(4-Hydroxyphenyl)-propionic acid	0.822	0.006582	1
VIT_219s0014g00450	-1.011	K16573 gamma-tubulin complex component 6 | (RefSeq) uncharacterized LOC103722329 (A)	PREDICTED: protein trichome birefringence-like 38 [Vitis vinifera]	RecName: Full=Protein trichome birefringence-like 38;	SubName: Full=Uncharacterized protein {ECO:0000313|EMBL:CBI20119.3};	--	GO:0005794,Golgi apparatus; GO:0016021,integral component of membrane; GO:0016413,O-acetyltransferase activity; GO:0071554,cell wall organization or biogenesis	PMR5 N terminal Domain	mws0467	1.17922	3-(4-Hydroxyphenyl)-propionic acid	-0.952	7.64132e-05	1
VIT_219s0014g01360	-2.073	K04733 interleukin-1 receptor-associated kinase 4 [EC:2.7.11.1] | (RefSeq) G-type lectin S-receptor-like serine/threonine-protein kinase SD2-5 (A)	PREDICTED: epidermis-specific secreted glycoprotein EP1-like [Vitis vinifera]	RecName: Full=EP1-like glycoprotein 2 {ECO:0000305}; AltName: Full=Curculin-like (Mannose-binding) lectin family protein {ECO:0000303|PubMed:23738689}; Flags: Precursor;	SubName: Full=Uncharacterized protein {ECO:0000313|EMBL:CCB46252.1};	--	GO:0048046,apoplast; GO:0005618,cell wall; GO:0005794,Golgi apparatus; GO:0009505,plant-type cell wall; GO:0005886,plasma membrane; GO:0009506,plasmodesma; GO:0030246,carbohydrate binding; GO:0009735,response to cytokinin	PAN domain	mws0467	1.17922	3-(4-Hydroxyphenyl)-propionic acid	-0.904	0.000821399	1
VIT_219s0014g01370	-1.822	K04733 interleukin-1 receptor-associated kinase 4 [EC:2.7.11.1] | (RefSeq) G-type lectin S-receptor-like serine/threonine-protein kinase SD2-5 (A)	PREDICTED: epidermis-specific secreted glycoprotein EP1 [Vitis vinifera]	RecName: Full=Epidermis-specific secreted glycoprotein EP1; AltName: Full=52/54 kDa medium protein; Flags: Precursor;	SubName: Full=Uncharacterized protein {ECO:0000313|EMBL:CCB46253.1};	--	GO:0005576,extracellular region; GO:0030246,carbohydrate binding; GO:0006833,water transport	PAN-like domain	mws0467	1.17922	3-(4-Hydroxyphenyl)-propionic acid	-0.916	0.000515451	1
VIT_219s0014g05120	-4.562	K12135 zinc finger protein CONSTANS | (RefSeq) zinc finger protein CONSTANS-LIKE 2-like (A)	unnamed protein product, partial [Vitis vinifera]	RecName: Full=Putative zinc finger protein CONSTANS-LIKE 11;	SubName: Full=Uncharacterized protein {ECO:0000313|EMBL:CBI20501.3};	--	GO:0005634,nucleus; GO:0003700,DNA-binding transcription factor activity; GO:0008270,zinc ion binding	B-box zinc finger	mws0467	1.17922	3-(4-Hydroxyphenyl)-propionic acid	-0.913	0.000588346	1
VIT_219s0015g02910	-1.4	K07425 long-chain fatty acid omega-monooxygenase [EC:1.14.14.80] | (RefSeq) cytochrome P450 CYP72A219-like isoform X1 (A)	PREDICTED: cytochrome P450 CYP72A219 [Vitis vinifera]	RecName: Full=Cytochrome P450 CYP72A219; EC=1.14.-.-; AltName: Full=Cytochrome P450 CYP72A129;	SubName: Full=Uncharacterized protein {ECO:0000313|EMBL:CBI39938.3};	Cytochrome P450 CYP4/CYP19/CYP26 subfamilies	GO:0016021,integral component of membrane; GO:0020037,heme binding; GO:0005506,iron ion binding; GO:0004497,monooxygenase activity; GO:0016705,oxidoreductase activity, acting on paired donors, with incorporation or reduction of molecular oxygen	Cytochrome P450	mws0467	1.17922	3-(4-Hydroxyphenyl)-propionic acid	-0.944	0.000132178	1
VIT_219s0027g01490	-2.319	K19613 leucine-rich repeat protein SHOC2 | (RefSeq) putative disease resistance protein RGA3 (A)	unnamed protein product, partial [Vitis vinifera]	RecName: Full=Putative disease resistance protein RGA4; AltName: Full=RGA4-blb;	SubName: Full=Uncharacterized protein {ECO:0000313|EMBL:CCB47201.1};	Apoptotic ATPase	GO:0043531,ADP binding; GO:0005524,ATP binding; GO:0006952,defense response	Receptor L domain	mws0467	1.17922	3-(4-Hydroxyphenyl)-propionic acid	-0.853	0.00343408	1
VIT_219s0135g00015	-2.32	K05665 ATP-binding cassette, subfamily C (CFTR/MRP), member 1 [EC:7.6.2.3] | (RefSeq) ABC transporter C family member 5 (A)	PREDICTED: ABC transporter C family member 5 [Vitis vinifera]	RecName: Full=ABC transporter C family member 5; Short=ABC transporter ABCC.5; Short=AtABCC5; EC=3.6.3.44; AltName: Full=ATP-energized glutathione S-conjugate pump 5; AltName: Full=Glutathione S-conjugate-transporting ATPase 5; AltName: Full=Multidrug resistance-associated protein 5;	SubName: Full=Uncharacterized protein {ECO:0000313|EMBL:CCB55794.1};	Multidrug resistance-associated protein/mitoxantrone resistance protein, ABC superfamily	GO:0016021,integral component of membrane; GO:0000325,plant-type vacuole; GO:0005774,vacuolar membrane; GO:0005773,vacuole; GO:0005524,ATP binding; GO:0042626,ATPase activity, coupled to transmembrane movement of substances; GO:0008281,sulfonylurea receptor activity; GO:0008559,xenobiotic transmembrane transporting ATPase activity; GO:1901527,abscisic acid-activated signaling pathway involved in …	--	mws0467	1.17922	3-(4-Hydroxyphenyl)-propionic acid	-0.802	0.00939148	1
VIT_219s0140g00050	-4.885	K14972 PAX-interacting protein 1 | (RefSeq) mediator of RNA polymerase II transcription subunit 15a-like (A)	PREDICTED: uncharacterized protein LOC104882203 isoform X2 [Vitis vinifera]	RecName: Full=Mediator of RNA polymerase II transcription subunit 15a;	SubName: Full=Uncharacterized protein {ECO:0000313|EMBL:CCB57262.1};	--	GO:0016592,mediator complex; GO:0005634,nucleus; GO:0031490,chromatin DNA binding; GO:0003713,transcription coactivator activity; GO:0045723,positive regulation of fatty acid biosynthetic process; GO:0006355,regulation of transcription, DNA-templated; GO:0009751,response to salicylic acid; GO:0006351,transcription, DNA-templated	KIX domain	mws0467	1.17922	3-(4-Hydroxyphenyl)-propionic acid	-0.957	5.371e-05	1
VIT_200s0198g00030	-1.613	K06677 condensin complex subunit 1 | (RefSeq) condensin complex subunit 1 (A)	unnamed protein product, partial [Vitis vinifera]	--	SubName: Full=Uncharacterized protein {ECO:0000313|EMBL:CCB61009.1};	Chromosome condensation complex Condensin, subunit D2	--	--	mws1359	1.26256	Pterostilbene	-0.816	0.00725017	1
VIT_200s0218g00130	-3.981	K18823 soyasaponin III rhamnosyltransferase [EC:2.4.1.273] | (Kazusa) Lj6g3v2218820.1; - (A)	PREDICTED: UDP-glycosyltransferase 91A1 [Vitis vinifera]	RecName: Full=UDP-glycosyltransferase 91A1; EC=2.4.1.-;	SubName: Full=Uncharacterized protein {ECO:0000313|EMBL:CCB62743.1};	UDP-glucuronosyl and UDP-glucosyl transferase	GO:0043231,intracellular membrane-bounded organelle; GO:0080043,quercetin 3-O-glucosyltransferase activity; GO:0080044,quercetin 7-O-glucosyltransferase activity; GO:0008152,metabolic process	Glycosyltransferase family 28 C-terminal domain	mws1359	1.26256	Pterostilbene	-0.862	0.00281023	1
VIT_200s0218g00190	-4.307	K18823 soyasaponin III rhamnosyltransferase [EC:2.4.1.273] | (Kazusa) Lj6g3v2218820.1; - (A)	PREDICTED: LOW QUALITY PROTEIN: putative UDP-rhamnose:rhamnosyltransferase 1 [Vitis vinifera]	RecName: Full=Putative UDP-rhamnose:rhamnosyltransferase 1; Short=FaRT1 {ECO:0000303|PubMed:16443693}; EC=2.4.1.- {ECO:0000250|UniProtKB:Q940V3}; AltName: Full=Glycosyltransferase 4; Short=FaGT4 {ECO:0000312|EMBL:AAU09445.1};	SubName: Full=Uncharacterized protein {ECO:0000313|EMBL:CCB62749.1};	UDP-glucuronosyl and UDP-glucosyl transferase	GO:0016021,integral component of membrane; GO:0016758,transferase activity, transferring hexosyl groups; GO:0008152,metabolic process	--	mws1359	1.26256	Pterostilbene	-0.828	0.00585243	1
VIT_200s0316g00035	-4.857	K13466 EIX receptor 1/2 | (RefSeq) Eix1; EIX receptor 1 (A)	PREDICTED: probable leucine-rich repeat receptor-like protein kinase At1g35710 [Vitis vinifera]	RecName: Full=Receptor-like protein EIX1 {ECO:0000305}; AltName: Full=EIX receptor 1 {ECO:0000312|EMBL:AAR28377.1}; Flags: Precursor;	SubName: Full=Uncharacterized protein {ECO:0000313|EMBL:CCB62212.1};	FOG: Leucine rich repeat	GO:0016021,integral component of membrane; GO:0005886,plasma membrane; GO:0050832,defense response to fungus	Leucine-rich repeat	mws1359	1.26256	Pterostilbene	-0.862	0.00280043	1
VIT_200s0319g00070	-3.957	K06677 condensin complex subunit 1 | (RefSeq) condensin complex subunit 1 (A)	unnamed protein product, partial [Vitis vinifera]	--	SubName: Full=Uncharacterized protein {ECO:0000313|EMBL:CBI25818.3};	Chromosome condensation complex Condensin, subunit D2	--	non-SMC mitotic condensation complex subunit 1, N-term	mws1359	1.26256	Pterostilbene	-0.813	0.0077375	1
VIT_200s0372g00040	-4.68	K14175 (3S,6E)-nerolidol synthase [EC:4.2.3.48] | (RefSeq) (3S,6E)-nerolidol synthase 1 (A)	PREDICTED: (3S,6E)-nerolidol synthase 1 [Vitis vinifera]	RecName: Full=(3S,6E)-nerolidol synthase 1; Short=FaNES1; EC=4.2.3.48;	SubName: Full=Uncharacterized protein {ECO:0000313|EMBL:CCB48411.1};	--	GO:0005829,cytosol; GO:0000287,magnesium ion binding; GO:0010333,terpene synthase activity; GO:0016114,terpenoid biosynthetic process	Terpene synthase, N-terminal domain	mws1359	1.26256	Pterostilbene	-0.88	0.00174416	1
VIT_200s0396g00070	-4.791	--	--	--	--	--	--	--	mws1359	1.26256	Pterostilbene	-0.898	0.00101104	1
VIT_200s0407g00050	-1.778	--	--	--	--	--	--	--	mws1359	1.26256	Pterostilbene	-0.847	0.00393262	1
VIT_200s0409g00060	-2.83	K04733 interleukin-1 receptor-associated kinase 4 [EC:2.7.11.1] | (RefSeq) cysteine-rich receptor-like protein kinase 25 (A)	PREDICTED: cysteine-rich receptor-like protein kinase 25 [Vitis vinifera]	RecName: Full=Cysteine-rich receptor-like protein kinase 25; Short=Cysteine-rich RLK25; EC=2.7.11.-; Flags: Precursor;	SubName: Full=Uncharacterized protein {ECO:0000313|EMBL:CCB48332.1};	--	GO:0016021,integral component of membrane; GO:0005886,plasma membrane; GO:0005524,ATP binding; GO:0004674,protein serine/threonine kinase activity; GO:0042742,defense response to bacterium; GO:0006468,protein phosphorylation	Haspin like kinase domain	mws1359	1.26256	Pterostilbene	-0.905	0.000781908	1
VIT_200s0424g00030	-1.617	K04733 interleukin-1 receptor-associated kinase 4 [EC:2.7.11.1] | (RefSeq) rust resistance kinase Lr10-like (A)	PREDICTED: rust resistance kinase Lr10-like isoform X2 [Vitis vinifera]	RecName: Full=Rust resistance kinase Lr10 {ECO:0000312|EMBL:AAC49629.1}; EC=2.7.11.1; AltName: Full=Probable receptor-like serine/threonine-protein kinase LRK10; Flags: Precursor;	SubName: Full=Uncharacterized protein {ECO:0000313|EMBL:CCB48400.1};	Serine/threonine protein kinase	GO:0016021,integral component of membrane; GO:0005886,plasma membrane; GO:0005524,ATP binding; GO:0004674,protein serine/threonine kinase activity	Protein-kinase domain of FAM69	mws1359	1.26256	Pterostilbene	-0.899	0.000985444	1
VIT_200s1543g00010	-1.773	--	unnamed protein product, partial [Vitis vinifera]	--	SubName: Full=Uncharacterized protein {ECO:0000313|EMBL:CBI35752.3};	--	GO:0016021,integral component of membrane	Protein of unknown function (DUF751)	mws1359	1.26256	Pterostilbene	-0.908	0.000717854	1
VIT_201s0010g03620	-1.302	K08908 light-harvesting complex I chlorophyll a/b binding protein 2 | (RefSeq) chlorophyll a-b binding protein, chloroplastic (A)	PREDICTED: chlorophyll a-b binding protein, chloroplastic [Vitis vinifera]	RecName: Full=Chlorophyll a-b binding protein, chloroplastic; AltName: Full=LHCI type II CAB; Flags: Precursor;	RecName: Full=Chlorophyll a-b binding protein, chloroplastic {ECO:0000256|RuleBase:RU363080};	--	GO:0009535,chloroplast thylakoid membrane; GO:0016021,integral component of membrane; GO:0009522,photosystem I; GO:0009523,photosystem II; GO:0016168,chlorophyll binding; GO:0046872,metal ion binding; GO:0009765,photosynthesis, light harvesting; GO:0018298,protein-chromophore linkage	Chlorophyll A-B binding protein	mws1359	1.26256	Pterostilbene	-0.829	0.00576252	1
VIT_201s0011g02350	-3.541	K16282 E3 ubiquitin-protein ligase RHA2 [EC:2.3.2.27] | (RefSeq) RING-H2 finger protein ATL5 (A)	PREDICTED: E3 ubiquitin-protein ligase RNF181 [Vitis vinifera]	RecName: Full=E3 ubiquitin-protein ligase RHA2B {ECO:0000305}; EC=2.3.2.27; AltName: Full=RING-H2 finger A2b {ECO:0000303|PubMed:9781696}; AltName: Full=RING-H2 zinc finger protein RHA2b {ECO:0000305}; AltName: Full=RING-type E3 ubiquitin transferase RHA2B {ECO:0000305};	SubName: Full=Uncharacterized protein {ECO:0000313|EMBL:CBI27120.3};	FOG: Predicted E3 ubiquitin ligase	GO:0005737,cytoplasm; GO:0005634,nucleus; GO:0046872,metal ion binding; GO:0061630,ubiquitin protein ligase activity; GO:0004842,ubiquitin-protein transferase activity; GO:0009738,abscisic acid-activated signaling pathway; GO:0009789,positive regulation of abscisic acid-activated signaling pathway; GO:0043161,proteasome-mediated ubiquitin-dependent protein catabolic process; GO:0016567,protein ub…	RING-like domain	mws1359	1.26256	Pterostilbene	-0.864	0.00268641	1
VIT_201s0011g04300	-1.217	K04733 interleukin-1 receptor-associated kinase 4 [EC:2.7.11.1] | (RefSeq) rust resistance kinase Lr10-like (A)	unnamed protein product, partial [Vitis vinifera]	--	SubName: Full=Uncharacterized protein {ECO:0000313|EMBL:CBI26954.3};	--	--	Wall-associated receptor kinase C-terminal	mws1359	1.26256	Pterostilbene	-0.86	0.00292479	1
VIT_201s0011g06405	-1.148	--	hypothetical protein VITISV_033420 [Vitis vinifera]	RecName: Full=CASP-like protein 4D1; Short=RcCASPL4D1;	RecName: Full=CASP-like protein {ECO:0000256|RuleBase:RU361233};	--	GO:0016021,integral component of membrane; GO:0005886,plasma membrane	Protein of unknown function (DUF1345)	mws1359	1.26256	Pterostilbene	-0.947	0.000109898	1
VIT_201s0011g06600	-1.212	K01580 glutamate decarboxylase [EC:4.1.1.15] | (RefSeq) glutamate decarboxylase 1 (A)	PREDICTED: glutamate decarboxylase 1 [Vitis vinifera]	RecName: Full=Glutamate decarboxylase 1; Short=GAD 1; EC=4.1.1.15;	RecName: Full=Glutamate decarboxylase {ECO:0000256|RuleBase:RU361171}; EC=4.1.1.15 {ECO:0000256|RuleBase:RU361171};	Glutamate decarboxylase/sphingosine phosphate lyase	GO:0005829,cytosol; GO:0005516,calmodulin binding; GO:0004351,glutamate decarboxylase activity; GO:0030170,pyridoxal phosphate binding; GO:0006536,glutamate metabolic process; GO:0046686,response to cadmium ion	Aminotransferase class-V	mws1359	1.26256	Pterostilbene	-0.803	0.00911903	1
VIT_201s0026g01580	-3.202	K20929 glyoxal/methylglyoxal oxidase [EC:1.2.3.15] | (RefSeq) aldehyde oxidase GLOX (A)	PREDICTED: aldehyde oxidase GLOX [Vitis vinifera]	RecName: Full=Aldehyde oxidase GLOX {ECO:0000305}; EC=1.2.3.1 {ECO:0000305}; AltName: Full=Glyoxal oxidase {ECO:0000303|Ref.1}; Short=VpGLOX {ECO:0000303|PubMed:20512385}; Flags: Precursor;	SubName: Full=Uncharacterized protein {ECO:0000313|EMBL:CCB56583.1};	--	GO:0005618,cell wall; GO:0005615,extracellular space; GO:0004031,aldehyde oxidase activity; GO:0102797,geranial:oxygen oxidoreductase activity; GO:0102798,heptaldehyde:oxygen oxidoreductase activity; GO:0050832,defense response to fungus	Kelch motif	mws1359	1.26256	Pterostilbene	-0.885	0.00149694	1
VIT_201s0127g00320	-1.832	--	hypothetical protein VITISV_024772 [Vitis vinifera]	--	SubName: Full=Uncharacterized protein {ECO:0000313|EMBL:CCB51798.1};	--	--	--	mws1359	1.26256	Pterostilbene	-0.826	0.00609756	1
VIT_201s0137g00210	-1.114	K02723 photosystem II PsbY protein | (RefSeq) photosystem II core complex proteins psbY, chloroplastic (A)	PREDICTED: photosystem II core complex proteins psbY, chloroplastic [Vitis vinifera]	RecName: Full=Photosystem II core complex proteins psbY, chloroplastic; AltName: Full=L-arginine-metabolizing enzyme; Short=L-AME; Contains: RecName: Full=Photosystem II protein psbY-1, chloroplastic; AltName: Full=psbY-A1; Contains: RecName: Full=Photosystem II protein psbY-2, chloroplastic; AltName: Full=psbY-A2; Flags: Precursor;	SubName: Full=Uncharacterized protein {ECO:0000313|EMBL:CCB44018.1};	--	GO:0009535,chloroplast thylakoid membrane; GO:0016021,integral component of membrane; GO:0009523,photosystem II; GO:0030145,manganese ion binding; GO:0015979,photosynthesis	Photosystem II protein Y (PsbY)	mws1359	1.26256	Pterostilbene	-0.824	0.00629841	1
VIT_201s0155g00008	-2.623	--	PREDICTED: uncharacterized protein LOC100242840 [Vitis vinifera]	--	SubName: Full=Uncharacterized protein {ECO:0000313|EMBL:CAN63862.1};	--	--	--	mws1359	1.26256	Pterostilbene	-0.865	0.0026104	1
VIT_202s0025g00550	-1.544	K03164 DNA topoisomerase II [EC:5.99.1.3] | (RefSeq) DNA topoisomerase 2 (A)	PREDICTED: probable membrane-associated kinase regulator 2 [Vitis vinifera]	RecName: Full=Probable membrane-associated kinase regulator 2;	SubName: Full=Uncharacterized protein {ECO:0000313|EMBL:CCB58206.1};	--	GO:0005886,plasma membrane	--	mws1359	1.26256	Pterostilbene	0.815	0.00751005	1
VIT_202s0025g01850	-4.3	K20923 mixed-linked glucan synthase [EC:2.4.1.-] | (RefSeq) probable mixed-linked glucan synthase 3 (A)	PREDICTED: cellulose synthase-like protein G3 isoform X1 [Vitis vinifera]	RecName: Full=Cellulose synthase-like protein G3; Short=AtCslG3; EC=2.4.1.-;	SubName: Full=Uncharacterized protein {ECO:0000313|EMBL:CCB58262.1};	--	GO:0005794,Golgi apparatus; GO:0000139,Golgi membrane; GO:0016021,integral component of membrane; GO:0005886,plasma membrane; GO:0016760,cellulose synthase (UDP-forming) activity; GO:0016759,cellulose synthase activity; GO:0071555,cell wall organization; GO:0030244,cellulose biosynthetic process; GO:0009833,plant-type primary cell wall biogenesis	Cellulose synthase	mws1359	1.26256	Pterostilbene	-0.832	0.00543499	1
VIT_202s0154g00260	-1.628	K14638 solute carrier family 15 (peptide/histidine transporter), member 3/4 | (RefSeq) protein NRT1/ PTR FAMILY 6.3 (A)	PREDICTED: protein NRT1/ PTR FAMILY 6.3 [Vitis vinifera]	RecName: Full=Protein NRT1/ PTR FAMILY 6.3; Short=AtNPF6.3; AltName: Full=Nitrate transporter 1.1; Short=AtNRT1; AltName: Full=Nitrate/chlorate transporter; AltName: Full=Protein CHLORINA 1;	SubName: Full=Uncharacterized protein {ECO:0000313|EMBL:CCB56506.1};	H+/oligopeptide symporter	GO:0016021,integral component of membrane; GO:0005886,plasma membrane; GO:0015112,nitrate transmembrane transporter activity; GO:0015293,symporter activity; GO:0009734,auxin-activated signaling pathway; GO:0042128,nitrate assimilation; GO:0015706,nitrate transport; GO:0006857,oligopeptide transport; GO:0009635,response to herbicide; GO:0010167,response to nitrate; GO:0009414,response to water dep…	Major Facilitator Superfamily	mws1359	1.26256	Pterostilbene	-0.832	0.00538928	1
VIT_203s0017g01300	-6.514	K05681 ATP-binding cassette, subfamily G (WHITE), member 2 | (RefSeq) hypothetical protein (A)	PREDICTED: ABC transporter G family member 11 [Vitis vinifera]	RecName: Full=ABC transporter G family member 11; Short=ABC transporter ABCG.11; Short=AtABCG11; AltName: Full=Protein CUTICULAR DEFECT AND ORGAN FUSION 1; AltName: Full=Protein DESPERADO; AltName: Full=Protein PERMEABLE LEAVES 1; AltName: Full=White-brown complex homolog protein 11; Short=AtWBC11;	SubName: Full=Uncharacterized protein {ECO:0000313|EMBL:CCB58012.1};	Transporter, ABC superfamily (Breast cancer resistance protein)	GO:0009897,external side of plasma membrane; GO:0016021,integral component of membrane; GO:0005886,plasma membrane; GO:0005524,ATP binding; GO:0042626,ATPase activity, coupled to transmembrane movement of substances; GO:0015245,fatty acid transmembrane transporter activity; GO:0042803,protein homodimerization activity; GO:0010588,cotyledon vascular tissue pattern formation; GO:0080051,cutin trans…	AAA domain	mws1359	1.26256	Pterostilbene	-0.886	0.00145412	1
VIT_203s0017g01420	-1.134	K01187 alpha-glucosidase [EC:3.2.1.20] | (RefSeq) berberine bridge enzyme-like 21 (A)	PREDICTED: berberine bridge enzyme-like 21 [Vitis vinifera]	RecName: Full=Berberine bridge enzyme-like 21 {ECO:0000303|PubMed:26037923}; Short=AtBBE-like 21 {ECO:0000303|PubMed:26037923}; EC=1.1.1.- {ECO:0000250|UniProtKB:O64743}; Flags: Precursor;	SubName: Full=Uncharacterized protein {ECO:0000313|EMBL:CCB58018.1};	--	GO:0048046,apoplast; GO:0005618,cell wall; GO:0005886,plasma membrane; GO:0050660,flavin adenine dinucleotide binding; GO:0016614,oxidoreductase activity, acting on CH-OH group of donors	Berberine and berberine like	mws1359	1.26256	Pterostilbene	-0.856	0.00320221	1
VIT_203s0038g01960	-1.047	--	PREDICTED: uncharacterized protein LOC100257238 [Vitis vinifera]	--	SubName: Full=Uncharacterized protein {ECO:0000313|EMBL:CBI37912.3};	--	GO:0010374,stomatal complex development	Pollen proteins Ole e I like	mws1359	1.26256	Pterostilbene	-0.816	0.00727471	1
VIT_203s0088g00350	-2.551	--	unnamed protein product, partial [Vitis vinifera]	RecName: Full=Protein HEAT INTOLERANT 4 {ECO:0000303|PubMed:23408827};	SubName: Full=Uncharacterized protein {ECO:0000313|EMBL:CBI22525.3};	--	GO:0010369,chromocenter; GO:0005730,nucleolus; GO:0010286,heat acclimation; GO:0060969,negative regulation of gene silencing; GO:1900034,regulation of cellular response to heat; GO:1901651,regulation of mitotic chromosome decondensation; GO:0009408,response to heat	--	mws1359	1.26256	Pterostilbene	-0.895	0.00111363	1
VIT_204s0008g01110	-1.165	K09419 heat shock transcription factor, other eukaryote | (RefSeq) HsfA2; heat shock factor protein HSF30 (A)	PREDICTED: heat shock factor protein HSF30 isoform X1 [Vitis vinifera]	RecName: Full=Heat shock factor protein HSF30; AltName: Full=Heat shock transcription factor 30; Short=HSTF 30; AltName: Full=Heat stress transcription factor;	SubName: Full=Heat shock transcription factor A2 {ECO:0000313|EMBL:AFI98399.1};	Heat shock transcription factor	GO:0005634,nucleus; GO:0003700,DNA-binding transcription factor activity; GO:0043565,sequence-specific DNA binding; GO:0006351,transcription, DNA-templated	HSF-type DNA-binding	mws1359	1.26256	Pterostilbene	-0.826	0.00610426	1
VIT_204s0008g06360	-2.95	K04733 interleukin-1 receptor-associated kinase 4 [EC:2.7.11.1] | (RefSeq) protein TPR2-like isoform X1 (A)	unnamed protein product, partial [Vitis vinifera]	RecName: Full=Protein TPR2 {ECO:0000303|PubMed:24336200}; AltName: Full=Aberrant spikelet and panicle 1 {ECO:0000303|PubMed:22136599}; AltName: Full=Lissencephaly type-1-like 1 {ECO:0000303|PubMed:22020753}; Short=OsLIS-L1 {ECO:0000303|PubMed:22020753}; AltName: Full=Protein ASP1 {ECO:0000303|PubMed:22136599}; AltName: Full=Protein LIS-L1 {ECO:0000303|PubMed:22020753}; AltName: Full=Protein REL2 …	SubName: Full=Uncharacterized protein {ECO:0000313|EMBL:CBI21119.3};	WD40 repeat-containing protein	GO:0005634,nucleus; GO:0006355,regulation of transcription, DNA-templated; GO:0006351,transcription, DNA-templated	--	mws1359	1.26256	Pterostilbene	-0.851	0.00363942	1
VIT_204s0023g01980	-3.915	K02201 pantetheine-phosphate adenylyltransferase [EC:2.7.7.3] | (RefSeq) phosphopantetheine adenylyltransferase (A)	PREDICTED: syntaxin-112 isoform X3 [Vitis vinifera]	RecName: Full=Syntaxin-112; Short=AtSYP112;	SubName: Full=Uncharacterized protein {ECO:0000313|EMBL:CCB44441.1};	SNARE protein Syntaxin 1 and related proteins	GO:0012505,endomembrane system; GO:0016021,integral component of membrane; GO:0005634,nucleus; GO:0005886,plasma membrane; GO:0031201,SNARE complex; GO:0005484,SNAP receptor activity; GO:0000149,SNARE binding; GO:0006887,exocytosis; GO:0006886,intracellular protein transport; GO:0009409,response to cold; GO:0048278,vesicle docking; GO:0006906,vesicle fusion	SNARE domain	mws1359	1.26256	Pterostilbene	-0.825	0.00619297	1
VIT_204s0023g02240	-4.442	K21483 salicylate 1-O-methyltransferase [EC:2.1.1.274] | (RefSeq) salicylate carboxymethyltransferase (A)	PREDICTED: salicylate carboxymethyltransferase isoform X1 [Vitis vinifera]	RecName: Full=Salicylate carboxymethyltransferase; EC=2.1.1.274; AltName: Full=S-adenosyl-L-methionine:salicylate acid carboxylmethyltransferase; Short=CbSAMT; AltName: Full=Salicylate O-methyltransferase;	SubName: Full=Uncharacterized protein {ECO:0000313|EMBL:CBI17472.3};	--	GO:0046872,metal ion binding; GO:0008168,methyltransferase activity	SAM dependent carboxyl methyltransferase	mws1359	1.26256	Pterostilbene	-0.871	0.00221191	1
VIT_204s0210g00160	-1.84	K07437 cytochrome P450 family 26 subfamily A | (RefSeq) cytochrome P450 87A3-like (A)	unnamed protein product, partial [Vitis vinifera]	RecName: Full=Cytochrome P450 87A3; EC=1.14.-.-;	SubName: Full=Uncharacterized protein {ECO:0000313|EMBL:CBI38410.3};	Cytochrome P450 CYP4/CYP19/CYP26 subfamilies	GO:0030659,cytoplasmic vesicle membrane; GO:0016021,integral component of membrane; GO:0020037,heme binding; GO:0005506,iron ion binding; GO:0004497,monooxygenase activity; GO:0016705,oxidoreductase activity, acting on paired donors, with incorporation or reduction of molecular oxygen; GO:0016132,brassinosteroid biosynthetic process; GO:0010268,brassinosteroid homeostasis; GO:0007275,multicellula…	Cytochrome P450	mws1359	1.26256	Pterostilbene	-0.847	0.00395927	1
VIT_207s0005g03340	-1.266	K09422 transcription factor MYB, plant | (RefSeq) MYB14; R2R3 Myb14 transcription factor (A)	R2R3 Myb14 transcription factor [Vitis vinifera]	RecName: Full=Transcription factor MYB14 {ECO:0000303|PubMed:9839469}; AltName: Full=Myb-related protein 14 {ECO:0000303|PubMed:9839469}; Short=AtMYB14 {ECO:0000303|PubMed:9839469}; Short=MYB14At {ECO:0000303|PubMed:9839469};	SubName: Full=Uncharacterized protein {ECO:0000313|EMBL:CCB60114.1};	Transcription factor, Myb superfamily	GO:0005634,nucleus; GO:0003700,DNA-binding transcription factor activity; GO:0000981,DNA-binding transcription factor activity, RNA polymerase II-specific; GO:0043565,sequence-specific DNA binding; GO:0001135,RNA polymerase II transcription regulator recruiting activity; GO:0044212,transcription regulatory region DNA binding; GO:0030154,cell differentiation; GO:0045893,positive regulation of tran…	SLIDE	mws1359	1.26256	Pterostilbene	-0.816	0.00727627	1
VIT_205s0020g03180	-1.205	K02692 photosystem I subunit II | (RefSeq) photosystem I reaction center subunit II, chloroplastic-like (A)	PREDICTED: photosystem I reaction center subunit II, chloroplastic [Vitis vinifera]	RecName: Full=Photosystem I reaction center subunit II, chloroplastic; AltName: Full=PS I subunit 5; AltName: Full=Photosystem I 20 kDa subunit; Short=PSI-D; Flags: Precursor;	SubName: Full=Uncharacterized protein {ECO:0000313|EMBL:CAN62373.1};	--	GO:0009535,chloroplast thylakoid membrane; GO:0009538,photosystem I reaction center; GO:0015979,photosynthesis	PsaD	mws1359	1.26256	Pterostilbene	-0.871	0.00226045	1
VIT_205s0029g01540	-3.661	K21440 ankyrin repeat domain-containing protein 50 | (RefSeq) ankyrin repeat-containing protein At5g02620 (A)	PREDICTED: ankyrin repeat-containing protein At5g02620 [Vitis vinifera]	RecName: Full=Protein ACCELERATED CELL DEATH 6 {ECO:0000303|PubMed:10488236};	SubName: Full=Uncharacterized protein {ECO:0000313|EMBL:CCB44255.1};	FOG: Ankyrin repeat	GO:0030176,integral component of endoplasmic reticulum membrane; GO:0005887,integral component of plasma membrane; GO:0016020,membrane; GO:0008219,cell death; GO:0071446,cellular response to salicylic acid stimulus; GO:0009816,defense response to bacterium, incompatible interaction; GO:1900426,positive regulation of defense response to bacterium; GO:1902290,positive regulation of defense response…	gag-polypeptide of LTR copia-type	mws1359	1.26256	Pterostilbene	-0.817	0.00716903	1
VIT_205s0049g00930	-2.339	K08176 MFS transporter, PHS family, inorganic phosphate transporter | (RefSeq) probable inorganic phosphate transporter 1-3 (A)	PREDICTED: probable inorganic phosphate transporter 1-3 [Vitis vinifera]	RecName: Full=Inorganic phosphate transporter 1-4; Short=AtPht1;4; AltName: Full=H(+)/Pi cotransporter;	SubName: Full=Uncharacterized protein {ECO:0000313|EMBL:CCB48577.1};	Inorganic phosphate transporter	GO:0005794,Golgi apparatus; GO:0005887,integral component of plasma membrane; GO:0016020,membrane; GO:0005634,nucleus; GO:0005886,plasma membrane; GO:0009506,plasmodesma; GO:0005773,vacuole; GO:0005315,inorganic phosphate transmembrane transporter activity; GO:0015293,symporter activity; GO:0006817,phosphate ion transport; GO:0009737,response to abscisic acid	Major Facilitator Superfamily	mws1359	1.26256	Pterostilbene	-0.876	0.00197747	1
VIT_205s0051g00300	-1.362	K13459 disease resistance protein RPS2 | (RefSeq) probable disease resistance protein At1g61180 (A)	hypothetical protein VITISV_009857 [Vitis vinifera]	RecName: Full=TMV resistance protein N;	SubName: Full=Uncharacterized protein {ECO:0000313|EMBL:CCB57498.1};	--	GO:0005737,cytoplasm; GO:0043531,ADP binding; GO:0005524,ATP binding; GO:0009626,plant-type hypersensitive response; GO:0007165,signal transduction	TIR domain	mws1359	1.26256	Pterostilbene	-0.837	0.00492773	1
VIT_205s0094g00840	-2.981	--	unnamed protein product, partial [Vitis vinifera]	--	SubName: Full=Uncharacterized protein {ECO:0000313|EMBL:CCB49397.1};	--	--	--	mws1359	1.26256	Pterostilbene	-0.881	0.00169404	1
VIT_205s0094g00990	-4.312	K13691 pathogen-inducible salicylic acid glucosyltransferase [EC:2.4.1.-] | (RefSeq) UDP-glycosyltransferase 74F2-like (A)	PREDICTED: UDP-glycosyltransferase 74F2-like [Vitis vinifera]	RecName: Full=UDP-glycosyltransferase 74F2; EC=2.4.1.-; AltName: Full=AtSGT1; AltName: Full=Salicylic acid glucosyltransferase 1;	RecName: Full=Glycosyltransferase {ECO:0000256|RuleBase:RU362057}; EC=2.4.1.- {ECO:0000256|RuleBase:RU362057};	UDP-glucuronosyl and UDP-glucosyl transferase	GO:0005829,cytosol; GO:0043231,intracellular membrane-bounded organelle; GO:0052641,benzoic acid glucosyltransferase activity; GO:0090704,nicotinate-O-glucosyltransferase activity; GO:0080043,quercetin 3-O-glucosyltransferase activity; GO:0080044,quercetin 7-O-glucosyltransferase activity; GO:0052639,salicylic acid glucosyltransferase (ester-forming) activity; GO:0052640,salicylic acid glucosyltr…	UDP-glucoronosyl and UDP-glucosyl transferase	mws1359	1.26256	Pterostilbene	-0.851	0.00364238	1
VIT_205s0102g00030	-2.102	K21440 ankyrin repeat domain-containing protein 50 | (RefSeq) ankyrin repeat-containing protein At5g02620 (A)	PREDICTED: ankyrin repeat-containing protein ITN1 isoform X1 [Vitis vinifera]	RecName: Full=Ankyrin repeat-containing protein At5g02620;	SubName: Full=Uncharacterized protein {ECO:0000313|EMBL:CCB59815.1};	FOG: Ankyrin repeat	GO:0005783,endoplasmic reticulum; GO:0016021,integral component of membrane; GO:0005886,plasma membrane	7TM diverse intracellular signalling	mws1359	1.26256	Pterostilbene	-0.845	0.00413532	1
VIT_206s0004g05330	-1.226	K08081 tropinone reductase I [EC:1.1.1.206] | (RefSeq) tropinone reductase homolog At5g06060 (A)	PREDICTED: tropinone reductase homolog At5g06060 [Vitis vinifera]	RecName: Full=Tropinone reductase homolog At2g29260, chloroplastic {ECO:0000305}; EC=1.1.1.- {ECO:0000305}; Flags: Precursor;	SubName: Full=Uncharacterized protein {ECO:0000313|EMBL:CCB43542.1};	Reductases with broad range of substrate specificities	GO:0009507,chloroplast; GO:0016491,oxidoreductase activity	KR domain	mws1359	1.26256	Pterostilbene	-0.889	0.0013504	1
VIT_207s0005g03090	-1.32	K10727 chromatin licensing and DNA replication factor 1 | (RefSeq) CDT1-like protein a, chloroplastic (A)	unnamed protein product, partial [Vitis vinifera]	RecName: Full=CDT1-like protein a, chloroplastic; Short=AtCDT1a; Flags: Precursor;	SubName: Full=Uncharacterized protein {ECO:0000313|EMBL:CCB60094.1};	DNA replication factor	GO:0009507,chloroplast; GO:0005634,nucleus; GO:0004693,cyclin-dependent protein serine/threonine kinase activity; GO:0070182,DNA polymerase binding; GO:0019901,protein kinase binding; GO:0007049,cell cycle; GO:0009658,chloroplast organization; GO:0051276,chromosome organization; GO:0006260,DNA replication; GO:0000076,DNA replication checkpoint; GO:0048229,gametophyte development	DNA replication factor CDT1 like	mws1359	1.26256	Pterostilbene	-0.816	0.00726887	1
VIT_208s0007g02020	-1.48	K14638 solute carrier family 15 (peptide/histidine transporter), member 3/4 | (RefSeq) protein NRT1/ PTR FAMILY 5.7 (A)	PREDICTED: protein NRT1/ PTR FAMILY 5.7 [Vitis vinifera]	RecName: Full=Protein NRT1/ PTR FAMILY 5.7; Short=AtNPF5.7;	SubName: Full=Uncharacterized protein {ECO:0000313|EMBL:CCB55504.1};	H+/oligopeptide symporter	GO:0016021,integral component of membrane; GO:0005886,plasma membrane; GO:0022857,transmembrane transporter activity; GO:0006857,oligopeptide transport	Major Facilitator Superfamily	mws1359	1.26256	Pterostilbene	-0.822	0.00657995	1
VIT_208s0105g00530	-3.764	K14505 cyclin D3, plant | (RefSeq) cyclin-D3-3 (A)	PREDICTED: uncharacterized protein LOC100264346, partial [Vitis vinifera]	RecName: Full=Cyclin-D3-2; AltName: Full=G1/S-specific cyclin-D3-2; Short=CycD3;2;	SubName: Full=Uncharacterized protein {ECO:0000313|EMBL:CCB47927.1};	G1/S-specific cyclin D	GO:0005634,nucleus; GO:0007049,cell cycle; GO:0051301,cell division; GO:0010444,guard mother cell differentiation; GO:0048316,seed development	Cyclin, N-terminal domain	mws1359	1.26256	Pterostilbene	-0.881	0.0017247	1
VIT_209s0002g02260	-1.471	K01535 H+-transporting ATPase [EC:3.6.3.6] | (RefSeq) plasma membrane ATPase (A)	hypothetical protein VITISV_031738 [Vitis vinifera]	RecName: Full=Plasma membrane ATPase 4; EC=3.6.3.6; AltName: Full=Proton pump 4;	RecName: Full=Plasma membrane ATPase {ECO:0000256|RuleBase:RU362083}; EC=3.6.3.6 {ECO:0000256|RuleBase:RU362083};	Plasma membrane H+-transporting ATPase	GO:0016021,integral component of membrane; GO:0005886,plasma membrane; GO:0005524,ATP binding; GO:0008553,proton-exporting ATPase activity, phosphorylative mechanism; GO:0046872,metal ion binding; GO:0006754,ATP biosynthetic process	haloacid dehalogenase-like hydrolase	mws1359	1.26256	Pterostilbene	-0.846	0.00406293	1
VIT_209s0002g05990	-1.038	K02295 cryptochrome | (RefSeq) (6-4)DNA photolyase (A)	PREDICTED: (6-4)DNA photolyase isoform X1 [Vitis vinifera]	RecName: Full=(6-4)DNA photolyase; EC=4.1.99.13; AltName: Full=Protein UV repair defective 3;	SubName: Full=Uncharacterized protein {ECO:0000313|EMBL:CBI36257.3};	Deoxyribodipyrimidine photolyase/cryptochrome	GO:0003914,DNA (6-4) photolyase activity; GO:0003677,DNA binding; GO:0000166,nucleotide binding; GO:0006281,DNA repair; GO:0009411,response to UV	DNA photolyase	mws1359	1.26256	Pterostilbene	-0.879	0.00178645	1
VIT_209s0002g08500	-1.219	--	unnamed protein product, partial [Vitis vinifera]	RecName: Full=Protein HEAT INTOLERANT 4 {ECO:0000303|PubMed:23408827};	SubName: Full=Uncharacterized protein {ECO:0000313|EMBL:CBI22525.3};	--	GO:0010369,chromocenter; GO:0005730,nucleolus; GO:0010286,heat acclimation; GO:0060969,negative regulation of gene silencing; GO:1900034,regulation of cellular response to heat; GO:1901651,regulation of mitotic chromosome decondensation; GO:0009408,response to heat	--	mws1359	1.26256	Pterostilbene	-0.86	0.00293545	1
VIT_209s0054g00202	-2.273	K13466 EIX receptor 1/2 | (RefSeq) Eix2; EIX receptor 2 (A)	PREDICTED: LRR receptor-like serine/threonine-protein kinase FLS2, partial [Vitis vinifera]	RecName: Full=Receptor-like protein EIX2 {ECO:0000305}; AltName: Full=EIX receptor 2 {ECO:0000312|EMBL:AAR28378.1}; Flags: Precursor;	SubName: Full=Uncharacterized protein {ECO:0000313|EMBL:CBI25198.3};	FOG: Leucine rich repeat	GO:0016021,integral component of membrane; GO:0005886,plasma membrane; GO:0050832,defense response to fungus	Leucine Rich repeat	mws1359	1.26256	Pterostilbene	-0.844	0.00423093	1
VIT_210s0003g01125	-1.281	K12741 heterogeneous nuclear ribonucleoprotein A1/A3 | (RefSeq) UBP1-associated protein 2C (A)	PREDICTED: UBP1-associated protein 2C [Nelumbo nucifera]	RecName: Full=UBP1-associated protein 2C;	SubName: Full=UBP1-associated protein 2C {ECO:0000313|RefSeq:XP_010277758.1, ECO:0000313|RefSeq:XP_010277759.1, ECO:0000313|RefSeq:XP_010277760.1};	FOG: RRM domain	GO:0005730,nucleolus; GO:0005634,nucleus; GO:0003729,mRNA binding; GO:0008219,cell death; GO:0006952,defense response; GO:0009693,ethylene biosynthetic process; GO:0010150,leaf senescence	RNA recognition motif. (a.k.a. RRM, RBD, or RNP domain)	mws1359	1.26256	Pterostilbene	-0.903	0.000853069	1
VIT_210s0003g01970	-3.783	--	unnamed protein product, partial [Vitis vinifera]	--	SubName: Full=Uncharacterized protein {ECO:0000313|EMBL:CBI30747.3};	--	--	--	mws1359	1.26256	Pterostilbene	-0.858	0.00306643	1
VIT_210s0116g00741	-3.194	K05350 beta-glucosidase [EC:3.2.1.21] | (RefSeq) beta-glucosidase 46 (A)	PREDICTED: F-box/LRR-repeat protein At3g03360-like [Vitis vinifera]	RecName: Full=F-box/LRR-repeat protein 13;	SubName: Full=Uncharacterized protein {ECO:0000313|EMBL:KDP31214.1};	--	--	F-box domain	mws1359	1.26256	Pterostilbene	-0.878	0.00182589	1
VIT_211s0016g00730	-3.581	K08908 light-harvesting complex I chlorophyll a/b binding protein 2 | (RefSeq) photosystem I chlorophyll a/b-binding protein 6, chloroplastic (A)	PREDICTED: photosystem I chlorophyll a/b-binding protein 6, chloroplastic [Vitis vinifera]	RecName: Full=Photosystem I chlorophyll a/b-binding protein 6, chloroplastic {ECO:0000303|PubMed:10366881}; AltName: Full=LHCI type III LHCA6 {ECO:0000305}; Flags: Precursor;	RecName: Full=Chlorophyll a-b binding protein, chloroplastic {ECO:0000256|RuleBase:RU363080};	--	GO:0009507,chloroplast; GO:0009941,chloroplast envelope; GO:0009535,chloroplast thylakoid membrane; GO:0016021,integral component of membrane; GO:0009522,photosystem I; GO:0010287,plastoglobule; GO:0016168,chlorophyll binding; GO:0046872,metal ion binding; GO:0031409,pigment binding; GO:0009768,photosynthesis, light harvesting in photosystem I; GO:0018298,protein-chromophore linkage; GO:0009637,r…	Chlorophyll A-B binding protein	mws1359	1.26256	Pterostilbene	-0.842	0.00439015	1
VIT_211s0016g02780	-1.938	K09422 transcription factor MYB, plant | (RefSeq) transcription factor MYB36 (A)	PREDICTED: transcription factor MYB36 [Vitis vinifera]	RecName: Full=Transcription factor RAX3; AltName: Full=Myb-related protein 84; Short=AtMYB84; AltName: Full=Protein REGULATOR OF AXILLARY MERISTEMS 3;	SubName: Full=Uncharacterized protein {ECO:0000313|EMBL:CBI27967.3};	Transcription factor, Myb superfamily	GO:0005634,nucleus; GO:0003700,DNA-binding transcription factor activity; GO:0000981,DNA-binding transcription factor activity, RNA polymerase II-specific; GO:0043565,sequence-specific DNA binding; GO:0001135,RNA polymerase II transcription regulator recruiting activity; GO:0044212,transcription regulatory region DNA binding; GO:0030154,cell differentiation; GO:0007275,multicellular organism deve…	Myb-like DNA-binding domain	mws1359	1.26256	Pterostilbene	-0.811	0.00802913	1
VIT_211s0016g03740	-1.494	K10418 dynein light chain LC8-type | (RefSeq) rop guanine nucleotide exchange factor 12-like (A)	PREDICTED: rho guanine nucleotide exchange factor 8 [Vitis vinifera]	RecName: Full=Rho guanine nucleotide exchange factor 8 {ECO:0000303|PubMed:15980860}; Short=AtRopGEF8 {ECO:0000303|PubMed:15980860}; AltName: Full=Rho of plants guanine nucleotide exchange factor 8 {ECO:0000303|PubMed:15980860};	SubName: Full=Uncharacterized protein {ECO:0000313|EMBL:CCB51511.1};	--	GO:0005886,plasma membrane; GO:0005085,guanyl-nucleotide exchange factor activity; GO:0042802,identical protein binding; GO:0005089,Rho guanyl-nucleotide exchange factor activity	PRONE (Plant-specific Rop nucleotide exchanger)	mws1359	1.26256	Pterostilbene	-0.855	0.00329715	1
VIT_211s0037g00680	-2.155	K04733 interleukin-1 receptor-associated kinase 4 [EC:2.7.11.1] | (RefSeq) MDIS1-interacting receptor like kinase 2 (A)	unnamed protein product, partial [Vitis vinifera]	RecName: Full=MDIS1-interacting receptor like kinase 2 {ECO:0000303|PubMed:26863186}; Short=AtMIK2 {ECO:0000303|PubMed:26863186}; AltName: Full=Probable LRR receptor-like serine/threonine-protein kinase At4g08850; EC=2.7.11.1 {ECO:0000305}; Flags: Precursor;	SubName: Full=Uncharacterized protein {ECO:0000313|EMBL:CBI36566.3};	--	GO:0016021,integral component of membrane; GO:0016020,membrane; GO:0005886,plasma membrane; GO:0009506,plasmodesma; GO:0090406,pollen tube; GO:0005524,ATP binding; GO:0004674,protein serine/threonine kinase activity	Protein tyrosine kinase	mws1359	1.26256	Pterostilbene	-0.897	0.00105493	1
VIT_211s0052g01260	-1.006	K08235 xyloglucan:xyloglucosyl transferase [EC:2.4.1.207] | (RefSeq) probable xyloglucan endotransglucosylase/hydrolase protein 23 (A)	PREDICTED: probable xyloglucan endotransglucosylase/hydrolase protein 23 [Vitis vinifera]	RecName: Full=Probable xyloglucan endotransglucosylase/hydrolase protein 23; Short=At-XTH23; Short=XTH-23; EC=2.4.1.207; Flags: Precursor;	RecName: Full=Xyloglucan endotransglucosylase/hydrolase {ECO:0000256|RuleBase:RU361120}; EC=2.4.1.207 {ECO:0000256|RuleBase:RU361120};	--	GO:0048046,apoplast; GO:0005618,cell wall; GO:0005794,Golgi apparatus; GO:0004553,hydrolase activity, hydrolyzing O-glycosyl compounds; GO:0016762,xyloglucan:xyloglucosyl transferase activity; GO:0042546,cell wall biogenesis; GO:0071555,cell wall organization; GO:0010411,xyloglucan metabolic process	Xyloglucan endo-transglycosylase (XET) C-terminus	mws1359	1.26256	Pterostilbene	-0.859	0.00304628	1
VIT_211s0052g01330	-2.989	K14504 xyloglucan:xyloglucosyl transferase TCH4 [EC:2.4.1.207] | (RefSeq) probable xyloglucan endotransglucosylase/hydrolase protein 23 (A)	hypothetical protein VITISV_036640 [Vitis vinifera]	RecName: Full=Probable xyloglucan endotransglucosylase/hydrolase protein 23; Short=At-XTH23; Short=XTH-23; EC=2.4.1.207; Flags: Precursor;	RecName: Full=Xyloglucan endotransglucosylase/hydrolase {ECO:0000256|RuleBase:RU361120}; EC=2.4.1.207 {ECO:0000256|RuleBase:RU361120};	--	GO:0048046,apoplast; GO:0005618,cell wall; GO:0005794,Golgi apparatus; GO:0004553,hydrolase activity, hydrolyzing O-glycosyl compounds; GO:0016762,xyloglucan:xyloglucosyl transferase activity; GO:0042546,cell wall biogenesis; GO:0071555,cell wall organization; GO:0010411,xyloglucan metabolic process	Xyloglucan endo-transglycosylase (XET) C-terminus	mws1359	1.26256	Pterostilbene	0.827	0.0059632	1
VIT_212s0028g03100	-2.138	K14491 two-component response regulator ARR-B family | (RefSeq) LOC109782971; two-component response regulator ARR12-like (A)	PREDICTED: transcription activator GLK1 [Vitis vinifera]	RecName: Full=Transcription activator GLK1; AltName: Full=GBF'S PRO-RICH REGION-INTERACTING factor 1; AltName: Full=Golden2-like protein 1; Short=AtGLK1;	SubName: Full=Uncharacterized protein {ECO:0000313|EMBL:CCB47310.1};	--	GO:0005634,nucleus; GO:0003677,DNA binding; GO:1900056,negative regulation of leaf senescence; GO:0006355,regulation of transcription, DNA-templated; GO:0006351,transcription, DNA-templated	Myb-like DNA-binding domain	mws1359	1.26256	Pterostilbene	-0.816	0.00730504	1
VIT_212s0059g00440	-2.491	--	PREDICTED: keratin-associated protein 6-2 [Vitis vinifera]	--	SubName: Full=Uncharacterized protein {ECO:0000313|EMBL:CBI28782.3};	--	--	Glycine rich protein family	mws1359	1.26256	Pterostilbene	-0.829	0.00571628	1
VIT_213s0064g01290	-1.284	K04733 interleukin-1 receptor-associated kinase 4 [EC:2.7.11.1] | (RefSeq) probable serine/threonine-protein kinase PBL26 isoform X1 (A)	PREDICTED: transcription factor bHLH130 [Vitis vinifera]	RecName: Full=Transcription factor bHLH130; AltName: Full=Basic helix-loop-helix protein 130; Short=AtbHLH130; Short=bHLH 130; AltName: Full=Transcription factor EN 69; AltName: Full=bHLH transcription factor bHLH130;	SubName: Full=Uncharacterized protein {ECO:0000313|EMBL:CCB49486.1};	--	GO:0005634,nucleus; GO:0001046,core promoter sequence-specific DNA binding; GO:0003700,DNA-binding transcription factor activity; GO:0046983,protein dimerization activity; GO:0001228,DNA-binding transcription activator activity, RNA polymerase II-specific; GO:0048573,photoperiodism, flowering; GO:0006355,regulation of transcription, DNA-templated; GO:0006366,transcription by RNA polymerase II	Helix-loop-helix DNA-binding domain	mws1359	1.26256	Pterostilbene	-0.825	0.00620623	1
VIT_213s0064g01305	-4.854	K04733 interleukin-1 receptor-associated kinase 4 [EC:2.7.11.1] | (RefSeq) LEAF RUST 10 DISEASE-RESISTANCE LOCUS RECEPTOR-LIKE PROTEIN KINASE-like 2.4 (A)	hypothetical protein VITISV_043970 [Vitis vinifera]	RecName: Full=Thaumatin-like protein; Flags: Precursor;	SubName: Full=Uncharacterized protein {ECO:0000313|EMBL:CAN79999.1};	--	--	Thaumatin family	mws1359	1.26256	Pterostilbene	-0.856	0.00326315	1
VIT_213s0064g01480	-2.252	K00454 lipoxygenase [EC:1.13.11.12] | (RefSeq) linoleate 13S-lipoxygenase 2-1, chloroplastic (A)	PREDICTED: linoleate 13S-lipoxygenase 2-1, chloroplastic [Vitis vinifera]	RecName: Full=Linoleate 13S-lipoxygenase 2-1, chloroplastic; EC=1.13.11.12; AltName: Full=Lipoxygenase 2-1; Flags: Precursor;	RecName: Full=Lipoxygenase {ECO:0000256|RuleBase:RU003975}; EC=1.13.11.- {ECO:0000256|RuleBase:RU003975};	--	GO:0009570,chloroplast stroma; GO:0009534,chloroplast thylakoid; GO:0016165,linoleate 13S-lipoxygenase activity; GO:0046872,metal ion binding; GO:0010597,green leaf volatile biosynthetic process; GO:0031408,oxylipin biosynthetic process	PLAT/LH2 domain	mws1359	1.26256	Pterostilbene	-0.856	0.00325311	1
VIT_213s0064g01500	-3.759	K00454 lipoxygenase [EC:1.13.11.12] | (RefSeq) linoleate 13S-lipoxygenase 2-1, chloroplastic-like (A)	PREDICTED: linoleate 13S-lipoxygenase 2-1, chloroplastic-like [Vitis vinifera]	RecName: Full=Linoleate 13S-lipoxygenase 2-1, chloroplastic; EC=1.13.11.12; AltName: Full=Lipoxygenase 2-1; Flags: Precursor;	SubName: Full=Uncharacterized protein {ECO:0000313|EMBL:CCB49473.1};	--	GO:0009570,chloroplast stroma; GO:0009534,chloroplast thylakoid; GO:0016165,linoleate 13S-lipoxygenase activity; GO:0046872,metal ion binding; GO:0010597,green leaf volatile biosynthetic process; GO:0031408,oxylipin biosynthetic process	Lipoxygenase	mws1359	1.26256	Pterostilbene	-0.85	0.00370551	1
VIT_213s0064g01830	-1.943	K09497 T-complex protein 1 subunit epsilon | (RefSeq) putative disease resistance RPP13-like protein 1 (A)	PREDICTED: putative disease resistance RPP13-like protein 1 isoform X2 [Vitis vinifera]	RecName: Full=Putative disease resistance RPP13-like protein 1;	SubName: Full=Uncharacterized protein {ECO:0000313|EMBL:CCB49457.1};	Apoptotic ATPase	GO:0005886,plasma membrane; GO:0043531,ADP binding; GO:0005524,ATP binding; GO:0009626,plant-type hypersensitive response; GO:0007165,signal transduction	AAA ATPase domain	mws1359	1.26256	Pterostilbene	-0.812	0.00781895	1
VIT_213s0067g02280	-4.142	--	PREDICTED: uncharacterized protein LOC100245026 isoform X1 [Vitis vinifera]	--	SubName: Full=Uncharacterized protein {ECO:0000313|EMBL:CBI25398.3};	--	GO:0046983,protein dimerization activity	ACT domain	mws1359	1.26256	Pterostilbene	-0.809	0.00825937	1
VIT_213s0106g00230	-1.678	K15503 serine/threonine-protein phosphatase 6 regulatory ankyrin repeat subunit B | (RefSeq) uncharacterized LOC101314594 (A)	PREDICTED: ankyrin repeat-containing protein ITN1 isoform X2 [Vitis vinifera]	RecName: Full=Ankyrin repeat-containing protein ITN1; AltName: Full=Protein INCREASED TOLERANCE TO NACL {ECO:0000303|PubMed:18643991};	SubName: Full=Uncharacterized protein {ECO:0000313|EMBL:CAN72916.1};	FOG: Ankyrin repeat	GO:0016021,integral component of membrane; GO:0005634,nucleus; GO:0005886,plasma membrane; GO:0034613,cellular protein localization; GO:0009651,response to salt stress; GO:0007165,signal transduction	Ankyrin repeats (many copies)	mws1359	1.26256	Pterostilbene	-0.806	0.00871239	1
VIT_213s0156g00160	-2.106	K20725 MAP kinase substrate 1 | (RefSeq) protein MKS1-like (A)	PREDICTED: VQ motif-containing protein 17 [Vitis vinifera]	RecName: Full=VQ motif-containing protein 17 {ECO:0000303|PubMed:22535423}; Short=AtVQ17 {ECO:0000303|PubMed:22535423};	SubName: Full=Uncharacterized protein {ECO:0000313|EMBL:CBI32160.3};	--	GO:0005634,nucleus	VQ motif	mws1359	1.26256	Pterostilbene	-0.837	0.00492357	1
VIT_214s0030g00470	-1.095	K00815 tyrosine aminotransferase [EC:2.6.1.5] | (RefSeq) probable aminotransferase TAT2 (A)	PREDICTED: uncharacterized protein LOC100267587 isoform X1 [Vitis vinifera]	--	SubName: Full=Uncharacterized protein {ECO:0000313|EMBL:CBI34318.3};	--	GO:0005524,ATP binding; GO:0004222,metalloendopeptidase activity	--	mws1359	1.26256	Pterostilbene	-0.832	0.00539017	1
VIT_214s0066g01000	-1.05	K15283 solute carrier family 35, member E1 | (RefSeq) phosphoenolpyruvate/phosphate translocator 2, chloroplastic (A)	unnamed protein product, partial [Vitis vinifera]	RecName: Full=Phosphoenolpyruvate/phosphate translocator 2, chloroplastic; Short=AtPPT2; Flags: Precursor;	SubName: Full=Uncharacterized protein {ECO:0000313|EMBL:CCB58500.1};	Glucose-6-phosphate/phosphate and phosphoenolpyruvate/phosphate antiporter	GO:0031969,chloroplast membrane; GO:0016021,integral component of membrane; GO:0015121,phosphoenolpyruvate:phosphate antiporter activity; GO:0015120,phosphoglycerate transmembrane transporter activity; GO:0015714,phosphoenolpyruvate transport; GO:0015713,phosphoglycerate transmembrane transport	EamA-like transporter family	mws1359	1.26256	Pterostilbene	-0.817	0.00712207	1
VIT_214s0066g02670	-1.122	K04733 interleukin-1 receptor-associated kinase 4 [EC:2.7.11.1] | (RefSeq) probable leucine-rich repeat receptor-like protein kinase At1g35710 (A)	PREDICTED: MDIS1-interacting receptor like kinase 2-like [Vitis vinifera]	RecName: Full=MDIS1-interacting receptor like kinase 2 {ECO:0000303|PubMed:26863186}; Short=AtMIK2 {ECO:0000303|PubMed:26863186}; AltName: Full=Probable LRR receptor-like serine/threonine-protein kinase At4g08850; EC=2.7.11.1 {ECO:0000305}; Flags: Precursor;	SubName: Full=Uncharacterized protein {ECO:0000313|EMBL:CCB58599.1};	--	GO:0016021,integral component of membrane; GO:0016020,membrane; GO:0005886,plasma membrane; GO:0009506,plasmodesma; GO:0090406,pollen tube; GO:0005524,ATP binding; GO:0004674,protein serine/threonine kinase activity	Fungal protein kinase	mws1359	1.26256	Pterostilbene	-0.834	0.00521207	1
VIT_214s0068g00510	-1.31	K06672 cohesin loading factor subunit SCC2 | (RefSeq) nipped-B-like protein B (A)	hypothetical protein VITISV_004920 [Vitis vinifera]	--	SubName: Full=Uncharacterized protein {ECO:0000313|EMBL:CCB46948.1};	--	GO:0046983,protein dimerization activity	--	mws1359	1.26256	Pterostilbene	-0.835	0.00504516	1
VIT_214s0081g00800	-1.498	K13459 disease resistance protein RPS2 | (RefSeq) probable disease resistance protein At4g27220 (A)	unnamed protein product, partial [Vitis vinifera]	RecName: Full=Probable disease resistance protein At4g27220;	SubName: Full=Uncharacterized protein {ECO:0000313|EMBL:CCB58685.1};	Apoptotic ATPase	GO:0005886,plasma membrane; GO:0043531,ADP binding; GO:0005524,ATP binding; GO:0006952,defense response; GO:0007165,signal transduction	ATPase domain predominantly from Archaea	mws1359	1.26256	Pterostilbene	-0.846	0.00405894	1
VIT_214s0171g00015	-3.782	K13466 EIX receptor 1/2 | (RefSeq) Eix1; EIX receptor 1 (A)	PREDICTED: LRR receptor-like serine/threonine-protein kinase FLS2 isoform X2 [Vitis vinifera]	RecName: Full=Receptor-like protein EIX1 {ECO:0000305}; AltName: Full=EIX receptor 1 {ECO:0000312|EMBL:AAR28377.1}; Flags: Precursor;	SubName: Full=Uncharacterized protein {ECO:0000313|EMBL:CCB50129.1};	FOG: Leucine rich repeat	GO:0016021,integral component of membrane; GO:0005886,plasma membrane; GO:0050832,defense response to fungus	Leucine Rich repeat	mws1359	1.26256	Pterostilbene	-0.887	0.00141609	1
VIT_215s0021g00140	-1.458	K10523 speckle-type POZ protein | (RefSeq) BTB/POZ domain-containing protein At3g56230 (A)	PREDICTED: uncharacterized protein LOC104881844 [Vitis vinifera]	RecName: Full=BTB/POZ domain-containing protein At1g01640;	SubName: Full=Uncharacterized protein {ECO:0000313|EMBL:CBI16754.3};	Speckle-type POZ protein SPOP and related proteins with TRAF, MATH and BTB/POZ domains	GO:0005737,cytoplasm; GO:0019005,SCF ubiquitin ligase complex; GO:0031625,ubiquitin protein ligase binding; GO:0043161,proteasome-mediated ubiquitin-dependent protein catabolic process; GO:0042787,NA; GO:0030162,regulation of proteolysis	1-deoxy-D-xylulose-5-phosphate synthase	mws1359	1.26256	Pterostilbene	0.854	0.00338833	1
VIT_215s0045g00640	-2.724	K13457 disease resistance protein RPM1 | (RefSeq) putative disease resistance protein At1g50180 (A)	unnamed protein product, partial [Vitis vinifera]	RecName: Full=Putative disease resistance protein At1g50180;	SubName: Full=Uncharacterized protein {ECO:0000313|EMBL:CCB60765.1};	Apoptotic ATPase	GO:0005886,plasma membrane; GO:0009506,plasmodesma; GO:0043531,ADP binding; GO:0005524,ATP binding; GO:0006952,defense response; GO:0007165,signal transduction	NB-ARC domain	mws1359	1.26256	Pterostilbene	-0.846	0.00404056	1
VIT_215s0046g00240	-1.213	K21994 LOB domain-containing protein 18 | (RefSeq) LOB domain-containing protein 31-like (A)	PREDICTED: LOB domain-containing protein 1 [Vitis vinifera]	RecName: Full=LOB domain-containing protein 1; AltName: Full=ASYMMETRIC LEAVES 2-like protein 8; Short=AS2-like protein 8;	SubName: Full=Uncharacterized protein {ECO:0000313|EMBL:CCB62551.1};	--	GO:0005739,mitochondrion	Lateral organ boundaries (LOB) domain	mws1359	1.26256	Pterostilbene	-0.846	0.00406915	1
VIT_215s0046g02550	-2.304	K01951 GMP synthase (glutamine-hydrolysing) [EC:6.3.5.2] | (RefSeq) GMP synthase [glutamine-hydrolyzing] (A)	PREDICTED: feruloyl CoA ortho-hydroxylase 2 [Vitis vinifera]	RecName: Full=Gibberellin 20-oxidase-like protein {ECO:0000312|EMBL:BAB10331.1}; EC=1.14.11.- {ECO:0000255|PROSITE-ProRule:PRU00805};	SubName: Full=Uncharacterized protein {ECO:0000313|EMBL:CAN75307.1};	Iron/ascorbate family oxidoreductases	GO:0051213,dioxygenase activity; GO:0046872,metal ion binding; GO:0048767,root hair elongation	non-haem dioxygenase in morphine synthesis N-terminal	mws1359	1.26256	Pterostilbene	-0.851	0.00358634	1
VIT_215s0048g00105	-1.201	--	hypothetical protein VITISV_000637 [Vitis vinifera]	--	SubName: Full=Uncharacterized protein {ECO:0000313|EMBL:CAN65347.1};	DNA polymerase sigma	GO:0016779,nucleotidyltransferase activity; GO:0009793,embryo development ending in seed dormancy	--	mws1359	1.26256	Pterostilbene	-0.822	0.00657073	1
VIT_215s0048g02310	-1.195	K00521 ferric-chelate reductase [EC:1.16.1.7] | (RefSeq) ferric reduction oxidase 7, chloroplastic-like (A)	PREDICTED: protein NTM1-like 9 isoform X1 [Vitis vinifera]	RecName: Full=Protein NTM1-like 9 {ECO:0000303|PubMed:17158162}; AltName: Full=Calmodulin-binding NAC protein {ECO:0000303|PubMed:17947243};	SubName: Full=Uncharacterized protein {ECO:0000313|EMBL:CCB61318.1};	--	GO:0005789,endoplasmic reticulum membrane; GO:0016021,integral component of membrane; GO:0005634,nucleus; GO:0005886,plasma membrane; GO:0005516,calmodulin binding; GO:0003700,DNA-binding transcription factor activity; GO:0044212,transcription regulatory region DNA binding; GO:0071470,cellular response to osmotic stress; GO:0045892,negative regulation of transcription, DNA-templated; GO:1900426,p…	No apical meristem (NAM) protein	mws1359	1.26256	Pterostilbene	-0.826	0.00605213	1
VIT_215s0048g02660	-3.95	K00521 ferric-chelate reductase [EC:1.16.1.7] | (RefSeq) ferric reduction oxidase 7, chloroplastic-like (A)	PREDICTED: NAC domain-containing protein 43 [Vitis vinifera]	RecName: Full=NAC domain-containing protein 43; Short=ANAC043; AltName: Full=Protein EMBRYO DEFECTIVE 2301; AltName: Full=Protein NAC SECONDARY WALL THICKENING PROMOTING FACTOR 1;	SubName: Full=Uncharacterized protein {ECO:0000313|EMBL:CCB61294.1};	--	GO:0005634,nucleus; GO:0003677,DNA binding; GO:0003700,DNA-binding transcription factor activity; GO:0010047,fruit dehiscence; GO:0009834,plant-type secondary cell wall biogenesis; GO:0045893,positive regulation of transcription, DNA-templated; GO:0006351,transcription, DNA-templated	No apical meristem (NAM) protein	mws1359	1.26256	Pterostilbene	-0.84	0.00458644	1
VIT_216s0013g01080	-1.001	--	--	--	--	--	--	--	mws1359	1.26256	Pterostilbene	-0.896	0.00107202	1
VIT_216s0013g01090	-3.903	K09286 EREBP-like factor | (RefSeq) ethylene-responsive transcription factor 5-like (A)	PREDICTED: ethylene-responsive transcription factor 5-like [Vitis vinifera]	RecName: Full=Ethylene-responsive transcription factor 5; AltName: Full=Ethylene-responsive element-binding factor 4; Short=EREBP-4; AltName: Full=Ethylene-responsive element-binding factor 5 homolog; AltName: Full=NtERF4;	SubName: Full=Uncharacterized protein {ECO:0000313|EMBL:CCB61212.1};	--	GO:0005634,nucleus; GO:0003677,DNA binding; GO:0003700,DNA-binding transcription factor activity; GO:0006952,defense response; GO:0009873,ethylene-activated signaling pathway; GO:0006351,transcription, DNA-templated	AP2 domain	mws1359	1.26256	Pterostilbene	-0.82	0.00681207	1
VIT_216s0039g02050	-2.518	--	unnamed protein product, partial [Vitis vinifera]	--	SubName: Full=Uncharacterized protein {ECO:0000313|EMBL:CBI26521.3};	--	GO:0016021,integral component of membrane	--	mws1359	1.26256	Pterostilbene	-0.882	0.00166029	1
VIT_216s0050g01610	-2.596	K22845 phlorizin synthase [EC:2.4.1.357] | (RefSeq) UDP-glycosyltransferase 88A1-like (A)	PREDICTED: UDP-glycosyltransferase 88A1-like [Vitis vinifera]	RecName: Full=UDP-glycosyltransferase 88B1 {ECO:0000303|PubMed:15610349}; EC=2.4.1.- {ECO:0000305};	RecName: Full=Glycosyltransferase {ECO:0000256|RuleBase:RU362057}; EC=2.4.1.- {ECO:0000256|RuleBase:RU362057};	UDP-glucuronosyl and UDP-glucosyl transferase	GO:0016758,transferase activity, transferring hexosyl groups; GO:0008152,metabolic process	UDP-glucoronosyl and UDP-glucosyl transferase	mws1359	1.26256	Pterostilbene	-0.816	0.00733074	1
VIT_216s0098g00570	-1.045	K05658 ATP-binding cassette, subfamily B (MDR/TAP), member 1 [EC:3.6.3.44] | (RefSeq) ABC transporter B family member 19-like (A)	PREDICTED: ABC transporter B family member 19-like [Vitis vinifera]	RecName: Full=ABC transporter B family member 19; Short=ABC transporter ABCB.19; Short=AtABCB19; AltName: Full=Multidrug resistance protein 11; AltName: Full=P-glycoprotein 19;	SubName: Full=Uncharacterized protein {ECO:0000313|EMBL:ONI25836.1};	Multidrug/pheromone exporter, ABC superfamily	GO:0016021,integral component of membrane; GO:0005886,plasma membrane; GO:0005524,ATP binding; GO:0042626,ATPase activity, coupled to transmembrane movement of substances; GO:0010329,auxin efflux transmembrane transporter activity; GO:0010541,acropetal auxin transport; GO:0043481,anthocyanin accumulation in tissues in response to UV light; GO:0009926,auxin polar transport; GO:0060918,auxin transp…	Putative exonuclease SbcCD, C subunit	mws1359	1.26256	Pterostilbene	-0.864	0.00269464	1
VIT_216s0100g00420	-4.312	K14491 two-component response regulator ARR-B family | (RefSeq) two-component response regulator ARR2 (A)	unnamed protein product, partial [Vitis vinifera]	RecName: Full=Two-component response regulator ARR2; AltName: Full=Receiver-like protein 5;	SubName: Full=Uncharacterized protein {ECO:0000313|EMBL:CBI31843.3};	GATA-4/5/6 transcription factors	GO:0005634,nucleus; GO:0003677,DNA binding; GO:0003700,DNA-binding transcription factor activity; GO:0000156,phosphorelay response regulator activity; GO:0071368,cellular response to cytokinin stimulus; GO:0009736,cytokinin-activated signaling pathway; GO:0009873,ethylene-activated signaling pathway; GO:0010150,leaf senescence; GO:0010082,regulation of root meristem growth; GO:0080113,regulation …	Myb-like DNA-binding domain	mws1359	1.26256	Pterostilbene	-0.851	0.00364238	1
VIT_216s0148g00140	-5.657	K04733 interleukin-1 receptor-associated kinase 4 [EC:2.7.11.1] | (RefSeq) rust resistance kinase Lr10-like (A)	PREDICTED: rust resistance kinase Lr10-like, partial [Vitis vinifera]	RecName: Full=Rust resistance kinase Lr10 {ECO:0000312|EMBL:AAC49629.1}; EC=2.7.11.1; AltName: Full=Probable receptor-like serine/threonine-protein kinase LRK10; Flags: Precursor;	SubName: Full=Uncharacterized protein {ECO:0000313|EMBL:CCB59016.1};	--	GO:0016021,integral component of membrane; GO:0005886,plasma membrane; GO:0005524,ATP binding; GO:0004674,protein serine/threonine kinase activity	Protein tyrosine kinase	mws1359	1.26256	Pterostilbene	-0.931	0.000271263	1
VIT_217s0000g07090	-3.011	--	--	--	SubName: Full=Uncharacterized protein {ECO:0000313|EMBL:CCB43043.1};	--	GO:0016021,integral component of membrane	--	mws1359	1.26256	Pterostilbene	-0.805	0.00878933	1
VIT_218s0001g00850	-2.95	K05909 laccase [EC:1.10.3.2] | (RefSeq) laccase-15-like (A)	PREDICTED: laccase-15-like [Vitis vinifera]	RecName: Full=Laccase-14; EC=1.10.3.2; AltName: Full=Benzenediol:oxygen oxidoreductase 14; AltName: Full=Diphenol oxidase 14; AltName: Full=Urishiol oxidase 14; Flags: Precursor;	RecName: Full=Laccase {ECO:0000256|RuleBase:RU361119}; EC=1.10.3.2 {ECO:0000256|RuleBase:RU361119}; AltName: Full=Benzenediol:oxygen oxidoreductase {ECO:0000256|RuleBase:RU361119}; AltName: Full=Diphenol oxidase {ECO:0000256|RuleBase:RU361119}; AltName: Full=Urishiol oxidase {ECO:0000256|RuleBase:RU361119};	Multicopper oxidases	GO:0048046,apoplast; GO:0005507,copper ion binding; GO:0052716,hydroquinone:oxygen oxidoreductase activity; GO:0016722,oxidoreductase activity, oxidizing metal ions; GO:0046274,lignin catabolic process	Multicopper oxidase	mws1359	1.26256	Pterostilbene	-0.885	0.00150565	1
VIT_218s0001g04890	-5.167	K17469 sulfate transporter 2, low-affinity | (RefSeq) low affinity sulfate transporter 3 (A)	PREDICTED: low affinity sulfate transporter 3 [Vitis vinifera]	RecName: Full=Low affinity sulfate transporter 3;	SubName: Full=Uncharacterized protein {ECO:0000313|EMBL:CBI19121.3};	Sulfate/bicarbonate/oxalate exchanger SAT-1 and related transporters (SLC26 family)	GO:0016021,integral component of membrane; GO:0008271,secondary active sulfate transmembrane transporter activity	STAS domain	mws1359	1.26256	Pterostilbene	-0.85	0.00373253	1
VIT_218s0001g06940	-1.309	K00850 6-phosphofructokinase 1 [EC:2.7.1.11] | (RefSeq) ATP-dependent 6-phosphofructokinase 6-like (A)	PREDICTED: purine permease 1 [Vitis vinifera]	RecName: Full=Purine permease 3; Short=AtPUP3;	SubName: Full=Uncharacterized protein {ECO:0000313|EMBL:CCB45616.1};	--	GO:0016021,integral component of membrane; GO:0016020,membrane; GO:0005345,purine nucleobase transmembrane transporter activity; GO:0006863,purine nucleobase transport	EamA-like transporter family	mws1359	1.26256	Pterostilbene	-0.95	8.68421e-05	1
VIT_218s0001g10160	-1.469	K14292 trimethylguanosine synthase [EC:2.1.1.-] | (RefSeq) uncharacterized LOC107850838 (A)	PREDICTED: WUSCHEL-related homeobox 4 [Vitis vinifera]	RecName: Full=WUSCHEL-related homeobox 4;	SubName: Full=Uncharacterized protein {ECO:0000313|EMBL:CAN76463.1};	--	GO:0005634,nucleus; GO:0003677,DNA binding; GO:0051301,cell division; GO:0010087,phloem or xylem histogenesis; GO:0010067,procambium histogenesis; GO:0006355,regulation of transcription, DNA-templated; GO:0007165,signal transduction; GO:0006351,transcription, DNA-templated	Homeodomain	mws1359	1.26256	Pterostilbene	-0.865	0.00259194	1
VIT_218s0001g10650	-3.981	--	unnamed protein product, partial [Vitis vinifera]	RecName: Full=ABC transporter G family member 36 {ECO:0000305}; Short=OsABCG36 {ECO:0000305}; AltName: Full=Pleiotropic drug resistance protein 9 {ECO:0000303|PubMed:14572653}; Short=OsPDR9 {ECO:0000303|PubMed:14572653};	SubName: Full=Uncharacterized protein {ECO:0000313|EMBL:CCB45852.1};	Pleiotropic drug resistance proteins (PDR1-15), ABC superfamily	GO:0016021,integral component of membrane; GO:0005524,ATP binding; GO:0016887,ATPase activity	--	mws1359	1.26256	Pterostilbene	-0.863	0.00274373	1
VIT_218s0001g10660	-5.126	K01874 methionyl-tRNA synthetase [EC:6.1.1.10] | (RefSeq) probable methionine--tRNA ligase (A)	unnamed protein product, partial [Vitis vinifera]	RecName: Full=Probable methionine--tRNA ligase; EC=6.1.1.10; AltName: Full=Methionyl-tRNA synthetase; Short=MetRS;	SubName: Full=Uncharacterized protein {ECO:0000313|EMBL:CBI19529.3};	Methionyl-tRNA synthetase	GO:0005829,cytosol; GO:0005524,ATP binding; GO:0004825,methionine-tRNA ligase activity; GO:0000049,tRNA binding; GO:0006431,methionyl-tRNA aminoacylation; GO:0006418,tRNA aminoacylation for protein translation	tRNA synthetases class I (M)	mws1359	1.26256	Pterostilbene	-0.863	0.00270139	1
VIT_218s0001g14000	-5.484	K14488 SAUR family protein | (RefSeq) auxin-responsive protein SAUR21 (A)	PREDICTED: auxin-responsive protein SAUR21 isoform X1 [Vitis vinifera]	RecName: Full=Auxin-responsive protein SAUR22 {ECO:0000305}; AltName: Full=Protein SMALL AUXIN UP RNA 22 {ECO:0000303|PubMed:12036261};	SubName: Full=Uncharacterized protein {ECO:0000313|EMBL:CCB46024.1};	--	GO:0005886,plasma membrane; GO:0009734,auxin-activated signaling pathway; GO:0007275,multicellular organism development; GO:0040008,regulation of growth	Auxin responsive protein	mws1359	1.26256	Pterostilbene	-0.915	0.000550289	1
VIT_218s0041g00930	-5.431	K22845 phlorizin synthase [EC:2.4.1.357] | (RefSeq) UDP-glycosyltransferase 88F5-like (A)	PREDICTED: UDP-glycosyltransferase 88F5-like, partial [Vitis vinifera]	RecName: Full=UDP-glycosyltransferase 88F3 {ECO:0000303|Ref.1}; EC=2.4.1.- {ECO:0000305}; AltName: Full=UDP-glucose:chalcone 2'-O-glucosyltransferase {ECO:0000305};	RecName: Full=Glycosyltransferase {ECO:0000256|RuleBase:RU362057}; EC=2.4.1.- {ECO:0000256|RuleBase:RU362057};	UDP-glucuronosyl and UDP-glucosyl transferase	GO:0016758,transferase activity, transferring hexosyl groups; GO:0008152,metabolic process	Glycosyltransferase family 28 C-terminal domain	mws1359	1.26256	Pterostilbene	-0.819	0.0069423	1
VIT_218s0082g00009	-1.588	K04733 interleukin-1 receptor-associated kinase 4 [EC:2.7.11.1] | (RefSeq) non-functional pseudokinase ZED1-like (A)	PREDICTED: non-functional pseudokinase ZED1-like isoform X1 [Vitis vinifera]	RecName: Full=Non-functional pseudokinase ZED1 {ECO:0000305}; AltName: Full=Protein HOPZ-ETI-DEFICIENT 1 {ECO:0000303|PubMed:24170858};	SubName: Full=Uncharacterized protein {ECO:0000313|EMBL:CBI31254.3};	Serine/threonine protein kinase	GO:0005886,plasma membrane; GO:0005524,ATP binding; GO:0004674,protein serine/threonine kinase activity; GO:0007166,cell surface receptor signaling pathway; GO:0050829,defense response to Gram-negative bacterium	Protein kinase domain	mws1359	1.26256	Pterostilbene	-0.815	0.00738553	1
VIT_218s0089g01170	-1.392	K08916 light-harvesting complex II chlorophyll a/b binding protein 5 | (RefSeq) chlorophyll a-b binding protein CP26, chloroplastic (A)	PREDICTED: chlorophyll a-b binding protein CP26, chloroplastic [Vitis vinifera]	RecName: Full=Chlorophyll a-b binding protein CP26, chloroplastic; AltName: Full=LHCB5; AltName: Full=LHCIIc; AltName: Full=Light-harvesting complex II protein 5; Flags: Precursor;	RecName: Full=Chlorophyll a-b binding protein, chloroplastic {ECO:0000256|RuleBase:RU363080};	--	GO:0009507,chloroplast; GO:0009941,chloroplast envelope; GO:0009534,chloroplast thylakoid; GO:0009535,chloroplast thylakoid membrane; GO:0016021,integral component of membrane; GO:0016020,membrane; GO:0009522,photosystem I; GO:0009783,photosystem II antenna complex; GO:0010287,plastoglobule; GO:0009517,PSII associated light-harvesting complex II; GO:0009579,thylakoid; GO:0042651,thylakoid membran…	Chlorophyll A-B binding protein	mws1359	1.26256	Pterostilbene	-0.942	0.000149831	1
VIT_219s0014g00450	-1.011	K16573 gamma-tubulin complex component 6 | (RefSeq) uncharacterized LOC103722329 (A)	PREDICTED: protein trichome birefringence-like 38 [Vitis vinifera]	RecName: Full=Protein trichome birefringence-like 38;	SubName: Full=Uncharacterized protein {ECO:0000313|EMBL:CBI20119.3};	--	GO:0005794,Golgi apparatus; GO:0016021,integral component of membrane; GO:0016413,O-acetyltransferase activity; GO:0071554,cell wall organization or biogenesis	PMR5 N terminal Domain	mws1359	1.26256	Pterostilbene	-0.894	0.00114404	1
VIT_219s0015g02910	-1.4	K07425 long-chain fatty acid omega-monooxygenase [EC:1.14.14.80] | (RefSeq) cytochrome P450 CYP72A219-like isoform X1 (A)	PREDICTED: cytochrome P450 CYP72A219 [Vitis vinifera]	RecName: Full=Cytochrome P450 CYP72A219; EC=1.14.-.-; AltName: Full=Cytochrome P450 CYP72A129;	SubName: Full=Uncharacterized protein {ECO:0000313|EMBL:CBI39938.3};	Cytochrome P450 CYP4/CYP19/CYP26 subfamilies	GO:0016021,integral component of membrane; GO:0020037,heme binding; GO:0005506,iron ion binding; GO:0004497,monooxygenase activity; GO:0016705,oxidoreductase activity, acting on paired donors, with incorporation or reduction of molecular oxygen	Cytochrome P450	mws1359	1.26256	Pterostilbene	-0.841	0.00451224	1
VIT_219s0140g00050	-4.885	K14972 PAX-interacting protein 1 | (RefSeq) mediator of RNA polymerase II transcription subunit 15a-like (A)	PREDICTED: uncharacterized protein LOC104882203 isoform X2 [Vitis vinifera]	RecName: Full=Mediator of RNA polymerase II transcription subunit 15a;	SubName: Full=Uncharacterized protein {ECO:0000313|EMBL:CCB57262.1};	--	GO:0016592,mediator complex; GO:0005634,nucleus; GO:0031490,chromatin DNA binding; GO:0003713,transcription coactivator activity; GO:0045723,positive regulation of fatty acid biosynthetic process; GO:0006355,regulation of transcription, DNA-templated; GO:0009751,response to salicylic acid; GO:0006351,transcription, DNA-templated	KIX domain	mws1359	1.26256	Pterostilbene	-0.811	0.00795616	1
VIT_200s0253g00080	-1.118	K20802 (R)-mandelonitrile lyase [EC:4.1.2.10] | (RefSeq) MES5; methyl esterase 5 (A)	PREDICTED: methylesterase 10 [Vitis vinifera]	RecName: Full=Methylesterase 10; Short=AtMES10; EC=3.1.1.-;	SubName: Full=Uncharacterized protein {ECO:0000313|EMBL:CCB45147.1};	--	GO:0016788,hydrolase activity, acting on ester bonds; GO:0080032,methyl jasmonate esterase activity	Serine aminopeptidase, S33	mws1512	1.16087	Propyl gallate	-0.954	6.46103e-05	1
VIT_200s0253g00100	-1.564	K20802 (R)-mandelonitrile lyase [EC:4.1.2.10] | (RefSeq) alpha-hydroxynitrile lyase (A)	PREDICTED: methylesterase 10 [Vitis vinifera]	RecName: Full=Methylesterase 10; Short=AtMES10; EC=3.1.1.-;	SubName: Full=Uncharacterized protein {ECO:0000313|EMBL:CCB45149.1};	--	GO:0016788,hydrolase activity, acting on ester bonds; GO:0080032,methyl jasmonate esterase activity	Prolyl oligopeptidase family	mws1512	1.16087	Propyl gallate	-0.939	0.000176475	1
VIT_200s0261g00040	-3.949	K01369 legumain [EC:3.4.22.34] | (RefSeq) Vacuolar-processing enzyme beta-isozyme (A)	PREDICTED: uncharacterized protein LOC100260888 [Vitis vinifera]	--	SubName: Full=Uncharacterized protein {ECO:0000313|EMBL:CCB62244.1};	Predicted histone tail methylase containing SET domain	--	Glycosyl hydrolases family 43	mws1512	1.16087	Propyl gallate	-0.802	0.00939022	1
VIT_200s0361g00040	-1.357	K21102 anthocyanidin reductase [(2S)-flavan-3-ol-forming] [EC:1.3.1.112] | (RefSeq) ANR, VvANR, ban; anthocyanidin reductase (A)	RecName: Full=Anthocyanidin reductase ((2S)-flavan-3-ol-forming); Short=VvANR CBI38335.3 unnamed protein product, partial [Vitis vinifera]	RecName: Full=Anthocyanidin reductase ((2S)-flavan-3-ol-forming) {ECO:0000250|UniProtKB:Q5FB34}; Short=VvANR {ECO:0000250|UniProtKB:Q5FB34}; EC=1.3.1.112 {ECO:0000250|UniProtKB:Q5FB34};	SubName: Full=Putative anthocyanidin reductase {ECO:0000313|EMBL:AFG28175.1};	Flavonol reductase/cinnamoyl-CoA reductase	GO:0050662,coenzyme binding; GO:0016491,oxidoreductase activity; GO:0009813,flavonoid biosynthetic process	RAWUL domain RING finger- and WD40-associated ubiquitin-like	mws1512	1.16087	Propyl gallate	-0.901	0.000925927	1
VIT_200s0480g00070	-1.401	K00422 polyphenol oxidase [EC:1.10.3.1] | (RefSeq) PPO, GPO1; polyphenol oxidase (A)	polyphenol oxidase [Vitis vinifera]	RecName: Full=Polyphenol oxidase, chloroplastic; Short=PPO; EC=1.10.3.1; AltName: Full=Catechol oxidase; Flags: Precursor;	SubName: Full=Uncharacterized protein {ECO:0000313|EMBL:CCB61085.1};	--	GO:0009543,chloroplast thylakoid lumen; GO:0004097,catechol oxidase activity; GO:0046872,metal ion binding; GO:0046148,pigment biosynthetic process	Protein of unknown function (DUF_B2219)	mws1512	1.16087	Propyl gallate	-0.834	0.00518363	1
VIT_200s0804g00020	-2.255	K14506 jasmonic acid-amino synthetase [EC:6.3.2.52] | (RefSeq) uncharacterized LOC109115461 (A)	PREDICTED: uncharacterized protein LOC100256691 [Vitis vinifera]	--	SubName: Full=Uncharacterized protein {ECO:0000313|EMBL:CCB50180.1}; Flags: Fragment;	--	--	Protein of unknown function, DUF547	mws1512	1.16087	Propyl gallate	0.925	0.000360622	1
VIT_200s1206g00010	-1.182	K01381 saccharopepsin [EC:3.4.23.25] | (RefSeq) protein ASPARTIC PROTEASE IN GUARD CELL 1-like (A)	PREDICTED: aspartyl protease family protein At5g10770, partial [Vitis vinifera]	RecName: Full=Aspartyl protease family protein At5g10770; EC=3.4.23.- {ECO:0000305}; Flags: Precursor;	SubName: Full=Uncharacterized protein {ECO:0000313|EMBL:CCB62938.1};	Aspartyl protease	GO:0031225,anchored component of membrane; GO:0005886,plasma membrane; GO:0004190,aspartic-type endopeptidase activity; GO:0030163,protein catabolic process; GO:0006508,proteolysis	Eukaryotic aspartyl protease	mws1512	1.16087	Propyl gallate	-0.906	0.000768588	1
VIT_200s2397g00010	-1.145	K22733 magnesium transporter | (RefSeq) hypothetical protein (A)	unnamed protein product, partial [Vitis vinifera]	RecName: Full=Pentatricopeptide repeat-containing protein At3g49170, chloroplastic; AltName: Full=Protein EMBRYO DEFECTIVE 2261; Flags: Precursor;	SubName: Full=Uncharacterized protein {ECO:0000313|EMBL:CCB48488.1};	FOG: PPR repeat	GO:0009507,chloroplast; GO:0043231,intracellular membrane-bounded organelle; GO:0004519,endonuclease activity; GO:0003723,RNA binding; GO:0008270,zinc ion binding; GO:0009793,embryo development ending in seed dormancy; GO:0009451,RNA modification	Tetratricopeptide repeat	mws1512	1.16087	Propyl gallate	-0.963	2.99289e-05	1
VIT_202s0012g00720	-1.533	K07893 Ras-related protein Rab-6A | (RefSeq) uncharacterized protein LOC107430429 (A)	unnamed protein product, partial [Vitis vinifera]	--	SubName: Full=Uncharacterized protein {ECO:0000313|EMBL:CBI33939.3};	--	--	--	mws1512	1.16087	Propyl gallate	-0.811	0.0079557	1
VIT_202s0025g00550	-1.544	K03164 DNA topoisomerase II [EC:5.99.1.3] | (RefSeq) DNA topoisomerase 2 (A)	PREDICTED: probable membrane-associated kinase regulator 2 [Vitis vinifera]	RecName: Full=Probable membrane-associated kinase regulator 2;	SubName: Full=Uncharacterized protein {ECO:0000313|EMBL:CCB58206.1};	--	GO:0005886,plasma membrane	--	mws1512	1.16087	Propyl gallate	0.864	0.00269554	1
VIT_203s0017g02260	-1.328	K11855 ubiquitin carboxyl-terminal hydrolase 36/42 [EC:3.4.19.12] | (RefSeq) ubiquitin carboxyl-terminal hydrolase 36 (A)	PREDICTED: 36.4 kDa proline-rich protein [Vitis vinifera]	RecName: Full=36.4 kDa proline-rich protein;	SubName: Full=Uncharacterized protein {ECO:0000313|EMBL:CCB58060.1};	--	--	Probable lipid transfer	mws1512	1.16087	Propyl gallate	-0.893	0.0012044	1
VIT_203s0038g00670	-1.449	K01623 fructose-bisphosphate aldolase, class I [EC:4.1.2.13] | (RefSeq) probable fructose-bisphosphate aldolase 1, chloroplastic-like (A)	PREDICTED: fructose-bisphosphate aldolase 1, chloroplastic [Vitis vinifera]	RecName: Full=Fructose-bisphosphate aldolase 1, chloroplastic {ECO:0000305}; Short=AtFBA1 {ECO:0000303|PubMed:22561114}; EC=4.1.2.13 {ECO:0000305}; Flags: Precursor;	RecName: Full=Fructose-bisphosphate aldolase {ECO:0000256|RuleBase:RU003994, ECO:0000256|SAAS:SAAS00336718}; EC=4.1.2.13 {ECO:0000256|RuleBase:RU003994, ECO:0000256|SAAS:SAAS00336718};	Fructose-biphosphate aldolase	GO:0048046,apoplast; GO:0009507,chloroplast; GO:0009941,chloroplast envelope; GO:0009570,chloroplast stroma; GO:0009534,chloroplast thylakoid; GO:0022626,cytosolic ribosome; GO:0010287,plastoglobule; GO:0009579,thylakoid; GO:0031977,thylakoid lumen; GO:0004332,fructose-bisphosphate aldolase activity; GO:0006094,gluconeogenesis; GO:0006096,glycolytic process; GO:0046686,response to cadmium ion	Fructose-bisphosphate aldolase class-I	mws1512	1.16087	Propyl gallate	-0.899	0.000970624	1
VIT_203s0063g00040	-4.551	K23260 scopoletin glucosyltransferase [EC:2.4.1.128] | (RefSeq) scopoletin glucosyltransferase (A)	PREDICTED: scopoletin glucosyltransferase [Vitis vinifera]	RecName: Full=Scopoletin glucosyltransferase; EC=2.4.1.128; AltName: Full=Phenylpropanoid:glucosyltransferase 1;	RecName: Full=Glycosyltransferase {ECO:0000256|RuleBase:RU362057}; EC=2.4.1.- {ECO:0000256|RuleBase:RU362057};	UDP-glucuronosyl and UDP-glucosyl transferase	GO:0042802,identical protein binding; GO:0050275,scopoletin glucosyltransferase activity; GO:0008152,metabolic process	UDP-glucoronosyl and UDP-glucosyl transferase	mws1512	1.16087	Propyl gallate	-0.942	0.000144791	1
VIT_203s0063g00910	-2.706	K21554 CREB3 regulatory factor | (RefSeq) B3 domain-containing transcription factor VRN1-like (A)	PREDICTED: B3 domain-containing protein REM20-like, partial [Vitis vinifera]	RecName: Full=Putative B3 domain-containing protein At5g66980;	SubName: Full=Uncharacterized protein {ECO:0000313|EMBL:CCB56900.1};	--	GO:0005634,nucleus; GO:0003677,DNA binding; GO:0006355,regulation of transcription, DNA-templated; GO:0006351,transcription, DNA-templated	Mpp10 protein	mws1512	1.16087	Propyl gallate	-0.805	0.00884107	1
VIT_203s0063g01650	-2.513	K00512 steroid 17alpha-monooxygenase / 17alpha-hydroxyprogesterone deacetylase [EC:1.14.14.19 1.14.14.32] | (RefSeq) cytochrome P450 CYP82D47 (A)	PREDICTED: cytochrome P450 CYP82D47 [Vitis vinifera]	RecName: Full=Cytochrome P450 82C4; EC=1.14.-.-;	SubName: Full=Uncharacterized protein {ECO:0000313|EMBL:CCB56929.1};	Cytochrome P450 CYP2 subfamily	GO:0016021,integral component of membrane; GO:0016020,membrane; GO:0020037,heme binding; GO:0005506,iron ion binding; GO:0004497,monooxygenase activity; GO:0016709,oxidoreductase activity, acting on paired donors, with incorporation or reduction of molecular oxygen, NAD(P)H as one donor, and incorporation of one atom of oxygen; GO:0071281,cellular response to iron ion; GO:0044550,secondary metabo…	Cytochrome P450	mws1512	1.16087	Propyl gallate	-0.905	0.000795359	1
VIT_203s0091g01220	-1.158	K12616 enhancer of mRNA-decapping protein 4 | (RefSeq) enhancer of mRNA-decapping protein 4 (A)	PREDICTED: enhancer of mRNA-decapping protein 4 [Vitis vinifera]	RecName: Full=Enhancer of mRNA-decapping protein 4; AltName: Full=Protein VARICOSE;	SubName: Full=Uncharacterized protein {ECO:0000313|EMBL:CCB47690.1};	Nuclear protein, contains WD40 repeats	GO:0005829,cytosol; GO:0005634,nucleus; GO:0000932,P-body; GO:0003729,mRNA binding; GO:0042803,protein homodimerization activity; GO:0071365,cellular response to auxin stimulus; GO:0031087,deadenylation-independent decapping of nuclear-transcribed mRNA; GO:0009965,leaf morphogenesis; GO:0006402,mRNA catabolic process; GO:0006397,mRNA processing; GO:0009791,post-embryonic development; GO:0010072,p…	--	mws1512	1.16087	Propyl gallate	0.86	0.00294481	1
VIT_203s0180g00320	-1.136	K23279 gallate 1-beta-glucosyltransferase [EC:2.4.1.136] | (RefSeq) GT3; cinnamate beta-D-glucosyltransferase-like (A)	cinnamate beta-D-glucosyltransferase-like [Vitis vinifera]	RecName: Full=Gallate 1-beta-glucosyltransferase {ECO:0000303|PubMed:24412325}; EC=2.4.1.136 {ECO:0000269|PubMed:24412325}; AltName: Full=UDP-glucose:gallate glucosyltransferase {ECO:0000303|PubMed:24412325}; AltName: Full=Vanillate 1-beta-glucosyltransferase {ECO:0000305};	RecName: Full=Glycosyltransferase {ECO:0000256|RuleBase:RU362057}; EC=2.4.1.- {ECO:0000256|RuleBase:RU362057};	UDP-glucuronosyl and UDP-glucosyl transferase	GO:0047913,gallate 1-beta-glucosyltransferase activity; GO:0008152,metabolic process	UDP-glucoronosyl and UDP-glucosyl transferase	mws1512	1.16087	Propyl gallate	-0.918	0.000473173	1
VIT_204s0008g05450	-2.386	K01115 phospholipase D1/2 [EC:3.1.4.4] | (RefSeq) PLDalpha3; phospholipase D alpha 1 (A)	PREDICTED: phospholipase D alpha 1 isoform X2 [Vitis vinifera]	RecName: Full=Phospholipase D alpha 1 {ECO:0000250|UniProtKB:Q41142}; Short=CpPLD1 {ECO:0000303|PubMed:22450361}; EC=3.1.4.4 {ECO:0000269|PubMed:22450361}; AltName: Full=Choline phosphatase 1 {ECO:0000250|UniProtKB:Q41142}; AltName: Full=Phosphatidylcholine-hydrolyzing phospholipase D 1 {ECO:0000250|UniProtKB:Q41142};	RecName: Full=Phospholipase D {ECO:0000256|PIRNR:PIRNR036470}; EC=3.1.4.4 {ECO:0000256|PIRNR:PIRNR036470};	Phospholipase D1	GO:0016020,membrane; GO:0005509,calcium ion binding; GO:0070290,N-acylphosphatidylethanolamine-specific phospholipase D activity; GO:0004630,phospholipase D activity; GO:0034638,phosphatidylcholine catabolic process	C2 domain	mws1512	1.16087	Propyl gallate	-0.885	0.00150445	1
VIT_204s0023g01980	-3.915	K02201 pantetheine-phosphate adenylyltransferase [EC:2.7.7.3] | (RefSeq) phosphopantetheine adenylyltransferase (A)	PREDICTED: syntaxin-112 isoform X3 [Vitis vinifera]	RecName: Full=Syntaxin-112; Short=AtSYP112;	SubName: Full=Uncharacterized protein {ECO:0000313|EMBL:CCB44441.1};	SNARE protein Syntaxin 1 and related proteins	GO:0012505,endomembrane system; GO:0016021,integral component of membrane; GO:0005634,nucleus; GO:0005886,plasma membrane; GO:0031201,SNARE complex; GO:0005484,SNAP receptor activity; GO:0000149,SNARE binding; GO:0006887,exocytosis; GO:0006886,intracellular protein transport; GO:0009409,response to cold; GO:0048278,vesicle docking; GO:0006906,vesicle fusion	SNARE domain	mws1512	1.16087	Propyl gallate	-0.86	0.0029686	1
VIT_204s0023g03010	-1.308	K01623 fructose-bisphosphate aldolase, class I [EC:4.1.2.13] | (RefSeq) fructose-bisphosphate aldolase 1, chloroplastic (A)	PREDICTED: fructose-bisphosphate aldolase 1, chloroplastic [Vitis vinifera]	RecName: Full=Fructose-bisphosphate aldolase 2, chloroplastic {ECO:0000305}; Short=AtFBA2 {ECO:0000303|PubMed:22561114}; EC=4.1.2.13 {ECO:0000305}; Flags: Precursor;	RecName: Full=Fructose-bisphosphate aldolase {ECO:0000256|RuleBase:RU003994, ECO:0000256|SAAS:SAAS00336718}; EC=4.1.2.13 {ECO:0000256|RuleBase:RU003994, ECO:0000256|SAAS:SAAS00336718};	Fructose-biphosphate aldolase	GO:0048046,apoplast; GO:0009507,chloroplast; GO:0009941,chloroplast envelope; GO:0009570,chloroplast stroma; GO:0016020,membrane; GO:0010287,plastoglobule; GO:0009579,thylakoid; GO:0004332,fructose-bisphosphate aldolase activity; GO:0006094,gluconeogenesis; GO:0006096,glycolytic process; GO:0009737,response to abscisic acid; GO:0046686,response to cadmium ion	Fructose-bisphosphate aldolase class-I	mws1512	1.16087	Propyl gallate	-0.91	0.000649757	1
VIT_204s0069g00010	-3.168	K05387 glutamate receptor, ionotropic, plant | (RefSeq) glutamate receptor 2.7-like (A)	PREDICTED: glutamate receptor 2.7-like [Vitis vinifera]	RecName: Full=Glutamate receptor 2.7; AltName: Full=Ligand-gated ion channel 2.7; Flags: Precursor;	RecName: Full=Glutamate receptor {ECO:0000256|PIRNR:PIRNR037090};	Glutamate-gated kainate-type ion channel receptor subunit GluR5 and related subunits	GO:0016021,integral component of membrane; GO:0005886,plasma membrane; GO:0005773,vacuole; GO:0005262,calcium channel activity; GO:0008066,glutamate receptor activity; GO:0004970,ionotropic glutamate receptor activity; GO:0006816,calcium ion transport; GO:0019722,calcium-mediated signaling; GO:0071230,cellular response to amino acid stimulus	Ligated ion channel L-glutamate- and glycine-binding site	mws1512	1.16087	Propyl gallate	-0.925	0.000351204	1
VIT_207s0005g03340	-1.266	K09422 transcription factor MYB, plant | (RefSeq) MYB14; R2R3 Myb14 transcription factor (A)	R2R3 Myb14 transcription factor [Vitis vinifera]	RecName: Full=Transcription factor MYB14 {ECO:0000303|PubMed:9839469}; AltName: Full=Myb-related protein 14 {ECO:0000303|PubMed:9839469}; Short=AtMYB14 {ECO:0000303|PubMed:9839469}; Short=MYB14At {ECO:0000303|PubMed:9839469};	SubName: Full=Uncharacterized protein {ECO:0000313|EMBL:CCB60114.1};	Transcription factor, Myb superfamily	GO:0005634,nucleus; GO:0003700,DNA-binding transcription factor activity; GO:0000981,DNA-binding transcription factor activity, RNA polymerase II-specific; GO:0043565,sequence-specific DNA binding; GO:0001135,RNA polymerase II transcription regulator recruiting activity; GO:0044212,transcription regulatory region DNA binding; GO:0030154,cell differentiation; GO:0045893,positive regulation of tran…	SLIDE	mws1512	1.16087	Propyl gallate	-0.808	0.00840792	1
VIT_205s0020g01900	-1.236	--	--	--	--	--	--	--	mws1512	1.16087	Propyl gallate	-0.905	0.00078743	1
VIT_205s0077g01250	-1.226	K20547 basic endochitinase B [EC:3.2.1.14] | (RefSeq) endochitinase CH25 (A)	PREDICTED: chitinase-like protein 2 [Vitis vinifera]	RecName: Full=Chitinase-like protein 2; Short=AtCTL2; Flags: Precursor;	SubName: Full=Uncharacterized protein {ECO:0000313|EMBL:CAN78546.1};	Predicted chitinase	GO:0005576,extracellular region; GO:0005975,carbohydrate metabolic process; GO:0016998,cell wall macromolecule catabolic process; GO:0006032,chitin catabolic process	Chitinase class I	mws1512	1.16087	Propyl gallate	-0.977	5.8824e-06	1
VIT_206s0004g05330	-1.226	K08081 tropinone reductase I [EC:1.1.1.206] | (RefSeq) tropinone reductase homolog At5g06060 (A)	PREDICTED: tropinone reductase homolog At5g06060 [Vitis vinifera]	RecName: Full=Tropinone reductase homolog At2g29260, chloroplastic {ECO:0000305}; EC=1.1.1.- {ECO:0000305}; Flags: Precursor;	SubName: Full=Uncharacterized protein {ECO:0000313|EMBL:CCB43542.1};	Reductases with broad range of substrate specificities	GO:0009507,chloroplast; GO:0016491,oxidoreductase activity	KR domain	mws1512	1.16087	Propyl gallate	-0.803	0.00908748	1
VIT_206s0004g06670	-2.238	K05857 phosphatidylinositol phospholipase C, delta [EC:3.1.4.11] | (RefSeq) phosphoinositide phospholipase C 2 (A)	PREDICTED: phosphoinositide phospholipase C 2 [Vitis vinifera]	RecName: Full=Phosphoinositide phospholipase C 2; EC=3.1.4.11; AltName: Full=Phosphoinositide phospholipase PLC2; Short=AtPLC2; Short=PI-PLC2;	RecName: Full=Phosphoinositide phospholipase C {ECO:0000256|RuleBase:RU361133}; EC=3.1.4.11 {ECO:0000256|RuleBase:RU361133};	Phosphoinositide-specific phospholipase C	GO:0005622,intracellular; GO:0005886,plasma membrane; GO:0004435,phosphatidylinositol phospholipase C activity; GO:0004629,phospholipase C activity; GO:0004871,NA; GO:0042742,defense response to bacterium; GO:0009553,embryo sac development; GO:0048437,floral organ development; GO:0035556,intracellular signal transduction; GO:0016042,lipid catabolic process; GO:0009556,microsporogenesis; GO:001060…	Phosphoinositide-specific phospholipase C, efhand-like	mws1512	1.16087	Propyl gallate	-0.878	0.00182647	1
VIT_206s0080g00920	-1.443	K14332 photosystem I subunit PsaO | (RefSeq) photosystem I subunit O (A)	PREDICTED: photosystem I subunit O [Vitis vinifera]	RecName: Full=Photosystem I subunit O; Short=PSI-O; Flags: Precursor;	SubName: Full=Uncharacterized protein {ECO:0000313|EMBL:CBI28282.3};	--	GO:0009507,chloroplast; GO:0009535,chloroplast thylakoid membrane; GO:0016021,integral component of membrane; GO:0009522,photosystem I; GO:0009579,thylakoid; GO:0009768,photosynthesis, light harvesting in photosystem I; GO:0009767,photosynthetic electron transport chain	--	mws1512	1.16087	Propyl gallate	0.902	0.000890652	1
VIT_207s0104g00420	-1.211	K01061 carboxymethylenebutenolidase [EC:3.1.1.45] | (RefSeq) endo-1,3;1,4-beta-D-glucanase-like (A)	PREDICTED: endo-1,3;1,4-beta-D-glucanase [Vitis vinifera]	RecName: Full=Endo-1,3;1,4-beta-D-glucanase; EC=3.2.1.-; Flags: Precursor;	SubName: Full=Uncharacterized protein {ECO:0000313|EMBL:CBI32343.3};	Predicted hydrolase related to dienelactone hydrolase	GO:0005576,extracellular region; GO:0016787,hydrolase activity	Dienelactone hydrolase family	mws1512	1.16087	Propyl gallate	-0.812	0.00787318	1
VIT_207s0191g00050	-1.155	K00430 peroxidase [EC:1.11.1.7] | (RefSeq) peroxidase 17 (A)	PREDICTED: peroxidase 17 [Vitis vinifera]	RecName: Full=Peroxidase 17; Short=Atperox P17; EC=1.11.1.7; AltName: Full=ATP25a; Flags: Precursor;	RecName: Full=Peroxidase {ECO:0000256|RuleBase:RU362060, ECO:0000256|SAAS:SAAS00709852}; EC=1.11.1.7 {ECO:0000256|RuleBase:RU362060, ECO:0000256|SAAS:SAAS00709852};	--	GO:0005829,cytosol; GO:0005576,extracellular region; GO:0009505,plant-type cell wall; GO:0005773,vacuole; GO:0020037,heme binding; GO:0046872,metal ion binding; GO:0004601,peroxidase activity; GO:0042744,hydrogen peroxide catabolic process; GO:0009809,lignin biosynthetic process; GO:0006979,response to oxidative stress; GO:0010228,vegetative to reproductive phase transition of meristem	Peroxidase	mws1512	1.16087	Propyl gallate	-0.958	4.77723e-05	1
VIT_208s0007g00950	-4.206	--	PREDICTED: uncharacterized protein LOC100261261 [Vitis vinifera]	--	SubName: Full=Uncharacterized protein {ECO:0000313|EMBL:CCB55562.1};	--	--	--	mws1512	1.16087	Propyl gallate	0.926	0.000333809	1
VIT_208s0007g01200	-4.882	K04733 interleukin-1 receptor-associated kinase 4 [EC:2.7.11.1] | (RefSeq) putative receptor protein kinase ZmPK1 (A)	PREDICTED: putative receptor protein kinase ZmPK1 [Vitis vinifera]	RecName: Full=Putative receptor protein kinase ZmPK1; EC=2.7.11.1; Flags: Precursor;	SubName: Full=Uncharacterized protein {ECO:0000313|EMBL:CCB55547.1};	--	GO:0016021,integral component of membrane; GO:0005524,ATP binding; GO:0004674,protein serine/threonine kinase activity; GO:0048544,recognition of pollen	Protein-kinase domain of FAM69	mws1512	1.16087	Propyl gallate	-0.924	0.000363311	1
VIT_208s0007g03140	-1.094	K20642 Rho GTPase-activating protein 22/24/25 | (RefSeq) rho GTPase-activating protein 5 (A)	hypothetical protein VITISV_014711 [Vitis vinifera]	RecName: Full=Rho GTPase-activating protein 1; AltName: Full=Rho-type GTPase-activating protein 1;	SubName: Full=Uncharacterized protein {ECO:0000313|EMBL:CAN67621.1};	GTPase-activator protein	GO:0005096,GTPase activator activity; GO:0007165,signal transduction	P21-Rho-binding domain	mws1512	1.16087	Propyl gallate	0.831	0.00553258	1
VIT_208s0007g03650	-1.16	K15333 tRNA guanosine-2'-O-methyltransferase [EC:2.1.1.34] | (RefSeq) uncharacterized protein LOC104224633 (A)	unnamed protein product, partial [Vitis vinifera]	RecName: Full=Subtilisin-like protease SBT4.15 {ECO:0000303|PubMed:16193095}; EC=3.4.21.- {ECO:0000255|PROSITE-ProRule:PRU10082}; AltName: Full=Subtilase subfamily 4 member 15 {ECO:0000303|PubMed:16193095}; Short=AtSBT4.15 {ECO:0000303|PubMed:16193095}; Flags: Precursor;	SubName: Full=Uncharacterized protein {ECO:0000313|EMBL:CBI30268.3};	--	GO:0005576,extracellular region; GO:0004252,serine-type endopeptidase activity	Peptidase inhibitor I9	mws1512	1.16087	Propyl gallate	-0.837	0.0049291	1
VIT_209s0002g00420	-1.446	--	PREDICTED: uncharacterized protein LOC100253160 [Vitis vinifera]	--	SubName: Full=Uncharacterized protein {ECO:0000313|EMBL:CBI35802.3};	--	--	zinc-finger of the FCS-type, C2-C2	mws1512	1.16087	Propyl gallate	0.881	0.00168469	1
VIT_209s0002g00580	-1.779	K21026 acetylajmaline esterase [EC:3.1.1.80] | (RefSeq) acetylajmalan esterase-like (A)	PREDICTED: GDSL esterase/lipase 1 isoform X1 [Vitis vinifera]	RecName: Full=GDSL esterase/lipase 2; EC=3.1.1.-; AltName: Full=Extracellular lipase 2; Flags: Precursor;	SubName: Full=Uncharacterized protein {ECO:0000313|EMBL:CBI35814.3};	--	GO:0005576,extracellular region; GO:0016298,lipase activity; GO:0009734,auxin-activated signaling pathway; GO:0009814,defense response, incompatible interaction; GO:0016042,lipid catabolic process; GO:0006629,lipid metabolic process; GO:0010930,negative regulation of auxin mediated signaling pathway; GO:0009723,response to ethylene; GO:0009753,response to jasmonic acid; GO:0009751,response to sal…	GDSL-like Lipase/Acylhydrolase	mws1512	1.16087	Propyl gallate	-0.953	6.92458e-05	1
VIT_209s0002g04913	-1.259	K13459 disease resistance protein RPS2 | (RefSeq) probable disease resistance protein At5g63020 (A)	hypothetical protein VITISV_010211 [Vitis vinifera]	RecName: Full=Disease resistance protein SUMM2 {ECO:0000305}; AltName: Full=Disease resistance protein At1g12280 {ECO:0000305}; AltName: Full=Protein SUPPRESSOR OF MKK1 MKK2 2 {ECO:0000303|PubMed:22423965};	SubName: Full=Uncharacterized protein {ECO:0000313|EMBL:CAN70524.1};	Apoptotic ATPase	GO:0005886,plasma membrane; GO:0043531,ADP binding; GO:0005524,ATP binding; GO:0006952,defense response; GO:0007165,signal transduction	Leucine rich repeat	mws1512	1.16087	Propyl gallate	-0.804	0.00908	1
VIT_209s0002g05700	-3.826	K03063 26S proteasome regulatory subunit T3 | (RefSeq) 26S protease regulatory subunit 6B homolog (A)	PREDICTED: coleoptile phototropism protein 1 [Vitis vinifera]	RecName: Full=Coleoptile phototropism protein 1; AltName: Full=BTB/POZ domain-containing protein CPT1; AltName: Full=Non-phototropic hypocotyl 3-like protein; Short=NPH3-like protein;	SubName: Full=Uncharacterized protein {ECO:0000313|EMBL:CBI36235.3};	--	GO:0005886,plasma membrane; GO:0009638,phototropism; GO:0016567,protein ubiquitination	TolA binding protein trimerisation	mws1512	1.16087	Propyl gallate	-0.856	0.00320009	1
VIT_209s0002g05750	-2.526	K22414 polymerase delta-interacting protein 3 | (RefSeq) protein ANTI-SILENCING 1-like (A)	unnamed protein product, partial [Vitis vinifera]	RecName: Full=Protein ANTI-SILENCING 1 {ECO:0000303|PubMed:24003136}; AltName: Full=Protein INCREASE IN BONSAI METHYLATION 2 {ECO:0000303|PubMed:23934508}; AltName: Full=Protein SHOOT GROWTH 1 {ECO:0000303|PubMed:24404182};	SubName: Full=Uncharacterized protein {ECO:0000313|EMBL:CCB59548.1};	--	GO:0003682,chromatin binding; GO:0003723,RNA binding; GO:0016569,covalent chromatin modification; GO:0031936,negative regulation of chromatin silencing; GO:1905642,negative regulation of DNA methylation; GO:0044030,regulation of DNA methylation; GO:0051570,regulation of histone H3-K9 methylation; GO:0031060,regulation of histone methylation; GO:0006351,transcription, DNA-templated	BAH domain	mws1512	1.16087	Propyl gallate	-0.812	0.00789434	1
VIT_210s0116g00530	-1.008	K03146 thiamine thiazole synthase | (RefSeq) THI1-2; thiamine thiazole synthase 2, chloroplastic (A)	PREDICTED: thiamine thiazole synthase 2, chloroplastic [Vitis vinifera]	RecName: Full=Thiamine thiazole synthase 2, chloroplastic {ECO:0000255|HAMAP-Rule:MF_03158}; AltName: Full=Thiazole biosynthetic enzyme 2 {ECO:0000255|HAMAP-Rule:MF_03158}; Flags: Precursor;	RecName: Full=Thiamine thiazole synthase, chloroplastic {ECO:0000256|HAMAP-Rule:MF_03158}; AltName: Full=Thiazole biosynthetic enzyme {ECO:0000256|HAMAP-Rule:MF_03158};	Protein involved in thiamine biosynthesis and DNA damage tolerance	GO:0009507,chloroplast; GO:0005829,cytosol; GO:0005506,iron ion binding; GO:0006950,response to stress; GO:0009228,thiamine biosynthetic process; GO:0052837,thiazole biosynthetic process	FAD binding domain	mws1512	1.16087	Propyl gallate	-0.803	0.00917545	1
VIT_210s0116g00560	-1.088	K00422 polyphenol oxidase [EC:1.10.3.1] | (RefSeq) PPO, GPO1; polyphenol oxidase (A)	unnamed protein product, partial [Vitis vinifera]	RecName: Full=Polyphenol oxidase, chloroplastic; Short=PPO; EC=1.10.3.1; AltName: Full=Catechol oxidase; Flags: Precursor;	SubName: Full=Uncharacterized protein {ECO:0000313|EMBL:CBI25830.3};	--	GO:0009543,chloroplast thylakoid lumen; GO:0004097,catechol oxidase activity; GO:0046872,metal ion binding; GO:0046148,pigment biosynthetic process	Common central domain of tyrosinase	mws1512	1.16087	Propyl gallate	-0.81	0.00812072	1
VIT_211s0016g03010	-1.009	K01301 N-acetylated-alpha-linked acidic dipeptidase [EC:3.4.17.21] | (RefSeq) probable glutamate carboxypeptidase 2 (A)	PREDICTED: probable glutamate carboxypeptidase 2 [Vitis vinifera]	RecName: Full=Probable glutamate carboxypeptidase LAMP1 {ECO:0000305}; EC=3.4.17.21 {ECO:0000305}; AltName: Full=Protein LIKE AMP1 {ECO:0000303|PubMed:25673776};	SubName: Full=Uncharacterized protein {ECO:0000313|EMBL:CCB51478.1};	Transferrin receptor and related proteins containing the protease-associated (PA) domain	GO:0005783,endoplasmic reticulum; GO:0005789,endoplasmic reticulum membrane; GO:0016021,integral component of membrane; GO:0005773,vacuole; GO:0046872,metal ion binding; GO:0008237,metallopeptidase activity; GO:0010073,meristem maintenance; GO:0007275,multicellular organism development; GO:0040008,regulation of growth	Peptidase family M20/M25/M40	mws1512	1.16087	Propyl gallate	-0.931	0.000260111	1
VIT_211s0016g04400	-3.314	K15400 omega-hydroxypalmitate O-feruloyl transferase [EC:2.3.1.188] | (RefSeq) omega-hydroxypalmitate O-feruloyl transferase (A)	PREDICTED: omega-hydroxypalmitate O-feruloyl transferase [Vitis vinifera]	RecName: Full=Omega-hydroxypalmitate O-feruloyl transferase; EC=2.3.1.188; AltName: Full=Omega-hydroxyacid hydroxycinnamoyltransferase; AltName: Full=Protein ALIPHATIC SUBERIN FERULOYL TRANSFERASE;	SubName: Full=Uncharacterized protein {ECO:0000313|EMBL:CCB51545.1};	--	GO:0050734,hydroxycinnamoyltransferase activity; GO:0102406,omega-hydroxypalmitate O-sinapoyl transferase activity; GO:0052325,cell wall pectin biosynthetic process; GO:0010345,suberin biosynthetic process	Transferase family	mws1512	1.16087	Propyl gallate	-0.85	0.00366485	1
VIT_211s0052g00910	-2.27	--	--	--	SubName: Full=Uncharacterized protein {ECO:0000313|EMBL:CCB44654.1};	--	--	--	mws1512	1.16087	Propyl gallate	-0.816	0.00731333	1
VIT_212s0035g00880	-1.347	K14611 solute carrier family 23 (nucleobase transporter), member 1/2 | (RefSeq) nucleobase-ascorbate transporter 3-like (A)	PREDICTED: uncharacterized protein LOC100266411 [Vitis vinifera]	--	SubName: Full=Uncharacterized protein {ECO:0000313|EMBL:CBI29715.3};	--	--	Glyoxalase-like domain	mws1512	1.16087	Propyl gallate	0.824	0.00632246	1
VIT_212s0035g01820	-1.705	K14638 solute carrier family 15 (peptide/histidine transporter), member 3/4 | (RefSeq) protein NRT1/ PTR FAMILY 4.3-like (A)	PREDICTED: protein NRT1/ PTR FAMILY 4.3 [Vitis vinifera]	RecName: Full=Protein NRT1/ PTR FAMILY 4.3; Short=AtNPF4.3; AltName: Full=Nitrate transporter 1.14;	SubName: Full=Uncharacterized protein {ECO:0000313|EMBL:CCB55004.1};	H+/oligopeptide symporter	GO:0016021,integral component of membrane; GO:0005886,plasma membrane; GO:0022857,transmembrane transporter activity; GO:0006857,oligopeptide transport; GO:0009624,response to nematode	POT family	mws1512	1.16087	Propyl gallate	-0.805	0.00888107	1
VIT_212s0057g01060	-2.034	K21483 salicylate 1-O-methyltransferase [EC:2.1.1.274] | (RefSeq) probable caffeine synthase 4 (A)	unnamed protein product, partial [Vitis vinifera]	RecName: Full=Probable caffeine synthase 4; Short=CtCS4; AltName: Full=Methyltransferase-like 1; Short=CaMTL1;	SubName: Full=Uncharacterized protein {ECO:0000313|EMBL:CBI28448.3};	--	GO:0008168,methyltransferase activity; GO:0009820,alkaloid metabolic process	SAM dependent carboxyl methyltransferase	mws1512	1.16087	Propyl gallate	-0.839	0.004703	1
VIT_213s0019g04140	-2.302	K08907 light-harvesting complex I chlorophyll a/b binding protein 1 | (RefSeq) chlorophyll a-b binding protein 6A, chloroplastic-like (A)	PREDICTED: chlorophyll a-b binding protein 6, chloroplastic [Vitis vinifera]	RecName: Full=Chlorophyll a-b binding protein 6A, chloroplastic; AltName: Full=LHCI type I CAB-6A; AltName: Full=Light-harvesting complex I 26 kDa protein; Flags: Precursor;	RecName: Full=Chlorophyll a-b binding protein, chloroplastic {ECO:0000256|RuleBase:RU363080};	--	GO:0009941,chloroplast envelope; GO:0009535,chloroplast thylakoid membrane; GO:0016021,integral component of membrane; GO:0009522,photosystem I; GO:0009523,photosystem II; GO:0010287,plastoglobule; GO:0016168,chlorophyll binding; GO:0046872,metal ion binding; GO:0031409,pigment binding; GO:0009768,photosynthesis, light harvesting in photosystem I; GO:0018298,protein-chromophore linkage; GO:000941…	Chlorophyll A-B binding protein	mws1512	1.16087	Propyl gallate	0.815	0.0074952	1
VIT_213s0064g00120	-1.458	--	unnamed protein product, partial [Vitis vinifera]	--	SubName: Full=Uncharacterized protein {ECO:0000313|EMBL:CCB49548.1};	--	--	--	mws1512	1.16087	Propyl gallate	-0.805	0.00886646	1
VIT_213s0139g00210	-2.07	K15078 structure-specific endonuclease subunit SLX1 [EC:3.6.1.-] | (RefSeq) putative disease resistance protein RGA3 isoform X1 (A)	PREDICTED: putative disease resistance RPP13-like protein 1 isoform X2 [Vitis vinifera]	RecName: Full=Putative disease resistance RPP13-like protein 1;	SubName: Full=Uncharacterized protein {ECO:0000313|EMBL:CCB58666.1};	Apoptotic ATPase	GO:0005886,plasma membrane; GO:0043531,ADP binding; GO:0005524,ATP binding; GO:0009626,plant-type hypersensitive response; GO:0007165,signal transduction	Leucine rich repeat	mws1512	1.16087	Propyl gallate	-0.818	0.00700214	1
VIT_213s0320g00020	-6.171	--	PREDICTED: protein UPSTREAM OF FLC isoform X2 [Vitis vinifera]	RecName: Full=Protein UPSTREAM OF FLC;	SubName: Full=Uncharacterized protein {ECO:0000313|EMBL:CAN82512.1};	--	--	Domain of unknown function (DUF966)	mws1512	1.16087	Propyl gallate	-0.892	0.00122509	1
VIT_214s0066g00160	-1.068	--	PREDICTED: uncharacterized protein LOC100250829 [Vitis vinifera]	--	SubName: Full=Uncharacterized protein {ECO:0000313|EMBL:CBI34830.3};	SAM-dependent methyltransferases	GO:0008168,methyltransferase activity	DNA methylase	mws1512	1.16087	Propyl gallate	-0.808	0.00836491	1
VIT_214s0066g01670	-1.118	K10529 alpha-dioxygenase [EC:1.-.-.-] | (RefSeq) alpha-dioxygenase 1 (A)	PREDICTED: alpha-dioxygenase 1 [Vitis vinifera]	RecName: Full=Alpha-dioxygenase 1; Short=Alpha DOX1; EC=1.14.99.-; AltName: Full=Fatty acid dioxygenase AlphaDOX1; AltName: Full=Pathogen-induced oxygenase; AltName: Full=Plant alpha dioxygenase 1; Flags: Precursor;	SubName: Full=Uncharacterized protein {ECO:0000313|EMBL:CBI34957.3};	Peroxidase/oxygenase	GO:0012511,monolayer-surrounded lipid storage body; GO:0020037,heme binding; GO:0046872,metal ion binding; GO:0016702,oxidoreductase activity, acting on single donors with incorporation of molecular oxygen, incorporation of two atoms of oxygen; GO:0004601,peroxidase activity; GO:1902609,(R)-2-hydroxy-alpha-linolenic acid biosynthetic process; GO:0008219,cell death; GO:0071732,cellular response to…	Animal haem peroxidase	mws1512	1.16087	Propyl gallate	-0.942	0.000148408	1
VIT_214s0081g00110	-1.335	K17964 leucine-rich PPR motif-containing protein, mitochondrial | (RefSeq) pentatricopeptide repeat-containing protein At3g22470, mitochondrial-like (A)	PREDICTED: putative pentatricopeptide repeat-containing protein At1g12700, mitochondrial [Vitis vinifera]	RecName: Full=Pentatricopeptide repeat-containing protein At1g62670, mitochondrial; Flags: Precursor;	SubName: Full=Uncharacterized protein {ECO:0000313|EMBL:CCB58726.1};	FOG: PPR repeat	GO:0005739,mitochondrion; GO:0004519,endonuclease activity; GO:0003723,RNA binding; GO:0080156,mitochondrial mRNA modification; GO:0006397,mRNA processing; GO:0000966,RNA 5'-end processing	Vps23 core domain	mws1512	1.16087	Propyl gallate	-0.832	0.00544725	1
VIT_214s0108g00630	-1.548	K15015 solute carrier family 32 (vesicular inhibitory amino acid transporter) | (RefSeq) vacuolar amino acid transporter 1 (A)	PREDICTED: vacuolar amino acid transporter 1 [Vitis vinifera]	RecName: Full=Amino acid transporter AVT1I {ECO:0000305}; Short=AtAvt1I {ECO:0000303|PubMed:27925655};	SubName: Full=Uncharacterized protein {ECO:0000313|EMBL:CBI22205.3};	Amino acid transporters	GO:0016021,integral component of membrane; GO:0005774,vacuolar membrane; GO:0015171,amino acid transmembrane transporter activity; GO:0003333,amino acid transmembrane transport	Transmembrane amino acid transporter protein	mws1512	1.16087	Propyl gallate	-0.954	6.6151e-05	1
VIT_214s0108g00690	-2.215	K15015 solute carrier family 32 (vesicular inhibitory amino acid transporter) | (RefSeq) vacuolar amino acid transporter 1 (A)	PREDICTED: vacuolar amino acid transporter 1 [Vitis vinifera]	RecName: Full=Amino acid transporter AVT1I {ECO:0000305}; Short=AtAvt1I {ECO:0000303|PubMed:27925655};	SubName: Full=Uncharacterized protein {ECO:0000313|EMBL:CBI22210.3};	Amino acid transporters	GO:0016021,integral component of membrane; GO:0005774,vacuolar membrane; GO:0015171,amino acid transmembrane transporter activity; GO:0003333,amino acid transmembrane transport	Transmembrane amino acid transporter protein	mws1512	1.16087	Propyl gallate	-0.86	0.00291789	1
VIT_214s0108g01220	-1.777	K09286 EREBP-like factor | (RefSeq) ethylene-responsive transcription factor RAP2-2 (A)	unnamed protein product, partial [Vitis vinifera]	RecName: Full=Ethylene-responsive transcription factor RAP2-11; AltName: Full=Protein RELATED TO APETALA2 11;	SubName: Full=Uncharacterized protein {ECO:0000313|EMBL:CBI22258.3};	--	GO:0005634,nucleus; GO:0003700,DNA-binding transcription factor activity; GO:0043565,sequence-specific DNA binding; GO:0035865,cellular response to potassium ion; GO:0009873,ethylene-activated signaling pathway; GO:0048528,post-embryonic root development; GO:0009723,response to ethylene; GO:0000302,response to reactive oxygen species; GO:0006351,transcription, DNA-templated	AP2 domain	mws1512	1.16087	Propyl gallate	0.9	0.000946865	1
VIT_215s0045g00640	-2.724	K13457 disease resistance protein RPM1 | (RefSeq) putative disease resistance protein At1g50180 (A)	unnamed protein product, partial [Vitis vinifera]	RecName: Full=Putative disease resistance protein At1g50180;	SubName: Full=Uncharacterized protein {ECO:0000313|EMBL:CCB60765.1};	Apoptotic ATPase	GO:0005886,plasma membrane; GO:0009506,plasmodesma; GO:0043531,ADP binding; GO:0005524,ATP binding; GO:0006952,defense response; GO:0007165,signal transduction	NB-ARC domain	mws1512	1.16087	Propyl gallate	-0.822	0.00651049	1
VIT_215s0046g00170	-1.045	K09422 transcription factor MYB, plant | (RefSeq) MYBPA1; MYBPA1 protein (A)	MYBPA1 protein [Vitis vinifera]	RecName: Full=Transcription factor MYB3; AltName: Full=Myb-related protein 3; Short=AtMYB3;	SubName: Full=Uncharacterized protein {ECO:0000313|EMBL:CCB62554.1};	Transcription factor, Myb superfamily	GO:0005634,nucleus; GO:0003700,DNA-binding transcription factor activity; GO:0000981,DNA-binding transcription factor activity, RNA polymerase II-specific; GO:0043565,sequence-specific DNA binding; GO:0001135,RNA polymerase II transcription regulator recruiting activity; GO:0044212,transcription regulatory region DNA binding; GO:0030154,cell differentiation; GO:0009800,cinnamic acid biosynthetic …	Myb-like DNA-binding domain	mws1512	1.16087	Propyl gallate	-0.953	6.88139e-05	1
VIT_215s0048g01590	-2.662	K20556 cytochrome P450 family 76 subfamily C | (RefSeq) uncharacterized protein LOC110934093 (A)	unnamed protein product, partial [Vitis vinifera]	RecName: Full=Geraniol 8-hydroxylase; EC=1.14.13.152; AltName: Full=Cytochrome P450 76B6; AltName: Full=Geraniol 10-hydroxylase; Short=CrG10H;	SubName: Full=Uncharacterized protein {ECO:0000313|EMBL:CCB61350.1};	Cytochrome P450 CYP2 subfamily	GO:0005789,endoplasmic reticulum membrane; GO:0016021,integral component of membrane; GO:0102811,geraniol 10-hydroxylase activity; GO:0020037,heme binding; GO:0005506,iron ion binding; GO:0016709,oxidoreductase activity, acting on paired donors, with incorporation or reduction of molecular oxygen, NAD(P)H as one donor, and incorporation of one atom of oxygen; GO:0016099,monoterpenoid biosynthetic…	Type III secretion needle MxiH, YscF, SsaG, EprI, PscF, EscF	mws1512	1.16087	Propyl gallate	-0.919	0.000463207	1
VIT_216s0022g00625	-3.985	--	hypothetical protein AQUCO_01700145v1 [Aquilegia coerulea]	--	SubName: Full=Uncharacterized protein {ECO:0000313|EMBL:PIA44340.1};	--	--	--	mws1512	1.16087	Propyl gallate	-0.894	0.00114922	1
VIT_216s0098g01910	-1.017	--	PREDICTED: germin-like protein 11-1 [Vitis vinifera]	RecName: Full=Germin-like protein 11-1; Flags: Precursor;	SubName: Full=Uncharacterized protein {ECO:0000313|EMBL:CBI23004.3};	--	GO:0048046,apoplast; GO:0005618,cell wall; GO:0030145,manganese ion binding; GO:0045735,nutrient reservoir activity	Cupin domain	mws1512	1.16087	Propyl gallate	-0.868	0.00243697	1
VIT_217s0000g03910	-2.605	K20562 biphenyl-4-hydroxylase | (RefSeq) cytochrome P450 CYP736A12 (A)	PREDICTED: cytochrome P450 CYP736A12 [Vitis vinifera]	RecName: Full=Cytochrome P450 CYP736A12; EC=1.14.-.-;	SubName: Full=Uncharacterized protein {ECO:0000313|EMBL:CCB43207.1};	Cytochrome P450 CYP2 subfamily	GO:0016021,integral component of membrane; GO:0020037,heme binding; GO:0005506,iron ion binding; GO:0004497,monooxygenase activity; GO:0016705,oxidoreductase activity, acting on paired donors, with incorporation or reduction of molecular oxygen	Cytochrome P450	mws1512	1.16087	Propyl gallate	-0.871	0.00224935	1
VIT_215s0046g02220	-2.605	K20772 ethlene biosynthesisi	1-aminocyclopropane-1-carboxylate synthase 1/2/6 [EC:4.4.1.14] | (RefSeq) 1-aminocyclopropane-1-carboxylate synthase 1 (A)	RecName: Full=1-aminocyclopropane-1-carboxylate synthase 1; Short=ACC synthase 1; EC=4.4.1.14; AltName: Full=S-adenosyl-L-methionine methylthioadenosine-lyase;	SubName: Full=Uncharacterized protein {ECO:0000313|EMBL:CAN69483.1};		GO:0016847,1-aminocyclopropane-1-carboxylate synthase activity; GO:0030170,pyridoxal phosphate binding; GO:0009693,ethylene biosynthetic process; GO:0009835,fruit ripening	PREDICTED: 1-aminocyclopropane-1-carboxylate synthase 1 [Vitis vinifera]	mws1512	1.16087	Propyl gallate	-0.948	0.00010176	1
VIT_217s0000g08640	-2.998	K04733 interleukin-1 receptor-associated kinase 4 [EC:2.7.11.1] | (RefSeq) LEAF RUST 10 DISEASE-RESISTANCE LOCUS RECEPTOR-LIKE PROTEIN KINASE-like 1.4 isoform X1 (A)	PREDICTED: uncharacterized protein LOC100250137 [Vitis vinifera]	--	SubName: Full=Uncharacterized protein {ECO:0000313|EMBL:CBI15007.3};	--	--	Wall-associated receptor kinase C-terminal	mws1512	1.16087	Propyl gallate	-0.89	0.00128849	1
VIT_218s0001g01500	-2.212	--	--	--	SubName: Full=Uncharacterized protein {ECO:0000313|EMBL:CCB45438.1};	--	--	--	mws1512	1.16087	Propyl gallate	-0.846	0.00407884	1
VIT_218s0001g14450	-1.388	K02641 ferredoxin--NADP+ reductase [EC:1.18.1.2] | (RefSeq) ferredoxin--NADP reductase, leaf-type isozyme, chloroplastic (A)	PREDICTED: ferredoxin--NADP reductase, leaf-type isozyme, chloroplastic [Vitis vinifera]	RecName: Full=Ferredoxin--NADP reductase, leaf-type isozyme, chloroplastic; Short=FNR; EC=1.18.1.2; Flags: Precursor;	RecName: Full=Ferredoxin--NADP reductase {ECO:0000256|RuleBase:RU004465}; EC=1.18.1.2 {ECO:0000256|RuleBase:RU004465};	NADP/FAD dependent oxidoreductase	GO:0009570,chloroplast stroma; GO:0009535,chloroplast thylakoid membrane; GO:0004324,ferredoxin-NADP+ reductase activity; GO:0015979,photosynthesis	Ferric reductase NAD binding domain	mws1512	1.16087	Propyl gallate	-0.815	0.00747924	1
VIT_218s0001g15730	-1.191	K20043 clathrin coat assembly protein AP180 | (RefSeq) putative clathrin assembly protein At5g35200 (A)	PREDICTED: dof zinc finger protein DOF3.5 [Vitis vinifera]	RecName: Full=Dof zinc finger protein DOF3.5; Short=AtDOF3.5;	SubName: Full=Uncharacterized protein {ECO:0000313|EMBL:CCB46111.1};	--	GO:0005634,nucleus; GO:0003677,DNA binding; GO:0003700,DNA-binding transcription factor activity; GO:0046872,metal ion binding; GO:0006355,regulation of transcription, DNA-templated; GO:0006351,transcription, DNA-templated	Dof domain, zinc finger	mws1512	1.16087	Propyl gallate	-0.803	0.00913529	1
VIT_218s0041g00590	-1.479	K14638 solute carrier family 15 (peptide/histidine transporter), member 3/4 | (RefSeq) protein NRT1/ PTR FAMILY 5.10 (A)	PREDICTED: protein NRT1/ PTR FAMILY 5.10 isoform X1 [Vitis vinifera]	RecName: Full=Protein NRT1/ PTR FAMILY 5.10; Short=AtNPF5.10;	SubName: Full=Uncharacterized protein {ECO:0000313|EMBL:CAN63509.1};	H+/oligopeptide symporter	GO:0016021,integral component of membrane; GO:0022857,transmembrane transporter activity; GO:0006857,oligopeptide transport	Major Facilitator Superfamily	mws1512	1.16087	Propyl gallate	-0.937	0.000195457	1
VIT_218s0122g00390	-2.69	K05909 laccase [EC:1.10.3.2] | (RefSeq) laccase-15 (A)	PREDICTED: laccase-15 [Vitis vinifera]	RecName: Full=Laccase-15; EC=1.10.3.2; AltName: Full=Benzenediol:oxygen oxidoreductase 15; AltName: Full=Diphenol oxidase 15; AltName: Full=Protein TRANSPARENT TESTA 10; AltName: Full=Urishiol oxidase 15; Flags: Precursor;	SubName: Full=Uncharacterized protein {ECO:0000313|EMBL:CCB52302.1};	Multicopper oxidases	GO:0048046,apoplast; GO:0005507,copper ion binding; GO:0052716,hydroquinone:oxygen oxidoreductase activity; GO:0016722,oxidoreductase activity, oxidizing metal ions; GO:0009809,lignin biosynthetic process; GO:0046274,lignin catabolic process; GO:0010023,proanthocyanidin biosynthetic process; GO:0046688,response to copper ion	Multicopper oxidase	mws1512	1.16087	Propyl gallate	0.819	0.00696202	1
VIT_218s0122g01130	-2.095	K15362 fanconi anemia group J protein [EC:3.6.4.12] | (RefSeq) Fanconi anemia group J protein homolog (A)	PREDICTED: Fanconi anemia group J protein homolog isoform X1 [Vitis vinifera]	RecName: Full=Regulator of telomere elongation helicase 1 homolog {ECO:0000303|PubMed:21081662, ECO:0000303|PubMed:25516598}; EC=3.6.4.12 {ECO:0000305};	SubName: Full=Uncharacterized protein {ECO:0000313|EMBL:CCB62657.1};	Helicase of the DEAD superfamily	GO:0005739,mitochondrion; GO:0005634,nucleus; GO:0051539,4 iron, 4 sulfur cluster binding; GO:0005524,ATP binding; GO:0004003,ATP-dependent DNA helicase activity; GO:0003677,DNA binding; GO:0046872,metal ion binding; GO:0006310,DNA recombination; GO:0006281,DNA repair; GO:0006260,DNA replication; GO:0036297,interstrand cross-link repair; GO:0043007,maintenance of rDNA; GO:0070716,mismatch repair …	Helical and beta-bridge domain	mws1512	1.16087	Propyl gallate	-0.862	0.0027798	1
VIT_219s0014g01360	-2.073	K04733 interleukin-1 receptor-associated kinase 4 [EC:2.7.11.1] | (RefSeq) G-type lectin S-receptor-like serine/threonine-protein kinase SD2-5 (A)	PREDICTED: epidermis-specific secreted glycoprotein EP1-like [Vitis vinifera]	RecName: Full=EP1-like glycoprotein 2 {ECO:0000305}; AltName: Full=Curculin-like (Mannose-binding) lectin family protein {ECO:0000303|PubMed:23738689}; Flags: Precursor;	SubName: Full=Uncharacterized protein {ECO:0000313|EMBL:CCB46252.1};	--	GO:0048046,apoplast; GO:0005618,cell wall; GO:0005794,Golgi apparatus; GO:0009505,plant-type cell wall; GO:0005886,plasma membrane; GO:0009506,plasmodesma; GO:0030246,carbohydrate binding; GO:0009735,response to cytokinin	PAN domain	mws1512	1.16087	Propyl gallate	-0.845	0.00415893	1
VIT_219s0014g01370	-1.822	K04733 interleukin-1 receptor-associated kinase 4 [EC:2.7.11.1] | (RefSeq) G-type lectin S-receptor-like serine/threonine-protein kinase SD2-5 (A)	PREDICTED: epidermis-specific secreted glycoprotein EP1 [Vitis vinifera]	RecName: Full=Epidermis-specific secreted glycoprotein EP1; AltName: Full=52/54 kDa medium protein; Flags: Precursor;	SubName: Full=Uncharacterized protein {ECO:0000313|EMBL:CCB46253.1};	--	GO:0005576,extracellular region; GO:0030246,carbohydrate binding; GO:0006833,water transport	PAN-like domain	mws1512	1.16087	Propyl gallate	-0.814	0.00758842	1
VIT_219s0014g05120	-4.562	K12135 zinc finger protein CONSTANS | (RefSeq) zinc finger protein CONSTANS-LIKE 2-like (A)	unnamed protein product, partial [Vitis vinifera]	RecName: Full=Putative zinc finger protein CONSTANS-LIKE 11;	SubName: Full=Uncharacterized protein {ECO:0000313|EMBL:CBI20501.3};	--	GO:0005634,nucleus; GO:0003700,DNA-binding transcription factor activity; GO:0008270,zinc ion binding	B-box zinc finger	mws1512	1.16087	Propyl gallate	-0.807	0.00852604	1
VIT_219s0015g01720	-1.336	K01623 fructose-bisphosphate aldolase, class I [EC:4.1.2.13] | (RefSeq) fructose-bisphosphate aldolase, cytoplasmic isozyme 1 (A)	PREDICTED: fructose-bisphosphate aldolase, cytoplasmic isozyme 1 [Vitis vinifera]	RecName: Full=Fructose-bisphosphate aldolase, cytoplasmic isozyme 1; EC=4.1.2.13;	RecName: Full=Fructose-bisphosphate aldolase {ECO:0000256|RuleBase:RU003994, ECO:0000256|SAAS:SAAS00336718}; EC=4.1.2.13 {ECO:0000256|RuleBase:RU003994, ECO:0000256|SAAS:SAAS00336718};	Fructose-biphosphate aldolase	GO:0005737,cytoplasm; GO:0004332,fructose-bisphosphate aldolase activity; GO:0006096,glycolytic process	Fructose-bisphosphate aldolase class-I	mws1512	1.16087	Propyl gallate	0.877	0.00189949	1
VIT_200s0218g00190	-4.307	K18823 soyasaponin III rhamnosyltransferase [EC:2.4.1.273] | (Kazusa) Lj6g3v2218820.1; - (A)	PREDICTED: LOW QUALITY PROTEIN: putative UDP-rhamnose:rhamnosyltransferase 1 [Vitis vinifera]	RecName: Full=Putative UDP-rhamnose:rhamnosyltransferase 1; Short=FaRT1 {ECO:0000303|PubMed:16443693}; EC=2.4.1.- {ECO:0000250|UniProtKB:Q940V3}; AltName: Full=Glycosyltransferase 4; Short=FaGT4 {ECO:0000312|EMBL:AAU09445.1};	SubName: Full=Uncharacterized protein {ECO:0000313|EMBL:CCB62749.1};	UDP-glucuronosyl and UDP-glucosyl transferase	GO:0016021,integral component of membrane; GO:0016758,transferase activity, transferring hexosyl groups; GO:0008152,metabolic process	--	mws2103	1.27167	Piceatannol	-0.817	0.00712297	1
VIT_200s0253g00080	-1.118	K20802 (R)-mandelonitrile lyase [EC:4.1.2.10] | (RefSeq) MES5; methyl esterase 5 (A)	PREDICTED: methylesterase 10 [Vitis vinifera]	RecName: Full=Methylesterase 10; Short=AtMES10; EC=3.1.1.-;	SubName: Full=Uncharacterized protein {ECO:0000313|EMBL:CCB45147.1};	--	GO:0016788,hydrolase activity, acting on ester bonds; GO:0080032,methyl jasmonate esterase activity	Serine aminopeptidase, S33	mws2103	1.27167	Piceatannol	-0.902	0.000877473	1
VIT_200s0253g00100	-1.564	K20802 (R)-mandelonitrile lyase [EC:4.1.2.10] | (RefSeq) alpha-hydroxynitrile lyase (A)	PREDICTED: methylesterase 10 [Vitis vinifera]	RecName: Full=Methylesterase 10; Short=AtMES10; EC=3.1.1.-;	SubName: Full=Uncharacterized protein {ECO:0000313|EMBL:CCB45149.1};	--	GO:0016788,hydrolase activity, acting on ester bonds; GO:0080032,methyl jasmonate esterase activity	Prolyl oligopeptidase family	mws2103	1.27167	Piceatannol	-0.91	0.000649083	1
VIT_200s0361g00040	-1.357	K21102 anthocyanidin reductase [(2S)-flavan-3-ol-forming] [EC:1.3.1.112] | (RefSeq) ANR, VvANR, ban; anthocyanidin reductase (A)	RecName: Full=Anthocyanidin reductase ((2S)-flavan-3-ol-forming); Short=VvANR CBI38335.3 unnamed protein product, partial [Vitis vinifera]	RecName: Full=Anthocyanidin reductase ((2S)-flavan-3-ol-forming) {ECO:0000250|UniProtKB:Q5FB34}; Short=VvANR {ECO:0000250|UniProtKB:Q5FB34}; EC=1.3.1.112 {ECO:0000250|UniProtKB:Q5FB34};	SubName: Full=Putative anthocyanidin reductase {ECO:0000313|EMBL:AFG28175.1};	Flavonol reductase/cinnamoyl-CoA reductase	GO:0050662,coenzyme binding; GO:0016491,oxidoreductase activity; GO:0009813,flavonoid biosynthetic process	RAWUL domain RING finger- and WD40-associated ubiquitin-like	mws2103	1.27167	Piceatannol	-0.934	0.000223503	1
VIT_200s0480g00070	-1.401	K00422 polyphenol oxidase [EC:1.10.3.1] | (RefSeq) PPO, GPO1; polyphenol oxidase (A)	polyphenol oxidase [Vitis vinifera]	RecName: Full=Polyphenol oxidase, chloroplastic; Short=PPO; EC=1.10.3.1; AltName: Full=Catechol oxidase; Flags: Precursor;	SubName: Full=Uncharacterized protein {ECO:0000313|EMBL:CCB61085.1};	--	GO:0009543,chloroplast thylakoid lumen; GO:0004097,catechol oxidase activity; GO:0046872,metal ion binding; GO:0046148,pigment biosynthetic process	Protein of unknown function (DUF_B2219)	mws2103	1.27167	Piceatannol	-0.892	0.00122139	1
VIT_200s0804g00020	-2.255	K14506 jasmonic acid-amino synthetase [EC:6.3.2.52] | (RefSeq) uncharacterized LOC109115461 (A)	PREDICTED: uncharacterized protein LOC100256691 [Vitis vinifera]	--	SubName: Full=Uncharacterized protein {ECO:0000313|EMBL:CCB50180.1}; Flags: Fragment;	--	--	Protein of unknown function, DUF547	mws2103	1.27167	Piceatannol	0.963	3.01976e-05	1
VIT_200s1206g00010	-1.182	K01381 saccharopepsin [EC:3.4.23.25] | (RefSeq) protein ASPARTIC PROTEASE IN GUARD CELL 1-like (A)	PREDICTED: aspartyl protease family protein At5g10770, partial [Vitis vinifera]	RecName: Full=Aspartyl protease family protein At5g10770; EC=3.4.23.- {ECO:0000305}; Flags: Precursor;	SubName: Full=Uncharacterized protein {ECO:0000313|EMBL:CCB62938.1};	Aspartyl protease	GO:0031225,anchored component of membrane; GO:0005886,plasma membrane; GO:0004190,aspartic-type endopeptidase activity; GO:0030163,protein catabolic process; GO:0006508,proteolysis	Eukaryotic aspartyl protease	mws2103	1.27167	Piceatannol	-0.917	0.000494077	1
VIT_200s1543g00010	-1.773	--	unnamed protein product, partial [Vitis vinifera]	--	SubName: Full=Uncharacterized protein {ECO:0000313|EMBL:CBI35752.3};	--	GO:0016021,integral component of membrane	Protein of unknown function (DUF751)	mws2103	1.27167	Piceatannol	-0.807	0.00851895	1
VIT_200s2397g00010	-1.145	K22733 magnesium transporter | (RefSeq) hypothetical protein (A)	unnamed protein product, partial [Vitis vinifera]	RecName: Full=Pentatricopeptide repeat-containing protein At3g49170, chloroplastic; AltName: Full=Protein EMBRYO DEFECTIVE 2261; Flags: Precursor;	SubName: Full=Uncharacterized protein {ECO:0000313|EMBL:CCB48488.1};	FOG: PPR repeat	GO:0009507,chloroplast; GO:0043231,intracellular membrane-bounded organelle; GO:0004519,endonuclease activity; GO:0003723,RNA binding; GO:0008270,zinc ion binding; GO:0009793,embryo development ending in seed dormancy; GO:0009451,RNA modification	Tetratricopeptide repeat	mws2103	1.27167	Piceatannol	-0.905	0.000802837	1
VIT_201s0155g00008	-2.623	--	PREDICTED: uncharacterized protein LOC100242840 [Vitis vinifera]	--	SubName: Full=Uncharacterized protein {ECO:0000313|EMBL:CAN63862.1};	--	--	--	mws2103	1.27167	Piceatannol	-0.864	0.00268247	1
VIT_202s0025g00550	-1.544	K03164 DNA topoisomerase II [EC:5.99.1.3] | (RefSeq) DNA topoisomerase 2 (A)	PREDICTED: probable membrane-associated kinase regulator 2 [Vitis vinifera]	RecName: Full=Probable membrane-associated kinase regulator 2;	SubName: Full=Uncharacterized protein {ECO:0000313|EMBL:CCB58206.1};	--	GO:0005886,plasma membrane	--	mws2103	1.27167	Piceatannol	0.919	0.000457061	1
VIT_203s0017g02260	-1.328	K11855 ubiquitin carboxyl-terminal hydrolase 36/42 [EC:3.4.19.12] | (RefSeq) ubiquitin carboxyl-terminal hydrolase 36 (A)	PREDICTED: 36.4 kDa proline-rich protein [Vitis vinifera]	RecName: Full=36.4 kDa proline-rich protein;	SubName: Full=Uncharacterized protein {ECO:0000313|EMBL:CCB58060.1};	--	--	Probable lipid transfer	mws2103	1.27167	Piceatannol	-0.944	0.000125606	1
VIT_203s0038g00670	-1.449	K01623 fructose-bisphosphate aldolase, class I [EC:4.1.2.13] | (RefSeq) probable fructose-bisphosphate aldolase 1, chloroplastic-like (A)	PREDICTED: fructose-bisphosphate aldolase 1, chloroplastic [Vitis vinifera]	RecName: Full=Fructose-bisphosphate aldolase 1, chloroplastic {ECO:0000305}; Short=AtFBA1 {ECO:0000303|PubMed:22561114}; EC=4.1.2.13 {ECO:0000305}; Flags: Precursor;	RecName: Full=Fructose-bisphosphate aldolase {ECO:0000256|RuleBase:RU003994, ECO:0000256|SAAS:SAAS00336718}; EC=4.1.2.13 {ECO:0000256|RuleBase:RU003994, ECO:0000256|SAAS:SAAS00336718};	Fructose-biphosphate aldolase	GO:0048046,apoplast; GO:0009507,chloroplast; GO:0009941,chloroplast envelope; GO:0009570,chloroplast stroma; GO:0009534,chloroplast thylakoid; GO:0022626,cytosolic ribosome; GO:0010287,plastoglobule; GO:0009579,thylakoid; GO:0031977,thylakoid lumen; GO:0004332,fructose-bisphosphate aldolase activity; GO:0006094,gluconeogenesis; GO:0006096,glycolytic process; GO:0046686,response to cadmium ion	Fructose-bisphosphate aldolase class-I	mws2103	1.27167	Piceatannol	-0.928	0.000313955	1
VIT_203s0063g00040	-4.551	K23260 scopoletin glucosyltransferase [EC:2.4.1.128] | (RefSeq) scopoletin glucosyltransferase (A)	PREDICTED: scopoletin glucosyltransferase [Vitis vinifera]	RecName: Full=Scopoletin glucosyltransferase; EC=2.4.1.128; AltName: Full=Phenylpropanoid:glucosyltransferase 1;	RecName: Full=Glycosyltransferase {ECO:0000256|RuleBase:RU362057}; EC=2.4.1.- {ECO:0000256|RuleBase:RU362057};	UDP-glucuronosyl and UDP-glucosyl transferase	GO:0042802,identical protein binding; GO:0050275,scopoletin glucosyltransferase activity; GO:0008152,metabolic process	UDP-glucoronosyl and UDP-glucosyl transferase	mws2103	1.27167	Piceatannol	-0.914	0.000565366	1
VIT_203s0063g01650	-2.513	K00512 steroid 17alpha-monooxygenase / 17alpha-hydroxyprogesterone deacetylase [EC:1.14.14.19 1.14.14.32] | (RefSeq) cytochrome P450 CYP82D47 (A)	PREDICTED: cytochrome P450 CYP82D47 [Vitis vinifera]	RecName: Full=Cytochrome P450 82C4; EC=1.14.-.-;	SubName: Full=Uncharacterized protein {ECO:0000313|EMBL:CCB56929.1};	Cytochrome P450 CYP2 subfamily	GO:0016021,integral component of membrane; GO:0016020,membrane; GO:0020037,heme binding; GO:0005506,iron ion binding; GO:0004497,monooxygenase activity; GO:0016709,oxidoreductase activity, acting on paired donors, with incorporation or reduction of molecular oxygen, NAD(P)H as one donor, and incorporation of one atom of oxygen; GO:0071281,cellular response to iron ion; GO:0044550,secondary metabo…	Cytochrome P450	mws2103	1.27167	Piceatannol	-0.845	0.00414261	1
VIT_203s0091g01220	-1.158	K12616 enhancer of mRNA-decapping protein 4 | (RefSeq) enhancer of mRNA-decapping protein 4 (A)	PREDICTED: enhancer of mRNA-decapping protein 4 [Vitis vinifera]	RecName: Full=Enhancer of mRNA-decapping protein 4; AltName: Full=Protein VARICOSE;	SubName: Full=Uncharacterized protein {ECO:0000313|EMBL:CCB47690.1};	Nuclear protein, contains WD40 repeats	GO:0005829,cytosol; GO:0005634,nucleus; GO:0000932,P-body; GO:0003729,mRNA binding; GO:0042803,protein homodimerization activity; GO:0071365,cellular response to auxin stimulus; GO:0031087,deadenylation-independent decapping of nuclear-transcribed mRNA; GO:0009965,leaf morphogenesis; GO:0006402,mRNA catabolic process; GO:0006397,mRNA processing; GO:0009791,post-embryonic development; GO:0010072,p…	--	mws2103	1.27167	Piceatannol	0.879	0.0018126	1
VIT_203s0180g00320	-1.136	K23279 gallate 1-beta-glucosyltransferase [EC:2.4.1.136] | (RefSeq) GT3; cinnamate beta-D-glucosyltransferase-like (A)	cinnamate beta-D-glucosyltransferase-like [Vitis vinifera]	RecName: Full=Gallate 1-beta-glucosyltransferase {ECO:0000303|PubMed:24412325}; EC=2.4.1.136 {ECO:0000269|PubMed:24412325}; AltName: Full=UDP-glucose:gallate glucosyltransferase {ECO:0000303|PubMed:24412325}; AltName: Full=Vanillate 1-beta-glucosyltransferase {ECO:0000305};	RecName: Full=Glycosyltransferase {ECO:0000256|RuleBase:RU362057}; EC=2.4.1.- {ECO:0000256|RuleBase:RU362057};	UDP-glucuronosyl and UDP-glucosyl transferase	GO:0047913,gallate 1-beta-glucosyltransferase activity; GO:0008152,metabolic process	UDP-glucoronosyl and UDP-glucosyl transferase	mws2103	1.27167	Piceatannol	-0.849	0.00380039	1
VIT_204s0008g04000	-1.235	K06699 proteasome activator subunit 4 | (RefSeq) hypothetical protein (A)	PREDICTED: BURP domain protein RD22 [Vitis vinifera]	RecName: Full=BURP domain protein RD22 {ECO:0000303|PubMed:9790599}; AltName: Full=Dehydration-responsive protein RD22 {ECO:0000303|PubMed:8479424}; Flags: Precursor;	SubName: Full=Uncharacterized protein {ECO:0000313|EMBL:CCB46730.1};	--	GO:0005768,endosome; GO:0005794,Golgi apparatus; GO:0005802,trans-Golgi network; GO:0009651,response to salt stress	BURP domain	mws2103	1.27167	Piceatannol	-0.838	0.00475695	1
VIT_204s0008g05450	-2.386	K01115 phospholipase D1/2 [EC:3.1.4.4] | (RefSeq) PLDalpha3; phospholipase D alpha 1 (A)	PREDICTED: phospholipase D alpha 1 isoform X2 [Vitis vinifera]	RecName: Full=Phospholipase D alpha 1 {ECO:0000250|UniProtKB:Q41142}; Short=CpPLD1 {ECO:0000303|PubMed:22450361}; EC=3.1.4.4 {ECO:0000269|PubMed:22450361}; AltName: Full=Choline phosphatase 1 {ECO:0000250|UniProtKB:Q41142}; AltName: Full=Phosphatidylcholine-hydrolyzing phospholipase D 1 {ECO:0000250|UniProtKB:Q41142};	RecName: Full=Phospholipase D {ECO:0000256|PIRNR:PIRNR036470}; EC=3.1.4.4 {ECO:0000256|PIRNR:PIRNR036470};	Phospholipase D1	GO:0016020,membrane; GO:0005509,calcium ion binding; GO:0070290,N-acylphosphatidylethanolamine-specific phospholipase D activity; GO:0004630,phospholipase D activity; GO:0034638,phosphatidylcholine catabolic process	C2 domain	mws2103	1.27167	Piceatannol	-0.818	0.00704106	1
VIT_204s0023g01980	-3.915	K02201 pantetheine-phosphate adenylyltransferase [EC:2.7.7.3] | (RefSeq) phosphopantetheine adenylyltransferase (A)	PREDICTED: syntaxin-112 isoform X3 [Vitis vinifera]	RecName: Full=Syntaxin-112; Short=AtSYP112;	SubName: Full=Uncharacterized protein {ECO:0000313|EMBL:CCB44441.1};	SNARE protein Syntaxin 1 and related proteins	GO:0012505,endomembrane system; GO:0016021,integral component of membrane; GO:0005634,nucleus; GO:0005886,plasma membrane; GO:0031201,SNARE complex; GO:0005484,SNAP receptor activity; GO:0000149,SNARE binding; GO:0006887,exocytosis; GO:0006886,intracellular protein transport; GO:0009409,response to cold; GO:0048278,vesicle docking; GO:0006906,vesicle fusion	SNARE domain	mws2103	1.27167	Piceatannol	-0.907	0.000738974	1
VIT_204s0023g03010	-1.308	K01623 fructose-bisphosphate aldolase, class I [EC:4.1.2.13] | (RefSeq) fructose-bisphosphate aldolase 1, chloroplastic (A)	PREDICTED: fructose-bisphosphate aldolase 1, chloroplastic [Vitis vinifera]	RecName: Full=Fructose-bisphosphate aldolase 2, chloroplastic {ECO:0000305}; Short=AtFBA2 {ECO:0000303|PubMed:22561114}; EC=4.1.2.13 {ECO:0000305}; Flags: Precursor;	RecName: Full=Fructose-bisphosphate aldolase {ECO:0000256|RuleBase:RU003994, ECO:0000256|SAAS:SAAS00336718}; EC=4.1.2.13 {ECO:0000256|RuleBase:RU003994, ECO:0000256|SAAS:SAAS00336718};	Fructose-biphosphate aldolase	GO:0048046,apoplast; GO:0009507,chloroplast; GO:0009941,chloroplast envelope; GO:0009570,chloroplast stroma; GO:0016020,membrane; GO:0010287,plastoglobule; GO:0009579,thylakoid; GO:0004332,fructose-bisphosphate aldolase activity; GO:0006094,gluconeogenesis; GO:0006096,glycolytic process; GO:0009737,response to abscisic acid; GO:0046686,response to cadmium ion	Fructose-bisphosphate aldolase class-I	mws2103	1.27167	Piceatannol	-0.925	0.000349211	1
VIT_204s0069g00010	-3.168	K05387 glutamate receptor, ionotropic, plant | (RefSeq) glutamate receptor 2.7-like (A)	PREDICTED: glutamate receptor 2.7-like [Vitis vinifera]	RecName: Full=Glutamate receptor 2.7; AltName: Full=Ligand-gated ion channel 2.7; Flags: Precursor;	RecName: Full=Glutamate receptor {ECO:0000256|PIRNR:PIRNR037090};	Glutamate-gated kainate-type ion channel receptor subunit GluR5 and related subunits	GO:0016021,integral component of membrane; GO:0005886,plasma membrane; GO:0005773,vacuole; GO:0005262,calcium channel activity; GO:0008066,glutamate receptor activity; GO:0004970,ionotropic glutamate receptor activity; GO:0006816,calcium ion transport; GO:0019722,calcium-mediated signaling; GO:0071230,cellular response to amino acid stimulus	Ligated ion channel L-glutamate- and glycine-binding site	mws2103	1.27167	Piceatannol	-0.937	0.000190914	1
VIT_207s0005g03340	-1.266	K09422 transcription factor MYB, plant | (RefSeq) MYB14; R2R3 Myb14 transcription factor (A)	R2R3 Myb14 transcription factor [Vitis vinifera]	RecName: Full=Transcription factor MYB14 {ECO:0000303|PubMed:9839469}; AltName: Full=Myb-related protein 14 {ECO:0000303|PubMed:9839469}; Short=AtMYB14 {ECO:0000303|PubMed:9839469}; Short=MYB14At {ECO:0000303|PubMed:9839469};	SubName: Full=Uncharacterized protein {ECO:0000313|EMBL:CCB60114.1};	Transcription factor, Myb superfamily	GO:0005634,nucleus; GO:0003700,DNA-binding transcription factor activity; GO:0000981,DNA-binding transcription factor activity, RNA polymerase II-specific; GO:0043565,sequence-specific DNA binding; GO:0001135,RNA polymerase II transcription regulator recruiting activity; GO:0044212,transcription regulatory region DNA binding; GO:0030154,cell differentiation; GO:0045893,positive regulation of tran…	SLIDE	mws2103	1.27167	Piceatannol	-0.897	0.00104385	1
VIT_205s0020g01900	-1.236	--	--	--	--	--	--	--	mws2103	1.27167	Piceatannol	-0.926	0.000343205	1
VIT_205s0077g01250	-1.226	K20547 basic endochitinase B [EC:3.2.1.14] | (RefSeq) endochitinase CH25 (A)	PREDICTED: chitinase-like protein 2 [Vitis vinifera]	RecName: Full=Chitinase-like protein 2; Short=AtCTL2; Flags: Precursor;	SubName: Full=Uncharacterized protein {ECO:0000313|EMBL:CAN78546.1};	Predicted chitinase	GO:0005576,extracellular region; GO:0005975,carbohydrate metabolic process; GO:0016998,cell wall macromolecule catabolic process; GO:0006032,chitin catabolic process	Chitinase class I	mws2103	1.27167	Piceatannol	-0.951	7.89876e-05	1
VIT_206s0004g05330	-1.226	K08081 tropinone reductase I [EC:1.1.1.206] | (RefSeq) tropinone reductase homolog At5g06060 (A)	PREDICTED: tropinone reductase homolog At5g06060 [Vitis vinifera]	RecName: Full=Tropinone reductase homolog At2g29260, chloroplastic {ECO:0000305}; EC=1.1.1.- {ECO:0000305}; Flags: Precursor;	SubName: Full=Uncharacterized protein {ECO:0000313|EMBL:CCB43542.1};	Reductases with broad range of substrate specificities	GO:0009507,chloroplast; GO:0016491,oxidoreductase activity	KR domain	mws2103	1.27167	Piceatannol	-0.909	0.000686413	1
VIT_206s0004g06670	-2.238	K05857 phosphatidylinositol phospholipase C, delta [EC:3.1.4.11] | (RefSeq) phosphoinositide phospholipase C 2 (A)	PREDICTED: phosphoinositide phospholipase C 2 [Vitis vinifera]	RecName: Full=Phosphoinositide phospholipase C 2; EC=3.1.4.11; AltName: Full=Phosphoinositide phospholipase PLC2; Short=AtPLC2; Short=PI-PLC2;	RecName: Full=Phosphoinositide phospholipase C {ECO:0000256|RuleBase:RU361133}; EC=3.1.4.11 {ECO:0000256|RuleBase:RU361133};	Phosphoinositide-specific phospholipase C	GO:0005622,intracellular; GO:0005886,plasma membrane; GO:0004435,phosphatidylinositol phospholipase C activity; GO:0004629,phospholipase C activity; GO:0004871,NA; GO:0042742,defense response to bacterium; GO:0009553,embryo sac development; GO:0048437,floral organ development; GO:0035556,intracellular signal transduction; GO:0016042,lipid catabolic process; GO:0009556,microsporogenesis; GO:001060…	Phosphoinositide-specific phospholipase C, efhand-like	mws2103	1.27167	Piceatannol	-0.836	0.00497226	1
VIT_206s0080g00920	-1.443	K14332 photosystem I subunit PsaO | (RefSeq) photosystem I subunit O (A)	PREDICTED: photosystem I subunit O [Vitis vinifera]	RecName: Full=Photosystem I subunit O; Short=PSI-O; Flags: Precursor;	SubName: Full=Uncharacterized protein {ECO:0000313|EMBL:CBI28282.3};	--	GO:0009507,chloroplast; GO:0009535,chloroplast thylakoid membrane; GO:0016021,integral component of membrane; GO:0009522,photosystem I; GO:0009579,thylakoid; GO:0009768,photosynthesis, light harvesting in photosystem I; GO:0009767,photosynthetic electron transport chain	--	mws2103	1.27167	Piceatannol	0.879	0.00180655	1
VIT_207s0104g00420	-1.211	K01061 carboxymethylenebutenolidase [EC:3.1.1.45] | (RefSeq) endo-1,3;1,4-beta-D-glucanase-like (A)	PREDICTED: endo-1,3;1,4-beta-D-glucanase [Vitis vinifera]	RecName: Full=Endo-1,3;1,4-beta-D-glucanase; EC=3.2.1.-; Flags: Precursor;	SubName: Full=Uncharacterized protein {ECO:0000313|EMBL:CBI32343.3};	Predicted hydrolase related to dienelactone hydrolase	GO:0005576,extracellular region; GO:0016787,hydrolase activity	Dienelactone hydrolase family	mws2103	1.27167	Piceatannol	-0.871	0.00223925	1
VIT_207s0191g00050	-1.155	K00430 peroxidase [EC:1.11.1.7] | (RefSeq) peroxidase 17 (A)	PREDICTED: peroxidase 17 [Vitis vinifera]	RecName: Full=Peroxidase 17; Short=Atperox P17; EC=1.11.1.7; AltName: Full=ATP25a; Flags: Precursor;	RecName: Full=Peroxidase {ECO:0000256|RuleBase:RU362060, ECO:0000256|SAAS:SAAS00709852}; EC=1.11.1.7 {ECO:0000256|RuleBase:RU362060, ECO:0000256|SAAS:SAAS00709852};	--	GO:0005829,cytosol; GO:0005576,extracellular region; GO:0009505,plant-type cell wall; GO:0005773,vacuole; GO:0020037,heme binding; GO:0046872,metal ion binding; GO:0004601,peroxidase activity; GO:0042744,hydrogen peroxide catabolic process; GO:0009809,lignin biosynthetic process; GO:0006979,response to oxidative stress; GO:0010228,vegetative to reproductive phase transition of meristem	Peroxidase	mws2103	1.27167	Piceatannol	-0.934	0.000232295	1
VIT_208s0007g00950	-4.206	--	PREDICTED: uncharacterized protein LOC100261261 [Vitis vinifera]	--	SubName: Full=Uncharacterized protein {ECO:0000313|EMBL:CCB55562.1};	--	--	--	mws2103	1.27167	Piceatannol	0.922	0.000410689	1
VIT_208s0007g01200	-4.882	K04733 interleukin-1 receptor-associated kinase 4 [EC:2.7.11.1] | (RefSeq) putative receptor protein kinase ZmPK1 (A)	PREDICTED: putative receptor protein kinase ZmPK1 [Vitis vinifera]	RecName: Full=Putative receptor protein kinase ZmPK1; EC=2.7.11.1; Flags: Precursor;	SubName: Full=Uncharacterized protein {ECO:0000313|EMBL:CCB55547.1};	--	GO:0016021,integral component of membrane; GO:0005524,ATP binding; GO:0004674,protein serine/threonine kinase activity; GO:0048544,recognition of pollen	Protein-kinase domain of FAM69	mws2103	1.27167	Piceatannol	-0.887	0.00141034	1
VIT_208s0007g03140	-1.094	K20642 Rho GTPase-activating protein 22/24/25 | (RefSeq) rho GTPase-activating protein 5 (A)	hypothetical protein VITISV_014711 [Vitis vinifera]	RecName: Full=Rho GTPase-activating protein 1; AltName: Full=Rho-type GTPase-activating protein 1;	SubName: Full=Uncharacterized protein {ECO:0000313|EMBL:CAN67621.1};	GTPase-activator protein	GO:0005096,GTPase activator activity; GO:0007165,signal transduction	P21-Rho-binding domain	mws2103	1.27167	Piceatannol	0.825	0.00617324	1
VIT_208s0007g03650	-1.16	K15333 tRNA guanosine-2'-O-methyltransferase [EC:2.1.1.34] | (RefSeq) uncharacterized protein LOC104224633 (A)	unnamed protein product, partial [Vitis vinifera]	RecName: Full=Subtilisin-like protease SBT4.15 {ECO:0000303|PubMed:16193095}; EC=3.4.21.- {ECO:0000255|PROSITE-ProRule:PRU10082}; AltName: Full=Subtilase subfamily 4 member 15 {ECO:0000303|PubMed:16193095}; Short=AtSBT4.15 {ECO:0000303|PubMed:16193095}; Flags: Precursor;	SubName: Full=Uncharacterized protein {ECO:0000313|EMBL:CBI30268.3};	--	GO:0005576,extracellular region; GO:0004252,serine-type endopeptidase activity	Peptidase inhibitor I9	mws2103	1.27167	Piceatannol	-0.837	0.00490492	1
VIT_208s0007g05560	-1.091	K17969 mitochondrial fission 1 protein | (RefSeq) mitochondrial fission 1 protein A (A)	PREDICTED: mitochondrial fission 1 protein A isoform X2 [Vitis vinifera]	RecName: Full=Mitochondrial fission 1 protein A; AltName: Full=FIS1 homolog A; Short=AtFIS1a; AltName: Full=Protein BIGYIN 1;	RecName: Full=Mitochondrial fission 1 protein {ECO:0000256|PIRNR:PIRNR008835};	Membrane protein involved in organellar division	GO:0009507,chloroplast; GO:0016021,integral component of membrane; GO:0005741,mitochondrial outer membrane; GO:0005739,mitochondrion; GO:0005778,peroxisomal membrane; GO:0005777,peroxisome; GO:0000266,mitochondrial fission; GO:0007005,mitochondrion organization; GO:0016559,peroxisome fission	Fis1 N-terminal tetratricopeptide repeat	mws2103	1.27167	Piceatannol	-0.826	0.00602015	1
VIT_208s0058g00470	-1.918	K14496 abscisic acid receptor PYR/PYL family | (RefSeq) abscisic acid receptor PYL4 (A)	PREDICTED: abscisic acid receptor PYL4 [Vitis vinifera]	RecName: Full=Abscisic acid receptor PYL4; AltName: Full=ABI1-binding protein 2; AltName: Full=PYR1-like protein 4; AltName: Full=Regulatory components of ABA receptor 10;	SubName: Full=Uncharacterized protein {ECO:0000313|EMBL:CCB44816.1};	--	GO:0005737,cytoplasm; GO:0005634,nucleus; GO:0005886,plasma membrane; GO:0010427,abscisic acid binding; GO:0042803,protein homodimerization activity; GO:0004864,protein phosphatase inhibitor activity; GO:0004872,NA; GO:0009738,abscisic acid-activated signaling pathway	Pathogenesis-related protein Bet v I family	mws2103	1.27167	Piceatannol	-0.846	0.00400789	1
VIT_209s0002g00420	-1.446	--	PREDICTED: uncharacterized protein LOC100253160 [Vitis vinifera]	--	SubName: Full=Uncharacterized protein {ECO:0000313|EMBL:CBI35802.3};	--	--	zinc-finger of the FCS-type, C2-C2	mws2103	1.27167	Piceatannol	0.889	0.00134683	1
VIT_209s0002g00580	-1.779	K21026 acetylajmaline esterase [EC:3.1.1.80] | (RefSeq) acetylajmalan esterase-like (A)	PREDICTED: GDSL esterase/lipase 1 isoform X1 [Vitis vinifera]	RecName: Full=GDSL esterase/lipase 2; EC=3.1.1.-; AltName: Full=Extracellular lipase 2; Flags: Precursor;	SubName: Full=Uncharacterized protein {ECO:0000313|EMBL:CBI35814.3};	--	GO:0005576,extracellular region; GO:0016298,lipase activity; GO:0009734,auxin-activated signaling pathway; GO:0009814,defense response, incompatible interaction; GO:0016042,lipid catabolic process; GO:0006629,lipid metabolic process; GO:0010930,negative regulation of auxin mediated signaling pathway; GO:0009723,response to ethylene; GO:0009753,response to jasmonic acid; GO:0009751,response to sal…	GDSL-like Lipase/Acylhydrolase	mws2103	1.27167	Piceatannol	-0.936	0.000206063	1
VIT_209s0002g05750	-2.526	K22414 polymerase delta-interacting protein 3 | (RefSeq) protein ANTI-SILENCING 1-like (A)	unnamed protein product, partial [Vitis vinifera]	RecName: Full=Protein ANTI-SILENCING 1 {ECO:0000303|PubMed:24003136}; AltName: Full=Protein INCREASE IN BONSAI METHYLATION 2 {ECO:0000303|PubMed:23934508}; AltName: Full=Protein SHOOT GROWTH 1 {ECO:0000303|PubMed:24404182};	SubName: Full=Uncharacterized protein {ECO:0000313|EMBL:CCB59548.1};	--	GO:0003682,chromatin binding; GO:0003723,RNA binding; GO:0016569,covalent chromatin modification; GO:0031936,negative regulation of chromatin silencing; GO:1905642,negative regulation of DNA methylation; GO:0044030,regulation of DNA methylation; GO:0051570,regulation of histone H3-K9 methylation; GO:0031060,regulation of histone methylation; GO:0006351,transcription, DNA-templated	BAH domain	mws2103	1.27167	Piceatannol	-0.825	0.00619836	1
VIT_209s0002g05990	-1.038	K02295 cryptochrome | (RefSeq) (6-4)DNA photolyase (A)	PREDICTED: (6-4)DNA photolyase isoform X1 [Vitis vinifera]	RecName: Full=(6-4)DNA photolyase; EC=4.1.99.13; AltName: Full=Protein UV repair defective 3;	SubName: Full=Uncharacterized protein {ECO:0000313|EMBL:CBI36257.3};	Deoxyribodipyrimidine photolyase/cryptochrome	GO:0003914,DNA (6-4) photolyase activity; GO:0003677,DNA binding; GO:0000166,nucleotide binding; GO:0006281,DNA repair; GO:0009411,response to UV	DNA photolyase	mws2103	1.27167	Piceatannol	-0.826	0.00604644	1
VIT_209s0002g08500	-1.219	--	unnamed protein product, partial [Vitis vinifera]	RecName: Full=Protein HEAT INTOLERANT 4 {ECO:0000303|PubMed:23408827};	SubName: Full=Uncharacterized protein {ECO:0000313|EMBL:CBI22525.3};	--	GO:0010369,chromocenter; GO:0005730,nucleolus; GO:0010286,heat acclimation; GO:0060969,negative regulation of gene silencing; GO:1900034,regulation of cellular response to heat; GO:1901651,regulation of mitotic chromosome decondensation; GO:0009408,response to heat	--	mws2103	1.27167	Piceatannol	-0.81	0.00819361	1
VIT_210s0116g00560	-1.088	K00422 polyphenol oxidase [EC:1.10.3.1] | (RefSeq) PPO, GPO1; polyphenol oxidase (A)	unnamed protein product, partial [Vitis vinifera]	RecName: Full=Polyphenol oxidase, chloroplastic; Short=PPO; EC=1.10.3.1; AltName: Full=Catechol oxidase; Flags: Precursor;	SubName: Full=Uncharacterized protein {ECO:0000313|EMBL:CBI25830.3};	--	GO:0009543,chloroplast thylakoid lumen; GO:0004097,catechol oxidase activity; GO:0046872,metal ion binding; GO:0046148,pigment biosynthetic process	Common central domain of tyrosinase	mws2103	1.27167	Piceatannol	-0.823	0.00641839	1
VIT_211s0016g00730	-3.581	K08908 light-harvesting complex I chlorophyll a/b binding protein 2 | (RefSeq) photosystem I chlorophyll a/b-binding protein 6, chloroplastic (A)	PREDICTED: photosystem I chlorophyll a/b-binding protein 6, chloroplastic [Vitis vinifera]	RecName: Full=Photosystem I chlorophyll a/b-binding protein 6, chloroplastic {ECO:0000303|PubMed:10366881}; AltName: Full=LHCI type III LHCA6 {ECO:0000305}; Flags: Precursor;	RecName: Full=Chlorophyll a-b binding protein, chloroplastic {ECO:0000256|RuleBase:RU363080};	--	GO:0009507,chloroplast; GO:0009941,chloroplast envelope; GO:0009535,chloroplast thylakoid membrane; GO:0016021,integral component of membrane; GO:0009522,photosystem I; GO:0010287,plastoglobule; GO:0016168,chlorophyll binding; GO:0046872,metal ion binding; GO:0031409,pigment binding; GO:0009768,photosynthesis, light harvesting in photosystem I; GO:0018298,protein-chromophore linkage; GO:0009637,r…	Chlorophyll A-B binding protein	mws2103	1.27167	Piceatannol	-0.806	0.00872198	1
VIT_211s0016g03010	-1.009	K01301 N-acetylated-alpha-linked acidic dipeptidase [EC:3.4.17.21] | (RefSeq) probable glutamate carboxypeptidase 2 (A)	PREDICTED: probable glutamate carboxypeptidase 2 [Vitis vinifera]	RecName: Full=Probable glutamate carboxypeptidase LAMP1 {ECO:0000305}; EC=3.4.17.21 {ECO:0000305}; AltName: Full=Protein LIKE AMP1 {ECO:0000303|PubMed:25673776};	SubName: Full=Uncharacterized protein {ECO:0000313|EMBL:CCB51478.1};	Transferrin receptor and related proteins containing the protease-associated (PA) domain	GO:0005783,endoplasmic reticulum; GO:0005789,endoplasmic reticulum membrane; GO:0016021,integral component of membrane; GO:0005773,vacuole; GO:0046872,metal ion binding; GO:0008237,metallopeptidase activity; GO:0010073,meristem maintenance; GO:0007275,multicellular organism development; GO:0040008,regulation of growth	Peptidase family M20/M25/M40	mws2103	1.27167	Piceatannol	-0.949	9.1494e-05	1
VIT_211s0052g00910	-2.27	--	--	--	SubName: Full=Uncharacterized protein {ECO:0000313|EMBL:CCB44654.1};	--	--	--	mws2103	1.27167	Piceatannol	-0.878	0.00185466	1
VIT_211s0052g01280	-1.649	K14504 xyloglucan:xyloglucosyl transferase TCH4 [EC:2.4.1.207] | (RefSeq) xyloglucan endotransglucosylase/hydrolase protein 22 (A)	PREDICTED: xyloglucan endotransglucosylase/hydrolase protein 22 [Vitis vinifera]	RecName: Full=Probable xyloglucan endotransglucosylase/hydrolase protein 23; Short=At-XTH23; Short=XTH-23; EC=2.4.1.207; Flags: Precursor;	RecName: Full=Xyloglucan endotransglucosylase/hydrolase {ECO:0000256|RuleBase:RU361120}; EC=2.4.1.207 {ECO:0000256|RuleBase:RU361120};	--	GO:0048046,apoplast; GO:0005618,cell wall; GO:0005794,Golgi apparatus; GO:0004553,hydrolase activity, hydrolyzing O-glycosyl compounds; GO:0016762,xyloglucan:xyloglucosyl transferase activity; GO:0042546,cell wall biogenesis; GO:0071555,cell wall organization; GO:0010411,xyloglucan metabolic process	Xyloglucan endo-transglycosylase (XET) C-terminus	mws2103	1.27167	Piceatannol	-0.845	0.00410708	1
VIT_212s0028g03240	-1.626	K00815 tyrosine aminotransferase [EC:2.6.1.5] | (RefSeq) tyrosine aminotransferase (A)	PREDICTED: tyrosine aminotransferase [Vitis vinifera]	RecName: Full=Tyrosine aminotransferase; Short=TAT; EC=2.6.1.5; AltName: Full=L-tyrosine:2-oxoglutarate aminotransferase;	SubName: Full=Uncharacterized protein {ECO:0000313|EMBL:CBI21888.3};	Tyrosine aminotransferase	GO:0005829,cytosol; GO:0080130,L-phenylalanine:2-oxoglutarate aminotransferase activity; GO:0004838,L-tyrosine:2-oxoglutarate aminotransferase activity; GO:0030170,pyridoxal phosphate binding; GO:0009058,biosynthetic process; GO:0006520,cellular amino acid metabolic process; GO:0006559,L-phenylalanine catabolic process; GO:0006572,tyrosine catabolic process	Beta-eliminating lyase	mws2103	1.27167	Piceatannol	-0.805	0.00890969	1
VIT_212s0035g00880	-1.347	K14611 solute carrier family 23 (nucleobase transporter), member 1/2 | (RefSeq) nucleobase-ascorbate transporter 3-like (A)	PREDICTED: uncharacterized protein LOC100266411 [Vitis vinifera]	--	SubName: Full=Uncharacterized protein {ECO:0000313|EMBL:CBI29715.3};	--	--	Glyoxalase-like domain	mws2103	1.27167	Piceatannol	0.837	0.00492559	1
VIT_212s0057g01060	-2.034	K21483 salicylate 1-O-methyltransferase [EC:2.1.1.274] | (RefSeq) probable caffeine synthase 4 (A)	unnamed protein product, partial [Vitis vinifera]	RecName: Full=Probable caffeine synthase 4; Short=CtCS4; AltName: Full=Methyltransferase-like 1; Short=CaMTL1;	SubName: Full=Uncharacterized protein {ECO:0000313|EMBL:CBI28448.3};	--	GO:0008168,methyltransferase activity; GO:0009820,alkaloid metabolic process	SAM dependent carboxyl methyltransferase	mws2103	1.27167	Piceatannol	-0.867	0.00246367	1
VIT_213s0064g00120	-1.458	--	unnamed protein product, partial [Vitis vinifera]	--	SubName: Full=Uncharacterized protein {ECO:0000313|EMBL:CCB49548.1};	--	--	--	mws2103	1.27167	Piceatannol	-0.83	0.00560529	1
VIT_213s0064g01500	-3.759	K00454 lipoxygenase [EC:1.13.11.12] | (RefSeq) linoleate 13S-lipoxygenase 2-1, chloroplastic-like (A)	PREDICTED: linoleate 13S-lipoxygenase 2-1, chloroplastic-like [Vitis vinifera]	RecName: Full=Linoleate 13S-lipoxygenase 2-1, chloroplastic; EC=1.13.11.12; AltName: Full=Lipoxygenase 2-1; Flags: Precursor;	SubName: Full=Uncharacterized protein {ECO:0000313|EMBL:CCB49473.1};	--	GO:0009570,chloroplast stroma; GO:0009534,chloroplast thylakoid; GO:0016165,linoleate 13S-lipoxygenase activity; GO:0046872,metal ion binding; GO:0010597,green leaf volatile biosynthetic process; GO:0031408,oxylipin biosynthetic process	Lipoxygenase	mws2103	1.27167	Piceatannol	-0.818	0.00701614	1
VIT_213s0320g00020	-6.171	--	PREDICTED: protein UPSTREAM OF FLC isoform X2 [Vitis vinifera]	RecName: Full=Protein UPSTREAM OF FLC;	SubName: Full=Uncharacterized protein {ECO:0000313|EMBL:CAN82512.1};	--	--	Domain of unknown function (DUF966)	mws2103	1.27167	Piceatannol	-0.812	0.0078028	1
VIT_214s0066g00400	-1.418	--	PREDICTED: fatty-acid-binding protein 1 [Vitis vinifera]	RecName: Full=Fatty-acid-binding protein 1; Short=AtFAP1; AltName: Full=Chalcone-flavanone isomerase family protein 1;	SubName: Full=Uncharacterized protein {ECO:0000313|EMBL:CCB58460.1};	--	GO:0009507,chloroplast; GO:0009941,chloroplast envelope; GO:0009570,chloroplast stroma; GO:0005739,mitochondrion; GO:0009536,plastid; GO:0005504,fatty acid binding; GO:0016872,intramolecular lyase activity; GO:0006631,fatty acid metabolic process	Chalcone isomerase like	mws2103	1.27167	Piceatannol	-0.808	0.00844011	1
VIT_214s0066g01090	-1.353	K09422 transcription factor MYB, plant | (RefSeq) MYB24; R2R3 Myb24 transcription factor (A)	hypothetical protein VITISV_018445 [Vitis vinifera]	RecName: Full=Myb-related protein 305;	SubName: Full=Uncharacterized protein {ECO:0000313|EMBL:CAN77103.1};	Transcription factor, Myb superfamily	GO:0005634,nucleus; GO:0003677,DNA binding; GO:0006355,regulation of transcription, DNA-templated; GO:0006351,transcription, DNA-templated	Myb-like DNA-binding domain	mws2103	1.27167	Piceatannol	-0.802	0.0092422	1
VIT_214s0066g01670	-1.118	K10529 alpha-dioxygenase [EC:1.-.-.-] | (RefSeq) alpha-dioxygenase 1 (A)	PREDICTED: alpha-dioxygenase 1 [Vitis vinifera]	RecName: Full=Alpha-dioxygenase 1; Short=Alpha DOX1; EC=1.14.99.-; AltName: Full=Fatty acid dioxygenase AlphaDOX1; AltName: Full=Pathogen-induced oxygenase; AltName: Full=Plant alpha dioxygenase 1; Flags: Precursor;	SubName: Full=Uncharacterized protein {ECO:0000313|EMBL:CBI34957.3};	Peroxidase/oxygenase	GO:0012511,monolayer-surrounded lipid storage body; GO:0020037,heme binding; GO:0046872,metal ion binding; GO:0016702,oxidoreductase activity, acting on single donors with incorporation of molecular oxygen, incorporation of two atoms of oxygen; GO:0004601,peroxidase activity; GO:1902609,(R)-2-hydroxy-alpha-linolenic acid biosynthetic process; GO:0008219,cell death; GO:0071732,cellular response to…	Animal haem peroxidase	mws2103	1.27167	Piceatannol	-0.951	8.02169e-05	1
VIT_214s0081g00110	-1.335	K17964 leucine-rich PPR motif-containing protein, mitochondrial | (RefSeq) pentatricopeptide repeat-containing protein At3g22470, mitochondrial-like (A)	PREDICTED: putative pentatricopeptide repeat-containing protein At1g12700, mitochondrial [Vitis vinifera]	RecName: Full=Pentatricopeptide repeat-containing protein At1g62670, mitochondrial; Flags: Precursor;	SubName: Full=Uncharacterized protein {ECO:0000313|EMBL:CCB58726.1};	FOG: PPR repeat	GO:0005739,mitochondrion; GO:0004519,endonuclease activity; GO:0003723,RNA binding; GO:0080156,mitochondrial mRNA modification; GO:0006397,mRNA processing; GO:0000966,RNA 5'-end processing	Vps23 core domain	mws2103	1.27167	Piceatannol	-0.841	0.00452339	1
VIT_214s0081g00800	-1.498	K13459 disease resistance protein RPS2 | (RefSeq) probable disease resistance protein At4g27220 (A)	unnamed protein product, partial [Vitis vinifera]	RecName: Full=Probable disease resistance protein At4g27220;	SubName: Full=Uncharacterized protein {ECO:0000313|EMBL:CCB58685.1};	Apoptotic ATPase	GO:0005886,plasma membrane; GO:0043531,ADP binding; GO:0005524,ATP binding; GO:0006952,defense response; GO:0007165,signal transduction	ATPase domain predominantly from Archaea	mws2103	1.27167	Piceatannol	-0.835	0.00513488	1
VIT_214s0108g00630	-1.548	K15015 solute carrier family 32 (vesicular inhibitory amino acid transporter) | (RefSeq) vacuolar amino acid transporter 1 (A)	PREDICTED: vacuolar amino acid transporter 1 [Vitis vinifera]	RecName: Full=Amino acid transporter AVT1I {ECO:0000305}; Short=AtAvt1I {ECO:0000303|PubMed:27925655};	SubName: Full=Uncharacterized protein {ECO:0000313|EMBL:CBI22205.3};	Amino acid transporters	GO:0016021,integral component of membrane; GO:0005774,vacuolar membrane; GO:0015171,amino acid transmembrane transporter activity; GO:0003333,amino acid transmembrane transport	Transmembrane amino acid transporter protein	mws2103	1.27167	Piceatannol	-0.948	0.00010204	1
VIT_214s0108g00690	-2.215	K15015 solute carrier family 32 (vesicular inhibitory amino acid transporter) | (RefSeq) vacuolar amino acid transporter 1 (A)	PREDICTED: vacuolar amino acid transporter 1 [Vitis vinifera]	RecName: Full=Amino acid transporter AVT1I {ECO:0000305}; Short=AtAvt1I {ECO:0000303|PubMed:27925655};	SubName: Full=Uncharacterized protein {ECO:0000313|EMBL:CBI22210.3};	Amino acid transporters	GO:0016021,integral component of membrane; GO:0005774,vacuolar membrane; GO:0015171,amino acid transmembrane transporter activity; GO:0003333,amino acid transmembrane transport	Transmembrane amino acid transporter protein	mws2103	1.27167	Piceatannol	-0.808	0.00835296	1
VIT_214s0108g01220	-1.777	K09286 EREBP-like factor | (RefSeq) ethylene-responsive transcription factor RAP2-2 (A)	unnamed protein product, partial [Vitis vinifera]	RecName: Full=Ethylene-responsive transcription factor RAP2-11; AltName: Full=Protein RELATED TO APETALA2 11;	SubName: Full=Uncharacterized protein {ECO:0000313|EMBL:CBI22258.3};	--	GO:0005634,nucleus; GO:0003700,DNA-binding transcription factor activity; GO:0043565,sequence-specific DNA binding; GO:0035865,cellular response to potassium ion; GO:0009873,ethylene-activated signaling pathway; GO:0048528,post-embryonic root development; GO:0009723,response to ethylene; GO:0000302,response to reactive oxygen species; GO:0006351,transcription, DNA-templated	AP2 domain	mws2103	1.27167	Piceatannol	0.91	0.000667226	1
VIT_215s0045g00640	-2.724	K13457 disease resistance protein RPM1 | (RefSeq) putative disease resistance protein At1g50180 (A)	unnamed protein product, partial [Vitis vinifera]	RecName: Full=Putative disease resistance protein At1g50180;	SubName: Full=Uncharacterized protein {ECO:0000313|EMBL:CCB60765.1};	Apoptotic ATPase	GO:0005886,plasma membrane; GO:0009506,plasmodesma; GO:0043531,ADP binding; GO:0005524,ATP binding; GO:0006952,defense response; GO:0007165,signal transduction	NB-ARC domain	mws2103	1.27167	Piceatannol	-0.894	0.00113115	1
VIT_215s0046g00170	-1.045	K09422 transcription factor MYB, plant | (RefSeq) MYBPA1; MYBPA1 protein (A)	MYBPA1 protein [Vitis vinifera]	RecName: Full=Transcription factor MYB3; AltName: Full=Myb-related protein 3; Short=AtMYB3;	SubName: Full=Uncharacterized protein {ECO:0000313|EMBL:CCB62554.1};	Transcription factor, Myb superfamily	GO:0005634,nucleus; GO:0003700,DNA-binding transcription factor activity; GO:0000981,DNA-binding transcription factor activity, RNA polymerase II-specific; GO:0043565,sequence-specific DNA binding; GO:0001135,RNA polymerase II transcription regulator recruiting activity; GO:0044212,transcription regulatory region DNA binding; GO:0030154,cell differentiation; GO:0009800,cinnamic acid biosynthetic …	Myb-like DNA-binding domain	mws2103	1.27167	Piceatannol	-0.887	0.00144064	1
VIT_215s0048g01590	-2.662	K20556 cytochrome P450 family 76 subfamily C | (RefSeq) uncharacterized protein LOC110934093 (A)	unnamed protein product, partial [Vitis vinifera]	RecName: Full=Geraniol 8-hydroxylase; EC=1.14.13.152; AltName: Full=Cytochrome P450 76B6; AltName: Full=Geraniol 10-hydroxylase; Short=CrG10H;	SubName: Full=Uncharacterized protein {ECO:0000313|EMBL:CCB61350.1};	Cytochrome P450 CYP2 subfamily	GO:0005789,endoplasmic reticulum membrane; GO:0016021,integral component of membrane; GO:0102811,geraniol 10-hydroxylase activity; GO:0020037,heme binding; GO:0005506,iron ion binding; GO:0016709,oxidoreductase activity, acting on paired donors, with incorporation or reduction of molecular oxygen, NAD(P)H as one donor, and incorporation of one atom of oxygen; GO:0016099,monoterpenoid biosynthetic…	Type III secretion needle MxiH, YscF, SsaG, EprI, PscF, EscF	mws2103	1.27167	Piceatannol	-0.897	0.00105435	1
VIT_216s0022g00625	-3.985	--	hypothetical protein AQUCO_01700145v1 [Aquilegia coerulea]	--	SubName: Full=Uncharacterized protein {ECO:0000313|EMBL:PIA44340.1};	--	--	--	mws2103	1.27167	Piceatannol	-0.92	0.000448607	1
VIT_216s0039g02050	-2.518	--	unnamed protein product, partial [Vitis vinifera]	--	SubName: Full=Uncharacterized protein {ECO:0000313|EMBL:CBI26521.3};	--	GO:0016021,integral component of membrane	--	mws2103	1.27167	Piceatannol	-0.838	0.00477548	1
VIT_216s0098g01910	-1.017	--	PREDICTED: germin-like protein 11-1 [Vitis vinifera]	RecName: Full=Germin-like protein 11-1; Flags: Precursor;	SubName: Full=Uncharacterized protein {ECO:0000313|EMBL:CBI23004.3};	--	GO:0048046,apoplast; GO:0005618,cell wall; GO:0030145,manganese ion binding; GO:0045735,nutrient reservoir activity	Cupin domain	mws2103	1.27167	Piceatannol	-0.888	0.00137128	1
VIT_217s0000g03910	-2.605	K20562 biphenyl-4-hydroxylase | (RefSeq) cytochrome P450 CYP736A12 (A)	PREDICTED: cytochrome P450 CYP736A12 [Vitis vinifera]	RecName: Full=Cytochrome P450 CYP736A12; EC=1.14.-.-;	SubName: Full=Uncharacterized protein {ECO:0000313|EMBL:CCB43207.1};	Cytochrome P450 CYP2 subfamily	GO:0016021,integral component of membrane; GO:0020037,heme binding; GO:0005506,iron ion binding; GO:0004497,monooxygenase activity; GO:0016705,oxidoreductase activity, acting on paired donors, with incorporation or reduction of molecular oxygen	Cytochrome P450	mws2103	1.27167	Piceatannol	-0.934	0.000230913	1
VIT_215s0046g02220	-2.605	K20772 ethlene biosynthesisi	1-aminocyclopropane-1-carboxylate synthase 1/2/6 [EC:4.4.1.14] | (RefSeq) 1-aminocyclopropane-1-carboxylate synthase 1 (A)	RecName: Full=1-aminocyclopropane-1-carboxylate synthase 1; Short=ACC synthase 1; EC=4.4.1.14; AltName: Full=S-adenosyl-L-methionine methylthioadenosine-lyase;	SubName: Full=Uncharacterized protein {ECO:0000313|EMBL:CAN69483.1};		GO:0016847,1-aminocyclopropane-1-carboxylate synthase activity; GO:0030170,pyridoxal phosphate binding; GO:0009693,ethylene biosynthetic process; GO:0009835,fruit ripening	PREDICTED: 1-aminocyclopropane-1-carboxylate synthase 1 [Vitis vinifera]	mws2103	1.27167	Piceatannol	-0.981	3.1085e-06	1
VIT_218s0001g01500	-2.212	--	--	--	SubName: Full=Uncharacterized protein {ECO:0000313|EMBL:CCB45438.1};	--	--	--	mws2103	1.27167	Piceatannol	-0.801	0.00940132	1
VIT_218s0001g04890	-5.167	K17469 sulfate transporter 2, low-affinity | (RefSeq) low affinity sulfate transporter 3 (A)	PREDICTED: low affinity sulfate transporter 3 [Vitis vinifera]	RecName: Full=Low affinity sulfate transporter 3;	SubName: Full=Uncharacterized protein {ECO:0000313|EMBL:CBI19121.3};	Sulfate/bicarbonate/oxalate exchanger SAT-1 and related transporters (SLC26 family)	GO:0016021,integral component of membrane; GO:0008271,secondary active sulfate transmembrane transporter activity	STAS domain	mws2103	1.27167	Piceatannol	-0.867	0.00245235	1
VIT_218s0001g06940	-1.309	K00850 6-phosphofructokinase 1 [EC:2.7.1.11] | (RefSeq) ATP-dependent 6-phosphofructokinase 6-like (A)	PREDICTED: purine permease 1 [Vitis vinifera]	RecName: Full=Purine permease 3; Short=AtPUP3;	SubName: Full=Uncharacterized protein {ECO:0000313|EMBL:CCB45616.1};	--	GO:0016021,integral component of membrane; GO:0016020,membrane; GO:0005345,purine nucleobase transmembrane transporter activity; GO:0006863,purine nucleobase transport	EamA-like transporter family	mws2103	1.27167	Piceatannol	-0.826	0.00611985	1
VIT_218s0001g14450	-1.388	K02641 ferredoxin--NADP+ reductase [EC:1.18.1.2] | (RefSeq) ferredoxin--NADP reductase, leaf-type isozyme, chloroplastic (A)	PREDICTED: ferredoxin--NADP reductase, leaf-type isozyme, chloroplastic [Vitis vinifera]	RecName: Full=Ferredoxin--NADP reductase, leaf-type isozyme, chloroplastic; Short=FNR; EC=1.18.1.2; Flags: Precursor;	RecName: Full=Ferredoxin--NADP reductase {ECO:0000256|RuleBase:RU004465}; EC=1.18.1.2 {ECO:0000256|RuleBase:RU004465};	NADP/FAD dependent oxidoreductase	GO:0009570,chloroplast stroma; GO:0009535,chloroplast thylakoid membrane; GO:0004324,ferredoxin-NADP+ reductase activity; GO:0015979,photosynthesis	Ferric reductase NAD binding domain	mws2103	1.27167	Piceatannol	-0.808	0.00848187	1
VIT_218s0041g00590	-1.479	K14638 solute carrier family 15 (peptide/histidine transporter), member 3/4 | (RefSeq) protein NRT1/ PTR FAMILY 5.10 (A)	PREDICTED: protein NRT1/ PTR FAMILY 5.10 isoform X1 [Vitis vinifera]	RecName: Full=Protein NRT1/ PTR FAMILY 5.10; Short=AtNPF5.10;	SubName: Full=Uncharacterized protein {ECO:0000313|EMBL:CAN63509.1};	H+/oligopeptide symporter	GO:0016021,integral component of membrane; GO:0022857,transmembrane transporter activity; GO:0006857,oligopeptide transport	Major Facilitator Superfamily	mws2103	1.27167	Piceatannol	-0.964	2.88551e-05	1
VIT_218s0089g01170	-1.392	K08916 light-harvesting complex II chlorophyll a/b binding protein 5 | (RefSeq) chlorophyll a-b binding protein CP26, chloroplastic (A)	PREDICTED: chlorophyll a-b binding protein CP26, chloroplastic [Vitis vinifera]	RecName: Full=Chlorophyll a-b binding protein CP26, chloroplastic; AltName: Full=LHCB5; AltName: Full=LHCIIc; AltName: Full=Light-harvesting complex II protein 5; Flags: Precursor;	RecName: Full=Chlorophyll a-b binding protein, chloroplastic {ECO:0000256|RuleBase:RU363080};	--	GO:0009507,chloroplast; GO:0009941,chloroplast envelope; GO:0009534,chloroplast thylakoid; GO:0009535,chloroplast thylakoid membrane; GO:0016021,integral component of membrane; GO:0016020,membrane; GO:0009522,photosystem I; GO:0009783,photosystem II antenna complex; GO:0010287,plastoglobule; GO:0009517,PSII associated light-harvesting complex II; GO:0009579,thylakoid; GO:0042651,thylakoid membran…	Chlorophyll A-B binding protein	mws2103	1.27167	Piceatannol	-0.818	0.0070192	1
VIT_218s0122g00390	-2.69	K05909 laccase [EC:1.10.3.2] | (RefSeq) laccase-15 (A)	PREDICTED: laccase-15 [Vitis vinifera]	RecName: Full=Laccase-15; EC=1.10.3.2; AltName: Full=Benzenediol:oxygen oxidoreductase 15; AltName: Full=Diphenol oxidase 15; AltName: Full=Protein TRANSPARENT TESTA 10; AltName: Full=Urishiol oxidase 15; Flags: Precursor;	SubName: Full=Uncharacterized protein {ECO:0000313|EMBL:CCB52302.1};	Multicopper oxidases	GO:0048046,apoplast; GO:0005507,copper ion binding; GO:0052716,hydroquinone:oxygen oxidoreductase activity; GO:0016722,oxidoreductase activity, oxidizing metal ions; GO:0009809,lignin biosynthetic process; GO:0046274,lignin catabolic process; GO:0010023,proanthocyanidin biosynthetic process; GO:0046688,response to copper ion	Multicopper oxidase	mws2103	1.27167	Piceatannol	0.862	0.00282182	1
VIT_218s0122g01130	-2.095	K15362 fanconi anemia group J protein [EC:3.6.4.12] | (RefSeq) Fanconi anemia group J protein homolog (A)	PREDICTED: Fanconi anemia group J protein homolog isoform X1 [Vitis vinifera]	RecName: Full=Regulator of telomere elongation helicase 1 homolog {ECO:0000303|PubMed:21081662, ECO:0000303|PubMed:25516598}; EC=3.6.4.12 {ECO:0000305};	SubName: Full=Uncharacterized protein {ECO:0000313|EMBL:CCB62657.1};	Helicase of the DEAD superfamily	GO:0005739,mitochondrion; GO:0005634,nucleus; GO:0051539,4 iron, 4 sulfur cluster binding; GO:0005524,ATP binding; GO:0004003,ATP-dependent DNA helicase activity; GO:0003677,DNA binding; GO:0046872,metal ion binding; GO:0006310,DNA recombination; GO:0006281,DNA repair; GO:0006260,DNA replication; GO:0036297,interstrand cross-link repair; GO:0043007,maintenance of rDNA; GO:0070716,mismatch repair …	Helical and beta-bridge domain	mws2103	1.27167	Piceatannol	-0.91	0.000657274	1
VIT_219s0014g00450	-1.011	K16573 gamma-tubulin complex component 6 | (RefSeq) uncharacterized LOC103722329 (A)	PREDICTED: protein trichome birefringence-like 38 [Vitis vinifera]	RecName: Full=Protein trichome birefringence-like 38;	SubName: Full=Uncharacterized protein {ECO:0000313|EMBL:CBI20119.3};	--	GO:0005794,Golgi apparatus; GO:0016021,integral component of membrane; GO:0016413,O-acetyltransferase activity; GO:0071554,cell wall organization or biogenesis	PMR5 N terminal Domain	mws2103	1.27167	Piceatannol	-0.884	0.00156718	1
VIT_219s0014g01360	-2.073	K04733 interleukin-1 receptor-associated kinase 4 [EC:2.7.11.1] | (RefSeq) G-type lectin S-receptor-like serine/threonine-protein kinase SD2-5 (A)	PREDICTED: epidermis-specific secreted glycoprotein EP1-like [Vitis vinifera]	RecName: Full=EP1-like glycoprotein 2 {ECO:0000305}; AltName: Full=Curculin-like (Mannose-binding) lectin family protein {ECO:0000303|PubMed:23738689}; Flags: Precursor;	SubName: Full=Uncharacterized protein {ECO:0000313|EMBL:CCB46252.1};	--	GO:0048046,apoplast; GO:0005618,cell wall; GO:0005794,Golgi apparatus; GO:0009505,plant-type cell wall; GO:0005886,plasma membrane; GO:0009506,plasmodesma; GO:0030246,carbohydrate binding; GO:0009735,response to cytokinin	PAN domain	mws2103	1.27167	Piceatannol	-0.923	0.000388188	1
VIT_219s0014g01370	-1.822	K04733 interleukin-1 receptor-associated kinase 4 [EC:2.7.11.1] | (RefSeq) G-type lectin S-receptor-like serine/threonine-protein kinase SD2-5 (A)	PREDICTED: epidermis-specific secreted glycoprotein EP1 [Vitis vinifera]	RecName: Full=Epidermis-specific secreted glycoprotein EP1; AltName: Full=52/54 kDa medium protein; Flags: Precursor;	SubName: Full=Uncharacterized protein {ECO:0000313|EMBL:CCB46253.1};	--	GO:0005576,extracellular region; GO:0030246,carbohydrate binding; GO:0006833,water transport	PAN-like domain	mws2103	1.27167	Piceatannol	-0.892	0.0012246	1
VIT_219s0014g05120	-4.562	K12135 zinc finger protein CONSTANS | (RefSeq) zinc finger protein CONSTANS-LIKE 2-like (A)	unnamed protein product, partial [Vitis vinifera]	RecName: Full=Putative zinc finger protein CONSTANS-LIKE 11;	SubName: Full=Uncharacterized protein {ECO:0000313|EMBL:CBI20501.3};	--	GO:0005634,nucleus; GO:0003700,DNA-binding transcription factor activity; GO:0008270,zinc ion binding	B-box zinc finger	mws2103	1.27167	Piceatannol	-0.811	0.00802615	1
VIT_219s0015g01720	-1.336	K01623 fructose-bisphosphate aldolase, class I [EC:4.1.2.13] | (RefSeq) fructose-bisphosphate aldolase, cytoplasmic isozyme 1 (A)	PREDICTED: fructose-bisphosphate aldolase, cytoplasmic isozyme 1 [Vitis vinifera]	RecName: Full=Fructose-bisphosphate aldolase, cytoplasmic isozyme 1; EC=4.1.2.13;	RecName: Full=Fructose-bisphosphate aldolase {ECO:0000256|RuleBase:RU003994, ECO:0000256|SAAS:SAAS00336718}; EC=4.1.2.13 {ECO:0000256|RuleBase:RU003994, ECO:0000256|SAAS:SAAS00336718};	Fructose-biphosphate aldolase	GO:0005737,cytoplasm; GO:0004332,fructose-bisphosphate aldolase activity; GO:0006096,glycolytic process	Fructose-bisphosphate aldolase class-I	mws2103	1.27167	Piceatannol	0.83	0.00560804	1
VIT_219s0015g02910	-1.4	K07425 long-chain fatty acid omega-monooxygenase [EC:1.14.14.80] | (RefSeq) cytochrome P450 CYP72A219-like isoform X1 (A)	PREDICTED: cytochrome P450 CYP72A219 [Vitis vinifera]	RecName: Full=Cytochrome P450 CYP72A219; EC=1.14.-.-; AltName: Full=Cytochrome P450 CYP72A129;	SubName: Full=Uncharacterized protein {ECO:0000313|EMBL:CBI39938.3};	Cytochrome P450 CYP4/CYP19/CYP26 subfamilies	GO:0016021,integral component of membrane; GO:0020037,heme binding; GO:0005506,iron ion binding; GO:0004497,monooxygenase activity; GO:0016705,oxidoreductase activity, acting on paired donors, with incorporation or reduction of molecular oxygen	Cytochrome P450	mws2103	1.27167	Piceatannol	-0.832	0.00540074	1
VIT_200s0194g00260	-1.409	--	PREDICTED: microtubule-associated protein 70-5 [Vitis vinifera]	RecName: Full=Microtubule-associated protein 70-5; Short=AtMAP70-5; AltName: Full=70 kDa microtubule-associated protein 5;	SubName: Full=Uncharacterized protein {ECO:0000313|EMBL:CCB50057.1};	--	GO:0005737,cytoplasm; GO:0005874,microtubule; GO:0008017,microtubule binding; GO:0071555,cell wall organization; GO:0007010,cytoskeleton organization; GO:0009832,plant-type cell wall biogenesis; GO:0010051,xylem and phloem pattern formation	Zinc finger-containing protein	pmb2792	1.24385	13-HOTrE(r)	-0.93	0.000276627	1
VIT_200s0253g00080	-1.118	K20802 (R)-mandelonitrile lyase [EC:4.1.2.10] | (RefSeq) MES5; methyl esterase 5 (A)	PREDICTED: methylesterase 10 [Vitis vinifera]	RecName: Full=Methylesterase 10; Short=AtMES10; EC=3.1.1.-;	SubName: Full=Uncharacterized protein {ECO:0000313|EMBL:CCB45147.1};	--	GO:0016788,hydrolase activity, acting on ester bonds; GO:0080032,methyl jasmonate esterase activity	Serine aminopeptidase, S33	pmb2792	1.24385	13-HOTrE(r)	-0.87	0.00226584	1
VIT_200s0804g00020	-2.255	K14506 jasmonic acid-amino synthetase [EC:6.3.2.52] | (RefSeq) uncharacterized LOC109115461 (A)	PREDICTED: uncharacterized protein LOC100256691 [Vitis vinifera]	--	SubName: Full=Uncharacterized protein {ECO:0000313|EMBL:CCB50180.1}; Flags: Fragment;	--	--	Protein of unknown function, DUF547	pmb2792	1.24385	13-HOTrE(r)	0.913	0.000596225	1
VIT_200s1206g00010	-1.182	K01381 saccharopepsin [EC:3.4.23.25] | (RefSeq) protein ASPARTIC PROTEASE IN GUARD CELL 1-like (A)	PREDICTED: aspartyl protease family protein At5g10770, partial [Vitis vinifera]	RecName: Full=Aspartyl protease family protein At5g10770; EC=3.4.23.- {ECO:0000305}; Flags: Precursor;	SubName: Full=Uncharacterized protein {ECO:0000313|EMBL:CCB62938.1};	Aspartyl protease	GO:0031225,anchored component of membrane; GO:0005886,plasma membrane; GO:0004190,aspartic-type endopeptidase activity; GO:0030163,protein catabolic process; GO:0006508,proteolysis	Eukaryotic aspartyl protease	pmb2792	1.24385	13-HOTrE(r)	-0.875	0.00200848	1
VIT_202s0025g02880	-2.583	K15333 tRNA guanosine-2'-O-methyltransferase [EC:2.1.1.34] | (RefSeq) uncharacterized protein LOC104224633 (A)	PREDICTED: subtilisin-like protease SBT3.9 [Vitis vinifera]	RecName: Full=Subtilisin-like protease SBT3.3 {ECO:0000303|PubMed:16193095}; EC=3.4.21.- {ECO:0000305}; AltName: Full=Subtilase subfamily 3 member 3 {ECO:0000303|PubMed:16193095}; Short=AtSBT3.3 {ECO:0000303|PubMed:16193095}; Flags: Precursor;	SubName: Full=Uncharacterized protein {ECO:0000313|EMBL:CBI34615.3};	--	GO:0031012,extracellular matrix; GO:0009505,plant-type cell wall; GO:0005578,NA; GO:0004252,serine-type endopeptidase activity; GO:0009682,induced systemic resistance	Fibronectin type-III domain	pmb2792	1.24385	13-HOTrE(r)	-0.87	0.0022956	1
VIT_203s0017g02260	-1.328	K11855 ubiquitin carboxyl-terminal hydrolase 36/42 [EC:3.4.19.12] | (RefSeq) ubiquitin carboxyl-terminal hydrolase 36 (A)	PREDICTED: 36.4 kDa proline-rich protein [Vitis vinifera]	RecName: Full=36.4 kDa proline-rich protein;	SubName: Full=Uncharacterized protein {ECO:0000313|EMBL:CCB58060.1};	--	--	Probable lipid transfer	pmb2792	1.24385	13-HOTrE(r)	-0.901	0.00091626	1
VIT_203s0038g00670	-1.449	K01623 fructose-bisphosphate aldolase, class I [EC:4.1.2.13] | (RefSeq) probable fructose-bisphosphate aldolase 1, chloroplastic-like (A)	PREDICTED: fructose-bisphosphate aldolase 1, chloroplastic [Vitis vinifera]	RecName: Full=Fructose-bisphosphate aldolase 1, chloroplastic {ECO:0000305}; Short=AtFBA1 {ECO:0000303|PubMed:22561114}; EC=4.1.2.13 {ECO:0000305}; Flags: Precursor;	RecName: Full=Fructose-bisphosphate aldolase {ECO:0000256|RuleBase:RU003994, ECO:0000256|SAAS:SAAS00336718}; EC=4.1.2.13 {ECO:0000256|RuleBase:RU003994, ECO:0000256|SAAS:SAAS00336718};	Fructose-biphosphate aldolase	GO:0048046,apoplast; GO:0009507,chloroplast; GO:0009941,chloroplast envelope; GO:0009570,chloroplast stroma; GO:0009534,chloroplast thylakoid; GO:0022626,cytosolic ribosome; GO:0010287,plastoglobule; GO:0009579,thylakoid; GO:0031977,thylakoid lumen; GO:0004332,fructose-bisphosphate aldolase activity; GO:0006094,gluconeogenesis; GO:0006096,glycolytic process; GO:0046686,response to cadmium ion	Fructose-bisphosphate aldolase class-I	pmb2792	1.24385	13-HOTrE(r)	-0.945	0.000124048	1
VIT_203s0038g02110	-1.705	K03686 molecular chaperone DnaJ | (RefSeq) chaperone protein DnaJ-like (A)	PREDICTED: chaperone protein dnaJ 11, chloroplastic [Vitis vinifera]	RecName: Full=Chaperone protein dnaJ 11, chloroplastic; Short=AtDjC11; Short=AtJ11; Flags: Precursor;	SubName: Full=Uncharacterized protein {ECO:0000313|EMBL:CCB60629.1};	Molecular chaperone (DnaJ superfamily)	GO:0009507,chloroplast; GO:0009570,chloroplast stroma; GO:0005634,nucleus; GO:0009536,plastid	DnaJ domain	pmb2792	1.24385	13-HOTrE(r)	-0.829	0.0057218	1
VIT_203s0063g00040	-4.551	K23260 scopoletin glucosyltransferase [EC:2.4.1.128] | (RefSeq) scopoletin glucosyltransferase (A)	PREDICTED: scopoletin glucosyltransferase [Vitis vinifera]	RecName: Full=Scopoletin glucosyltransferase; EC=2.4.1.128; AltName: Full=Phenylpropanoid:glucosyltransferase 1;	RecName: Full=Glycosyltransferase {ECO:0000256|RuleBase:RU362057}; EC=2.4.1.- {ECO:0000256|RuleBase:RU362057};	UDP-glucuronosyl and UDP-glucosyl transferase	GO:0042802,identical protein binding; GO:0050275,scopoletin glucosyltransferase activity; GO:0008152,metabolic process	UDP-glucoronosyl and UDP-glucosyl transferase	pmb2792	1.24385	13-HOTrE(r)	-0.917	0.000490775	1
VIT_203s0063g00910	-2.706	K21554 CREB3 regulatory factor | (RefSeq) B3 domain-containing transcription factor VRN1-like (A)	PREDICTED: B3 domain-containing protein REM20-like, partial [Vitis vinifera]	RecName: Full=Putative B3 domain-containing protein At5g66980;	SubName: Full=Uncharacterized protein {ECO:0000313|EMBL:CCB56900.1};	--	GO:0005634,nucleus; GO:0003677,DNA binding; GO:0006355,regulation of transcription, DNA-templated; GO:0006351,transcription, DNA-templated	Mpp10 protein	pmb2792	1.24385	13-HOTrE(r)	-0.825	0.00614668	1
VIT_203s0063g01650	-2.513	K00512 steroid 17alpha-monooxygenase / 17alpha-hydroxyprogesterone deacetylase [EC:1.14.14.19 1.14.14.32] | (RefSeq) cytochrome P450 CYP82D47 (A)	PREDICTED: cytochrome P450 CYP82D47 [Vitis vinifera]	RecName: Full=Cytochrome P450 82C4; EC=1.14.-.-;	SubName: Full=Uncharacterized protein {ECO:0000313|EMBL:CCB56929.1};	Cytochrome P450 CYP2 subfamily	GO:0016021,integral component of membrane; GO:0016020,membrane; GO:0020037,heme binding; GO:0005506,iron ion binding; GO:0004497,monooxygenase activity; GO:0016709,oxidoreductase activity, acting on paired donors, with incorporation or reduction of molecular oxygen, NAD(P)H as one donor, and incorporation of one atom of oxygen; GO:0071281,cellular response to iron ion; GO:0044550,secondary metabo…	Cytochrome P450	pmb2792	1.24385	13-HOTrE(r)	-0.833	0.00529889	1
VIT_203s0180g00320	-1.136	K23279 gallate 1-beta-glucosyltransferase [EC:2.4.1.136] | (RefSeq) GT3; cinnamate beta-D-glucosyltransferase-like (A)	cinnamate beta-D-glucosyltransferase-like [Vitis vinifera]	RecName: Full=Gallate 1-beta-glucosyltransferase {ECO:0000303|PubMed:24412325}; EC=2.4.1.136 {ECO:0000269|PubMed:24412325}; AltName: Full=UDP-glucose:gallate glucosyltransferase {ECO:0000303|PubMed:24412325}; AltName: Full=Vanillate 1-beta-glucosyltransferase {ECO:0000305};	RecName: Full=Glycosyltransferase {ECO:0000256|RuleBase:RU362057}; EC=2.4.1.- {ECO:0000256|RuleBase:RU362057};	UDP-glucuronosyl and UDP-glucosyl transferase	GO:0047913,gallate 1-beta-glucosyltransferase activity; GO:0008152,metabolic process	UDP-glucoronosyl and UDP-glucosyl transferase	pmb2792	1.24385	13-HOTrE(r)	-0.852	0.00355158	1
VIT_204s0023g03010	-1.308	K01623 fructose-bisphosphate aldolase, class I [EC:4.1.2.13] | (RefSeq) fructose-bisphosphate aldolase 1, chloroplastic (A)	PREDICTED: fructose-bisphosphate aldolase 1, chloroplastic [Vitis vinifera]	RecName: Full=Fructose-bisphosphate aldolase 2, chloroplastic {ECO:0000305}; Short=AtFBA2 {ECO:0000303|PubMed:22561114}; EC=4.1.2.13 {ECO:0000305}; Flags: Precursor;	RecName: Full=Fructose-bisphosphate aldolase {ECO:0000256|RuleBase:RU003994, ECO:0000256|SAAS:SAAS00336718}; EC=4.1.2.13 {ECO:0000256|RuleBase:RU003994, ECO:0000256|SAAS:SAAS00336718};	Fructose-biphosphate aldolase	GO:0048046,apoplast; GO:0009507,chloroplast; GO:0009941,chloroplast envelope; GO:0009570,chloroplast stroma; GO:0016020,membrane; GO:0010287,plastoglobule; GO:0009579,thylakoid; GO:0004332,fructose-bisphosphate aldolase activity; GO:0006094,gluconeogenesis; GO:0006096,glycolytic process; GO:0009737,response to abscisic acid; GO:0046686,response to cadmium ion	Fructose-bisphosphate aldolase class-I	pmb2792	1.24385	13-HOTrE(r)	-0.916	0.00051066	1
VIT_204s0069g00010	-3.168	K05387 glutamate receptor, ionotropic, plant | (RefSeq) glutamate receptor 2.7-like (A)	PREDICTED: glutamate receptor 2.7-like [Vitis vinifera]	RecName: Full=Glutamate receptor 2.7; AltName: Full=Ligand-gated ion channel 2.7; Flags: Precursor;	RecName: Full=Glutamate receptor {ECO:0000256|PIRNR:PIRNR037090};	Glutamate-gated kainate-type ion channel receptor subunit GluR5 and related subunits	GO:0016021,integral component of membrane; GO:0005886,plasma membrane; GO:0005773,vacuole; GO:0005262,calcium channel activity; GO:0008066,glutamate receptor activity; GO:0004970,ionotropic glutamate receptor activity; GO:0006816,calcium ion transport; GO:0019722,calcium-mediated signaling; GO:0071230,cellular response to amino acid stimulus	Ligated ion channel L-glutamate- and glycine-binding site	pmb2792	1.24385	13-HOTrE(r)	-0.88	0.00175998	1
VIT_207s0005g03340	-1.266	K09422 transcription factor MYB, plant | (RefSeq) MYB14; R2R3 Myb14 transcription factor (A)	R2R3 Myb14 transcription factor [Vitis vinifera]	RecName: Full=Transcription factor MYB14 {ECO:0000303|PubMed:9839469}; AltName: Full=Myb-related protein 14 {ECO:0000303|PubMed:9839469}; Short=AtMYB14 {ECO:0000303|PubMed:9839469}; Short=MYB14At {ECO:0000303|PubMed:9839469};	SubName: Full=Uncharacterized protein {ECO:0000313|EMBL:CCB60114.1};	Transcription factor, Myb superfamily	GO:0005634,nucleus; GO:0003700,DNA-binding transcription factor activity; GO:0000981,DNA-binding transcription factor activity, RNA polymerase II-specific; GO:0043565,sequence-specific DNA binding; GO:0001135,RNA polymerase II transcription regulator recruiting activity; GO:0044212,transcription regulatory region DNA binding; GO:0030154,cell differentiation; GO:0045893,positive regulation of tran…	SLIDE	pmb2792	1.24385	13-HOTrE(r)	-0.856	0.00324957	1
VIT_205s0020g01900	-1.236	--	--	--	--	--	--	--	pmb2792	1.24385	13-HOTrE(r)	-0.926	0.000330413	1
VIT_205s0029g01500	-5.02	--	unnamed protein product, partial [Vitis vinifera]	--	SubName: Full=Uncharacterized protein {ECO:0000313|EMBL:CBI17204.3};	--	--	--	pmb2792	1.24385	13-HOTrE(r)	-0.802	0.00929513	1
VIT_205s0077g01250	-1.226	K20547 basic endochitinase B [EC:3.2.1.14] | (RefSeq) endochitinase CH25 (A)	PREDICTED: chitinase-like protein 2 [Vitis vinifera]	RecName: Full=Chitinase-like protein 2; Short=AtCTL2; Flags: Precursor;	SubName: Full=Uncharacterized protein {ECO:0000313|EMBL:CAN78546.1};	Predicted chitinase	GO:0005576,extracellular region; GO:0005975,carbohydrate metabolic process; GO:0016998,cell wall macromolecule catabolic process; GO:0006032,chitin catabolic process	Chitinase class I	pmb2792	1.24385	13-HOTrE(r)	-0.883	0.0015876	1
VIT_205s0094g00210	-1.073	K09481 protein transport protein SEC61 subunit beta | (RefSeq) protein transport protein Sec61 subunit beta-like (A)	PREDICTED: protein transport protein Sec61 subunit beta-like [Vitis vinifera]	RecName: Full=Protein transport protein Sec61 subunit beta;	SubName: Full=Uncharacterized protein {ECO:0000313|EMBL:CCB49361.1};	Sec61 protein translocation complex, beta subunit	GO:0005789,endoplasmic reticulum membrane; GO:0031205,endoplasmic reticulum Sec complex; GO:0016021,integral component of membrane; GO:0005784,Sec61 translocon complex; GO:0005086,ARF guanyl-nucleotide exchange factor activity; GO:0031204,posttranslational protein targeting to membrane, translocation; GO:0006616,SRP-dependent cotranslational protein targeting to membrane, translocation	Sec61beta family	pmb2792	1.24385	13-HOTrE(r)	0.874	0.00205384	1
VIT_206s0004g05330	-1.226	K08081 tropinone reductase I [EC:1.1.1.206] | (RefSeq) tropinone reductase homolog At5g06060 (A)	PREDICTED: tropinone reductase homolog At5g06060 [Vitis vinifera]	RecName: Full=Tropinone reductase homolog At2g29260, chloroplastic {ECO:0000305}; EC=1.1.1.- {ECO:0000305}; Flags: Precursor;	SubName: Full=Uncharacterized protein {ECO:0000313|EMBL:CCB43542.1};	Reductases with broad range of substrate specificities	GO:0009507,chloroplast; GO:0016491,oxidoreductase activity	KR domain	pmb2792	1.24385	13-HOTrE(r)	-0.831	0.00555613	1
VIT_206s0004g06670	-2.238	K05857 phosphatidylinositol phospholipase C, delta [EC:3.1.4.11] | (RefSeq) phosphoinositide phospholipase C 2 (A)	PREDICTED: phosphoinositide phospholipase C 2 [Vitis vinifera]	RecName: Full=Phosphoinositide phospholipase C 2; EC=3.1.4.11; AltName: Full=Phosphoinositide phospholipase PLC2; Short=AtPLC2; Short=PI-PLC2;	RecName: Full=Phosphoinositide phospholipase C {ECO:0000256|RuleBase:RU361133}; EC=3.1.4.11 {ECO:0000256|RuleBase:RU361133};	Phosphoinositide-specific phospholipase C	GO:0005622,intracellular; GO:0005886,plasma membrane; GO:0004435,phosphatidylinositol phospholipase C activity; GO:0004629,phospholipase C activity; GO:0004871,NA; GO:0042742,defense response to bacterium; GO:0009553,embryo sac development; GO:0048437,floral organ development; GO:0035556,intracellular signal transduction; GO:0016042,lipid catabolic process; GO:0009556,microsporogenesis; GO:001060…	Phosphoinositide-specific phospholipase C, efhand-like	pmb2792	1.24385	13-HOTrE(r)	-0.804	0.00907913	1
VIT_206s0061g00890	-1.612	K09646 serine carboxypeptidase 1 [EC:3.4.16.-] | (RefSeq) serine carboxypeptidase-like 51 (A)	PREDICTED: serine carboxypeptidase-like 51 [Vitis vinifera]	RecName: Full=Serine carboxypeptidase-like 51; EC=3.4.16.-; Flags: Precursor;	RecName: Full=Carboxypeptidase {ECO:0000256|RuleBase:RU361156}; EC=3.4.16.- {ECO:0000256|RuleBase:RU361156};	Serine carboxypeptidases	GO:0005576,extracellular region; GO:0004185,serine-type carboxypeptidase activity; GO:0051603,proteolysis involved in cellular protein catabolic process	Serine carboxypeptidase	pmb2792	1.24385	13-HOTrE(r)	-0.879	0.00180547	1
VIT_206s0080g00920	-1.443	K14332 photosystem I subunit PsaO | (RefSeq) photosystem I subunit O (A)	PREDICTED: photosystem I subunit O [Vitis vinifera]	RecName: Full=Photosystem I subunit O; Short=PSI-O; Flags: Precursor;	SubName: Full=Uncharacterized protein {ECO:0000313|EMBL:CBI28282.3};	--	GO:0009507,chloroplast; GO:0009535,chloroplast thylakoid membrane; GO:0016021,integral component of membrane; GO:0009522,photosystem I; GO:0009579,thylakoid; GO:0009768,photosynthesis, light harvesting in photosystem I; GO:0009767,photosynthetic electron transport chain	--	pmb2792	1.24385	13-HOTrE(r)	0.857	0.00314722	1
VIT_207s0104g00420	-1.211	K01061 carboxymethylenebutenolidase [EC:3.1.1.45] | (RefSeq) endo-1,3;1,4-beta-D-glucanase-like (A)	PREDICTED: endo-1,3;1,4-beta-D-glucanase [Vitis vinifera]	RecName: Full=Endo-1,3;1,4-beta-D-glucanase; EC=3.2.1.-; Flags: Precursor;	SubName: Full=Uncharacterized protein {ECO:0000313|EMBL:CBI32343.3};	Predicted hydrolase related to dienelactone hydrolase	GO:0005576,extracellular region; GO:0016787,hydrolase activity	Dienelactone hydrolase family	pmb2792	1.24385	13-HOTrE(r)	-0.904	0.000820025	1
VIT_207s0191g00050	-1.155	K00430 peroxidase [EC:1.11.1.7] | (RefSeq) peroxidase 17 (A)	PREDICTED: peroxidase 17 [Vitis vinifera]	RecName: Full=Peroxidase 17; Short=Atperox P17; EC=1.11.1.7; AltName: Full=ATP25a; Flags: Precursor;	RecName: Full=Peroxidase {ECO:0000256|RuleBase:RU362060, ECO:0000256|SAAS:SAAS00709852}; EC=1.11.1.7 {ECO:0000256|RuleBase:RU362060, ECO:0000256|SAAS:SAAS00709852};	--	GO:0005829,cytosol; GO:0005576,extracellular region; GO:0009505,plant-type cell wall; GO:0005773,vacuole; GO:0020037,heme binding; GO:0046872,metal ion binding; GO:0004601,peroxidase activity; GO:0042744,hydrogen peroxide catabolic process; GO:0009809,lignin biosynthetic process; GO:0006979,response to oxidative stress; GO:0010228,vegetative to reproductive phase transition of meristem	Peroxidase	pmb2792	1.24385	13-HOTrE(r)	-0.925	0.000360241	1
VIT_208s0007g00950	-4.206	--	PREDICTED: uncharacterized protein LOC100261261 [Vitis vinifera]	--	SubName: Full=Uncharacterized protein {ECO:0000313|EMBL:CCB55562.1};	--	--	--	pmb2792	1.24385	13-HOTrE(r)	0.916	0.000512539	1
VIT_208s0007g01200	-4.882	K04733 interleukin-1 receptor-associated kinase 4 [EC:2.7.11.1] | (RefSeq) putative receptor protein kinase ZmPK1 (A)	PREDICTED: putative receptor protein kinase ZmPK1 [Vitis vinifera]	RecName: Full=Putative receptor protein kinase ZmPK1; EC=2.7.11.1; Flags: Precursor;	SubName: Full=Uncharacterized protein {ECO:0000313|EMBL:CCB55547.1};	--	GO:0016021,integral component of membrane; GO:0005524,ATP binding; GO:0004674,protein serine/threonine kinase activity; GO:0048544,recognition of pollen	Protein-kinase domain of FAM69	pmb2792	1.24385	13-HOTrE(r)	-0.832	0.00541171	1
VIT_208s0007g03140	-1.094	K20642 Rho GTPase-activating protein 22/24/25 | (RefSeq) rho GTPase-activating protein 5 (A)	hypothetical protein VITISV_014711 [Vitis vinifera]	RecName: Full=Rho GTPase-activating protein 1; AltName: Full=Rho-type GTPase-activating protein 1;	SubName: Full=Uncharacterized protein {ECO:0000313|EMBL:CAN67621.1};	GTPase-activator protein	GO:0005096,GTPase activator activity; GO:0007165,signal transduction	P21-Rho-binding domain	pmb2792	1.24385	13-HOTrE(r)	0.85	0.00366368	1
VIT_208s0007g03650	-1.16	K15333 tRNA guanosine-2'-O-methyltransferase [EC:2.1.1.34] | (RefSeq) uncharacterized protein LOC104224633 (A)	unnamed protein product, partial [Vitis vinifera]	RecName: Full=Subtilisin-like protease SBT4.15 {ECO:0000303|PubMed:16193095}; EC=3.4.21.- {ECO:0000255|PROSITE-ProRule:PRU10082}; AltName: Full=Subtilase subfamily 4 member 15 {ECO:0000303|PubMed:16193095}; Short=AtSBT4.15 {ECO:0000303|PubMed:16193095}; Flags: Precursor;	SubName: Full=Uncharacterized protein {ECO:0000313|EMBL:CBI30268.3};	--	GO:0005576,extracellular region; GO:0004252,serine-type endopeptidase activity	Peptidase inhibitor I9	pmb2792	1.24385	13-HOTrE(r)	-0.834	0.00522307	1
VIT_208s0058g00470	-1.918	K14496 abscisic acid receptor PYR/PYL family | (RefSeq) abscisic acid receptor PYL4 (A)	PREDICTED: abscisic acid receptor PYL4 [Vitis vinifera]	RecName: Full=Abscisic acid receptor PYL4; AltName: Full=ABI1-binding protein 2; AltName: Full=PYR1-like protein 4; AltName: Full=Regulatory components of ABA receptor 10;	SubName: Full=Uncharacterized protein {ECO:0000313|EMBL:CCB44816.1};	--	GO:0005737,cytoplasm; GO:0005634,nucleus; GO:0005886,plasma membrane; GO:0010427,abscisic acid binding; GO:0042803,protein homodimerization activity; GO:0004864,protein phosphatase inhibitor activity; GO:0004872,NA; GO:0009738,abscisic acid-activated signaling pathway	Pathogenesis-related protein Bet v I family	pmb2792	1.24385	13-HOTrE(r)	-0.933	0.000244911	1
VIT_209s0002g00420	-1.446	--	PREDICTED: uncharacterized protein LOC100253160 [Vitis vinifera]	--	SubName: Full=Uncharacterized protein {ECO:0000313|EMBL:CBI35802.3};	--	--	zinc-finger of the FCS-type, C2-C2	pmb2792	1.24385	13-HOTrE(r)	0.807	0.00849893	1
VIT_209s0002g00580	-1.779	K21026 acetylajmaline esterase [EC:3.1.1.80] | (RefSeq) acetylajmalan esterase-like (A)	PREDICTED: GDSL esterase/lipase 1 isoform X1 [Vitis vinifera]	RecName: Full=GDSL esterase/lipase 2; EC=3.1.1.-; AltName: Full=Extracellular lipase 2; Flags: Precursor;	SubName: Full=Uncharacterized protein {ECO:0000313|EMBL:CBI35814.3};	--	GO:0005576,extracellular region; GO:0016298,lipase activity; GO:0009734,auxin-activated signaling pathway; GO:0009814,defense response, incompatible interaction; GO:0016042,lipid catabolic process; GO:0006629,lipid metabolic process; GO:0010930,negative regulation of auxin mediated signaling pathway; GO:0009723,response to ethylene; GO:0009753,response to jasmonic acid; GO:0009751,response to sal…	GDSL-like Lipase/Acylhydrolase	pmb2792	1.24385	13-HOTrE(r)	-0.929	0.000291289	1
VIT_209s0002g04913	-1.259	K13459 disease resistance protein RPS2 | (RefSeq) probable disease resistance protein At5g63020 (A)	hypothetical protein VITISV_010211 [Vitis vinifera]	RecName: Full=Disease resistance protein SUMM2 {ECO:0000305}; AltName: Full=Disease resistance protein At1g12280 {ECO:0000305}; AltName: Full=Protein SUPPRESSOR OF MKK1 MKK2 2 {ECO:0000303|PubMed:22423965};	SubName: Full=Uncharacterized protein {ECO:0000313|EMBL:CAN70524.1};	Apoptotic ATPase	GO:0005886,plasma membrane; GO:0043531,ADP binding; GO:0005524,ATP binding; GO:0006952,defense response; GO:0007165,signal transduction	Leucine rich repeat	pmb2792	1.24385	13-HOTrE(r)	-0.838	0.00481316	1
VIT_210s0116g00530	-1.008	K03146 thiamine thiazole synthase | (RefSeq) THI1-2; thiamine thiazole synthase 2, chloroplastic (A)	PREDICTED: thiamine thiazole synthase 2, chloroplastic [Vitis vinifera]	RecName: Full=Thiamine thiazole synthase 2, chloroplastic {ECO:0000255|HAMAP-Rule:MF_03158}; AltName: Full=Thiazole biosynthetic enzyme 2 {ECO:0000255|HAMAP-Rule:MF_03158}; Flags: Precursor;	RecName: Full=Thiamine thiazole synthase, chloroplastic {ECO:0000256|HAMAP-Rule:MF_03158}; AltName: Full=Thiazole biosynthetic enzyme {ECO:0000256|HAMAP-Rule:MF_03158};	Protein involved in thiamine biosynthesis and DNA damage tolerance	GO:0009507,chloroplast; GO:0005829,cytosol; GO:0005506,iron ion binding; GO:0006950,response to stress; GO:0009228,thiamine biosynthetic process; GO:0052837,thiazole biosynthetic process	FAD binding domain	pmb2792	1.24385	13-HOTrE(r)	-0.875	0.00201331	1
VIT_211s0016g05830	-1.589	--	--	--	SubName: Full=Uncharacterized protein {ECO:0000313|EMBL:CCB51608.1};	--	--	--	pmb2792	1.24385	13-HOTrE(r)	0.86	0.00294121	1
VIT_211s0037g00580	-1.243	K13065 shikimate O-hydroxycinnamoyltransferase [EC:2.3.1.133] | (RefSeq) spermidine hydroxycinnamoyl transferase (A)	PREDICTED: spermidine hydroxycinnamoyl transferase [Vitis vinifera]	RecName: Full=Spermidine hydroxycinnamoyl transferase; EC=2.3.1.-; AltName: Full=BAHD-like hydroxycinnamoyl transferase;	SubName: Full=Uncharacterized protein {ECO:0000313|EMBL:CCB59774.1};	--	GO:0016410,N-acyltransferase activity; GO:0080074,spermidine:caffeoyl CoA N-acyltransferase activity; GO:0080073,spermidine:coumaroyl CoA N-acyltransferase activity; GO:0080075,spermidine:feruloyl CoA N-acyltransferase activity; GO:0080072,spermidine:sinapoyl CoA N-acyltransferase activity; GO:0009555,pollen development; GO:0010584,pollen exine formation; GO:0080088,spermidine hydroxycinnamate co…	Transferase family	pmb2792	1.24385	13-HOTrE(r)	-0.817	0.00719882	1
VIT_212s0035g00880	-1.347	K14611 solute carrier family 23 (nucleobase transporter), member 1/2 | (RefSeq) nucleobase-ascorbate transporter 3-like (A)	PREDICTED: uncharacterized protein LOC100266411 [Vitis vinifera]	--	SubName: Full=Uncharacterized protein {ECO:0000313|EMBL:CBI29715.3};	--	--	Glyoxalase-like domain	pmb2792	1.24385	13-HOTrE(r)	0.899	0.000987238	1
VIT_212s0057g01060	-2.034	K21483 salicylate 1-O-methyltransferase [EC:2.1.1.274] | (RefSeq) probable caffeine synthase 4 (A)	unnamed protein product, partial [Vitis vinifera]	RecName: Full=Probable caffeine synthase 4; Short=CtCS4; AltName: Full=Methyltransferase-like 1; Short=CaMTL1;	SubName: Full=Uncharacterized protein {ECO:0000313|EMBL:CBI28448.3};	--	GO:0008168,methyltransferase activity; GO:0009820,alkaloid metabolic process	SAM dependent carboxyl methyltransferase	pmb2792	1.24385	13-HOTrE(r)	-0.852	0.00353289	1
VIT_213s0139g00210	-2.07	K15078 structure-specific endonuclease subunit SLX1 [EC:3.6.1.-] | (RefSeq) putative disease resistance protein RGA3 isoform X1 (A)	PREDICTED: putative disease resistance RPP13-like protein 1 isoform X2 [Vitis vinifera]	RecName: Full=Putative disease resistance RPP13-like protein 1;	SubName: Full=Uncharacterized protein {ECO:0000313|EMBL:CCB58666.1};	Apoptotic ATPase	GO:0005886,plasma membrane; GO:0043531,ADP binding; GO:0005524,ATP binding; GO:0009626,plant-type hypersensitive response; GO:0007165,signal transduction	Leucine rich repeat	pmb2792	1.24385	13-HOTrE(r)	-0.834	0.00523667	1
VIT_214s0030g00420	-2.9	K01240 uridine nucleosidase [EC:3.2.2.3] | (RefSeq) probable uridine nucleosidase 2 (A)	PREDICTED: uncharacterized protein LOC100245166 isoform X1 [Vitis vinifera]	RecName: Full=Probable uridine nucleosidase 2; EC=3.2.2.3; AltName: Full=Uridine ribohydrolase 2;	SubName: Full=Uncharacterized protein {ECO:0000313|EMBL:CBI34322.3};	Predicted inosine-uridine preferring nucleoside hydrolase	GO:0005829,cytosol; GO:0047724,inosine nucleosidase activity; GO:0035251,UDP-glucosyltransferase activity; GO:0045437,uridine nucleosidase activity; GO:0006148,inosine catabolic process; GO:0010150,leaf senescence	Inosine-uridine preferring nucleoside hydrolase	pmb2792	1.24385	13-HOTrE(r)	-0.814	0.00752844	1
VIT_214s0066g00400	-1.418	--	PREDICTED: fatty-acid-binding protein 1 [Vitis vinifera]	RecName: Full=Fatty-acid-binding protein 1; Short=AtFAP1; AltName: Full=Chalcone-flavanone isomerase family protein 1;	SubName: Full=Uncharacterized protein {ECO:0000313|EMBL:CCB58460.1};	--	GO:0009507,chloroplast; GO:0009941,chloroplast envelope; GO:0009570,chloroplast stroma; GO:0005739,mitochondrion; GO:0009536,plastid; GO:0005504,fatty acid binding; GO:0016872,intramolecular lyase activity; GO:0006631,fatty acid metabolic process	Chalcone isomerase like	pmb2792	1.24385	13-HOTrE(r)	-0.882	0.00164171	1
VIT_214s0066g01090	-1.353	K09422 transcription factor MYB, plant | (RefSeq) MYB24; R2R3 Myb24 transcription factor (A)	hypothetical protein VITISV_018445 [Vitis vinifera]	RecName: Full=Myb-related protein 305;	SubName: Full=Uncharacterized protein {ECO:0000313|EMBL:CAN77103.1};	Transcription factor, Myb superfamily	GO:0005634,nucleus; GO:0003677,DNA binding; GO:0006355,regulation of transcription, DNA-templated; GO:0006351,transcription, DNA-templated	Myb-like DNA-binding domain	pmb2792	1.24385	13-HOTrE(r)	-0.861	0.00287761	1
VIT_214s0066g01670	-1.118	K10529 alpha-dioxygenase [EC:1.-.-.-] | (RefSeq) alpha-dioxygenase 1 (A)	PREDICTED: alpha-dioxygenase 1 [Vitis vinifera]	RecName: Full=Alpha-dioxygenase 1; Short=Alpha DOX1; EC=1.14.99.-; AltName: Full=Fatty acid dioxygenase AlphaDOX1; AltName: Full=Pathogen-induced oxygenase; AltName: Full=Plant alpha dioxygenase 1; Flags: Precursor;	SubName: Full=Uncharacterized protein {ECO:0000313|EMBL:CBI34957.3};	Peroxidase/oxygenase	GO:0012511,monolayer-surrounded lipid storage body; GO:0020037,heme binding; GO:0046872,metal ion binding; GO:0016702,oxidoreductase activity, acting on single donors with incorporation of molecular oxygen, incorporation of two atoms of oxygen; GO:0004601,peroxidase activity; GO:1902609,(R)-2-hydroxy-alpha-linolenic acid biosynthetic process; GO:0008219,cell death; GO:0071732,cellular response to…	Animal haem peroxidase	pmb2792	1.24385	13-HOTrE(r)	-0.952	7.57987e-05	1
VIT_214s0068g00510	-1.31	K06672 cohesin loading factor subunit SCC2 | (RefSeq) nipped-B-like protein B (A)	hypothetical protein VITISV_004920 [Vitis vinifera]	--	SubName: Full=Uncharacterized protein {ECO:0000313|EMBL:CCB46948.1};	--	GO:0046983,protein dimerization activity	--	pmb2792	1.24385	13-HOTrE(r)	-0.819	0.00696348	1
VIT_214s0081g00060	-1.303	K02721 photosystem II PsbW protein | (RefSeq) photosystem II reaction center W protein, chloroplastic (A)	PREDICTED: photosystem II reaction center W protein, chloroplastic [Vitis vinifera]	RecName: Full=Photosystem II reaction center W protein, chloroplastic; AltName: Full=PSII 6.1 kDa protein; Flags: Precursor;	SubName: Full=Uncharacterized protein {ECO:0000313|EMBL:CBI35208.3};	--	GO:0009535,chloroplast thylakoid membrane; GO:0016021,integral component of membrane; GO:0009523,photosystem II; GO:0015979,photosynthesis	Photosystem II reaction centre W protein (PsbW)	pmb2792	1.24385	13-HOTrE(r)	-0.887	0.00141622	1
VIT_214s0108g00630	-1.548	K15015 solute carrier family 32 (vesicular inhibitory amino acid transporter) | (RefSeq) vacuolar amino acid transporter 1 (A)	PREDICTED: vacuolar amino acid transporter 1 [Vitis vinifera]	RecName: Full=Amino acid transporter AVT1I {ECO:0000305}; Short=AtAvt1I {ECO:0000303|PubMed:27925655};	SubName: Full=Uncharacterized protein {ECO:0000313|EMBL:CBI22205.3};	Amino acid transporters	GO:0016021,integral component of membrane; GO:0005774,vacuolar membrane; GO:0015171,amino acid transmembrane transporter activity; GO:0003333,amino acid transmembrane transport	Transmembrane amino acid transporter protein	pmb2792	1.24385	13-HOTrE(r)	-0.908	0.000703642	1
VIT_214s0108g00690	-2.215	K15015 solute carrier family 32 (vesicular inhibitory amino acid transporter) | (RefSeq) vacuolar amino acid transporter 1 (A)	PREDICTED: vacuolar amino acid transporter 1 [Vitis vinifera]	RecName: Full=Amino acid transporter AVT1I {ECO:0000305}; Short=AtAvt1I {ECO:0000303|PubMed:27925655};	SubName: Full=Uncharacterized protein {ECO:0000313|EMBL:CBI22210.3};	Amino acid transporters	GO:0016021,integral component of membrane; GO:0005774,vacuolar membrane; GO:0015171,amino acid transmembrane transporter activity; GO:0003333,amino acid transmembrane transport	Transmembrane amino acid transporter protein	pmb2792	1.24385	13-HOTrE(r)	-0.865	0.0026293	1
VIT_214s0108g01220	-1.777	K09286 EREBP-like factor | (RefSeq) ethylene-responsive transcription factor RAP2-2 (A)	unnamed protein product, partial [Vitis vinifera]	RecName: Full=Ethylene-responsive transcription factor RAP2-11; AltName: Full=Protein RELATED TO APETALA2 11;	SubName: Full=Uncharacterized protein {ECO:0000313|EMBL:CBI22258.3};	--	GO:0005634,nucleus; GO:0003700,DNA-binding transcription factor activity; GO:0043565,sequence-specific DNA binding; GO:0035865,cellular response to potassium ion; GO:0009873,ethylene-activated signaling pathway; GO:0048528,post-embryonic root development; GO:0009723,response to ethylene; GO:0000302,response to reactive oxygen species; GO:0006351,transcription, DNA-templated	AP2 domain	pmb2792	1.24385	13-HOTrE(r)	0.963	3.12305e-05	1
VIT_215s0024g01030	-4.269	K00264 glutamate synthase (NADPH/NADH) [EC:1.4.1.13 1.4.1.14] | (RefSeq) glutamate synthase 1 [NADH], chloroplastic (A)	unnamed protein product, partial [Vitis vinifera]	RecName: Full=Glutamate synthase [NADH], amyloplastic; EC=1.4.1.14; AltName: Full=NADH-GOGAT; Flags: Precursor;	SubName: Full=Uncharacterized protein {ECO:0000313|EMBL:CCB62167.1};	Glutamate synthase	GO:0009501,amyloplast; GO:0051538,3 iron, 4 sulfur cluster binding; GO:0050660,flavin adenine dinucleotide binding; GO:0010181,FMN binding; GO:0016040,glutamate synthase (NADH) activity; GO:0005506,iron ion binding; GO:0006541,glutamine metabolic process; GO:0097054,L-glutamate biosynthetic process	Glutamine amidotransferases class-II	pmb2792	1.24385	13-HOTrE(r)	-0.826	0.00604468	1
VIT_215s0024g01960	-1.363	K03046 DNA-directed RNA polymerase subunit beta' [EC:2.7.7.6] | (RefSeq) rpoC2, ViviCp011; RNA polymerase beta'' chain (A)	unnamed protein product, partial [Vitis vinifera]	RecName: Full=DNA-directed RNA polymerase subunit beta'' {ECO:0000255|HAMAP-Rule:MF_01324}; EC=2.7.7.6 {ECO:0000255|HAMAP-Rule:MF_01324}; AltName: Full=PEP {ECO:0000255|HAMAP-Rule:MF_01324}; AltName: Full=Plastid-encoded RNA polymerase subunit beta'' {ECO:0000255|HAMAP-Rule:MF_01324}; Short=RNA polymerase subunit beta'' {ECO:0000255|HAMAP-Rule:MF_01324};	SubName: Full=Uncharacterized protein {ECO:0000313|EMBL:CBI39944.3};	--	GO:0009507,chloroplast; GO:0000428,DNA-directed RNA polymerase complex; GO:0003677,DNA binding; GO:0003899,DNA-directed 5'-3' RNA polymerase activity; GO:0006351,transcription, DNA-templated	RNA polymerase Rpb1, domain 5	pmb2792	1.24385	13-HOTrE(r)	-0.846	0.00403204	1
VIT_215s0046g00170	-1.045	K09422 transcription factor MYB, plant | (RefSeq) MYBPA1; MYBPA1 protein (A)	MYBPA1 protein [Vitis vinifera]	RecName: Full=Transcription factor MYB3; AltName: Full=Myb-related protein 3; Short=AtMYB3;	SubName: Full=Uncharacterized protein {ECO:0000313|EMBL:CCB62554.1};	Transcription factor, Myb superfamily	GO:0005634,nucleus; GO:0003700,DNA-binding transcription factor activity; GO:0000981,DNA-binding transcription factor activity, RNA polymerase II-specific; GO:0043565,sequence-specific DNA binding; GO:0001135,RNA polymerase II transcription regulator recruiting activity; GO:0044212,transcription regulatory region DNA binding; GO:0030154,cell differentiation; GO:0009800,cinnamic acid biosynthetic …	Myb-like DNA-binding domain	pmb2792	1.24385	13-HOTrE(r)	-0.866	0.00256207	1
VIT_215s0046g02760	-2.07	K13457 disease resistance protein RPM1 | (RefSeq) putative disease resistance protein At1g50180 (A)	PREDICTED: putative disease resistance protein At1g50180 [Vitis vinifera]	RecName: Full=Putative disease resistance protein At1g58400;	SubName: Full=Uncharacterized protein {ECO:0000313|EMBL:CCB62413.1};	Apoptotic ATPase	GO:0005886,plasma membrane; GO:0043531,ADP binding; GO:0005524,ATP binding; GO:0006952,defense response; GO:0007165,signal transduction	AAA ATPase domain	pmb2792	1.24385	13-HOTrE(r)	-0.813	0.00768134	1
VIT_215s0046g02220	-2.605	K20772 ethlene biosynthesisi	1-aminocyclopropane-1-carboxylate synthase 1/2/6 [EC:4.4.1.14] | (RefSeq) 1-aminocyclopropane-1-carboxylate synthase 1 (A)	RecName: Full=1-aminocyclopropane-1-carboxylate synthase 1; Short=ACC synthase 1; EC=4.4.1.14; AltName: Full=S-adenosyl-L-methionine methylthioadenosine-lyase;	SubName: Full=Uncharacterized protein {ECO:0000313|EMBL:CAN69483.1};		GO:0016847,1-aminocyclopropane-1-carboxylate synthase activity; GO:0030170,pyridoxal phosphate binding; GO:0009693,ethylene biosynthetic process; GO:0009835,fruit ripening	PREDICTED: 1-aminocyclopropane-1-carboxylate synthase 1 [Vitis vinifera]	pmb2792	1.24385	13-HOTrE(r)	-0.896	0.00107749	1
VIT_218s0001g01500	-2.212	--	--	--	SubName: Full=Uncharacterized protein {ECO:0000313|EMBL:CCB45438.1};	--	--	--	pmb2792	1.24385	13-HOTrE(r)	-0.821	0.00670907	1
VIT_218s0001g04890	-5.167	K17469 sulfate transporter 2, low-affinity | (RefSeq) low affinity sulfate transporter 3 (A)	PREDICTED: low affinity sulfate transporter 3 [Vitis vinifera]	RecName: Full=Low affinity sulfate transporter 3;	SubName: Full=Uncharacterized protein {ECO:0000313|EMBL:CBI19121.3};	Sulfate/bicarbonate/oxalate exchanger SAT-1 and related transporters (SLC26 family)	GO:0016021,integral component of membrane; GO:0008271,secondary active sulfate transmembrane transporter activity	STAS domain	pmb2792	1.24385	13-HOTrE(r)	-0.804	0.00905752	1
VIT_218s0001g09840	-2.803	K04733 interleukin-1 receptor-associated kinase 4 [EC:2.7.11.1] | (RefSeq) putative receptor protein kinase ZmPK1 (A)	PREDICTED: putative receptor protein kinase ZmPK1 [Vitis vinifera]	RecName: Full=Putative receptor protein kinase ZmPK1; EC=2.7.11.1; Flags: Precursor;	SubName: Full=Uncharacterized protein {ECO:0000313|EMBL:CCB45800.1};	--	GO:0016021,integral component of membrane; GO:0005524,ATP binding; GO:0004674,protein serine/threonine kinase activity; GO:0048544,recognition of pollen	PAN-like domain	pmb2792	1.24385	13-HOTrE(r)	-0.863	0.00274617	1
VIT_218s0001g14450	-1.388	K02641 ferredoxin--NADP+ reductase [EC:1.18.1.2] | (RefSeq) ferredoxin--NADP reductase, leaf-type isozyme, chloroplastic (A)	PREDICTED: ferredoxin--NADP reductase, leaf-type isozyme, chloroplastic [Vitis vinifera]	RecName: Full=Ferredoxin--NADP reductase, leaf-type isozyme, chloroplastic; Short=FNR; EC=1.18.1.2; Flags: Precursor;	RecName: Full=Ferredoxin--NADP reductase {ECO:0000256|RuleBase:RU004465}; EC=1.18.1.2 {ECO:0000256|RuleBase:RU004465};	NADP/FAD dependent oxidoreductase	GO:0009570,chloroplast stroma; GO:0009535,chloroplast thylakoid membrane; GO:0004324,ferredoxin-NADP+ reductase activity; GO:0015979,photosynthesis	Ferric reductase NAD binding domain	pmb2792	1.24385	13-HOTrE(r)	-0.847	0.00393861	1
VIT_218s0001g15730	-1.191	K20043 clathrin coat assembly protein AP180 | (RefSeq) putative clathrin assembly protein At5g35200 (A)	PREDICTED: dof zinc finger protein DOF3.5 [Vitis vinifera]	RecName: Full=Dof zinc finger protein DOF3.5; Short=AtDOF3.5;	SubName: Full=Uncharacterized protein {ECO:0000313|EMBL:CCB46111.1};	--	GO:0005634,nucleus; GO:0003677,DNA binding; GO:0003700,DNA-binding transcription factor activity; GO:0046872,metal ion binding; GO:0006355,regulation of transcription, DNA-templated; GO:0006351,transcription, DNA-templated	Dof domain, zinc finger	pmb2792	1.24385	13-HOTrE(r)	-0.822	0.00654654	1
VIT_218s0041g00590	-1.479	K14638 solute carrier family 15 (peptide/histidine transporter), member 3/4 | (RefSeq) protein NRT1/ PTR FAMILY 5.10 (A)	PREDICTED: protein NRT1/ PTR FAMILY 5.10 isoform X1 [Vitis vinifera]	RecName: Full=Protein NRT1/ PTR FAMILY 5.10; Short=AtNPF5.10;	SubName: Full=Uncharacterized protein {ECO:0000313|EMBL:CAN63509.1};	H+/oligopeptide symporter	GO:0016021,integral component of membrane; GO:0022857,transmembrane transporter activity; GO:0006857,oligopeptide transport	Major Facilitator Superfamily	pmb2792	1.24385	13-HOTrE(r)	-0.876	0.00194779	1
VIT_218s0075g00710	-1.221	K14328 regulator of nonsense transcripts 3 | (RefSeq) regulator of nonsense transcripts UPF3 (A)	hypothetical protein VITISV_042717 [Vitis vinifera]	RecName: Full=Regulator of nonsense transcripts UPF3 {ECO:0000305}; AltName: Full=Nonsense mRNA reducing factor UPF3 {ECO:0000305}; AltName: Full=Up-frameshift suppressor 3 homolog {ECO:0000305}; Short=AtUpf3 {ECO:0000303|PubMed:16098107};	SubName: Full=Uncharacterized protein {ECO:0000313|EMBL:CCB44950.1};	Nonsense-mediated decay protein Upf3	GO:0005737,cytoplasm; GO:0005730,nucleolus; GO:0003729,mRNA binding; GO:0042742,defense response to bacterium; GO:0009867,jasmonic acid mediated signaling pathway; GO:0048571,long-day photoperiodism; GO:0051028,mRNA transport; GO:0000184,nuclear-transcribed mRNA catabolic process, nonsense-mediated decay; GO:0009611,response to wounding; GO:0009863,salicylic acid mediated signaling pathway	Smg-4/UPF3 family	pmb2792	1.24385	13-HOTrE(r)	-0.817	0.0071698	1
VIT_218s0122g00390	-2.69	K05909 laccase [EC:1.10.3.2] | (RefSeq) laccase-15 (A)	PREDICTED: laccase-15 [Vitis vinifera]	RecName: Full=Laccase-15; EC=1.10.3.2; AltName: Full=Benzenediol:oxygen oxidoreductase 15; AltName: Full=Diphenol oxidase 15; AltName: Full=Protein TRANSPARENT TESTA 10; AltName: Full=Urishiol oxidase 15; Flags: Precursor;	SubName: Full=Uncharacterized protein {ECO:0000313|EMBL:CCB52302.1};	Multicopper oxidases	GO:0048046,apoplast; GO:0005507,copper ion binding; GO:0052716,hydroquinone:oxygen oxidoreductase activity; GO:0016722,oxidoreductase activity, oxidizing metal ions; GO:0009809,lignin biosynthetic process; GO:0046274,lignin catabolic process; GO:0010023,proanthocyanidin biosynthetic process; GO:0046688,response to copper ion	Multicopper oxidase	pmb2792	1.24385	13-HOTrE(r)	0.941	0.000153436	1
VIT_219s0014g00450	-1.011	K16573 gamma-tubulin complex component 6 | (RefSeq) uncharacterized LOC103722329 (A)	PREDICTED: protein trichome birefringence-like 38 [Vitis vinifera]	RecName: Full=Protein trichome birefringence-like 38;	SubName: Full=Uncharacterized protein {ECO:0000313|EMBL:CBI20119.3};	--	GO:0005794,Golgi apparatus; GO:0016021,integral component of membrane; GO:0016413,O-acetyltransferase activity; GO:0071554,cell wall organization or biogenesis	PMR5 N terminal Domain	pmb2792	1.24385	13-HOTrE(r)	-0.831	0.00550104	1
VIT_219s0014g01370	-1.822	K04733 interleukin-1 receptor-associated kinase 4 [EC:2.7.11.1] | (RefSeq) G-type lectin S-receptor-like serine/threonine-protein kinase SD2-5 (A)	PREDICTED: epidermis-specific secreted glycoprotein EP1 [Vitis vinifera]	RecName: Full=Epidermis-specific secreted glycoprotein EP1; AltName: Full=52/54 kDa medium protein; Flags: Precursor;	SubName: Full=Uncharacterized protein {ECO:0000313|EMBL:CCB46253.1};	--	GO:0005576,extracellular region; GO:0030246,carbohydrate binding; GO:0006833,water transport	PAN-like domain	pmb2792	1.24385	13-HOTrE(r)	-0.897	0.00105961	1
VIT_219s0014g05120	-4.562	K12135 zinc finger protein CONSTANS | (RefSeq) zinc finger protein CONSTANS-LIKE 2-like (A)	unnamed protein product, partial [Vitis vinifera]	RecName: Full=Putative zinc finger protein CONSTANS-LIKE 11;	SubName: Full=Uncharacterized protein {ECO:0000313|EMBL:CBI20501.3};	--	GO:0005634,nucleus; GO:0003700,DNA-binding transcription factor activity; GO:0008270,zinc ion binding	B-box zinc finger	pmb2792	1.24385	13-HOTrE(r)	-0.803	0.00917269	1
VIT_219s0015g01720	-1.336	K01623 fructose-bisphosphate aldolase, class I [EC:4.1.2.13] | (RefSeq) fructose-bisphosphate aldolase, cytoplasmic isozyme 1 (A)	PREDICTED: fructose-bisphosphate aldolase, cytoplasmic isozyme 1 [Vitis vinifera]	RecName: Full=Fructose-bisphosphate aldolase, cytoplasmic isozyme 1; EC=4.1.2.13;	RecName: Full=Fructose-bisphosphate aldolase {ECO:0000256|RuleBase:RU003994, ECO:0000256|SAAS:SAAS00336718}; EC=4.1.2.13 {ECO:0000256|RuleBase:RU003994, ECO:0000256|SAAS:SAAS00336718};	Fructose-biphosphate aldolase	GO:0005737,cytoplasm; GO:0004332,fructose-bisphosphate aldolase activity; GO:0006096,glycolytic process	Fructose-bisphosphate aldolase class-I	pmb2792	1.24385	13-HOTrE(r)	0.903	0.00085438	1
VIT_219s0015g02670	-4.646	K08332 vacuolar protein 8 | (RefSeq) vacuolar protein 8 (A)	unnamed protein product, partial [Vitis vinifera]	--	SubName: Full=Uncharacterized protein {ECO:0000313|EMBL:CCB43355.1};	FOG: Armadillo/beta-catenin-like repeats	GO:0005737,cytoplasm; GO:0005634,nucleus	--	pmb2792	1.24385	13-HOTrE(r)	-0.832	0.00542893	1
VIT_200s0218g00190	-4.307	K18823 soyasaponin III rhamnosyltransferase [EC:2.4.1.273] | (Kazusa) Lj6g3v2218820.1; - (A)	PREDICTED: LOW QUALITY PROTEIN: putative UDP-rhamnose:rhamnosyltransferase 1 [Vitis vinifera]	RecName: Full=Putative UDP-rhamnose:rhamnosyltransferase 1; Short=FaRT1 {ECO:0000303|PubMed:16443693}; EC=2.4.1.- {ECO:0000250|UniProtKB:Q940V3}; AltName: Full=Glycosyltransferase 4; Short=FaGT4 {ECO:0000312|EMBL:AAU09445.1};	SubName: Full=Uncharacterized protein {ECO:0000313|EMBL:CCB62749.1};	UDP-glucuronosyl and UDP-glucosyl transferase	GO:0016021,integral component of membrane; GO:0016758,transferase activity, transferring hexosyl groups; GO:0008152,metabolic process	--	pmn001499	1.84104	9,10-Dihydrophenanthrene	-0.824	0.00636202	1
VIT_200s0253g00080	-1.118	K20802 (R)-mandelonitrile lyase [EC:4.1.2.10] | (RefSeq) MES5; methyl esterase 5 (A)	PREDICTED: methylesterase 10 [Vitis vinifera]	RecName: Full=Methylesterase 10; Short=AtMES10; EC=3.1.1.-;	SubName: Full=Uncharacterized protein {ECO:0000313|EMBL:CCB45147.1};	--	GO:0016788,hydrolase activity, acting on ester bonds; GO:0080032,methyl jasmonate esterase activity	Serine aminopeptidase, S33	pmn001499	1.84104	9,10-Dihydrophenanthrene	-0.917	0.000499079	1
VIT_200s0253g00100	-1.564	K20802 (R)-mandelonitrile lyase [EC:4.1.2.10] | (RefSeq) alpha-hydroxynitrile lyase (A)	PREDICTED: methylesterase 10 [Vitis vinifera]	RecName: Full=Methylesterase 10; Short=AtMES10; EC=3.1.1.-;	SubName: Full=Uncharacterized protein {ECO:0000313|EMBL:CCB45149.1};	--	GO:0016788,hydrolase activity, acting on ester bonds; GO:0080032,methyl jasmonate esterase activity	Prolyl oligopeptidase family	pmn001499	1.84104	9,10-Dihydrophenanthrene	-0.933	0.000242875	1
VIT_200s0361g00040	-1.357	K21102 anthocyanidin reductase [(2S)-flavan-3-ol-forming] [EC:1.3.1.112] | (RefSeq) ANR, VvANR, ban; anthocyanidin reductase (A)	RecName: Full=Anthocyanidin reductase ((2S)-flavan-3-ol-forming); Short=VvANR CBI38335.3 unnamed protein product, partial [Vitis vinifera]	RecName: Full=Anthocyanidin reductase ((2S)-flavan-3-ol-forming) {ECO:0000250|UniProtKB:Q5FB34}; Short=VvANR {ECO:0000250|UniProtKB:Q5FB34}; EC=1.3.1.112 {ECO:0000250|UniProtKB:Q5FB34};	SubName: Full=Putative anthocyanidin reductase {ECO:0000313|EMBL:AFG28175.1};	Flavonol reductase/cinnamoyl-CoA reductase	GO:0050662,coenzyme binding; GO:0016491,oxidoreductase activity; GO:0009813,flavonoid biosynthetic process	RAWUL domain RING finger- and WD40-associated ubiquitin-like	pmn001499	1.84104	9,10-Dihydrophenanthrene	-0.923	0.000389359	1
VIT_200s0480g00070	-1.401	K00422 polyphenol oxidase [EC:1.10.3.1] | (RefSeq) PPO, GPO1; polyphenol oxidase (A)	polyphenol oxidase [Vitis vinifera]	RecName: Full=Polyphenol oxidase, chloroplastic; Short=PPO; EC=1.10.3.1; AltName: Full=Catechol oxidase; Flags: Precursor;	SubName: Full=Uncharacterized protein {ECO:0000313|EMBL:CCB61085.1};	--	GO:0009543,chloroplast thylakoid lumen; GO:0004097,catechol oxidase activity; GO:0046872,metal ion binding; GO:0046148,pigment biosynthetic process	Protein of unknown function (DUF_B2219)	pmn001499	1.84104	9,10-Dihydrophenanthrene	-0.892	0.00120575	1
VIT_200s0804g00020	-2.255	K14506 jasmonic acid-amino synthetase [EC:6.3.2.52] | (RefSeq) uncharacterized LOC109115461 (A)	PREDICTED: uncharacterized protein LOC100256691 [Vitis vinifera]	--	SubName: Full=Uncharacterized protein {ECO:0000313|EMBL:CCB50180.1}; Flags: Fragment;	--	--	Protein of unknown function, DUF547	pmn001499	1.84104	9,10-Dihydrophenanthrene	0.974	8.7133e-06	1
VIT_200s1206g00010	-1.182	K01381 saccharopepsin [EC:3.4.23.25] | (RefSeq) protein ASPARTIC PROTEASE IN GUARD CELL 1-like (A)	PREDICTED: aspartyl protease family protein At5g10770, partial [Vitis vinifera]	RecName: Full=Aspartyl protease family protein At5g10770; EC=3.4.23.- {ECO:0000305}; Flags: Precursor;	SubName: Full=Uncharacterized protein {ECO:0000313|EMBL:CCB62938.1};	Aspartyl protease	GO:0031225,anchored component of membrane; GO:0005886,plasma membrane; GO:0004190,aspartic-type endopeptidase activity; GO:0030163,protein catabolic process; GO:0006508,proteolysis	Eukaryotic aspartyl protease	pmn001499	1.84104	9,10-Dihydrophenanthrene	-0.959	4.4878e-05	1
VIT_200s2397g00010	-1.145	K22733 magnesium transporter | (RefSeq) hypothetical protein (A)	unnamed protein product, partial [Vitis vinifera]	RecName: Full=Pentatricopeptide repeat-containing protein At3g49170, chloroplastic; AltName: Full=Protein EMBRYO DEFECTIVE 2261; Flags: Precursor;	SubName: Full=Uncharacterized protein {ECO:0000313|EMBL:CCB48488.1};	FOG: PPR repeat	GO:0009507,chloroplast; GO:0043231,intracellular membrane-bounded organelle; GO:0004519,endonuclease activity; GO:0003723,RNA binding; GO:0008270,zinc ion binding; GO:0009793,embryo development ending in seed dormancy; GO:0009451,RNA modification	Tetratricopeptide repeat	pmn001499	1.84104	9,10-Dihydrophenanthrene	-0.887	0.00144776	1
VIT_201s0137g00210	-1.114	K02723 photosystem II PsbY protein | (RefSeq) photosystem II core complex proteins psbY, chloroplastic (A)	PREDICTED: photosystem II core complex proteins psbY, chloroplastic [Vitis vinifera]	RecName: Full=Photosystem II core complex proteins psbY, chloroplastic; AltName: Full=L-arginine-metabolizing enzyme; Short=L-AME; Contains: RecName: Full=Photosystem II protein psbY-1, chloroplastic; AltName: Full=psbY-A1; Contains: RecName: Full=Photosystem II protein psbY-2, chloroplastic; AltName: Full=psbY-A2; Flags: Precursor;	SubName: Full=Uncharacterized protein {ECO:0000313|EMBL:CCB44018.1};	--	GO:0009535,chloroplast thylakoid membrane; GO:0016021,integral component of membrane; GO:0009523,photosystem II; GO:0030145,manganese ion binding; GO:0015979,photosynthesis	Photosystem II protein Y (PsbY)	pmn001499	1.84104	9,10-Dihydrophenanthrene	-0.832	0.00536685	1
VIT_201s0155g00008	-2.623	--	PREDICTED: uncharacterized protein LOC100242840 [Vitis vinifera]	--	SubName: Full=Uncharacterized protein {ECO:0000313|EMBL:CAN63862.1};	--	--	--	pmn001499	1.84104	9,10-Dihydrophenanthrene	-0.821	0.00673641	1
VIT_202s0025g00550	-1.544	K03164 DNA topoisomerase II [EC:5.99.1.3] | (RefSeq) DNA topoisomerase 2 (A)	PREDICTED: probable membrane-associated kinase regulator 2 [Vitis vinifera]	RecName: Full=Probable membrane-associated kinase regulator 2;	SubName: Full=Uncharacterized protein {ECO:0000313|EMBL:CCB58206.1};	--	GO:0005886,plasma membrane	--	pmn001499	1.84104	9,10-Dihydrophenanthrene	0.92	0.000433302	1
VIT_202s0025g02880	-2.583	K15333 tRNA guanosine-2'-O-methyltransferase [EC:2.1.1.34] | (RefSeq) uncharacterized protein LOC104224633 (A)	PREDICTED: subtilisin-like protease SBT3.9 [Vitis vinifera]	RecName: Full=Subtilisin-like protease SBT3.3 {ECO:0000303|PubMed:16193095}; EC=3.4.21.- {ECO:0000305}; AltName: Full=Subtilase subfamily 3 member 3 {ECO:0000303|PubMed:16193095}; Short=AtSBT3.3 {ECO:0000303|PubMed:16193095}; Flags: Precursor;	SubName: Full=Uncharacterized protein {ECO:0000313|EMBL:CBI34615.3};	--	GO:0031012,extracellular matrix; GO:0009505,plant-type cell wall; GO:0005578,NA; GO:0004252,serine-type endopeptidase activity; GO:0009682,induced systemic resistance	Fibronectin type-III domain	pmn001499	1.84104	9,10-Dihydrophenanthrene	-0.848	0.00384354	1
VIT_203s0017g02260	-1.328	K11855 ubiquitin carboxyl-terminal hydrolase 36/42 [EC:3.4.19.12] | (RefSeq) ubiquitin carboxyl-terminal hydrolase 36 (A)	PREDICTED: 36.4 kDa proline-rich protein [Vitis vinifera]	RecName: Full=36.4 kDa proline-rich protein;	SubName: Full=Uncharacterized protein {ECO:0000313|EMBL:CCB58060.1};	--	--	Probable lipid transfer	pmn001499	1.84104	9,10-Dihydrophenanthrene	-0.961	3.59317e-05	1
VIT_203s0038g00670	-1.449	K01623 fructose-bisphosphate aldolase, class I [EC:4.1.2.13] | (RefSeq) probable fructose-bisphosphate aldolase 1, chloroplastic-like (A)	PREDICTED: fructose-bisphosphate aldolase 1, chloroplastic [Vitis vinifera]	RecName: Full=Fructose-bisphosphate aldolase 1, chloroplastic {ECO:0000305}; Short=AtFBA1 {ECO:0000303|PubMed:22561114}; EC=4.1.2.13 {ECO:0000305}; Flags: Precursor;	RecName: Full=Fructose-bisphosphate aldolase {ECO:0000256|RuleBase:RU003994, ECO:0000256|SAAS:SAAS00336718}; EC=4.1.2.13 {ECO:0000256|RuleBase:RU003994, ECO:0000256|SAAS:SAAS00336718};	Fructose-biphosphate aldolase	GO:0048046,apoplast; GO:0009507,chloroplast; GO:0009941,chloroplast envelope; GO:0009570,chloroplast stroma; GO:0009534,chloroplast thylakoid; GO:0022626,cytosolic ribosome; GO:0010287,plastoglobule; GO:0009579,thylakoid; GO:0031977,thylakoid lumen; GO:0004332,fructose-bisphosphate aldolase activity; GO:0006094,gluconeogenesis; GO:0006096,glycolytic process; GO:0046686,response to cadmium ion	Fructose-bisphosphate aldolase class-I	pmn001499	1.84104	9,10-Dihydrophenanthrene	-0.965	2.43376e-05	1
VIT_203s0038g02110	-1.705	K03686 molecular chaperone DnaJ | (RefSeq) chaperone protein DnaJ-like (A)	PREDICTED: chaperone protein dnaJ 11, chloroplastic [Vitis vinifera]	RecName: Full=Chaperone protein dnaJ 11, chloroplastic; Short=AtDjC11; Short=AtJ11; Flags: Precursor;	SubName: Full=Uncharacterized protein {ECO:0000313|EMBL:CCB60629.1};	Molecular chaperone (DnaJ superfamily)	GO:0009507,chloroplast; GO:0009570,chloroplast stroma; GO:0005634,nucleus; GO:0009536,plastid	DnaJ domain	pmn001499	1.84104	9,10-Dihydrophenanthrene	-0.815	0.00742864	1
VIT_203s0063g00040	-4.551	K23260 scopoletin glucosyltransferase [EC:2.4.1.128] | (RefSeq) scopoletin glucosyltransferase (A)	PREDICTED: scopoletin glucosyltransferase [Vitis vinifera]	RecName: Full=Scopoletin glucosyltransferase; EC=2.4.1.128; AltName: Full=Phenylpropanoid:glucosyltransferase 1;	RecName: Full=Glycosyltransferase {ECO:0000256|RuleBase:RU362057}; EC=2.4.1.- {ECO:0000256|RuleBase:RU362057};	UDP-glucuronosyl and UDP-glucosyl transferase	GO:0042802,identical protein binding; GO:0050275,scopoletin glucosyltransferase activity; GO:0008152,metabolic process	UDP-glucoronosyl and UDP-glucosyl transferase	pmn001499	1.84104	9,10-Dihydrophenanthrene	-0.943	0.000135631	1
VIT_203s0063g01650	-2.513	K00512 steroid 17alpha-monooxygenase / 17alpha-hydroxyprogesterone deacetylase [EC:1.14.14.19 1.14.14.32] | (RefSeq) cytochrome P450 CYP82D47 (A)	PREDICTED: cytochrome P450 CYP82D47 [Vitis vinifera]	RecName: Full=Cytochrome P450 82C4; EC=1.14.-.-;	SubName: Full=Uncharacterized protein {ECO:0000313|EMBL:CCB56929.1};	Cytochrome P450 CYP2 subfamily	GO:0016021,integral component of membrane; GO:0016020,membrane; GO:0020037,heme binding; GO:0005506,iron ion binding; GO:0004497,monooxygenase activity; GO:0016709,oxidoreductase activity, acting on paired donors, with incorporation or reduction of molecular oxygen, NAD(P)H as one donor, and incorporation of one atom of oxygen; GO:0071281,cellular response to iron ion; GO:0044550,secondary metabo…	Cytochrome P450	pmn001499	1.84104	9,10-Dihydrophenanthrene	-0.832	0.00545598	1
VIT_203s0091g01220	-1.158	K12616 enhancer of mRNA-decapping protein 4 | (RefSeq) enhancer of mRNA-decapping protein 4 (A)	PREDICTED: enhancer of mRNA-decapping protein 4 [Vitis vinifera]	RecName: Full=Enhancer of mRNA-decapping protein 4; AltName: Full=Protein VARICOSE;	SubName: Full=Uncharacterized protein {ECO:0000313|EMBL:CCB47690.1};	Nuclear protein, contains WD40 repeats	GO:0005829,cytosol; GO:0005634,nucleus; GO:0000932,P-body; GO:0003729,mRNA binding; GO:0042803,protein homodimerization activity; GO:0071365,cellular response to auxin stimulus; GO:0031087,deadenylation-independent decapping of nuclear-transcribed mRNA; GO:0009965,leaf morphogenesis; GO:0006402,mRNA catabolic process; GO:0006397,mRNA processing; GO:0009791,post-embryonic development; GO:0010072,p…	--	pmn001499	1.84104	9,10-Dihydrophenanthrene	0.835	0.0050987	1
VIT_203s0180g00320	-1.136	K23279 gallate 1-beta-glucosyltransferase [EC:2.4.1.136] | (RefSeq) GT3; cinnamate beta-D-glucosyltransferase-like (A)	cinnamate beta-D-glucosyltransferase-like [Vitis vinifera]	RecName: Full=Gallate 1-beta-glucosyltransferase {ECO:0000303|PubMed:24412325}; EC=2.4.1.136 {ECO:0000269|PubMed:24412325}; AltName: Full=UDP-glucose:gallate glucosyltransferase {ECO:0000303|PubMed:24412325}; AltName: Full=Vanillate 1-beta-glucosyltransferase {ECO:0000305};	RecName: Full=Glycosyltransferase {ECO:0000256|RuleBase:RU362057}; EC=2.4.1.- {ECO:0000256|RuleBase:RU362057};	UDP-glucuronosyl and UDP-glucosyl transferase	GO:0047913,gallate 1-beta-glucosyltransferase activity; GO:0008152,metabolic process	UDP-glucoronosyl and UDP-glucosyl transferase	pmn001499	1.84104	9,10-Dihydrophenanthrene	-0.882	0.00166158	1
VIT_204s0008g04000	-1.235	K06699 proteasome activator subunit 4 | (RefSeq) hypothetical protein (A)	PREDICTED: BURP domain protein RD22 [Vitis vinifera]	RecName: Full=BURP domain protein RD22 {ECO:0000303|PubMed:9790599}; AltName: Full=Dehydration-responsive protein RD22 {ECO:0000303|PubMed:8479424}; Flags: Precursor;	SubName: Full=Uncharacterized protein {ECO:0000313|EMBL:CCB46730.1};	--	GO:0005768,endosome; GO:0005794,Golgi apparatus; GO:0005802,trans-Golgi network; GO:0009651,response to salt stress	BURP domain	pmn001499	1.84104	9,10-Dihydrophenanthrene	-0.882	0.00165497	1
VIT_204s0023g01980	-3.915	K02201 pantetheine-phosphate adenylyltransferase [EC:2.7.7.3] | (RefSeq) phosphopantetheine adenylyltransferase (A)	PREDICTED: syntaxin-112 isoform X3 [Vitis vinifera]	RecName: Full=Syntaxin-112; Short=AtSYP112;	SubName: Full=Uncharacterized protein {ECO:0000313|EMBL:CCB44441.1};	SNARE protein Syntaxin 1 and related proteins	GO:0012505,endomembrane system; GO:0016021,integral component of membrane; GO:0005634,nucleus; GO:0005886,plasma membrane; GO:0031201,SNARE complex; GO:0005484,SNAP receptor activity; GO:0000149,SNARE binding; GO:0006887,exocytosis; GO:0006886,intracellular protein transport; GO:0009409,response to cold; GO:0048278,vesicle docking; GO:0006906,vesicle fusion	SNARE domain	pmn001499	1.84104	9,10-Dihydrophenanthrene	-0.907	0.000747741	1
VIT_204s0023g03010	-1.308	K01623 fructose-bisphosphate aldolase, class I [EC:4.1.2.13] | (RefSeq) fructose-bisphosphate aldolase 1, chloroplastic (A)	PREDICTED: fructose-bisphosphate aldolase 1, chloroplastic [Vitis vinifera]	RecName: Full=Fructose-bisphosphate aldolase 2, chloroplastic {ECO:0000305}; Short=AtFBA2 {ECO:0000303|PubMed:22561114}; EC=4.1.2.13 {ECO:0000305}; Flags: Precursor;	RecName: Full=Fructose-bisphosphate aldolase {ECO:0000256|RuleBase:RU003994, ECO:0000256|SAAS:SAAS00336718}; EC=4.1.2.13 {ECO:0000256|RuleBase:RU003994, ECO:0000256|SAAS:SAAS00336718};	Fructose-biphosphate aldolase	GO:0048046,apoplast; GO:0009507,chloroplast; GO:0009941,chloroplast envelope; GO:0009570,chloroplast stroma; GO:0016020,membrane; GO:0010287,plastoglobule; GO:0009579,thylakoid; GO:0004332,fructose-bisphosphate aldolase activity; GO:0006094,gluconeogenesis; GO:0006096,glycolytic process; GO:0009737,response to abscisic acid; GO:0046686,response to cadmium ion	Fructose-bisphosphate aldolase class-I	pmn001499	1.84104	9,10-Dihydrophenanthrene	-0.964	2.69635e-05	1
VIT_204s0069g00010	-3.168	K05387 glutamate receptor, ionotropic, plant | (RefSeq) glutamate receptor 2.7-like (A)	PREDICTED: glutamate receptor 2.7-like [Vitis vinifera]	RecName: Full=Glutamate receptor 2.7; AltName: Full=Ligand-gated ion channel 2.7; Flags: Precursor;	RecName: Full=Glutamate receptor {ECO:0000256|PIRNR:PIRNR037090};	Glutamate-gated kainate-type ion channel receptor subunit GluR5 and related subunits	GO:0016021,integral component of membrane; GO:0005886,plasma membrane; GO:0005773,vacuole; GO:0005262,calcium channel activity; GO:0008066,glutamate receptor activity; GO:0004970,ionotropic glutamate receptor activity; GO:0006816,calcium ion transport; GO:0019722,calcium-mediated signaling; GO:0071230,cellular response to amino acid stimulus	Ligated ion channel L-glutamate- and glycine-binding site	pmn001499	1.84104	9,10-Dihydrophenanthrene	-0.918	0.000480916	1
VIT_207s0005g03340	-1.266	K09422 transcription factor MYB, plant | (RefSeq) MYB14; R2R3 Myb14 transcription factor (A)	R2R3 Myb14 transcription factor [Vitis vinifera]	RecName: Full=Transcription factor MYB14 {ECO:0000303|PubMed:9839469}; AltName: Full=Myb-related protein 14 {ECO:0000303|PubMed:9839469}; Short=AtMYB14 {ECO:0000303|PubMed:9839469}; Short=MYB14At {ECO:0000303|PubMed:9839469};	SubName: Full=Uncharacterized protein {ECO:0000313|EMBL:CCB60114.1};	Transcription factor, Myb superfamily	GO:0005634,nucleus; GO:0003700,DNA-binding transcription factor activity; GO:0000981,DNA-binding transcription factor activity, RNA polymerase II-specific; GO:0043565,sequence-specific DNA binding; GO:0001135,RNA polymerase II transcription regulator recruiting activity; GO:0044212,transcription regulatory region DNA binding; GO:0030154,cell differentiation; GO:0045893,positive regulation of tran…	SLIDE	pmn001499	1.84104	9,10-Dihydrophenanthrene	-0.914	0.000564684	1
VIT_205s0020g01900	-1.236	--	--	--	--	--	--	--	pmn001499	1.84104	9,10-Dihydrophenanthrene	-0.933	0.000237152	1
VIT_205s0020g03180	-1.205	K02692 photosystem I subunit II | (RefSeq) photosystem I reaction center subunit II, chloroplastic-like (A)	PREDICTED: photosystem I reaction center subunit II, chloroplastic [Vitis vinifera]	RecName: Full=Photosystem I reaction center subunit II, chloroplastic; AltName: Full=PS I subunit 5; AltName: Full=Photosystem I 20 kDa subunit; Short=PSI-D; Flags: Precursor;	SubName: Full=Uncharacterized protein {ECO:0000313|EMBL:CAN62373.1};	--	GO:0009535,chloroplast thylakoid membrane; GO:0009538,photosystem I reaction center; GO:0015979,photosynthesis	PsaD	pmn001499	1.84104	9,10-Dihydrophenanthrene	-0.823	0.00648081	1
VIT_205s0029g01500	-5.02	--	unnamed protein product, partial [Vitis vinifera]	--	SubName: Full=Uncharacterized protein {ECO:0000313|EMBL:CBI17204.3};	--	--	--	pmn001499	1.84104	9,10-Dihydrophenanthrene	-0.823	0.00646167	1
VIT_205s0077g01250	-1.226	K20547 basic endochitinase B [EC:3.2.1.14] | (RefSeq) endochitinase CH25 (A)	PREDICTED: chitinase-like protein 2 [Vitis vinifera]	RecName: Full=Chitinase-like protein 2; Short=AtCTL2; Flags: Precursor;	SubName: Full=Uncharacterized protein {ECO:0000313|EMBL:CAN78546.1};	Predicted chitinase	GO:0005576,extracellular region; GO:0005975,carbohydrate metabolic process; GO:0016998,cell wall macromolecule catabolic process; GO:0006032,chitin catabolic process	Chitinase class I	pmn001499	1.84104	9,10-Dihydrophenanthrene	-0.97	1.56174e-05	1
VIT_206s0004g05330	-1.226	K08081 tropinone reductase I [EC:1.1.1.206] | (RefSeq) tropinone reductase homolog At5g06060 (A)	PREDICTED: tropinone reductase homolog At5g06060 [Vitis vinifera]	RecName: Full=Tropinone reductase homolog At2g29260, chloroplastic {ECO:0000305}; EC=1.1.1.- {ECO:0000305}; Flags: Precursor;	SubName: Full=Uncharacterized protein {ECO:0000313|EMBL:CCB43542.1};	Reductases with broad range of substrate specificities	GO:0009507,chloroplast; GO:0016491,oxidoreductase activity	KR domain	pmn001499	1.84104	9,10-Dihydrophenanthrene	-0.926	0.000335042	1
VIT_206s0004g06670	-2.238	K05857 phosphatidylinositol phospholipase C, delta [EC:3.1.4.11] | (RefSeq) phosphoinositide phospholipase C 2 (A)	PREDICTED: phosphoinositide phospholipase C 2 [Vitis vinifera]	RecName: Full=Phosphoinositide phospholipase C 2; EC=3.1.4.11; AltName: Full=Phosphoinositide phospholipase PLC2; Short=AtPLC2; Short=PI-PLC2;	RecName: Full=Phosphoinositide phospholipase C {ECO:0000256|RuleBase:RU361133}; EC=3.1.4.11 {ECO:0000256|RuleBase:RU361133};	Phosphoinositide-specific phospholipase C	GO:0005622,intracellular; GO:0005886,plasma membrane; GO:0004435,phosphatidylinositol phospholipase C activity; GO:0004629,phospholipase C activity; GO:0004871,NA; GO:0042742,defense response to bacterium; GO:0009553,embryo sac development; GO:0048437,floral organ development; GO:0035556,intracellular signal transduction; GO:0016042,lipid catabolic process; GO:0009556,microsporogenesis; GO:001060…	Phosphoinositide-specific phospholipase C, efhand-like	pmn001499	1.84104	9,10-Dihydrophenanthrene	-0.83	0.0056758	1
VIT_206s0080g00920	-1.443	K14332 photosystem I subunit PsaO | (RefSeq) photosystem I subunit O (A)	PREDICTED: photosystem I subunit O [Vitis vinifera]	RecName: Full=Photosystem I subunit O; Short=PSI-O; Flags: Precursor;	SubName: Full=Uncharacterized protein {ECO:0000313|EMBL:CBI28282.3};	--	GO:0009507,chloroplast; GO:0009535,chloroplast thylakoid membrane; GO:0016021,integral component of membrane; GO:0009522,photosystem I; GO:0009579,thylakoid; GO:0009768,photosynthesis, light harvesting in photosystem I; GO:0009767,photosynthetic electron transport chain	--	pmn001499	1.84104	9,10-Dihydrophenanthrene	0.894	0.00113981	1
VIT_207s0104g00420	-1.211	K01061 carboxymethylenebutenolidase [EC:3.1.1.45] | (RefSeq) endo-1,3;1,4-beta-D-glucanase-like (A)	PREDICTED: endo-1,3;1,4-beta-D-glucanase [Vitis vinifera]	RecName: Full=Endo-1,3;1,4-beta-D-glucanase; EC=3.2.1.-; Flags: Precursor;	SubName: Full=Uncharacterized protein {ECO:0000313|EMBL:CBI32343.3};	Predicted hydrolase related to dienelactone hydrolase	GO:0005576,extracellular region; GO:0016787,hydrolase activity	Dienelactone hydrolase family	pmn001499	1.84104	9,10-Dihydrophenanthrene	-0.915	0.000543157	1
VIT_207s0191g00050	-1.155	K00430 peroxidase [EC:1.11.1.7] | (RefSeq) peroxidase 17 (A)	PREDICTED: peroxidase 17 [Vitis vinifera]	RecName: Full=Peroxidase 17; Short=Atperox P17; EC=1.11.1.7; AltName: Full=ATP25a; Flags: Precursor;	RecName: Full=Peroxidase {ECO:0000256|RuleBase:RU362060, ECO:0000256|SAAS:SAAS00709852}; EC=1.11.1.7 {ECO:0000256|RuleBase:RU362060, ECO:0000256|SAAS:SAAS00709852};	--	GO:0005829,cytosol; GO:0005576,extracellular region; GO:0009505,plant-type cell wall; GO:0005773,vacuole; GO:0020037,heme binding; GO:0046872,metal ion binding; GO:0004601,peroxidase activity; GO:0042744,hydrogen peroxide catabolic process; GO:0009809,lignin biosynthetic process; GO:0006979,response to oxidative stress; GO:0010228,vegetative to reproductive phase transition of meristem	Peroxidase	pmn001499	1.84104	9,10-Dihydrophenanthrene	-0.959	4.47317e-05	1
VIT_208s0007g00950	-4.206	--	PREDICTED: uncharacterized protein LOC100261261 [Vitis vinifera]	--	SubName: Full=Uncharacterized protein {ECO:0000313|EMBL:CCB55562.1};	--	--	--	pmn001499	1.84104	9,10-Dihydrophenanthrene	0.955	6.16109e-05	1
VIT_208s0007g01200	-4.882	K04733 interleukin-1 receptor-associated kinase 4 [EC:2.7.11.1] | (RefSeq) putative receptor protein kinase ZmPK1 (A)	PREDICTED: putative receptor protein kinase ZmPK1 [Vitis vinifera]	RecName: Full=Putative receptor protein kinase ZmPK1; EC=2.7.11.1; Flags: Precursor;	SubName: Full=Uncharacterized protein {ECO:0000313|EMBL:CCB55547.1};	--	GO:0016021,integral component of membrane; GO:0005524,ATP binding; GO:0004674,protein serine/threonine kinase activity; GO:0048544,recognition of pollen	Protein-kinase domain of FAM69	pmn001499	1.84104	9,10-Dihydrophenanthrene	-0.872	0.00219919	1
VIT_208s0007g03140	-1.094	K20642 Rho GTPase-activating protein 22/24/25 | (RefSeq) rho GTPase-activating protein 5 (A)	hypothetical protein VITISV_014711 [Vitis vinifera]	RecName: Full=Rho GTPase-activating protein 1; AltName: Full=Rho-type GTPase-activating protein 1;	SubName: Full=Uncharacterized protein {ECO:0000313|EMBL:CAN67621.1};	GTPase-activator protein	GO:0005096,GTPase activator activity; GO:0007165,signal transduction	P21-Rho-binding domain	pmn001499	1.84104	9,10-Dihydrophenanthrene	0.88	0.00175351	1
VIT_208s0007g03650	-1.16	K15333 tRNA guanosine-2'-O-methyltransferase [EC:2.1.1.34] | (RefSeq) uncharacterized protein LOC104224633 (A)	unnamed protein product, partial [Vitis vinifera]	RecName: Full=Subtilisin-like protease SBT4.15 {ECO:0000303|PubMed:16193095}; EC=3.4.21.- {ECO:0000255|PROSITE-ProRule:PRU10082}; AltName: Full=Subtilase subfamily 4 member 15 {ECO:0000303|PubMed:16193095}; Short=AtSBT4.15 {ECO:0000303|PubMed:16193095}; Flags: Precursor;	SubName: Full=Uncharacterized protein {ECO:0000313|EMBL:CBI30268.3};	--	GO:0005576,extracellular region; GO:0004252,serine-type endopeptidase activity	Peptidase inhibitor I9	pmn001499	1.84104	9,10-Dihydrophenanthrene	-0.869	0.00236215	1
VIT_208s0007g05560	-1.091	K17969 mitochondrial fission 1 protein | (RefSeq) mitochondrial fission 1 protein A (A)	PREDICTED: mitochondrial fission 1 protein A isoform X2 [Vitis vinifera]	RecName: Full=Mitochondrial fission 1 protein A; AltName: Full=FIS1 homolog A; Short=AtFIS1a; AltName: Full=Protein BIGYIN 1;	RecName: Full=Mitochondrial fission 1 protein {ECO:0000256|PIRNR:PIRNR008835};	Membrane protein involved in organellar division	GO:0009507,chloroplast; GO:0016021,integral component of membrane; GO:0005741,mitochondrial outer membrane; GO:0005739,mitochondrion; GO:0005778,peroxisomal membrane; GO:0005777,peroxisome; GO:0000266,mitochondrial fission; GO:0007005,mitochondrion organization; GO:0016559,peroxisome fission	Fis1 N-terminal tetratricopeptide repeat	pmn001499	1.84104	9,10-Dihydrophenanthrene	-0.822	0.00653987	1
VIT_208s0040g02150	-1.071	--	--	--	SubName: Full=Uncharacterized protein {ECO:0000313|EMBL:CCB57057.1};	--	--	--	pmn001499	1.84104	9,10-Dihydrophenanthrene	-0.804	0.00907798	1
VIT_208s0058g00470	-1.918	K14496 abscisic acid receptor PYR/PYL family | (RefSeq) abscisic acid receptor PYL4 (A)	PREDICTED: abscisic acid receptor PYL4 [Vitis vinifera]	RecName: Full=Abscisic acid receptor PYL4; AltName: Full=ABI1-binding protein 2; AltName: Full=PYR1-like protein 4; AltName: Full=Regulatory components of ABA receptor 10;	SubName: Full=Uncharacterized protein {ECO:0000313|EMBL:CCB44816.1};	--	GO:0005737,cytoplasm; GO:0005634,nucleus; GO:0005886,plasma membrane; GO:0010427,abscisic acid binding; GO:0042803,protein homodimerization activity; GO:0004864,protein phosphatase inhibitor activity; GO:0004872,NA; GO:0009738,abscisic acid-activated signaling pathway	Pathogenesis-related protein Bet v I family	pmn001499	1.84104	9,10-Dihydrophenanthrene	-0.873	0.00212867	1
VIT_209s0002g00420	-1.446	--	PREDICTED: uncharacterized protein LOC100253160 [Vitis vinifera]	--	SubName: Full=Uncharacterized protein {ECO:0000313|EMBL:CBI35802.3};	--	--	zinc-finger of the FCS-type, C2-C2	pmn001499	1.84104	9,10-Dihydrophenanthrene	0.917	0.000505173	1
VIT_209s0002g00580	-1.779	K21026 acetylajmaline esterase [EC:3.1.1.80] | (RefSeq) acetylajmalan esterase-like (A)	PREDICTED: GDSL esterase/lipase 1 isoform X1 [Vitis vinifera]	RecName: Full=GDSL esterase/lipase 2; EC=3.1.1.-; AltName: Full=Extracellular lipase 2; Flags: Precursor;	SubName: Full=Uncharacterized protein {ECO:0000313|EMBL:CBI35814.3};	--	GO:0005576,extracellular region; GO:0016298,lipase activity; GO:0009734,auxin-activated signaling pathway; GO:0009814,defense response, incompatible interaction; GO:0016042,lipid catabolic process; GO:0006629,lipid metabolic process; GO:0010930,negative regulation of auxin mediated signaling pathway; GO:0009723,response to ethylene; GO:0009753,response to jasmonic acid; GO:0009751,response to sal…	GDSL-like Lipase/Acylhydrolase	pmn001499	1.84104	9,10-Dihydrophenanthrene	-0.964	2.78773e-05	1
VIT_209s0002g04913	-1.259	K13459 disease resistance protein RPS2 | (RefSeq) probable disease resistance protein At5g63020 (A)	hypothetical protein VITISV_010211 [Vitis vinifera]	RecName: Full=Disease resistance protein SUMM2 {ECO:0000305}; AltName: Full=Disease resistance protein At1g12280 {ECO:0000305}; AltName: Full=Protein SUPPRESSOR OF MKK1 MKK2 2 {ECO:0000303|PubMed:22423965};	SubName: Full=Uncharacterized protein {ECO:0000313|EMBL:CAN70524.1};	Apoptotic ATPase	GO:0005886,plasma membrane; GO:0043531,ADP binding; GO:0005524,ATP binding; GO:0006952,defense response; GO:0007165,signal transduction	Leucine rich repeat	pmn001499	1.84104	9,10-Dihydrophenanthrene	-0.827	0.00593787	1
VIT_209s0002g05990	-1.038	K02295 cryptochrome | (RefSeq) (6-4)DNA photolyase (A)	PREDICTED: (6-4)DNA photolyase isoform X1 [Vitis vinifera]	RecName: Full=(6-4)DNA photolyase; EC=4.1.99.13; AltName: Full=Protein UV repair defective 3;	SubName: Full=Uncharacterized protein {ECO:0000313|EMBL:CBI36257.3};	Deoxyribodipyrimidine photolyase/cryptochrome	GO:0003914,DNA (6-4) photolyase activity; GO:0003677,DNA binding; GO:0000166,nucleotide binding; GO:0006281,DNA repair; GO:0009411,response to UV	DNA photolyase	pmn001499	1.84104	9,10-Dihydrophenanthrene	-0.862	0.00279884	1
VIT_209s0002g08500	-1.219	--	unnamed protein product, partial [Vitis vinifera]	RecName: Full=Protein HEAT INTOLERANT 4 {ECO:0000303|PubMed:23408827};	SubName: Full=Uncharacterized protein {ECO:0000313|EMBL:CBI22525.3};	--	GO:0010369,chromocenter; GO:0005730,nucleolus; GO:0010286,heat acclimation; GO:0060969,negative regulation of gene silencing; GO:1900034,regulation of cellular response to heat; GO:1901651,regulation of mitotic chromosome decondensation; GO:0009408,response to heat	--	pmn001499	1.84104	9,10-Dihydrophenanthrene	-0.848	0.00383582	1
VIT_210s0116g00530	-1.008	K03146 thiamine thiazole synthase | (RefSeq) THI1-2; thiamine thiazole synthase 2, chloroplastic (A)	PREDICTED: thiamine thiazole synthase 2, chloroplastic [Vitis vinifera]	RecName: Full=Thiamine thiazole synthase 2, chloroplastic {ECO:0000255|HAMAP-Rule:MF_03158}; AltName: Full=Thiazole biosynthetic enzyme 2 {ECO:0000255|HAMAP-Rule:MF_03158}; Flags: Precursor;	RecName: Full=Thiamine thiazole synthase, chloroplastic {ECO:0000256|HAMAP-Rule:MF_03158}; AltName: Full=Thiazole biosynthetic enzyme {ECO:0000256|HAMAP-Rule:MF_03158};	Protein involved in thiamine biosynthesis and DNA damage tolerance	GO:0009507,chloroplast; GO:0005829,cytosol; GO:0005506,iron ion binding; GO:0006950,response to stress; GO:0009228,thiamine biosynthetic process; GO:0052837,thiazole biosynthetic process	FAD binding domain	pmn001499	1.84104	9,10-Dihydrophenanthrene	-0.831	0.0055028	1
VIT_210s0116g00560	-1.088	K00422 polyphenol oxidase [EC:1.10.3.1] | (RefSeq) PPO, GPO1; polyphenol oxidase (A)	unnamed protein product, partial [Vitis vinifera]	RecName: Full=Polyphenol oxidase, chloroplastic; Short=PPO; EC=1.10.3.1; AltName: Full=Catechol oxidase; Flags: Precursor;	SubName: Full=Uncharacterized protein {ECO:0000313|EMBL:CBI25830.3};	--	GO:0009543,chloroplast thylakoid lumen; GO:0004097,catechol oxidase activity; GO:0046872,metal ion binding; GO:0046148,pigment biosynthetic process	Common central domain of tyrosinase	pmn001499	1.84104	9,10-Dihydrophenanthrene	-0.865	0.00260597	1
VIT_211s0016g03010	-1.009	K01301 N-acetylated-alpha-linked acidic dipeptidase [EC:3.4.17.21] | (RefSeq) probable glutamate carboxypeptidase 2 (A)	PREDICTED: probable glutamate carboxypeptidase 2 [Vitis vinifera]	RecName: Full=Probable glutamate carboxypeptidase LAMP1 {ECO:0000305}; EC=3.4.17.21 {ECO:0000305}; AltName: Full=Protein LIKE AMP1 {ECO:0000303|PubMed:25673776};	SubName: Full=Uncharacterized protein {ECO:0000313|EMBL:CCB51478.1};	Transferrin receptor and related proteins containing the protease-associated (PA) domain	GO:0005783,endoplasmic reticulum; GO:0005789,endoplasmic reticulum membrane; GO:0016021,integral component of membrane; GO:0005773,vacuole; GO:0046872,metal ion binding; GO:0008237,metallopeptidase activity; GO:0010073,meristem maintenance; GO:0007275,multicellular organism development; GO:0040008,regulation of growth	Peptidase family M20/M25/M40	pmn001499	1.84104	9,10-Dihydrophenanthrene	-0.95	8.83679e-05	1
VIT_211s0052g00910	-2.27	--	--	--	SubName: Full=Uncharacterized protein {ECO:0000313|EMBL:CCB44654.1};	--	--	--	pmn001499	1.84104	9,10-Dihydrophenanthrene	-0.842	0.00436778	1
VIT_211s0052g01280	-1.649	K14504 xyloglucan:xyloglucosyl transferase TCH4 [EC:2.4.1.207] | (RefSeq) xyloglucan endotransglucosylase/hydrolase protein 22 (A)	PREDICTED: xyloglucan endotransglucosylase/hydrolase protein 22 [Vitis vinifera]	RecName: Full=Probable xyloglucan endotransglucosylase/hydrolase protein 23; Short=At-XTH23; Short=XTH-23; EC=2.4.1.207; Flags: Precursor;	RecName: Full=Xyloglucan endotransglucosylase/hydrolase {ECO:0000256|RuleBase:RU361120}; EC=2.4.1.207 {ECO:0000256|RuleBase:RU361120};	--	GO:0048046,apoplast; GO:0005618,cell wall; GO:0005794,Golgi apparatus; GO:0004553,hydrolase activity, hydrolyzing O-glycosyl compounds; GO:0016762,xyloglucan:xyloglucosyl transferase activity; GO:0042546,cell wall biogenesis; GO:0071555,cell wall organization; GO:0010411,xyloglucan metabolic process	Xyloglucan endo-transglycosylase (XET) C-terminus	pmn001499	1.84104	9,10-Dihydrophenanthrene	-0.855	0.00332075	1
VIT_212s0035g00440	-4.32	K09497 T-complex protein 1 subunit epsilon | (RefSeq) putative disease resistance RPP13-like protein 1 (A)	PREDICTED: putative disease resistance RPP13-like protein 1 [Vitis vinifera]	RecName: Full=Putative disease resistance RPP13-like protein 1;	SubName: Full=Uncharacterized protein {ECO:0000313|EMBL:CCB55069.1};	Apoptotic ATPase	GO:0005886,plasma membrane; GO:0043531,ADP binding; GO:0005524,ATP binding; GO:0009626,plant-type hypersensitive response; GO:0007165,signal transduction	NB-ARC domain	pmn001499	1.84104	9,10-Dihydrophenanthrene	-0.823	0.00637628	1
VIT_212s0035g00880	-1.347	K14611 solute carrier family 23 (nucleobase transporter), member 1/2 | (RefSeq) nucleobase-ascorbate transporter 3-like (A)	PREDICTED: uncharacterized protein LOC100266411 [Vitis vinifera]	--	SubName: Full=Uncharacterized protein {ECO:0000313|EMBL:CBI29715.3};	--	--	Glyoxalase-like domain	pmn001499	1.84104	9,10-Dihydrophenanthrene	0.867	0.00248869	1
VIT_212s0057g01060	-2.034	K21483 salicylate 1-O-methyltransferase [EC:2.1.1.274] | (RefSeq) probable caffeine synthase 4 (A)	unnamed protein product, partial [Vitis vinifera]	RecName: Full=Probable caffeine synthase 4; Short=CtCS4; AltName: Full=Methyltransferase-like 1; Short=CaMTL1;	SubName: Full=Uncharacterized protein {ECO:0000313|EMBL:CBI28448.3};	--	GO:0008168,methyltransferase activity; GO:0009820,alkaloid metabolic process	SAM dependent carboxyl methyltransferase	pmn001499	1.84104	9,10-Dihydrophenanthrene	-0.913	0.000593491	1
VIT_213s0019g04140	-2.302	K08907 light-harvesting complex I chlorophyll a/b binding protein 1 | (RefSeq) chlorophyll a-b binding protein 6A, chloroplastic-like (A)	PREDICTED: chlorophyll a-b binding protein 6, chloroplastic [Vitis vinifera]	RecName: Full=Chlorophyll a-b binding protein 6A, chloroplastic; AltName: Full=LHCI type I CAB-6A; AltName: Full=Light-harvesting complex I 26 kDa protein; Flags: Precursor;	RecName: Full=Chlorophyll a-b binding protein, chloroplastic {ECO:0000256|RuleBase:RU363080};	--	GO:0009941,chloroplast envelope; GO:0009535,chloroplast thylakoid membrane; GO:0016021,integral component of membrane; GO:0009522,photosystem I; GO:0009523,photosystem II; GO:0010287,plastoglobule; GO:0016168,chlorophyll binding; GO:0046872,metal ion binding; GO:0031409,pigment binding; GO:0009768,photosynthesis, light harvesting in photosystem I; GO:0018298,protein-chromophore linkage; GO:000941…	Chlorophyll A-B binding protein	pmn001499	1.84104	9,10-Dihydrophenanthrene	0.808	0.00847894	1
VIT_213s0064g00120	-1.458	--	unnamed protein product, partial [Vitis vinifera]	--	SubName: Full=Uncharacterized protein {ECO:0000313|EMBL:CCB49548.1};	--	--	--	pmn001499	1.84104	9,10-Dihydrophenanthrene	-0.849	0.00375381	1
VIT_213s0064g01500	-3.759	K00454 lipoxygenase [EC:1.13.11.12] | (RefSeq) linoleate 13S-lipoxygenase 2-1, chloroplastic-like (A)	PREDICTED: linoleate 13S-lipoxygenase 2-1, chloroplastic-like [Vitis vinifera]	RecName: Full=Linoleate 13S-lipoxygenase 2-1, chloroplastic; EC=1.13.11.12; AltName: Full=Lipoxygenase 2-1; Flags: Precursor;	SubName: Full=Uncharacterized protein {ECO:0000313|EMBL:CCB49473.1};	--	GO:0009570,chloroplast stroma; GO:0009534,chloroplast thylakoid; GO:0016165,linoleate 13S-lipoxygenase activity; GO:0046872,metal ion binding; GO:0010597,green leaf volatile biosynthetic process; GO:0031408,oxylipin biosynthetic process	Lipoxygenase	pmn001499	1.84104	9,10-Dihydrophenanthrene	-0.861	0.00283855	1
VIT_214s0066g00400	-1.418	--	PREDICTED: fatty-acid-binding protein 1 [Vitis vinifera]	RecName: Full=Fatty-acid-binding protein 1; Short=AtFAP1; AltName: Full=Chalcone-flavanone isomerase family protein 1;	SubName: Full=Uncharacterized protein {ECO:0000313|EMBL:CCB58460.1};	--	GO:0009507,chloroplast; GO:0009941,chloroplast envelope; GO:0009570,chloroplast stroma; GO:0005739,mitochondrion; GO:0009536,plastid; GO:0005504,fatty acid binding; GO:0016872,intramolecular lyase activity; GO:0006631,fatty acid metabolic process	Chalcone isomerase like	pmn001499	1.84104	9,10-Dihydrophenanthrene	-0.812	0.00779338	1
VIT_214s0066g01090	-1.353	K09422 transcription factor MYB, plant | (RefSeq) MYB24; R2R3 Myb24 transcription factor (A)	hypothetical protein VITISV_018445 [Vitis vinifera]	RecName: Full=Myb-related protein 305;	SubName: Full=Uncharacterized protein {ECO:0000313|EMBL:CAN77103.1};	Transcription factor, Myb superfamily	GO:0005634,nucleus; GO:0003677,DNA binding; GO:0006355,regulation of transcription, DNA-templated; GO:0006351,transcription, DNA-templated	Myb-like DNA-binding domain	pmn001499	1.84104	9,10-Dihydrophenanthrene	-0.818	0.00711183	1
VIT_214s0066g01670	-1.118	K10529 alpha-dioxygenase [EC:1.-.-.-] | (RefSeq) alpha-dioxygenase 1 (A)	PREDICTED: alpha-dioxygenase 1 [Vitis vinifera]	RecName: Full=Alpha-dioxygenase 1; Short=Alpha DOX1; EC=1.14.99.-; AltName: Full=Fatty acid dioxygenase AlphaDOX1; AltName: Full=Pathogen-induced oxygenase; AltName: Full=Plant alpha dioxygenase 1; Flags: Precursor;	SubName: Full=Uncharacterized protein {ECO:0000313|EMBL:CBI34957.3};	Peroxidase/oxygenase	GO:0012511,monolayer-surrounded lipid storage body; GO:0020037,heme binding; GO:0046872,metal ion binding; GO:0016702,oxidoreductase activity, acting on single donors with incorporation of molecular oxygen, incorporation of two atoms of oxygen; GO:0004601,peroxidase activity; GO:1902609,(R)-2-hydroxy-alpha-linolenic acid biosynthetic process; GO:0008219,cell death; GO:0071732,cellular response to…	Animal haem peroxidase	pmn001499	1.84104	9,10-Dihydrophenanthrene	-0.968	1.88381e-05	1
VIT_214s0068g00510	-1.31	K06672 cohesin loading factor subunit SCC2 | (RefSeq) nipped-B-like protein B (A)	hypothetical protein VITISV_004920 [Vitis vinifera]	--	SubName: Full=Uncharacterized protein {ECO:0000313|EMBL:CCB46948.1};	--	GO:0046983,protein dimerization activity	--	pmn001499	1.84104	9,10-Dihydrophenanthrene	-0.818	0.0070849	1
VIT_214s0081g00060	-1.303	K02721 photosystem II PsbW protein | (RefSeq) photosystem II reaction center W protein, chloroplastic (A)	PREDICTED: photosystem II reaction center W protein, chloroplastic [Vitis vinifera]	RecName: Full=Photosystem II reaction center W protein, chloroplastic; AltName: Full=PSII 6.1 kDa protein; Flags: Precursor;	SubName: Full=Uncharacterized protein {ECO:0000313|EMBL:CBI35208.3};	--	GO:0009535,chloroplast thylakoid membrane; GO:0016021,integral component of membrane; GO:0009523,photosystem II; GO:0015979,photosynthesis	Photosystem II reaction centre W protein (PsbW)	pmn001499	1.84104	9,10-Dihydrophenanthrene	-0.81	0.0081307	1
VIT_214s0081g00110	-1.335	K17964 leucine-rich PPR motif-containing protein, mitochondrial | (RefSeq) pentatricopeptide repeat-containing protein At3g22470, mitochondrial-like (A)	PREDICTED: putative pentatricopeptide repeat-containing protein At1g12700, mitochondrial [Vitis vinifera]	RecName: Full=Pentatricopeptide repeat-containing protein At1g62670, mitochondrial; Flags: Precursor;	SubName: Full=Uncharacterized protein {ECO:0000313|EMBL:CCB58726.1};	FOG: PPR repeat	GO:0005739,mitochondrion; GO:0004519,endonuclease activity; GO:0003723,RNA binding; GO:0080156,mitochondrial mRNA modification; GO:0006397,mRNA processing; GO:0000966,RNA 5'-end processing	Vps23 core domain	pmn001499	1.84104	9,10-Dihydrophenanthrene	-0.824	0.0063513	1
VIT_214s0108g00630	-1.548	K15015 solute carrier family 32 (vesicular inhibitory amino acid transporter) | (RefSeq) vacuolar amino acid transporter 1 (A)	PREDICTED: vacuolar amino acid transporter 1 [Vitis vinifera]	RecName: Full=Amino acid transporter AVT1I {ECO:0000305}; Short=AtAvt1I {ECO:0000303|PubMed:27925655};	SubName: Full=Uncharacterized protein {ECO:0000313|EMBL:CBI22205.3};	Amino acid transporters	GO:0016021,integral component of membrane; GO:0005774,vacuolar membrane; GO:0015171,amino acid transmembrane transporter activity; GO:0003333,amino acid transmembrane transport	Transmembrane amino acid transporter protein	pmn001499	1.84104	9,10-Dihydrophenanthrene	-0.974	9.6248e-06	1
VIT_214s0108g00690	-2.215	K15015 solute carrier family 32 (vesicular inhibitory amino acid transporter) | (RefSeq) vacuolar amino acid transporter 1 (A)	PREDICTED: vacuolar amino acid transporter 1 [Vitis vinifera]	RecName: Full=Amino acid transporter AVT1I {ECO:0000305}; Short=AtAvt1I {ECO:0000303|PubMed:27925655};	SubName: Full=Uncharacterized protein {ECO:0000313|EMBL:CBI22210.3};	Amino acid transporters	GO:0016021,integral component of membrane; GO:0005774,vacuolar membrane; GO:0015171,amino acid transmembrane transporter activity; GO:0003333,amino acid transmembrane transport	Transmembrane amino acid transporter protein	pmn001499	1.84104	9,10-Dihydrophenanthrene	-0.842	0.00439493	1
VIT_214s0108g01220	-1.777	K09286 EREBP-like factor | (RefSeq) ethylene-responsive transcription factor RAP2-2 (A)	unnamed protein product, partial [Vitis vinifera]	RecName: Full=Ethylene-responsive transcription factor RAP2-11; AltName: Full=Protein RELATED TO APETALA2 11;	SubName: Full=Uncharacterized protein {ECO:0000313|EMBL:CBI22258.3};	--	GO:0005634,nucleus; GO:0003700,DNA-binding transcription factor activity; GO:0043565,sequence-specific DNA binding; GO:0035865,cellular response to potassium ion; GO:0009873,ethylene-activated signaling pathway; GO:0048528,post-embryonic root development; GO:0009723,response to ethylene; GO:0000302,response to reactive oxygen species; GO:0006351,transcription, DNA-templated	AP2 domain	pmn001499	1.84104	9,10-Dihydrophenanthrene	0.914	0.000556776	1
VIT_214s0128g00610	-3.771	K00384 thioredoxin reductase (NADPH) [EC:1.8.1.9] | (RefSeq) thioredoxin reductase 1-like (A)	PREDICTED: germin-like protein subfamily 1 member 7 [Vitis vinifera]	RecName: Full=Germin-like protein subfamily 1 member 17; Flags: Precursor;	SubName: Full=Uncharacterized protein {ECO:0000313|EMBL:CBI36787.3};	--	GO:0048046,apoplast; GO:0005618,cell wall; GO:0030145,manganese ion binding; GO:0045735,nutrient reservoir activity	Cupin domain	pmn001499	1.84104	9,10-Dihydrophenanthrene	-0.809	0.00830929	1
VIT_215s0024g01030	-4.269	K00264 glutamate synthase (NADPH/NADH) [EC:1.4.1.13 1.4.1.14] | (RefSeq) glutamate synthase 1 [NADH], chloroplastic (A)	unnamed protein product, partial [Vitis vinifera]	RecName: Full=Glutamate synthase [NADH], amyloplastic; EC=1.4.1.14; AltName: Full=NADH-GOGAT; Flags: Precursor;	SubName: Full=Uncharacterized protein {ECO:0000313|EMBL:CCB62167.1};	Glutamate synthase	GO:0009501,amyloplast; GO:0051538,3 iron, 4 sulfur cluster binding; GO:0050660,flavin adenine dinucleotide binding; GO:0010181,FMN binding; GO:0016040,glutamate synthase (NADH) activity; GO:0005506,iron ion binding; GO:0006541,glutamine metabolic process; GO:0097054,L-glutamate biosynthetic process	Glutamine amidotransferases class-II	pmn001499	1.84104	9,10-Dihydrophenanthrene	-0.864	0.00267057	1
VIT_215s0045g00640	-2.724	K13457 disease resistance protein RPM1 | (RefSeq) putative disease resistance protein At1g50180 (A)	unnamed protein product, partial [Vitis vinifera]	RecName: Full=Putative disease resistance protein At1g50180;	SubName: Full=Uncharacterized protein {ECO:0000313|EMBL:CCB60765.1};	Apoptotic ATPase	GO:0005886,plasma membrane; GO:0009506,plasmodesma; GO:0043531,ADP binding; GO:0005524,ATP binding; GO:0006952,defense response; GO:0007165,signal transduction	NB-ARC domain	pmn001499	1.84104	9,10-Dihydrophenanthrene	-0.866	0.00256794	1
VIT_215s0046g00170	-1.045	K09422 transcription factor MYB, plant | (RefSeq) MYBPA1; MYBPA1 protein (A)	MYBPA1 protein [Vitis vinifera]	RecName: Full=Transcription factor MYB3; AltName: Full=Myb-related protein 3; Short=AtMYB3;	SubName: Full=Uncharacterized protein {ECO:0000313|EMBL:CCB62554.1};	Transcription factor, Myb superfamily	GO:0005634,nucleus; GO:0003700,DNA-binding transcription factor activity; GO:0000981,DNA-binding transcription factor activity, RNA polymerase II-specific; GO:0043565,sequence-specific DNA binding; GO:0001135,RNA polymerase II transcription regulator recruiting activity; GO:0044212,transcription regulatory region DNA binding; GO:0030154,cell differentiation; GO:0009800,cinnamic acid biosynthetic …	Myb-like DNA-binding domain	pmn001499	1.84104	9,10-Dihydrophenanthrene	-0.9	0.000955491	1
VIT_215s0048g01590	-2.662	K20556 cytochrome P450 family 76 subfamily C | (RefSeq) uncharacterized protein LOC110934093 (A)	unnamed protein product, partial [Vitis vinifera]	RecName: Full=Geraniol 8-hydroxylase; EC=1.14.13.152; AltName: Full=Cytochrome P450 76B6; AltName: Full=Geraniol 10-hydroxylase; Short=CrG10H;	SubName: Full=Uncharacterized protein {ECO:0000313|EMBL:CCB61350.1};	Cytochrome P450 CYP2 subfamily	GO:0005789,endoplasmic reticulum membrane; GO:0016021,integral component of membrane; GO:0102811,geraniol 10-hydroxylase activity; GO:0020037,heme binding; GO:0005506,iron ion binding; GO:0016709,oxidoreductase activity, acting on paired donors, with incorporation or reduction of molecular oxygen, NAD(P)H as one donor, and incorporation of one atom of oxygen; GO:0016099,monoterpenoid biosynthetic…	Type III secretion needle MxiH, YscF, SsaG, EprI, PscF, EscF	pmn001499	1.84104	9,10-Dihydrophenanthrene	-0.9	0.000934838	1
VIT_216s0022g00625	-3.985	--	hypothetical protein AQUCO_01700145v1 [Aquilegia coerulea]	--	SubName: Full=Uncharacterized protein {ECO:0000313|EMBL:PIA44340.1};	--	--	--	pmn001499	1.84104	9,10-Dihydrophenanthrene	-0.942	0.000142661	1
VIT_216s0039g02050	-2.518	--	unnamed protein product, partial [Vitis vinifera]	--	SubName: Full=Uncharacterized protein {ECO:0000313|EMBL:CBI26521.3};	--	GO:0016021,integral component of membrane	--	pmn001499	1.84104	9,10-Dihydrophenanthrene	-0.801	0.00946025	1
VIT_216s0098g01910	-1.017	--	PREDICTED: germin-like protein 11-1 [Vitis vinifera]	RecName: Full=Germin-like protein 11-1; Flags: Precursor;	SubName: Full=Uncharacterized protein {ECO:0000313|EMBL:CBI23004.3};	--	GO:0048046,apoplast; GO:0005618,cell wall; GO:0030145,manganese ion binding; GO:0045735,nutrient reservoir activity	Cupin domain	pmn001499	1.84104	9,10-Dihydrophenanthrene	-0.846	0.00400363	1
VIT_217s0000g03910	-2.605	K20562 biphenyl-4-hydroxylase | (RefSeq) cytochrome P450 CYP736A12 (A)	PREDICTED: cytochrome P450 CYP736A12 [Vitis vinifera]	RecName: Full=Cytochrome P450 CYP736A12; EC=1.14.-.-;	SubName: Full=Uncharacterized protein {ECO:0000313|EMBL:CCB43207.1};	Cytochrome P450 CYP2 subfamily	GO:0016021,integral component of membrane; GO:0020037,heme binding; GO:0005506,iron ion binding; GO:0004497,monooxygenase activity; GO:0016705,oxidoreductase activity, acting on paired donors, with incorporation or reduction of molecular oxygen	Cytochrome P450	pmn001499	1.84104	9,10-Dihydrophenanthrene	-0.887	0.0014466	1
VIT_215s0046g02220	-2.605	K20772 ethlene biosynthesisi	1-aminocyclopropane-1-carboxylate synthase 1/2/6 [EC:4.4.1.14] | (RefSeq) 1-aminocyclopropane-1-carboxylate synthase 1 (A)	RecName: Full=1-aminocyclopropane-1-carboxylate synthase 1; Short=ACC synthase 1; EC=4.4.1.14; AltName: Full=S-adenosyl-L-methionine methylthioadenosine-lyase;	SubName: Full=Uncharacterized protein {ECO:0000313|EMBL:CAN69483.1};		GO:0016847,1-aminocyclopropane-1-carboxylate synthase activity; GO:0030170,pyridoxal phosphate binding; GO:0009693,ethylene biosynthetic process; GO:0009835,fruit ripening	PREDICTED: 1-aminocyclopropane-1-carboxylate synthase 1 [Vitis vinifera]	pmn001499	1.84104	9,10-Dihydrophenanthrene	-0.994	7.23e-08	1
VIT_218s0001g01500	-2.212	--	--	--	SubName: Full=Uncharacterized protein {ECO:0000313|EMBL:CCB45438.1};	--	--	--	pmn001499	1.84104	9,10-Dihydrophenanthrene	-0.822	0.00651849	1
VIT_218s0001g04890	-5.167	K17469 sulfate transporter 2, low-affinity | (RefSeq) low affinity sulfate transporter 3 (A)	PREDICTED: low affinity sulfate transporter 3 [Vitis vinifera]	RecName: Full=Low affinity sulfate transporter 3;	SubName: Full=Uncharacterized protein {ECO:0000313|EMBL:CBI19121.3};	Sulfate/bicarbonate/oxalate exchanger SAT-1 and related transporters (SLC26 family)	GO:0016021,integral component of membrane; GO:0008271,secondary active sulfate transmembrane transporter activity	STAS domain	pmn001499	1.84104	9,10-Dihydrophenanthrene	-0.899	0.000978312	1
VIT_218s0001g06940	-1.309	K00850 6-phosphofructokinase 1 [EC:2.7.1.11] | (RefSeq) ATP-dependent 6-phosphofructokinase 6-like (A)	PREDICTED: purine permease 1 [Vitis vinifera]	RecName: Full=Purine permease 3; Short=AtPUP3;	SubName: Full=Uncharacterized protein {ECO:0000313|EMBL:CCB45616.1};	--	GO:0016021,integral component of membrane; GO:0016020,membrane; GO:0005345,purine nucleobase transmembrane transporter activity; GO:0006863,purine nucleobase transport	EamA-like transporter family	pmn001499	1.84104	9,10-Dihydrophenanthrene	-0.841	0.00450825	1
VIT_218s0001g14450	-1.388	K02641 ferredoxin--NADP+ reductase [EC:1.18.1.2] | (RefSeq) ferredoxin--NADP reductase, leaf-type isozyme, chloroplastic (A)	PREDICTED: ferredoxin--NADP reductase, leaf-type isozyme, chloroplastic [Vitis vinifera]	RecName: Full=Ferredoxin--NADP reductase, leaf-type isozyme, chloroplastic; Short=FNR; EC=1.18.1.2; Flags: Precursor;	RecName: Full=Ferredoxin--NADP reductase {ECO:0000256|RuleBase:RU004465}; EC=1.18.1.2 {ECO:0000256|RuleBase:RU004465};	NADP/FAD dependent oxidoreductase	GO:0009570,chloroplast stroma; GO:0009535,chloroplast thylakoid membrane; GO:0004324,ferredoxin-NADP+ reductase activity; GO:0015979,photosynthesis	Ferric reductase NAD binding domain	pmn001499	1.84104	9,10-Dihydrophenanthrene	-0.858	0.00306578	1
VIT_218s0001g15730	-1.191	K20043 clathrin coat assembly protein AP180 | (RefSeq) putative clathrin assembly protein At5g35200 (A)	PREDICTED: dof zinc finger protein DOF3.5 [Vitis vinifera]	RecName: Full=Dof zinc finger protein DOF3.5; Short=AtDOF3.5;	SubName: Full=Uncharacterized protein {ECO:0000313|EMBL:CCB46111.1};	--	GO:0005634,nucleus; GO:0003677,DNA binding; GO:0003700,DNA-binding transcription factor activity; GO:0046872,metal ion binding; GO:0006355,regulation of transcription, DNA-templated; GO:0006351,transcription, DNA-templated	Dof domain, zinc finger	pmn001499	1.84104	9,10-Dihydrophenanthrene	-0.809	0.00823329	1
VIT_218s0041g00590	-1.479	K14638 solute carrier family 15 (peptide/histidine transporter), member 3/4 | (RefSeq) protein NRT1/ PTR FAMILY 5.10 (A)	PREDICTED: protein NRT1/ PTR FAMILY 5.10 isoform X1 [Vitis vinifera]	RecName: Full=Protein NRT1/ PTR FAMILY 5.10; Short=AtNPF5.10;	SubName: Full=Uncharacterized protein {ECO:0000313|EMBL:CAN63509.1};	H+/oligopeptide symporter	GO:0016021,integral component of membrane; GO:0022857,transmembrane transporter activity; GO:0006857,oligopeptide transport	Major Facilitator Superfamily	pmn001499	1.84104	9,10-Dihydrophenanthrene	-0.986	9.454e-07	1
VIT_218s0089g01170	-1.392	K08916 light-harvesting complex II chlorophyll a/b binding protein 5 | (RefSeq) chlorophyll a-b binding protein CP26, chloroplastic (A)	PREDICTED: chlorophyll a-b binding protein CP26, chloroplastic [Vitis vinifera]	RecName: Full=Chlorophyll a-b binding protein CP26, chloroplastic; AltName: Full=LHCB5; AltName: Full=LHCIIc; AltName: Full=Light-harvesting complex II protein 5; Flags: Precursor;	RecName: Full=Chlorophyll a-b binding protein, chloroplastic {ECO:0000256|RuleBase:RU363080};	--	GO:0009507,chloroplast; GO:0009941,chloroplast envelope; GO:0009534,chloroplast thylakoid; GO:0009535,chloroplast thylakoid membrane; GO:0016021,integral component of membrane; GO:0016020,membrane; GO:0009522,photosystem I; GO:0009783,photosystem II antenna complex; GO:0010287,plastoglobule; GO:0009517,PSII associated light-harvesting complex II; GO:0009579,thylakoid; GO:0042651,thylakoid membran…	Chlorophyll A-B binding protein	pmn001499	1.84104	9,10-Dihydrophenanthrene	-0.847	0.00397179	1
VIT_218s0122g00390	-2.69	K05909 laccase [EC:1.10.3.2] | (RefSeq) laccase-15 (A)	PREDICTED: laccase-15 [Vitis vinifera]	RecName: Full=Laccase-15; EC=1.10.3.2; AltName: Full=Benzenediol:oxygen oxidoreductase 15; AltName: Full=Diphenol oxidase 15; AltName: Full=Protein TRANSPARENT TESTA 10; AltName: Full=Urishiol oxidase 15; Flags: Precursor;	SubName: Full=Uncharacterized protein {ECO:0000313|EMBL:CCB52302.1};	Multicopper oxidases	GO:0048046,apoplast; GO:0005507,copper ion binding; GO:0052716,hydroquinone:oxygen oxidoreductase activity; GO:0016722,oxidoreductase activity, oxidizing metal ions; GO:0009809,lignin biosynthetic process; GO:0046274,lignin catabolic process; GO:0010023,proanthocyanidin biosynthetic process; GO:0046688,response to copper ion	Multicopper oxidase	pmn001499	1.84104	9,10-Dihydrophenanthrene	0.876	0.0019343	1
VIT_218s0122g01130	-2.095	K15362 fanconi anemia group J protein [EC:3.6.4.12] | (RefSeq) Fanconi anemia group J protein homolog (A)	PREDICTED: Fanconi anemia group J protein homolog isoform X1 [Vitis vinifera]	RecName: Full=Regulator of telomere elongation helicase 1 homolog {ECO:0000303|PubMed:21081662, ECO:0000303|PubMed:25516598}; EC=3.6.4.12 {ECO:0000305};	SubName: Full=Uncharacterized protein {ECO:0000313|EMBL:CCB62657.1};	Helicase of the DEAD superfamily	GO:0005739,mitochondrion; GO:0005634,nucleus; GO:0051539,4 iron, 4 sulfur cluster binding; GO:0005524,ATP binding; GO:0004003,ATP-dependent DNA helicase activity; GO:0003677,DNA binding; GO:0046872,metal ion binding; GO:0006310,DNA recombination; GO:0006281,DNA repair; GO:0006260,DNA replication; GO:0036297,interstrand cross-link repair; GO:0043007,maintenance of rDNA; GO:0070716,mismatch repair …	Helical and beta-bridge domain	pmn001499	1.84104	9,10-Dihydrophenanthrene	-0.865	0.00258273	1
VIT_219s0014g00450	-1.011	K16573 gamma-tubulin complex component 6 | (RefSeq) uncharacterized LOC103722329 (A)	PREDICTED: protein trichome birefringence-like 38 [Vitis vinifera]	RecName: Full=Protein trichome birefringence-like 38;	SubName: Full=Uncharacterized protein {ECO:0000313|EMBL:CBI20119.3};	--	GO:0005794,Golgi apparatus; GO:0016021,integral component of membrane; GO:0016413,O-acetyltransferase activity; GO:0071554,cell wall organization or biogenesis	PMR5 N terminal Domain	pmn001499	1.84104	9,10-Dihydrophenanthrene	-0.909	0.000690505	1
VIT_219s0014g01360	-2.073	K04733 interleukin-1 receptor-associated kinase 4 [EC:2.7.11.1] | (RefSeq) G-type lectin S-receptor-like serine/threonine-protein kinase SD2-5 (A)	PREDICTED: epidermis-specific secreted glycoprotein EP1-like [Vitis vinifera]	RecName: Full=EP1-like glycoprotein 2 {ECO:0000305}; AltName: Full=Curculin-like (Mannose-binding) lectin family protein {ECO:0000303|PubMed:23738689}; Flags: Precursor;	SubName: Full=Uncharacterized protein {ECO:0000313|EMBL:CCB46252.1};	--	GO:0048046,apoplast; GO:0005618,cell wall; GO:0005794,Golgi apparatus; GO:0009505,plant-type cell wall; GO:0005886,plasma membrane; GO:0009506,plasmodesma; GO:0030246,carbohydrate binding; GO:0009735,response to cytokinin	PAN domain	pmn001499	1.84104	9,10-Dihydrophenanthrene	-0.919	0.000450676	1
VIT_219s0014g01370	-1.822	K04733 interleukin-1 receptor-associated kinase 4 [EC:2.7.11.1] | (RefSeq) G-type lectin S-receptor-like serine/threonine-protein kinase SD2-5 (A)	PREDICTED: epidermis-specific secreted glycoprotein EP1 [Vitis vinifera]	RecName: Full=Epidermis-specific secreted glycoprotein EP1; AltName: Full=52/54 kDa medium protein; Flags: Precursor;	SubName: Full=Uncharacterized protein {ECO:0000313|EMBL:CCB46253.1};	--	GO:0005576,extracellular region; GO:0030246,carbohydrate binding; GO:0006833,water transport	PAN-like domain	pmn001499	1.84104	9,10-Dihydrophenanthrene	-0.914	0.000575427	1
VIT_219s0014g05120	-4.562	K12135 zinc finger protein CONSTANS | (RefSeq) zinc finger protein CONSTANS-LIKE 2-like (A)	unnamed protein product, partial [Vitis vinifera]	RecName: Full=Putative zinc finger protein CONSTANS-LIKE 11;	SubName: Full=Uncharacterized protein {ECO:0000313|EMBL:CBI20501.3};	--	GO:0005634,nucleus; GO:0003700,DNA-binding transcription factor activity; GO:0008270,zinc ion binding	B-box zinc finger	pmn001499	1.84104	9,10-Dihydrophenanthrene	-0.831	0.00550651	1
VIT_219s0015g01720	-1.336	K01623 fructose-bisphosphate aldolase, class I [EC:4.1.2.13] | (RefSeq) fructose-bisphosphate aldolase, cytoplasmic isozyme 1 (A)	PREDICTED: fructose-bisphosphate aldolase, cytoplasmic isozyme 1 [Vitis vinifera]	RecName: Full=Fructose-bisphosphate aldolase, cytoplasmic isozyme 1; EC=4.1.2.13;	RecName: Full=Fructose-bisphosphate aldolase {ECO:0000256|RuleBase:RU003994, ECO:0000256|SAAS:SAAS00336718}; EC=4.1.2.13 {ECO:0000256|RuleBase:RU003994, ECO:0000256|SAAS:SAAS00336718};	Fructose-biphosphate aldolase	GO:0005737,cytoplasm; GO:0004332,fructose-bisphosphate aldolase activity; GO:0006096,glycolytic process	Fructose-bisphosphate aldolase class-I	pmn001499	1.84104	9,10-Dihydrophenanthrene	0.842	0.00441834	1
VIT_219s0015g02910	-1.4	K07425 long-chain fatty acid omega-monooxygenase [EC:1.14.14.80] | (RefSeq) cytochrome P450 CYP72A219-like isoform X1 (A)	PREDICTED: cytochrome P450 CYP72A219 [Vitis vinifera]	RecName: Full=Cytochrome P450 CYP72A219; EC=1.14.-.-; AltName: Full=Cytochrome P450 CYP72A129;	SubName: Full=Uncharacterized protein {ECO:0000313|EMBL:CBI39938.3};	Cytochrome P450 CYP4/CYP19/CYP26 subfamilies	GO:0016021,integral component of membrane; GO:0020037,heme binding; GO:0005506,iron ion binding; GO:0004497,monooxygenase activity; GO:0016705,oxidoreductase activity, acting on paired donors, with incorporation or reduction of molecular oxygen	Cytochrome P450	pmn001499	1.84104	9,10-Dihydrophenanthrene	-0.845	0.00413145	1
VIT_200s0189g00100	-2.509	--	unnamed protein product, partial [Vitis vinifera]	--	SubName: Full=Uncharacterized protein {ECO:0000313|EMBL:CBI25694.3};	--	--	--	pmn001629	1.06879	Digalloylglucose	-0.816	0.00733715	1
VIT_200s0253g00080	-1.118	K20802 (R)-mandelonitrile lyase [EC:4.1.2.10] | (RefSeq) MES5; methyl esterase 5 (A)	PREDICTED: methylesterase 10 [Vitis vinifera]	RecName: Full=Methylesterase 10; Short=AtMES10; EC=3.1.1.-;	SubName: Full=Uncharacterized protein {ECO:0000313|EMBL:CCB45147.1};	--	GO:0016788,hydrolase activity, acting on ester bonds; GO:0080032,methyl jasmonate esterase activity	Serine aminopeptidase, S33	pmn001629	1.06879	Digalloylglucose	-0.934	0.000223142	1
VIT_200s0253g00100	-1.564	K20802 (R)-mandelonitrile lyase [EC:4.1.2.10] | (RefSeq) alpha-hydroxynitrile lyase (A)	PREDICTED: methylesterase 10 [Vitis vinifera]	RecName: Full=Methylesterase 10; Short=AtMES10; EC=3.1.1.-;	SubName: Full=Uncharacterized protein {ECO:0000313|EMBL:CCB45149.1};	--	GO:0016788,hydrolase activity, acting on ester bonds; GO:0080032,methyl jasmonate esterase activity	Prolyl oligopeptidase family	pmn001629	1.06879	Digalloylglucose	-0.917	0.000507775	1
VIT_200s0361g00040	-1.357	K21102 anthocyanidin reductase [(2S)-flavan-3-ol-forming] [EC:1.3.1.112] | (RefSeq) ANR, VvANR, ban; anthocyanidin reductase (A)	RecName: Full=Anthocyanidin reductase ((2S)-flavan-3-ol-forming); Short=VvANR CBI38335.3 unnamed protein product, partial [Vitis vinifera]	RecName: Full=Anthocyanidin reductase ((2S)-flavan-3-ol-forming) {ECO:0000250|UniProtKB:Q5FB34}; Short=VvANR {ECO:0000250|UniProtKB:Q5FB34}; EC=1.3.1.112 {ECO:0000250|UniProtKB:Q5FB34};	SubName: Full=Putative anthocyanidin reductase {ECO:0000313|EMBL:AFG28175.1};	Flavonol reductase/cinnamoyl-CoA reductase	GO:0050662,coenzyme binding; GO:0016491,oxidoreductase activity; GO:0009813,flavonoid biosynthetic process	RAWUL domain RING finger- and WD40-associated ubiquitin-like	pmn001629	1.06879	Digalloylglucose	-0.913	0.000587593	1
VIT_200s0480g00070	-1.401	K00422 polyphenol oxidase [EC:1.10.3.1] | (RefSeq) PPO, GPO1; polyphenol oxidase (A)	polyphenol oxidase [Vitis vinifera]	RecName: Full=Polyphenol oxidase, chloroplastic; Short=PPO; EC=1.10.3.1; AltName: Full=Catechol oxidase; Flags: Precursor;	SubName: Full=Uncharacterized protein {ECO:0000313|EMBL:CCB61085.1};	--	GO:0009543,chloroplast thylakoid lumen; GO:0004097,catechol oxidase activity; GO:0046872,metal ion binding; GO:0046148,pigment biosynthetic process	Protein of unknown function (DUF_B2219)	pmn001629	1.06879	Digalloylglucose	-0.849	0.00377452	1
VIT_200s0804g00020	-2.255	K14506 jasmonic acid-amino synthetase [EC:6.3.2.52] | (RefSeq) uncharacterized LOC109115461 (A)	PREDICTED: uncharacterized protein LOC100256691 [Vitis vinifera]	--	SubName: Full=Uncharacterized protein {ECO:0000313|EMBL:CCB50180.1}; Flags: Fragment;	--	--	Protein of unknown function, DUF547	pmn001629	1.06879	Digalloylglucose	0.912	0.000617799	1
VIT_200s1206g00010	-1.182	K01381 saccharopepsin [EC:3.4.23.25] | (RefSeq) protein ASPARTIC PROTEASE IN GUARD CELL 1-like (A)	PREDICTED: aspartyl protease family protein At5g10770, partial [Vitis vinifera]	RecName: Full=Aspartyl protease family protein At5g10770; EC=3.4.23.- {ECO:0000305}; Flags: Precursor;	SubName: Full=Uncharacterized protein {ECO:0000313|EMBL:CCB62938.1};	Aspartyl protease	GO:0031225,anchored component of membrane; GO:0005886,plasma membrane; GO:0004190,aspartic-type endopeptidase activity; GO:0030163,protein catabolic process; GO:0006508,proteolysis	Eukaryotic aspartyl protease	pmn001629	1.06879	Digalloylglucose	-0.911	0.000625906	1
VIT_200s2397g00010	-1.145	K22733 magnesium transporter | (RefSeq) hypothetical protein (A)	unnamed protein product, partial [Vitis vinifera]	RecName: Full=Pentatricopeptide repeat-containing protein At3g49170, chloroplastic; AltName: Full=Protein EMBRYO DEFECTIVE 2261; Flags: Precursor;	SubName: Full=Uncharacterized protein {ECO:0000313|EMBL:CCB48488.1};	FOG: PPR repeat	GO:0009507,chloroplast; GO:0043231,intracellular membrane-bounded organelle; GO:0004519,endonuclease activity; GO:0003723,RNA binding; GO:0008270,zinc ion binding; GO:0009793,embryo development ending in seed dormancy; GO:0009451,RNA modification	Tetratricopeptide repeat	pmn001629	1.06879	Digalloylglucose	-0.847	0.00396642	1
VIT_202s0025g00550	-1.544	K03164 DNA topoisomerase II [EC:5.99.1.3] | (RefSeq) DNA topoisomerase 2 (A)	PREDICTED: probable membrane-associated kinase regulator 2 [Vitis vinifera]	RecName: Full=Probable membrane-associated kinase regulator 2;	SubName: Full=Uncharacterized protein {ECO:0000313|EMBL:CCB58206.1};	--	GO:0005886,plasma membrane	--	pmn001629	1.06879	Digalloylglucose	0.867	0.00247287	1
VIT_202s0154g00310	-8.974	K11855 ubiquitin carboxyl-terminal hydrolase 36/42 [EC:3.4.19.12] | (RefSeq) ubiquitin carboxyl-terminal hydrolase 36 (A)	unnamed protein product, partial [Vitis vinifera]	RecName: Full=36.4 kDa proline-rich protein;	SubName: Full=Uncharacterized protein {ECO:0000313|EMBL:CCB56509.1};	--	--	Protease inhibitor/seed storage/LTP family	pmn001629	1.06879	Digalloylglucose	0.838	0.00481845	1
VIT_203s0017g02260	-1.328	K11855 ubiquitin carboxyl-terminal hydrolase 36/42 [EC:3.4.19.12] | (RefSeq) ubiquitin carboxyl-terminal hydrolase 36 (A)	PREDICTED: 36.4 kDa proline-rich protein [Vitis vinifera]	RecName: Full=36.4 kDa proline-rich protein;	SubName: Full=Uncharacterized protein {ECO:0000313|EMBL:CCB58060.1};	--	--	Probable lipid transfer	pmn001629	1.06879	Digalloylglucose	-0.941	0.000154263	1
VIT_203s0038g00670	-1.449	K01623 fructose-bisphosphate aldolase, class I [EC:4.1.2.13] | (RefSeq) probable fructose-bisphosphate aldolase 1, chloroplastic-like (A)	PREDICTED: fructose-bisphosphate aldolase 1, chloroplastic [Vitis vinifera]	RecName: Full=Fructose-bisphosphate aldolase 1, chloroplastic {ECO:0000305}; Short=AtFBA1 {ECO:0000303|PubMed:22561114}; EC=4.1.2.13 {ECO:0000305}; Flags: Precursor;	RecName: Full=Fructose-bisphosphate aldolase {ECO:0000256|RuleBase:RU003994, ECO:0000256|SAAS:SAAS00336718}; EC=4.1.2.13 {ECO:0000256|RuleBase:RU003994, ECO:0000256|SAAS:SAAS00336718};	Fructose-biphosphate aldolase	GO:0048046,apoplast; GO:0009507,chloroplast; GO:0009941,chloroplast envelope; GO:0009570,chloroplast stroma; GO:0009534,chloroplast thylakoid; GO:0022626,cytosolic ribosome; GO:0010287,plastoglobule; GO:0009579,thylakoid; GO:0031977,thylakoid lumen; GO:0004332,fructose-bisphosphate aldolase activity; GO:0006094,gluconeogenesis; GO:0006096,glycolytic process; GO:0046686,response to cadmium ion	Fructose-bisphosphate aldolase class-I	pmn001629	1.06879	Digalloylglucose	-0.899	0.00099004	1
VIT_203s0063g00040	-4.551	K23260 scopoletin glucosyltransferase [EC:2.4.1.128] | (RefSeq) scopoletin glucosyltransferase (A)	PREDICTED: scopoletin glucosyltransferase [Vitis vinifera]	RecName: Full=Scopoletin glucosyltransferase; EC=2.4.1.128; AltName: Full=Phenylpropanoid:glucosyltransferase 1;	RecName: Full=Glycosyltransferase {ECO:0000256|RuleBase:RU362057}; EC=2.4.1.- {ECO:0000256|RuleBase:RU362057};	UDP-glucuronosyl and UDP-glucosyl transferase	GO:0042802,identical protein binding; GO:0050275,scopoletin glucosyltransferase activity; GO:0008152,metabolic process	UDP-glucoronosyl and UDP-glucosyl transferase	pmn001629	1.06879	Digalloylglucose	-0.886	0.00146836	1
VIT_203s0063g01650	-2.513	K00512 steroid 17alpha-monooxygenase / 17alpha-hydroxyprogesterone deacetylase [EC:1.14.14.19 1.14.14.32] | (RefSeq) cytochrome P450 CYP82D47 (A)	PREDICTED: cytochrome P450 CYP82D47 [Vitis vinifera]	RecName: Full=Cytochrome P450 82C4; EC=1.14.-.-;	SubName: Full=Uncharacterized protein {ECO:0000313|EMBL:CCB56929.1};	Cytochrome P450 CYP2 subfamily	GO:0016021,integral component of membrane; GO:0016020,membrane; GO:0020037,heme binding; GO:0005506,iron ion binding; GO:0004497,monooxygenase activity; GO:0016709,oxidoreductase activity, acting on paired donors, with incorporation or reduction of molecular oxygen, NAD(P)H as one donor, and incorporation of one atom of oxygen; GO:0071281,cellular response to iron ion; GO:0044550,secondary metabo…	Cytochrome P450	pmn001629	1.06879	Digalloylglucose	-0.81	0.00817963	1
VIT_203s0180g00320	-1.136	K23279 gallate 1-beta-glucosyltransferase [EC:2.4.1.136] | (RefSeq) GT3; cinnamate beta-D-glucosyltransferase-like (A)	cinnamate beta-D-glucosyltransferase-like [Vitis vinifera]	RecName: Full=Gallate 1-beta-glucosyltransferase {ECO:0000303|PubMed:24412325}; EC=2.4.1.136 {ECO:0000269|PubMed:24412325}; AltName: Full=UDP-glucose:gallate glucosyltransferase {ECO:0000303|PubMed:24412325}; AltName: Full=Vanillate 1-beta-glucosyltransferase {ECO:0000305};	RecName: Full=Glycosyltransferase {ECO:0000256|RuleBase:RU362057}; EC=2.4.1.- {ECO:0000256|RuleBase:RU362057};	UDP-glucuronosyl and UDP-glucosyl transferase	GO:0047913,gallate 1-beta-glucosyltransferase activity; GO:0008152,metabolic process	UDP-glucoronosyl and UDP-glucosyl transferase	pmn001629	1.06879	Digalloylglucose	-0.861	0.00284474	1
VIT_204s0008g01740	-1.24	K18787 thermospermine synthase [EC:2.5.1.79] | (RefSeq) thermospermine synthase ACAULIS5 (A)	PREDICTED: thermospermine synthase ACAULIS5 [Vitis vinifera]	RecName: Full=Thermospermine synthase ACAULIS5; EC=2.5.1.79;	SubName: Full=Uncharacterized protein {ECO:0000313|EMBL:CBI20707.3};	Spermidine synthase	GO:0005737,cytoplasm; GO:0016768,spermine synthase activity; GO:0010487,thermospermine synthase activity; GO:0009926,auxin polar transport; GO:0010087,phloem or xylem histogenesis; GO:0006596,polyamine biosynthetic process; GO:0048759,xylem vessel member cell differentiation	Methyltransferase small domain	pmn001629	1.06879	Digalloylglucose	-0.82	0.00683264	1
VIT_204s0008g04000	-1.235	K06699 proteasome activator subunit 4 | (RefSeq) hypothetical protein (A)	PREDICTED: BURP domain protein RD22 [Vitis vinifera]	RecName: Full=BURP domain protein RD22 {ECO:0000303|PubMed:9790599}; AltName: Full=Dehydration-responsive protein RD22 {ECO:0000303|PubMed:8479424}; Flags: Precursor;	SubName: Full=Uncharacterized protein {ECO:0000313|EMBL:CCB46730.1};	--	GO:0005768,endosome; GO:0005794,Golgi apparatus; GO:0005802,trans-Golgi network; GO:0009651,response to salt stress	BURP domain	pmn001629	1.06879	Digalloylglucose	-0.82	0.00684561	1
VIT_204s0023g03010	-1.308	K01623 fructose-bisphosphate aldolase, class I [EC:4.1.2.13] | (RefSeq) fructose-bisphosphate aldolase 1, chloroplastic (A)	PREDICTED: fructose-bisphosphate aldolase 1, chloroplastic [Vitis vinifera]	RecName: Full=Fructose-bisphosphate aldolase 2, chloroplastic {ECO:0000305}; Short=AtFBA2 {ECO:0000303|PubMed:22561114}; EC=4.1.2.13 {ECO:0000305}; Flags: Precursor;	RecName: Full=Fructose-bisphosphate aldolase {ECO:0000256|RuleBase:RU003994, ECO:0000256|SAAS:SAAS00336718}; EC=4.1.2.13 {ECO:0000256|RuleBase:RU003994, ECO:0000256|SAAS:SAAS00336718};	Fructose-biphosphate aldolase	GO:0048046,apoplast; GO:0009507,chloroplast; GO:0009941,chloroplast envelope; GO:0009570,chloroplast stroma; GO:0016020,membrane; GO:0010287,plastoglobule; GO:0009579,thylakoid; GO:0004332,fructose-bisphosphate aldolase activity; GO:0006094,gluconeogenesis; GO:0006096,glycolytic process; GO:0009737,response to abscisic acid; GO:0046686,response to cadmium ion	Fructose-bisphosphate aldolase class-I	pmn001629	1.06879	Digalloylglucose	-0.891	0.00128216	1
VIT_204s0069g00010	-3.168	K05387 glutamate receptor, ionotropic, plant | (RefSeq) glutamate receptor 2.7-like (A)	PREDICTED: glutamate receptor 2.7-like [Vitis vinifera]	RecName: Full=Glutamate receptor 2.7; AltName: Full=Ligand-gated ion channel 2.7; Flags: Precursor;	RecName: Full=Glutamate receptor {ECO:0000256|PIRNR:PIRNR037090};	Glutamate-gated kainate-type ion channel receptor subunit GluR5 and related subunits	GO:0016021,integral component of membrane; GO:0005886,plasma membrane; GO:0005773,vacuole; GO:0005262,calcium channel activity; GO:0008066,glutamate receptor activity; GO:0004970,ionotropic glutamate receptor activity; GO:0006816,calcium ion transport; GO:0019722,calcium-mediated signaling; GO:0071230,cellular response to amino acid stimulus	Ligated ion channel L-glutamate- and glycine-binding site	pmn001629	1.06879	Digalloylglucose	-0.859	0.00301754	1
VIT_207s0005g03340	-1.266	K09422 transcription factor MYB, plant | (RefSeq) MYB14; R2R3 Myb14 transcription factor (A)	R2R3 Myb14 transcription factor [Vitis vinifera]	RecName: Full=Transcription factor MYB14 {ECO:0000303|PubMed:9839469}; AltName: Full=Myb-related protein 14 {ECO:0000303|PubMed:9839469}; Short=AtMYB14 {ECO:0000303|PubMed:9839469}; Short=MYB14At {ECO:0000303|PubMed:9839469};	SubName: Full=Uncharacterized protein {ECO:0000313|EMBL:CCB60114.1};	Transcription factor, Myb superfamily	GO:0005634,nucleus; GO:0003700,DNA-binding transcription factor activity; GO:0000981,DNA-binding transcription factor activity, RNA polymerase II-specific; GO:0043565,sequence-specific DNA binding; GO:0001135,RNA polymerase II transcription regulator recruiting activity; GO:0044212,transcription regulatory region DNA binding; GO:0030154,cell differentiation; GO:0045893,positive regulation of tran…	SLIDE	pmn001629	1.06879	Digalloylglucose	-0.841	0.00453012	1
VIT_205s0020g01900	-1.236	--	--	--	--	--	--	--	pmn001629	1.06879	Digalloylglucose	-0.906	0.000751795	1
VIT_205s0077g01250	-1.226	K20547 basic endochitinase B [EC:3.2.1.14] | (RefSeq) endochitinase CH25 (A)	PREDICTED: chitinase-like protein 2 [Vitis vinifera]	RecName: Full=Chitinase-like protein 2; Short=AtCTL2; Flags: Precursor;	SubName: Full=Uncharacterized protein {ECO:0000313|EMBL:CAN78546.1};	Predicted chitinase	GO:0005576,extracellular region; GO:0005975,carbohydrate metabolic process; GO:0016998,cell wall macromolecule catabolic process; GO:0006032,chitin catabolic process	Chitinase class I	pmn001629	1.06879	Digalloylglucose	-0.953	7.1771e-05	1
VIT_206s0004g05330	-1.226	K08081 tropinone reductase I [EC:1.1.1.206] | (RefSeq) tropinone reductase homolog At5g06060 (A)	PREDICTED: tropinone reductase homolog At5g06060 [Vitis vinifera]	RecName: Full=Tropinone reductase homolog At2g29260, chloroplastic {ECO:0000305}; EC=1.1.1.- {ECO:0000305}; Flags: Precursor;	SubName: Full=Uncharacterized protein {ECO:0000313|EMBL:CCB43542.1};	Reductases with broad range of substrate specificities	GO:0009507,chloroplast; GO:0016491,oxidoreductase activity	KR domain	pmn001629	1.06879	Digalloylglucose	-0.828	0.00581538	1
VIT_206s0004g06670	-2.238	K05857 phosphatidylinositol phospholipase C, delta [EC:3.1.4.11] | (RefSeq) phosphoinositide phospholipase C 2 (A)	PREDICTED: phosphoinositide phospholipase C 2 [Vitis vinifera]	RecName: Full=Phosphoinositide phospholipase C 2; EC=3.1.4.11; AltName: Full=Phosphoinositide phospholipase PLC2; Short=AtPLC2; Short=PI-PLC2;	RecName: Full=Phosphoinositide phospholipase C {ECO:0000256|RuleBase:RU361133}; EC=3.1.4.11 {ECO:0000256|RuleBase:RU361133};	Phosphoinositide-specific phospholipase C	GO:0005622,intracellular; GO:0005886,plasma membrane; GO:0004435,phosphatidylinositol phospholipase C activity; GO:0004629,phospholipase C activity; GO:0004871,NA; GO:0042742,defense response to bacterium; GO:0009553,embryo sac development; GO:0048437,floral organ development; GO:0035556,intracellular signal transduction; GO:0016042,lipid catabolic process; GO:0009556,microsporogenesis; GO:001060…	Phosphoinositide-specific phospholipase C, efhand-like	pmn001629	1.06879	Digalloylglucose	-0.832	0.00542426	1
VIT_206s0061g01360	-1.281	K10406 kinesin family member C2/C3 | (RefSeq) kinesin KP1-like (A)	PREDICTED: uncharacterized protein LOC100255180 [Vitis vinifera]	--	SubName: Full=Uncharacterized protein {ECO:0000313|EMBL:CCB44181.1};	--	--	Plant protein of unknown function (DUF868)	pmn001629	1.06879	Digalloylglucose	-0.842	0.00440565	1
VIT_206s0080g00920	-1.443	K14332 photosystem I subunit PsaO | (RefSeq) photosystem I subunit O (A)	PREDICTED: photosystem I subunit O [Vitis vinifera]	RecName: Full=Photosystem I subunit O; Short=PSI-O; Flags: Precursor;	SubName: Full=Uncharacterized protein {ECO:0000313|EMBL:CBI28282.3};	--	GO:0009507,chloroplast; GO:0009535,chloroplast thylakoid membrane; GO:0016021,integral component of membrane; GO:0009522,photosystem I; GO:0009579,thylakoid; GO:0009768,photosynthesis, light harvesting in photosystem I; GO:0009767,photosynthetic electron transport chain	--	pmn001629	1.06879	Digalloylglucose	0.887	0.00141219	1
VIT_207s0104g00420	-1.211	K01061 carboxymethylenebutenolidase [EC:3.1.1.45] | (RefSeq) endo-1,3;1,4-beta-D-glucanase-like (A)	PREDICTED: endo-1,3;1,4-beta-D-glucanase [Vitis vinifera]	RecName: Full=Endo-1,3;1,4-beta-D-glucanase; EC=3.2.1.-; Flags: Precursor;	SubName: Full=Uncharacterized protein {ECO:0000313|EMBL:CBI32343.3};	Predicted hydrolase related to dienelactone hydrolase	GO:0005576,extracellular region; GO:0016787,hydrolase activity	Dienelactone hydrolase family	pmn001629	1.06879	Digalloylglucose	-0.82	0.00679223	1
[truncated: 1,860 more rows]
