# Supplementary material for: Melatonin alters the secondary metabolite profile of grape berry skin by promoting VvMYB14-mediated ethylene biosynthesis
Source: Hortic Res. 2021 Mar 1;8:43. doi: 10.1038/s41438-021-00478-2 (PMC7917092; doi:10.1038/s41438-021-00478-2)
Supplement: Supplementary file 14 — Table S10 KEGG enrichment of the DAMs and DEGs in the MT_1-MCP vs MT comparison [file 41438_2021_478_MOESM14_ESM.xlsx]

## Sheet: Table S10
Table S10 KEGG enrichment of the DAMs and DEGs in the MT_1-MCP vs MT comparison
#Kegg_pathway	ko_id	P-value_gene	P-value_meta	gene ID	gene Count	gene Annotation	meta ID	meta Count	meta Annotation
Tyrosine metabolism	ko00350	0.104382	0.139214	VIT_200s0480g00070;VIT_210s0116g00560;VIT_212s0028g03200	3	K00422 polyphenol oxidase [EC:1.10.3.1] | (RefSeq) PPO, GPO1; polyphenol oxidase (A)+ K00422 polyphenol oxidase [EC:1.10.3.1] | (RefSeq) PPO, GPO1; polyphenol oxidase (A)+ K00815 tyrosine aminotransferase [EC:2.6.1.5] | (RefSeq) tyrosine aminotransferase (A)	pme1002	1	C8H11NO
Phenylalanine metabolism	ko00360	0.320735	0.164964	VIT_212s0028g03200;VIT_206s0004g02620	2	K00815 tyrosine aminotransferase [EC:2.6.1.5] | (RefSeq) tyrosine aminotransferase (A)+ K10775 phenylalanine ammonia-lyase [EC:4.3.1.24] | (RefSeq) PAL1; phenylalanine ammonia-lyase-like (A)	mws0491	1	C8H11N
Flavonoid biosynthesis	ko00941	3.38395e-05	0.626872	VIT_212s0028g03110;VIT_218s0001g03470;VIT_217s0000g07200;VIT_217s0000g07210;VIT_202s0087g00370;VIT_209s0096g00660;VIT_217s0000g04150;VIT_218s0001g12800;VIT_216s0050g01580;VIT_218s0041g00800	10	K00588 caffeoyl-CoA O-methyltransferase [EC:2.1.1.104] | (RefSeq) probable caffeoyl-CoA O-methyltransferase At4g26220 (A)+ K05278 flavonol synthase [EC:1.14.11.23] | (RefSeq) FLS1, FLS4; flavonol synthase/flavanone 3-hydroxylase (A)+ K05280 flavonoid 3'-monooxygenase [EC:1.14.13.21] | (RefSeq) F3'H, VvF3'h3, VvF3'h4; flavonoid 3' hydroxylase (A)+ K05280 flavonoid 3'-monooxygenase [EC:1.14.13.21] …	pme0321	1	C21H20O10
Flavone and flavonol biosynthesis	ko00944	0.0429616	0.462014	VIT_217s0000g07200;VIT_217s0000g07210	2	K05280 flavonoid 3'-monooxygenase [EC:1.14.13.21] | (RefSeq) F3'H, VvF3'h3, VvF3'h4; flavonoid 3' hydroxylase (A)+ K05280 flavonoid 3'-monooxygenase [EC:1.14.13.21] | (RefSeq) F3'H, VvF3'h1, VvF3'h2; flavonoid 3'-monooxygenase-like (A)	pme0321	1	C21H20O10
Stilbenoid, diarylheptanoid and gingerol biosynthesis	ko00945	0.00997573	0.0043064	VIT_212s0028g03110 caffeoyl-CoA O-methyltransferase;VIT_202s0087g00370 omega-hydroxypalmitate O-feruloyl transferase;VIT_209s0096g00660 shikimate O-hydroxycinnamoyltransferase;VIT_216s0100g00950 stilbene synthase	4	K00588 caffeoyl-CoA O-methyltransferase [EC:2.1.1.104] | (RefSeq) probable caffeoyl-CoA O-methyltransferase At4g26220 (A)+ K13065 shikimate O-hydroxycinnamoyltransferase [EC:2.3.1.133] | (RefSeq) shikimate O-hydroxycinnamoyltransferase-like (A)+ K13065 shikimate O-hydroxycinnamoyltransferase [EC:2.3.1.133] | (RefSeq) shikimate O-hydroxycinnamoyltransferase-like (A)+ K13232 stilbene synthase [EC:2…	mws0021 Resveratrol;mws2103 Piceatannol	2	C14H12O3+ C14H12O4
Isoquinoline alkaloid biosynthesis	ko00950	0.0962376	0.112787	VIT_200s0480g00070;VIT_210s0116g00560;VIT_212s0028g03200	3	K00422 polyphenol oxidase [EC:1.10.3.1] | (RefSeq) PPO, GPO1; polyphenol oxidase (A)+ K00422 polyphenol oxidase [EC:1.10.3.1] | (RefSeq) PPO, GPO1; polyphenol oxidase (A)+ K00815 tyrosine aminotransferase [EC:2.6.1.5] | (RefSeq) tyrosine aminotransferase (A)	pme1002	1	C8H11NO
Metabolic pathways	ko01100	0.0146421	0.901295	VIT_200s0480g00070;VIT_210s0116g00560;VIT_207s0191g00050;VIT_211s0016g05320;VIT_206s0004g01480;VIT_203s0063g01480;VIT_219s0015g00110;VIT_211s0016g02350;VIT_212s0028g03110;VIT_215s0048g00370;VIT_209s0002g03140;VIT_205s0077g01930;VIT_206s0004g05700;VIT_214s0060g02170;VIT_219s0093g00320;VIT_212s0028g03200;VIT_208s0058g00930;VIT_218s0001g01730;VIT_207s0104g00410;VIT_204s0008g05450;VIT_205s0094g00220;…	59	K00422 polyphenol oxidase [EC:1.10.3.1] | (RefSeq) PPO, GPO1; polyphenol oxidase (A)+ K00422 polyphenol oxidase [EC:1.10.3.1] | (RefSeq) PPO, GPO1; polyphenol oxidase (A)+ K00430 peroxidase [EC:1.11.1.7] | (RefSeq) peroxidase 17 (A)+ K00430 peroxidase [EC:1.11.1.7] | (RefSeq) peroxidase 25 (A)+ K00454 lipoxygenase [EC:1.13.11.12] | (RefSeq) linoleate 13S-lipoxygenase 2-1, chloroplastic (A)+ K0051…	pme1002;pme0321;mws0491	3	C8H11NO+ C21H20O10+ C8H11N
Biosynthesis of secondary metabolites	ko01110	4.31925e-05	0.1922	VIT_200s0480g00070;VIT_210s0116g00560;VIT_207s0191g00050;VIT_211s0016g05320;VIT_206s0004g01480;VIT_211s0016g02350;VIT_212s0028g03110;VIT_215s0048g00370;VIT_212s0028g03200;VIT_208s0058g00930;VIT_218s0001g01730;VIT_204s0008g05450;VIT_219s0014g04750;VIT_201s0011g06610;VIT_203s0038g00670;VIT_204s0023g03010;VIT_214s0030g01520;VIT_215s0046g01430;VIT_203s0063g01160;VIT_218s0001g03470;VIT_217s0000g07200;…	44	K00422 polyphenol oxidase [EC:1.10.3.1] | (RefSeq) PPO, GPO1; polyphenol oxidase (A)+ K00422 polyphenol oxidase [EC:1.10.3.1] | (RefSeq) PPO, GPO1; polyphenol oxidase (A)+ K00430 peroxidase [EC:1.11.1.7] | (RefSeq) peroxidase 17 (A)+ K00430 peroxidase [EC:1.11.1.7] | (RefSeq) peroxidase 25 (A)+ K00454 lipoxygenase [EC:1.13.11.12] | (RefSeq) linoleate 13S-lipoxygenase 2-1, chloroplastic (A)+ K0055…	mws0021;pme0321;mws2103;pme1002	4	C14H12O3+ C21H20O10+ C14H12O4+ C8H11NO
