# Supplementary material for: Melatonin alters the secondary metabolite profile of grape berry skin by promoting VvMYB14-mediated ethylene biosynthesis
Source: Hortic Res. 2021 Mar 1;8:43. doi: 10.1038/s41438-021-00478-2 (PMC7917092; doi:10.1038/s41438-021-00478-2)
Supplement: Supplementary file 15 — Table S11 DEGs arranged according to their distance to the center dot in the X loading of the O2PLS model [file 41438_2021_478_MOESM15_ESM.xlsx]

## Sheet: Table S11
Table S11 DEGs arranged according to their distance to the center dot in the X loading of the O2PLS model
ID	KEGG	NR	Swissprot	Tremble	KOG	GO	Pfam	loading 1	loading 2	length
VIT_210s0071g00770	K22683 aspartyl protease family protein [EC:3.4.23.-] | (RefSeq) protein ASPARTIC PROTEASE IN GUARD CELL 1 (A)	PREDICTED: protein ASPARTIC PROTEASE IN GUARD CELL 2 [Vitis vinifera]	RecName: Full=Protein ASPARTIC PROTEASE IN GUARD CELL 2; Short=AtASPG2; EC=3.4.23.-; Flags: Precursor;	SubName: Full=Uncharacterized protein {ECO:0000313|EMBL:CCB58856.1};	Aspartyl protease	GO:0004190,aspartic-type endopeptidase activity; GO:0003677,DNA binding; GO:0030163,protein catabolic process; GO:0006508,proteolysis	Eukaryotic aspartyl protease	-0.0655941	-0.00229172	0.0656341
VIT_204s0008g02070	K04733 interleukin-1 receptor-associated kinase 4 [EC:2.7.11.1] | (RefSeq) probable serine/threonine-protein kinase PBL12 (A)	PREDICTED: serine/threonine-protein kinase At5g01020 [Vitis vinifera]	RecName: Full=Serine/threonine-protein kinase RIPK {ECO:0000305}; EC=2.7.11.1 {ECO:0000305|PubMed:21320696}; AltName: Full=ACIK1A/PBL14; AltName: Full=ACRE protein ortholog 264A {ECO:0000305}; Short=AtACRE264a {ECO:0000303|PubMed:15181213}; AltName: Full=PBS1-like protein 14 {ECO:0000303|PubMed:20413097}; AltName: Full=RPM1-induced protein kinase {ECO:0000303|PubMed:21320696};	SubName: Full=Uncharacterized protein {ECO:0000313|EMBL:CCB46618.1};	Serine/threonine protein kinase	GO:0005886,plasma membrane; GO:0005524,ATP binding; GO:0004674,protein serine/threonine kinase activity; GO:0004675,transmembrane receptor protein serine/threonine kinase activity; GO:0007166,cell surface receptor signaling pathway; GO:0042742,defense response to bacterium; GO:0006468,protein phosphorylation	Protein kinase domain	-0.062624	0.0195635	0.0656087
VIT_218s0001g10830	K16815 calcium-independent phospholipase A2-gamma | (RefSeq) hypothetical protein (A)	unnamed protein product, partial [Vitis vinifera]	RecName: Full=Patatin-like protein 2; Short=AtPLP2; EC=3.1.1.-; AltName: Full=Patatin-related phospholipase A IIalpha; Short=pPLAIIa; AltName: Full=Phospholipase A IIA; Short=AtPLAIIA;	RecName: Full=Patatin {ECO:0000256|RuleBase:RU361262}; EC=3.1.1.- {ECO:0000256|RuleBase:RU361262};	Ca2+-independent phospholipase A2	GO:0005737,cytoplasm; GO:0016020,membrane; GO:0047372,acylglycerol lipase activity; GO:0016298,lipase activity; GO:0004620,phospholipase activity; GO:0071456,cellular response to hypoxia; GO:0051607,defense response to virus; GO:0016042,lipid catabolic process; GO:0006629,lipid metabolic process; GO:0031408,oxylipin biosynthetic process; GO:0009626,plant-type hypersensitive response; GO:0046686,r…	Patatin-like phospholipase	0.0606674	-0.0236384	0.06511
VIT_208s0007g03140	K20642 Rho GTPase-activating protein 22/24/25 | (RefSeq) rho GTPase-activating protein 5 (A)	hypothetical protein VITISV_014711 [Vitis vinifera]	RecName: Full=Rho GTPase-activating protein 1; AltName: Full=Rho-type GTPase-activating protein 1;	SubName: Full=Uncharacterized protein {ECO:0000313|EMBL:CAN67621.1};	GTPase-activator protein	GO:0005096,GTPase activator activity; GO:0007165,signal transduction	P21-Rho-binding domain	0.0643295	-0.00919162	0.0649828
VIT_208s0007g08330	K01213 galacturan 1,4-alpha-galacturonidase [EC:3.2.1.67] | (RefSeq) polygalacturonase (A)	PREDICTED: polygalacturonase [Vitis vinifera]	RecName: Full=Polygalacturonase; Short=PG; EC=3.2.1.15; AltName: Full=Pectinase; Flags: Precursor;	SubName: Full=Polygalacturonase PG1 {ECO:0000313|EMBL:AAK81876.1};	--	GO:0005618,cell wall; GO:0005576,extracellular region; GO:0004650,polygalacturonase activity; GO:0005975,carbohydrate metabolic process; GO:0071555,cell wall organization; GO:0009835,fruit ripening	Glycosyl hydrolases family 28	-0.0643347	-0.00823573	0.0648597
VIT_209s0054g01680	--	unnamed protein product, partial [Vitis vinifera]	--	SubName: Full=Uncharacterized protein {ECO:0000313|EMBL:CBI18366.3};	--	--	--	0.0632044	-0.0138262	0.064699
VIT_215s0046g02220	K20772 ethlene biosynthesisi	1-aminocyclopropane-1-carboxylate synthase 1/2/6 [EC:4.4.1.14] | (RefSeq) 1-aminocyclopropane-1-carboxylate synthase 1 (A)	RecName: Full=1-aminocyclopropane-1-carboxylate synthase 1; Short=ACC synthase 1; EC=4.4.1.14; AltName: Full=S-adenosyl-L-methionine methylthioadenosine-lyase;	SubName: Full=Uncharacterized protein {ECO:0000313|EMBL:CAN69483.1};		GO:0016847,1-aminocyclopropane-1-carboxylate synthase activity; GO:0030170,pyridoxal phosphate binding; GO:0009693,ethylene biosynthetic process; GO:0009835,fruit ripening	PREDICTED: 1-aminocyclopropane-1-carboxylate synthase 1 [Vitis vinifera]	0.0625602	-0.0161658	0.0646151
VIT_207s0151g00630	K18626 trichohyalin | (RefSeq) vicilin-like antimicrobial peptides 2-3 (A)	unnamed protein product, partial [Vitis vinifera]	RecName: Full=Vicilin-like antimicrobial peptides 2-2; AltName: Full=MiAMP2; Contains: RecName: Full=Antimicrobial peptide 2a; AltName: Full=MiAMP2a; Contains: RecName: Full=Antimicrobial peptide 2b; AltName: Full=MiAMP2b; Contains: RecName: Full=Antimicrobial peptide 2c-1; AltName: Full=MiAMP2c-1; Contains: RecName: Full=Antimicrobial peptide 2c-2; AltName: Full=MiAMP2c-2; Contains: RecName: Ful…	SubName: Full=Uncharacterized protein {ECO:0000313|EMBL:CCB51903.1};	--	GO:0005576,extracellular region; GO:0045735,nutrient reservoir activity; GO:0042742,defense response to bacterium; GO:0050832,defense response to fungus; GO:0031640,killing of cells of other organism	Vicilin N terminal region	-0.0644005	-0.00348081	0.0644944
VIT_201s0127g00740	K18980 2-methylene-furan-3-one reductase [EC:1.3.1.105] | (RefSeq) 2-methylene-furan-3-one reductase (A)	PREDICTED: 2-methylene-furan-3-one reductase [Vitis vinifera]	RecName: Full=2-methylene-furan-3-one reductase; EC=1.3.1.105 {ECO:0000269|PubMed:16517758}; AltName: Full=Enone oxidoreductase; Short=SlEO; Flags: Precursor;	SubName: Full=Uncharacterized protein {ECO:0000313|EMBL:CCB51777.1};	Zinc-binding oxidoreductase	GO:0009507,chloroplast; GO:0102978,furaneol oxidoreductase activity; GO:0008270,zinc ion binding	Glucose dehydrogenase C-terminus	0.0605611	-0.0221639	0.0644894
VIT_203s0063g01290	K06892 feruloyl-CoA ortho-hydroxylase [EC:1.14.11.-] | (RefSeq) feruloyl CoA ortho-hydroxylase 2-like (A)	PREDICTED: protein DMR6-LIKE OXYGENASE 2 [Vitis vinifera]	RecName: Full=Protein DMR6-LIKE OXYGENASE 2 {ECO:0000303|PubMed:25376907}; EC=1.14.11.- {ECO:0000255|PROSITE-ProRule:PRU00805}; AltName: Full=2-oxoglutarate (2OG)-Fe(II) oxygenase-like protein DLO2 {ECO:0000303|PubMed:25376907}; AltName: Full=Salicylate 3-hydroxylase DLO2 {ECO:0000305}; Short=S3H DLO2 {ECO:0000305}; Short=SA 3-hydroxylase DLO2 {ECO:0000305}; Short=Salicylic acid 3-hydroxylase DLO…	SubName: Full=Uncharacterized protein {ECO:0000313|EMBL:CBI32486.3};	Iron/ascorbate family oxidoreductases	GO:0051213,dioxygenase activity; GO:0046872,metal ion binding; GO:0002229,defense response to oomycetes; GO:0046244,salicylic acid catabolic process	2OG-Fe(II) oxygenase superfamily	-0.0577429	0.0286725	0.0644698
VIT_208s0007g00950	--	PREDICTED: uncharacterized protein LOC100261261 [Vitis vinifera]	--	SubName: Full=Uncharacterized protein {ECO:0000313|EMBL:CCB55562.1};	--	--	--	0.0613979	0.0195458	0.0644341
VIT_214s0066g01670	K10529 alpha-dioxygenase [EC:1.-.-.-] | (RefSeq) alpha-dioxygenase 1 (A)	PREDICTED: alpha-dioxygenase 1 [Vitis vinifera]	RecName: Full=Alpha-dioxygenase 1; Short=Alpha DOX1; EC=1.14.99.-; AltName: Full=Fatty acid dioxygenase AlphaDOX1; AltName: Full=Pathogen-induced oxygenase; AltName: Full=Plant alpha dioxygenase 1; Flags: Precursor;	SubName: Full=Uncharacterized protein {ECO:0000313|EMBL:CBI34957.3};	Peroxidase/oxygenase	GO:0012511,monolayer-surrounded lipid storage body; GO:0020037,heme binding; GO:0046872,metal ion binding; GO:0016702,oxidoreductase activity, acting on single donors with incorporation of molecular oxygen, incorporation of two atoms of oxygen; GO:0004601,peroxidase activity; GO:1902609,(R)-2-hydroxy-alpha-linolenic acid biosynthetic process; GO:0008219,cell death; GO:0071732,cellular response to…	Animal haem peroxidase	0.0600343	-0.0228593	0.0642391
VIT_200s0804g00020	K14506 jasmonic acid-amino synthetase [EC:6.3.2.52] | (RefSeq) uncharacterized LOC109115461 (A)	PREDICTED: uncharacterized protein LOC100256691 [Vitis vinifera]	--	SubName: Full=Uncharacterized protein {ECO:0000313|EMBL:CCB50180.1}; Flags: Fragment;	--	--	Protein of unknown function, DUF547	0.0638713	-0.00629726	0.064181
VIT_218s0122g00370	K05909 laccase [EC:1.10.3.2] | (RefSeq) laccase-15 (A)	PREDICTED: laccase-15 [Vitis vinifera]	RecName: Full=Laccase-15; EC=1.10.3.2; AltName: Full=Benzenediol:oxygen oxidoreductase 15; AltName: Full=Diphenol oxidase 15; AltName: Full=Protein TRANSPARENT TESTA 10; AltName: Full=Urishiol oxidase 15; Flags: Precursor;	SubName: Full=Uncharacterized protein {ECO:0000313|EMBL:CCB52301.1};	Multicopper oxidases	GO:0048046,apoplast; GO:0005507,copper ion binding; GO:0052716,hydroquinone:oxygen oxidoreductase activity; GO:0016722,oxidoreductase activity, oxidizing metal ions; GO:0009809,lignin biosynthetic process; GO:0046274,lignin catabolic process; GO:0010023,proanthocyanidin biosynthetic process; GO:0046688,response to copper ion	Multicopper oxidase	0.0593232	-0.0242151	0.064075
VIT_218s0001g14450	K02641 ferredoxin--NADP+ reductase [EC:1.18.1.2] | (RefSeq) ferredoxin--NADP reductase, leaf-type isozyme, chloroplastic (A)	PREDICTED: ferredoxin--NADP reductase, leaf-type isozyme, chloroplastic [Vitis vinifera]	RecName: Full=Ferredoxin--NADP reductase, leaf-type isozyme, chloroplastic; Short=FNR; EC=1.18.1.2; Flags: Precursor;	RecName: Full=Ferredoxin--NADP reductase {ECO:0000256|RuleBase:RU004465}; EC=1.18.1.2 {ECO:0000256|RuleBase:RU004465};	NADP/FAD dependent oxidoreductase	GO:0009570,chloroplast stroma; GO:0009535,chloroplast thylakoid membrane; GO:0004324,ferredoxin-NADP+ reductase activity; GO:0015979,photosynthesis	Ferric reductase NAD binding domain	0.063815	-0.00569173	0.0640683
VIT_209s0002g00580	K21026 acetylajmaline esterase [EC:3.1.1.80] | (RefSeq) acetylajmalan esterase-like (A)	PREDICTED: GDSL esterase/lipase 1 isoform X1 [Vitis vinifera]	RecName: Full=GDSL esterase/lipase 2; EC=3.1.1.-; AltName: Full=Extracellular lipase 2; Flags: Precursor;	SubName: Full=Uncharacterized protein {ECO:0000313|EMBL:CBI35814.3};	--	GO:0005576,extracellular region; GO:0016298,lipase activity; GO:0009734,auxin-activated signaling pathway; GO:0009814,defense response, incompatible interaction; GO:0016042,lipid catabolic process; GO:0006629,lipid metabolic process; GO:0010930,negative regulation of auxin mediated signaling pathway; GO:0009723,response to ethylene; GO:0009753,response to jasmonic acid; GO:0009751,response to sal…	GDSL-like Lipase/Acylhydrolase	0.0561346	-0.0307363	0.0639985
VIT_207s0005g03420	K01569 oxalate decarboxylase [EC:4.1.1.2] | (RefSeq) hypothetical protein (A)	PREDICTED: cruciferin CRU1 [Vitis vinifera]	RecName: Full=11S globulin subunit beta; Contains: RecName: Full=11S globulin gamma chain; AltName: Full=11S globulin acidic chain; Contains: RecName: Full=11S globulin delta chain; AltName: Full=11S globulin basic chain; Flags: Precursor;	SubName: Full=Uncharacterized protein {ECO:0000313|EMBL:CCB60118.1};	--	GO:0046872,metal ion binding; GO:0045735,nutrient reservoir activity	Collagen triple helix repeat (20 copies)	-0.0636584	-0.00620546	0.0639601
VIT_207s0005g06090	K04733 interleukin-1 receptor-associated kinase 4 [EC:2.7.11.1] | (RefSeq) wall-associated receptor kinase 5-like (A)	PREDICTED: uncharacterized protein LOC100241465 [Vitis vinifera]	--	SubName: Full=Uncharacterized protein {ECO:0000313|EMBL:CCB60262.1};	--	GO:0005576,extracellular region; GO:0009405,pathogenesis	Clostridium epsilon toxin ETX/Bacillus mosquitocidal toxin MTX2	-0.0636067	-0.00650767	0.0639387
VIT_215s0046g01430	K01792 glucose-6-phosphate 1-epimerase [EC:5.1.3.15] | (RefSeq) putative glucose-6-phosphate 1-epimerase (A)	PREDICTED: putative glucose-6-phosphate 1-epimerase [Vitis vinifera]	RecName: Full=Putative glucose-6-phosphate 1-epimerase {ECO:0000250|UniProtKB:Q03161}; EC=5.1.3.15 {ECO:0000250|UniProtKB:Q03161}; AltName: Full=Putative D-hexose-6-phosphate mutarotase {ECO:0000250|UniProtKB:Q03161}; AltName: Full=Putative apospory-associated protein C;	RecName: Full=Glucose-6-phosphate 1-epimerase {ECO:0000256|PIRNR:PIRNR016020}; EC=5.1.3.15 {ECO:0000256|PIRNR:PIRNR016020};	Uncharacterized enzymes related to aldose 1-epimerase	GO:0030246,carbohydrate binding; GO:0047938,glucose-6-phosphate 1-epimerase activity; GO:0005975,carbohydrate metabolic process	Aldose 1-epimerase	0.0591808	-0.0241264	0.0639097
VIT_210s0003g01120	--	PREDICTED: uncharacterized protein LOC100241184 isoform X1 [Vitis vinifera]	--	SubName: Full=Uncharacterized protein {ECO:0000313|EMBL:CBI30673.3};	--	--	--	0.0615418	-0.016683	0.063763
VIT_207s0191g00050	K00430 peroxidase [EC:1.11.1.7] | (RefSeq) peroxidase 17 (A)	PREDICTED: peroxidase 17 [Vitis vinifera]	RecName: Full=Peroxidase 17; Short=Atperox P17; EC=1.11.1.7; AltName: Full=ATP25a; Flags: Precursor;	RecName: Full=Peroxidase {ECO:0000256|RuleBase:RU362060, ECO:0000256|SAAS:SAAS00709852}; EC=1.11.1.7 {ECO:0000256|RuleBase:RU362060, ECO:0000256|SAAS:SAAS00709852};	--	GO:0005829,cytosol; GO:0005576,extracellular region; GO:0009505,plant-type cell wall; GO:0005773,vacuole; GO:0020037,heme binding; GO:0046872,metal ion binding; GO:0004601,peroxidase activity; GO:0042744,hydrogen peroxide catabolic process; GO:0009809,lignin biosynthetic process; GO:0006979,response to oxidative stress; GO:0010228,vegetative to reproductive phase transition of meristem	Peroxidase	0.0559449	-0.0301862	0.0635691
VIT_207s0005g03340	K09422 transcription factor MYB, plant | (RefSeq) MYB14; R2R3 Myb14 transcription factor (A)	R2R3 Myb14 transcription factor [Vitis vinifera]	RecName: Full=Transcription factor MYB14 {ECO:0000303|PubMed:9839469}; AltName: Full=Myb-related protein 14 {ECO:0000303|PubMed:9839469}; Short=AtMYB14 {ECO:0000303|PubMed:9839469}; Short=MYB14At {ECO:0000303|PubMed:9839469};	SubName: Full=Uncharacterized protein {ECO:0000313|EMBL:CCB60114.1};	Transcription factor, Myb superfamily	GO:0005634,nucleus; GO:0003700,DNA-binding transcription factor activity; GO:0000981,DNA-binding transcription factor activity, RNA polymerase II-specific; GO:0043565,sequence-specific DNA binding; GO:0001135,RNA polymerase II transcription regulator recruiting activity; GO:0044212,transcription regulatory region DNA binding; GO:0030154,cell differentiation; GO:0045893,positive regulation of tran…	SLIDE	0.0593356	0.0223474	0.0634044
VIT_214s0108g00630	K15015 solute carrier family 32 (vesicular inhibitory amino acid transporter) | (RefSeq) vacuolar amino acid transporter 1 (A)	PREDICTED: vacuolar amino acid transporter 1 [Vitis vinifera]	RecName: Full=Amino acid transporter AVT1I {ECO:0000305}; Short=AtAvt1I {ECO:0000303|PubMed:27925655};	SubName: Full=Uncharacterized protein {ECO:0000313|EMBL:CBI22205.3};	Amino acid transporters	GO:0016021,integral component of membrane; GO:0005774,vacuolar membrane; GO:0015171,amino acid transmembrane transporter activity; GO:0003333,amino acid transmembrane transport	Transmembrane amino acid transporter protein	0.0575871	-0.0264755	0.0633816
VIT_211s0016g03010	K01301 N-acetylated-alpha-linked acidic dipeptidase [EC:3.4.17.21] | (RefSeq) probable glutamate carboxypeptidase 2 (A)	PREDICTED: probable glutamate carboxypeptidase 2 [Vitis vinifera]	RecName: Full=Probable glutamate carboxypeptidase LAMP1 {ECO:0000305}; EC=3.4.17.21 {ECO:0000305}; AltName: Full=Protein LIKE AMP1 {ECO:0000303|PubMed:25673776};	SubName: Full=Uncharacterized protein {ECO:0000313|EMBL:CCB51478.1};	Transferrin receptor and related proteins containing the protease-associated (PA) domain	GO:0005783,endoplasmic reticulum; GO:0005789,endoplasmic reticulum membrane; GO:0016021,integral component of membrane; GO:0005773,vacuole; GO:0046872,metal ion binding; GO:0008237,metallopeptidase activity; GO:0010073,meristem maintenance; GO:0007275,multicellular organism development; GO:0040008,regulation of growth	Peptidase family M20/M25/M40	0.057706	-0.0261443	0.0633523
VIT_202s0025g00550	K03164 DNA topoisomerase II [EC:5.99.1.3] | (RefSeq) DNA topoisomerase 2 (A)	PREDICTED: probable membrane-associated kinase regulator 2 [Vitis vinifera]	RecName: Full=Probable membrane-associated kinase regulator 2;	SubName: Full=Uncharacterized protein {ECO:0000313|EMBL:CCB58206.1};	--	GO:0005886,plasma membrane	--	0.0600988	-0.0194976	0.0631824
VIT_219s0015g02910	K07425 long-chain fatty acid omega-monooxygenase [EC:1.14.14.80] | (RefSeq) cytochrome P450 CYP72A219-like isoform X1 (A)	PREDICTED: cytochrome P450 CYP72A219 [Vitis vinifera]	RecName: Full=Cytochrome P450 CYP72A219; EC=1.14.-.-; AltName: Full=Cytochrome P450 CYP72A129;	SubName: Full=Uncharacterized protein {ECO:0000313|EMBL:CBI39938.3};	Cytochrome P450 CYP4/CYP19/CYP26 subfamilies	GO:0016021,integral component of membrane; GO:0020037,heme binding; GO:0005506,iron ion binding; GO:0004497,monooxygenase activity; GO:0016705,oxidoreductase activity, acting on paired donors, with incorporation or reduction of molecular oxygen	Cytochrome P450	0.0626815	0.00779549	0.0631644
VIT_219s0014g00450	K16573 gamma-tubulin complex component 6 | (RefSeq) uncharacterized LOC103722329 (A)	PREDICTED: protein trichome birefringence-like 38 [Vitis vinifera]	RecName: Full=Protein trichome birefringence-like 38;	SubName: Full=Uncharacterized protein {ECO:0000313|EMBL:CBI20119.3};	--	GO:0005794,Golgi apparatus; GO:0016021,integral component of membrane; GO:0016413,O-acetyltransferase activity; GO:0071554,cell wall organization or biogenesis	PMR5 N terminal Domain	0.0599702	0.0197354	0.0631341
VIT_205s0077g01250	K20547 basic endochitinase B [EC:3.2.1.14] | (RefSeq) endochitinase CH25 (A)	PREDICTED: chitinase-like protein 2 [Vitis vinifera]	RecName: Full=Chitinase-like protein 2; Short=AtCTL2; Flags: Precursor;	SubName: Full=Uncharacterized protein {ECO:0000313|EMBL:CAN78546.1};	Predicted chitinase	GO:0005576,extracellular region; GO:0005975,carbohydrate metabolic process; GO:0016998,cell wall macromolecule catabolic process; GO:0006032,chitin catabolic process	Chitinase class I	0.0513919	-0.0366514	0.0631225
VIT_218s0122g00390	K05909 laccase [EC:1.10.3.2] | (RefSeq) laccase-15 (A)	PREDICTED: laccase-15 [Vitis vinifera]	RecName: Full=Laccase-15; EC=1.10.3.2; AltName: Full=Benzenediol:oxygen oxidoreductase 15; AltName: Full=Diphenol oxidase 15; AltName: Full=Protein TRANSPARENT TESTA 10; AltName: Full=Urishiol oxidase 15; Flags: Precursor;	SubName: Full=Uncharacterized protein {ECO:0000313|EMBL:CCB52302.1};	Multicopper oxidases	GO:0048046,apoplast; GO:0005507,copper ion binding; GO:0052716,hydroquinone:oxygen oxidoreductase activity; GO:0016722,oxidoreductase activity, oxidizing metal ions; GO:0009809,lignin biosynthetic process; GO:0046274,lignin catabolic process; GO:0010023,proanthocyanidin biosynthetic process; GO:0046688,response to copper ion	Multicopper oxidase	0.0599632	-0.0196851	0.0631117
VIT_206s0080g00060	K14490 histidine-containing phosphotransfer peotein | (RefSeq) histidine-containing phosphotransfer protein 3 (A)	PREDICTED: histidine-containing phosphotransfer protein 3 isoform X2 [Vitis vinifera]	RecName: Full=Histidine-containing phosphotransfer protein 1 {ECO:0000305}; AltName: Full=OsAHP1 {ECO:0000303|PubMed:24578505}; AltName: Full=OsHP1 {ECO:0000312|EMBL:AAV31128.1}; AltName: Full=OsHP2 {ECO:0000312|EMBL:AAQ24030.1}; AltName: Full=OsHPt1 {ECO:0000312|EMBL:AAS90601.1}; AltName: Full=OsHpt2 {ECO:0000303|PubMed:16891544};	SubName: Full=Uncharacterized protein {ECO:0000313|EMBL:CCB51671.1};	Two-component phosphorelay intermediate involved in MAP kinase cascade regulation	GO:0005829,cytosol; GO:0005634,nucleus; GO:0009927,histidine phosphotransfer kinase activity; GO:0043424,protein histidine kinase binding; GO:0009736,cytokinin-activated signaling pathway; GO:0000160,phosphorelay signal transduction system; GO:0016310,phosphorylation; GO:0080038,positive regulation of cytokinin-activated signaling pathway	--	-0.0531613	0.0339104	0.0630558
VIT_200s1206g00010	K01381 saccharopepsin [EC:3.4.23.25] | (RefSeq) protein ASPARTIC PROTEASE IN GUARD CELL 1-like (A)	PREDICTED: aspartyl protease family protein At5g10770, partial [Vitis vinifera]	RecName: Full=Aspartyl protease family protein At5g10770; EC=3.4.23.- {ECO:0000305}; Flags: Precursor;	SubName: Full=Uncharacterized protein {ECO:0000313|EMBL:CCB62938.1};	Aspartyl protease	GO:0031225,anchored component of membrane; GO:0005886,plasma membrane; GO:0004190,aspartic-type endopeptidase activity; GO:0030163,protein catabolic process; GO:0006508,proteolysis	Eukaryotic aspartyl protease	0.0625503	-0.00766813	0.0630186
VIT_208s0040g02700	K14292 trimethylguanosine synthase [EC:2.1.1.-] | (RefSeq) trimethylguanosine synthase (A)	PREDICTED: protein SODIUM POTASSIUM ROOT DEFECTIVE 3 [Vitis vinifera]	RecName: Full=Protein SODIUM POTASSIUM ROOT DEFECTIVE 2 {ECO:0000303|PubMed:21193571}; Short=NaKR2 {ECO:0000303|PubMed:21193571}; AltName: Full=Heavy metal-associated plant protein 3 {ECO:0000303|PubMed:23368984}; Short=AtHPP03 {ECO:0000303|PubMed:23368984};	SubName: Full=Uncharacterized protein {ECO:0000313|EMBL:CBI32665.3};	Copper chaperone	GO:0005737,cytoplasm; GO:0046914,transition metal ion binding; GO:0046916,cellular transition metal ion homeostasis; GO:0030001,metal ion transport	Heavy-metal-associated domain	-0.0512784	0.0363317	0.0628448
VIT_204s0023g03010	K01623 fructose-bisphosphate aldolase, class I [EC:4.1.2.13] | (RefSeq) fructose-bisphosphate aldolase 1, chloroplastic (A)	PREDICTED: fructose-bisphosphate aldolase 1, chloroplastic [Vitis vinifera]	RecName: Full=Fructose-bisphosphate aldolase 2, chloroplastic {ECO:0000305}; Short=AtFBA2 {ECO:0000303|PubMed:22561114}; EC=4.1.2.13 {ECO:0000305}; Flags: Precursor;	RecName: Full=Fructose-bisphosphate aldolase {ECO:0000256|RuleBase:RU003994, ECO:0000256|SAAS:SAAS00336718}; EC=4.1.2.13 {ECO:0000256|RuleBase:RU003994, ECO:0000256|SAAS:SAAS00336718};	Fructose-biphosphate aldolase	GO:0048046,apoplast; GO:0009507,chloroplast; GO:0009941,chloroplast envelope; GO:0009570,chloroplast stroma; GO:0016020,membrane; GO:0010287,plastoglobule; GO:0009579,thylakoid; GO:0004332,fructose-bisphosphate aldolase activity; GO:0006094,gluconeogenesis; GO:0006096,glycolytic process; GO:0009737,response to abscisic acid; GO:0046686,response to cadmium ion	Fructose-bisphosphate aldolase class-I	0.0623565	-0.00781912	0.0628448
VIT_212s0028g01370	K16573 gamma-tubulin complex component 6 | (RefSeq) uncharacterized LOC103722329 (A)	PREDICTED: protein trichome birefringence-like 43 [Vitis vinifera]	RecName: Full=Protein trichome birefringence-like 43;	SubName: Full=Uncharacterized protein {ECO:0000313|EMBL:CCB47421.1};	--	GO:0005794,Golgi apparatus; GO:0016021,integral component of membrane; GO:0016413,O-acetyltransferase activity; GO:0071554,cell wall organization or biogenesis	PMR5 N terminal Domain	0.0619581	-0.0103387	0.0628148
VIT_203s0017g02260	K11855 ubiquitin carboxyl-terminal hydrolase 36/42 [EC:3.4.19.12] | (RefSeq) ubiquitin carboxyl-terminal hydrolase 36 (A)	PREDICTED: 36.4 kDa proline-rich protein [Vitis vinifera]	RecName: Full=36.4 kDa proline-rich protein;	SubName: Full=Uncharacterized protein {ECO:0000313|EMBL:CCB58060.1};	--	--	Probable lipid transfer	0.0627591	-0.000657701	0.0627626
VIT_214s0108g01220	K09286 EREBP-like factor | (RefSeq) ethylene-responsive transcription factor RAP2-2 (A)	unnamed protein product, partial [Vitis vinifera]	RecName: Full=Ethylene-responsive transcription factor RAP2-11; AltName: Full=Protein RELATED TO APETALA2 11;	SubName: Full=Uncharacterized protein {ECO:0000313|EMBL:CBI22258.3};	--	GO:0005634,nucleus; GO:0003700,DNA-binding transcription factor activity; GO:0043565,sequence-specific DNA binding; GO:0035865,cellular response to potassium ion; GO:0009873,ethylene-activated signaling pathway; GO:0048528,post-embryonic root development; GO:0009723,response to ethylene; GO:0000302,response to reactive oxygen species; GO:0006351,transcription, DNA-templated	AP2 domain	0.0618655	0.0104813	0.0627471
VIT_214s0030g01520	K01738 cysteine synthase A [EC:2.5.1.47] | (RefSeq) cysteine synthase (A)	PREDICTED: cysteine synthase [Vitis vinifera]	RecName: Full=Cysteine synthase {ECO:0000303|PubMed:8280125}; Short=CSase; EC=2.5.1.47 {ECO:0000269|PubMed:8280125, ECO:0000269|PubMed:9013806}; AltName: Full=Beta-PA/CSase; EC=2.5.1.51 {ECO:0000269|PubMed:8280125, ECO:0000269|PubMed:9013806}; AltName: Full=Beta-pyrazolylalanine synthase {ECO:0000303|PubMed:8280125}; EC=4.2.1.50 {ECO:0000269|PubMed:8280125, ECO:0000269|PubMed:9013806}; AltName: F…	RecName: Full=Cysteine synthase {ECO:0000256|RuleBase:RU003985}; EC=2.5.1.47 {ECO:0000256|RuleBase:RU003985};	Cystathionine beta-synthase and related enzymes	GO:0005737,cytoplasm; GO:0047458,beta-pyrazolylalanine synthase activity; GO:0004124,cysteine synthase activity; GO:0050461,L-mimosine synthase activity; GO:0050234,pyrazolylalanine synthase activity; GO:0006535,cysteine biosynthetic process from serine	Pyridoxal-phosphate dependent enzyme	-0.0519209	0.0351558	0.0627034
VIT_203s0038g00670	K01623 fructose-bisphosphate aldolase, class I [EC:4.1.2.13] | (RefSeq) probable fructose-bisphosphate aldolase 1, chloroplastic-like (A)	PREDICTED: fructose-bisphosphate aldolase 1, chloroplastic [Vitis vinifera]	RecName: Full=Fructose-bisphosphate aldolase 1, chloroplastic {ECO:0000305}; Short=AtFBA1 {ECO:0000303|PubMed:22561114}; EC=4.1.2.13 {ECO:0000305}; Flags: Precursor;	RecName: Full=Fructose-bisphosphate aldolase {ECO:0000256|RuleBase:RU003994, ECO:0000256|SAAS:SAAS00336718}; EC=4.1.2.13 {ECO:0000256|RuleBase:RU003994, ECO:0000256|SAAS:SAAS00336718};	Fructose-biphosphate aldolase	GO:0048046,apoplast; GO:0009507,chloroplast; GO:0009941,chloroplast envelope; GO:0009570,chloroplast stroma; GO:0009534,chloroplast thylakoid; GO:0022626,cytosolic ribosome; GO:0010287,plastoglobule; GO:0009579,thylakoid; GO:0031977,thylakoid lumen; GO:0004332,fructose-bisphosphate aldolase activity; GO:0006094,gluconeogenesis; GO:0006096,glycolytic process; GO:0046686,response to cadmium ion	Fructose-bisphosphate aldolase class-I	0.0626605	0.000759188	0.0626651
VIT_211s0016g05000	K10418 dynein light chain LC8-type | (RefSeq) uncharacterized LOC100259374 (A)	PREDICTED: uncharacterized protein LOC100259374 [Vitis vinifera]	RecName: Full=Dynein 8 kDa light chain, flagellar outer arm;	SubName: Full=Uncharacterized protein {ECO:0000313|EMBL:CBI28172.3};	Dynein light chain type 1	GO:0005930,axoneme; GO:0097014,ciliary plasm; GO:0030286,dynein complex; GO:0005874,microtubule; GO:0031514,motile cilium; GO:0003774,motor activity; GO:0007017,microtubule-based process; GO:0044458,motile cilium assembly	Dynein light chain type 1	0.0617777	0.0102938	0.0626294
VIT_205s0020g01900	--	--	--	--	--	--	--	0.0519872	-0.0348604	0.0625933
VIT_206s0004g00070	K20628 expansin | (RefSeq) expansin-A15 (A)	PREDICTED: expansin-A10 [Vitis vinifera]	RecName: Full=Expansin-A15; Short=AtEXPA15; AltName: Full=Alpha-expansin-15; Short=At-EXP15; Short=AtEx15; AltName: Full=Ath-ExpAlpha-1.3; Flags: Precursor;	SubName: Full=Uncharacterized protein {ECO:0000313|EMBL:CAN82746.1};	--	GO:0005618,cell wall; GO:0005576,extracellular region; GO:0016020,membrane; GO:0009664,plant-type cell wall organization; GO:0006949,syncytium formation	Lytic transglycolase	0.059862	0.0182725	0.0625887
VIT_210s0116g01790	--	PREDICTED: uncharacterized protein LOC104880466 isoform X2 [Vitis vinifera]	--	SubName: Full=Uncharacterized protein {ECO:0000313|EMBL:CCB48219.1};	--	--	--	0.0551387	-0.0295485	0.0625571
VIT_216s0050g01920	K04733 interleukin-1 receptor-associated kinase 4 [EC:2.7.11.1] | (RefSeq) LOW QUALITY PROTEIN: G-type lectin S-receptor-like serine/threonine-protein kinase At5g24080 (A)	unnamed protein product, partial [Vitis vinifera]	RecName: Full=G-type lectin S-receptor-like serine/threonine-protein kinase At5g24080; EC=2.7.11.1; Flags: Precursor;	SubName: Full=Uncharacterized protein {ECO:0000313|EMBL:CBI22598.3};	--	GO:0016021,integral component of membrane; GO:0005886,plasma membrane; GO:0005524,ATP binding; GO:0005516,calmodulin binding; GO:0030246,carbohydrate binding; GO:0004674,protein serine/threonine kinase activity; GO:0006468,protein phosphorylation; GO:0048544,recognition of pollen	PAN-like domain	-0.0617018	0.00962686	0.0624483
VIT_217s0000g02700	K10529 alpha-dioxygenase [EC:1.14.99.-] | (RefSeq) alpha-dioxygenase 2 (A)	PREDICTED: alpha-dioxygenase 2 [Vitis vinifera]	RecName: Full=Alpha-dioxygenase 2; Short=Alpha DOX2; EC=1.14.99.-; AltName: Full=Fatty acid dioxygenase AlphaDOX2; Flags: Precursor;	SubName: Full=Uncharacterized protein {ECO:0000313|EMBL:CBI15541.3};	Peroxidase/oxygenase	GO:0051213,dioxygenase activity; GO:0020037,heme binding; GO:0046872,metal ion binding; GO:0004601,peroxidase activity; GO:0006631,fatty acid metabolic process; GO:0010150,leaf senescence; GO:0001676,long-chain fatty acid metabolic process; GO:0031408,oxylipin biosynthetic process; GO:0006979,response to oxidative stress	Animal haem peroxidase	-0.0608694	-0.013834	0.0624217
VIT_218s0001g13670	K20929 glyoxal/methylglyoxal oxidase [EC:1.2.3.15] | (RefSeq) aldehyde oxidase GLOX1 (A)	PREDICTED: aldehyde oxidase GLOX1 [Vitis vinifera]	RecName: Full=Aldehyde oxidase GLOX1 {ECO:0000305}; EC=1.2.3.1 {ECO:0000305}; AltName: Full=Glyoxal oxidase 1 {ECO:0000305|PubMed:21673079}; Flags: Precursor;	SubName: Full=Uncharacterized protein {ECO:0000313|EMBL:CCB46006.1};	--	GO:0005576,extracellular region; GO:0004031,aldehyde oxidase activity; GO:0102797,geranial:oxygen oxidoreductase activity; GO:0102798,heptaldehyde:oxygen oxidoreductase activity; GO:0007275,multicellular organism development	Galactose oxidase, central domain	-0.060376	0.0158066	0.0624108
VIT_206s0004g02620	K10775 phenylalanine ammonia-lyase [EC:4.3.1.24] | (RefSeq) PAL1; phenylalanine ammonia-lyase-like (A)	PREDICTED: phenylalanine ammonia-lyase [Vitis vinifera]	RecName: Full=Phenylalanine ammonia-lyase; EC=4.3.1.24;	RecName: Full=Phenylalanine ammonia-lyase {ECO:0000256|RuleBase:RU003955}; EC=4.3.1.24 {ECO:0000256|RuleBase:RU003955};	Phenylalanine and histidine ammonia-lyase	GO:0005737,cytoplasm; GO:0045548,phenylalanine ammonia-lyase activity; GO:0009800,cinnamic acid biosynthetic process; GO:0006559,L-phenylalanine catabolic process	Aromatic amino acid lyase	0.0496125	-0.0378593	0.0624077
VIT_214s0060g00240	K09422 transcription factor MYB, plant | (RefSeq) transcription factor MYB86 (A)	PREDICTED: transcription factor MYB86 [Vitis vinifera]	RecName: Full=Transcription factor MYB61 {ECO:0000305}; AltName: Full=Myb-related protein 61 {ECO:0000305}; Short=AtMYB61 {ECO:0000303|PubMed:16005292};	SubName: Full=Uncharacterized protein {ECO:0000313|EMBL:CCB61971.1};	Transcription factor, Myb superfamily	GO:0005634,nucleus; GO:0003700,DNA-binding transcription factor activity; GO:0000981,DNA-binding transcription factor activity, RNA polymerase II-specific; GO:0043565,sequence-specific DNA binding; GO:0001135,RNA polymerase II transcription regulator recruiting activity; GO:0044212,transcription regulatory region DNA binding; GO:0030154,cell differentiation; GO:0010087,phloem or xylem histogenesi…	Myb-like DNA-binding domain	0.0540509	-0.0310932	0.0623561
VIT_200s0194g00260	--	PREDICTED: microtubule-associated protein 70-5 [Vitis vinifera]	RecName: Full=Microtubule-associated protein 70-5; Short=AtMAP70-5; AltName: Full=70 kDa microtubule-associated protein 5;	SubName: Full=Uncharacterized protein {ECO:0000313|EMBL:CCB50057.1};	--	GO:0005737,cytoplasm; GO:0005874,microtubule; GO:0008017,microtubule binding; GO:0071555,cell wall organization; GO:0007010,cytoskeleton organization; GO:0009832,plant-type cell wall biogenesis; GO:0010051,xylem and phloem pattern formation	Zinc finger-containing protein	0.053766	-0.0314635	0.0622955
VIT_218s0001g12690	K23050 phenylcoumaran benzylic ether reductase [EC:1.3.1.-] | (RefSeq) IFRL4; isoflavone reductase-like protein 4 (A)	unnamed protein product, partial [Vitis vinifera]	RecName: Full=Isoflavone reductase homolog TP7 {ECO:0000305}; EC=1.3.1.- {ECO:0000269|PubMed:12369619}; AltName: Full=Phenylcoumaran benzylic ether reductase TP7 {ECO:0000305}; Short=NtPCBER {ECO:0000305}; AltName: Full=Protein TOBACCO PETAL 7 {ECO:0000305};	SubName: Full=Uncharacterized protein {ECO:0000313|EMBL:CBI19716.3};	--	GO:0050664,oxidoreductase activity, acting on NAD(P)H, oxygen as acceptor; GO:0009807,lignan biosynthetic process	short chain dehydrogenase	0.0479	-0.0397798	0.0622642
VIT_203s0091g00650	--	PREDICTED: uncharacterized protein LOC104878822 [Vitis vinifera]	--	SubName: Full=Uncharacterized protein {ECO:0000313|EMBL:CCB47709.1};	--	--	--	-0.0591201	-0.0195297	0.0622623
VIT_200s0323g00070	K01051 pectinesterase [EC:3.1.1.11] | (RefSeq) pectinesterase (A)	PREDICTED: 21 kDa protein [Vitis vinifera]	RecName: Full=21 kDa protein; AltName: Full=1.2 protein; Flags: Precursor;	SubName: Full=Uncharacterized protein {ECO:0000313|EMBL:CAN71118.1};	--	GO:0004857,enzyme inhibitor activity	Plant invertase/pectin methylesterase inhibitor	-0.055969	-0.0272591	0.0622542
VIT_203s0088g00710	K13449 pathogenesis-related protein 1 | (RefSeq) basic form of pathogenesis-related protein 1 (A)	PREDICTED: basic form of pathogenesis-related protein 1 [Vitis vinifera]	RecName: Full=Basic form of pathogenesis-related protein 1; Short=PRP 1; Flags: Precursor;	SubName: Full=Uncharacterized protein {ECO:0000313|EMBL:CCB49619.1};	Defense-related protein containing SCP domain	GO:0005576,extracellular region; GO:0006952,defense response; GO:0009607,response to biotic stimulus	Cysteine-rich secretory protein family	-0.055864	0.027462	0.0622491
VIT_205s0049g00780	--	unnamed protein product, partial [Vitis vinifera]	--	SubName: Full=Uncharacterized protein {ECO:0000313|EMBL:CCB48567.1};	--	--	--	0.047902	-0.0395417	0.062114
VIT_214s0060g01190	K05953 nicotianamine synthase [EC:2.5.1.43] | (RefSeq) nicotianamine synthase (A)	PREDICTED: nicotianamine synthase [Vitis vinifera]	RecName: Full=Nicotianamine synthase; EC=2.5.1.43; AltName: Full=Chloronerva; AltName: Full=S-adenosyl-L-methionine:S-adenosyl-L-methionine:S-adenosyl-methionine 3-amino-3-carboxypropyltransferase;	SubName: Full=Uncharacterized protein {ECO:0000313|EMBL:CCB61914.1};	--	GO:0030410,nicotianamine synthase activity; GO:0030418,nicotianamine biosynthetic process	Methyltransferase domain	-0.0605051	-0.0138701	0.0620745
VIT_206s0004g05330	K08081 tropinone reductase I [EC:1.1.1.206] | (RefSeq) tropinone reductase homolog At5g06060 (A)	PREDICTED: tropinone reductase homolog At5g06060 [Vitis vinifera]	RecName: Full=Tropinone reductase homolog At2g29260, chloroplastic {ECO:0000305}; EC=1.1.1.- {ECO:0000305}; Flags: Precursor;	SubName: Full=Uncharacterized protein {ECO:0000313|EMBL:CCB43542.1};	Reductases with broad range of substrate specificities	GO:0009507,chloroplast; GO:0016491,oxidoreductase activity	KR domain	0.0567124	0.0251579	0.0620421
VIT_212s0028g01770	K22395 cinnamyl-alcohol dehydrogenase [EC:1.1.1.195] | (RefSeq) berberine bridge enzyme-like 13 (A)	PREDICTED: berberine bridge enzyme-like 13 [Vitis vinifera]	RecName: Full=Berberine bridge enzyme-like 13 {ECO:0000303|PubMed:26037923}; Short=AtBBE-like 13 {ECO:0000303|PubMed:26037923}; EC=1.1.1.194 {ECO:0000269|PubMed:26037923}; EC=1.1.1.195 {ECO:0000269|PubMed:26037923}; Flags: Precursor;	SubName: Full=Uncharacterized protein {ECO:0000313|EMBL:CCB47395.1};	--	GO:0005618,cell wall; GO:0005576,extracellular region; GO:0045551,cinnamyl-alcohol dehydrogenase activity; GO:0050268,coniferyl-alcohol dehydrogenase activity; GO:0050660,flavin adenine dinucleotide binding; GO:0052747,sinapyl alcohol dehydrogenase activity	Berberine and berberine like	-0.0614521	-0.00713616	0.061865
VIT_203s0180g00320	K23279 gallate 1-beta-glucosyltransferase [EC:2.4.1.136] | (RefSeq) GT3; cinnamate beta-D-glucosyltransferase-like (A)	cinnamate beta-D-glucosyltransferase-like [Vitis vinifera]	RecName: Full=Gallate 1-beta-glucosyltransferase {ECO:0000303|PubMed:24412325}; EC=2.4.1.136 {ECO:0000269|PubMed:24412325}; AltName: Full=UDP-glucose:gallate glucosyltransferase {ECO:0000303|PubMed:24412325}; AltName: Full=Vanillate 1-beta-glucosyltransferase {ECO:0000305};	RecName: Full=Glycosyltransferase {ECO:0000256|RuleBase:RU362057}; EC=2.4.1.- {ECO:0000256|RuleBase:RU362057};	UDP-glucuronosyl and UDP-glucosyl transferase	GO:0047913,gallate 1-beta-glucosyltransferase activity; GO:0008152,metabolic process	UDP-glucoronosyl and UDP-glucosyl transferase	0.0455371	-0.0418399	0.0618402
VIT_200s0587g00010	K07466 replication factor A1 | (RefSeq) replication protein A 70 kDa DNA-binding subunit B-like (A)	PREDICTED: replication protein A 70 kDa DNA-binding subunit B-like [Vitis vinifera]	RecName: Full=Replication protein A 70 kDa DNA-binding subunit B; Short=OsRPA70b; AltName: Full=Replication factor A protein 1B; AltName: Full=Replication protein A 1B;	SubName: Full=Uncharacterized protein {ECO:0000313|EMBL:CCB50150.1};	Single-stranded DNA-binding replication protein A (RPA), large (70 kD) subunit and related ssDNA-binding proteins	GO:0005662,DNA replication factor A complex; GO:0003677,DNA binding; GO:0046872,metal ion binding; GO:0006310,DNA recombination; GO:0006281,DNA repair; GO:0006260,DNA replication	Replication protein A OB domain	0.0534409	0.0311051	0.0618341
VIT_212s0028g02010	K16573 gamma-tubulin complex component 6 | (RefSeq) uncharacterized LOC103722329 (A)	PREDICTED: protein trichome birefringence-like 42 [Vitis vinifera]	RecName: Full=Protein trichome birefringence-like 1;	SubName: Full=Uncharacterized protein {ECO:0000313|EMBL:CCB47374.1};	--	GO:0005794,Golgi apparatus; GO:0016021,integral component of membrane; GO:0016413,O-acetyltransferase activity; GO:0071554,cell wall organization or biogenesis; GO:0030244,cellulose biosynthetic process	PMR5 N terminal Domain	0.052447	-0.0327459	0.0618303
VIT_219s0014g01150	K04733 interleukin-1 receptor-associated kinase 4 [EC:2.7.11.1] | (RefSeq) G-type lectin S-receptor-like serine/threonine-protein kinase SD2-5 (A)	PREDICTED: epidermis-specific secreted glycoprotein EP1-like [Vitis vinifera]	RecName: Full=EP1-like glycoprotein 3 {ECO:0000303|PubMed:15276441}; AltName: Full=Curculin-like (Mannose-binding) lectin family protein {ECO:0000303|PubMed:23738689}; AltName: Full=Putative receptor-like protein kinase-like protein {ECO:0000303|PubMed:12833529}; Flags: Precursor;	SubName: Full=Uncharacterized protein {ECO:0000313|EMBL:CCB46239.1};	--	GO:0048046,apoplast; GO:0005618,cell wall; GO:0005829,cytosol; GO:0005794,Golgi apparatus; GO:0009505,plant-type cell wall; GO:0005774,vacuolar membrane; GO:0030246,carbohydrate binding	Topoisomerase C-terminal repeat	0.0553116	0.0276111	0.0618203
VIT_200s0253g00100	K20802 (R)-mandelonitrile lyase [EC:4.1.2.10] | (RefSeq) alpha-hydroxynitrile lyase (A)	PREDICTED: methylesterase 10 [Vitis vinifera]	RecName: Full=Methylesterase 10; Short=AtMES10; EC=3.1.1.-;	SubName: Full=Uncharacterized protein {ECO:0000313|EMBL:CCB45149.1};	--	GO:0016788,hydrolase activity, acting on ester bonds; GO:0080032,methyl jasmonate esterase activity	Prolyl oligopeptidase family	0.0513991	-0.0342779	0.0617806
VIT_218s0001g15250	--	unnamed protein product, partial [Vitis vinifera]	--	SubName: Full=Uncharacterized protein {ECO:0000313|EMBL:CBI19946.3};	--	--	--	0.0528249	-0.0319489	0.061735
VIT_213s0019g03010	K13993 HSP20 family protein | (RefSeq) 17.8 kDa class I heat shock protein-like (A)	hypothetical protein VITISV_014285 [Vitis vinifera]	RecName: Full=17.8 kDa class I heat shock protein;	SubName: Full=Uncharacterized protein {ECO:0000313|EMBL:CCB56260.1};	Molecular chaperone (small heat-shock protein Hsp26/Hsp42)	GO:0005737,cytoplasm	FKBP26_C-terminal	-0.0609167	0.00996857	0.0617269
VIT_210s0003g01020	--	PREDICTED: uncharacterized protein LOC100253275 [Vitis vinifera]	--	SubName: Full=Uncharacterized protein {ECO:0000313|EMBL:CCB55668.1};	--	GO:0016021,integral component of membrane	--	-0.0600695	-0.0141611	0.0617161
VIT_214s0068g00740	K03350 anaphase-promoting complex subunit 3 | (RefSeq) hypothetical protein (A)	unnamed protein product, partial [Vitis vinifera]	--	SubName: Full=Uncharacterized protein {ECO:0000313|EMBL:CBI21242.3};	--	--	Cotton fibre expressed protein	-0.0553237	-0.0273468	0.0617135
VIT_218s0089g01170	K08916 light-harvesting complex II chlorophyll a/b binding protein 5 | (RefSeq) chlorophyll a-b binding protein CP26, chloroplastic (A)	PREDICTED: chlorophyll a-b binding protein CP26, chloroplastic [Vitis vinifera]	RecName: Full=Chlorophyll a-b binding protein CP26, chloroplastic; AltName: Full=LHCB5; AltName: Full=LHCIIc; AltName: Full=Light-harvesting complex II protein 5; Flags: Precursor;	RecName: Full=Chlorophyll a-b binding protein, chloroplastic {ECO:0000256|RuleBase:RU363080};	--	GO:0009507,chloroplast; GO:0009941,chloroplast envelope; GO:0009534,chloroplast thylakoid; GO:0009535,chloroplast thylakoid membrane; GO:0016021,integral component of membrane; GO:0016020,membrane; GO:0009522,photosystem I; GO:0009783,photosystem II antenna complex; GO:0010287,plastoglobule; GO:0009517,PSII associated light-harvesting complex II; GO:0009579,thylakoid; GO:0042651,thylakoid membran…	Chlorophyll A-B binding protein	0.0519839	0.0332574	0.0617121
VIT_217s0000g07200	K05280 flavonoid 3'-monooxygenase [EC:1.14.13.21] | (RefSeq) F3'H, VvF3'h3, VvF3'h4; flavonoid 3' hydroxylase (A)	flavonoid-3'-hydroxylase [Vitis vinifera]	RecName: Full=Flavonoid 3'-monooxygenase; EC=1.14.13.21; AltName: Full=Cytochrome P450 75B2; AltName: Full=Flavonoid 3'-hydroxylase;	SubName: Full=Flavonoid-3'-hydroxylase {ECO:0000313|EMBL:CAI54278.1};	Cytochrome P450 CYP2 subfamily	GO:0005789,endoplasmic reticulum membrane; GO:0016021,integral component of membrane; GO:0016711,flavonoid 3'-monooxygenase activity; GO:0020037,heme binding; GO:0005506,iron ion binding; GO:0009813,flavonoid biosynthetic process	Cytochrome P450	0.0470809	-0.0398923	0.061709
VIT_204s0044g01490	K00166 2-oxoisovalerate dehydrogenase E1 component alpha subunit [EC:1.2.4.4] | (RefSeq) 2-oxoisovalerate dehydrogenase subunit alpha 2, mitochondrial (A)	PREDICTED: 2-oxoisovalerate dehydrogenase subunit alpha 2, mitochondrial [Vitis vinifera]	RecName: Full=2-oxoisovalerate dehydrogenase subunit alpha 2, mitochondrial; EC=1.2.4.4; AltName: Full=Branched-chain alpha-keto acid dehydrogenase E1 component alpha chain; Short=BCKDE1A; Short=BCKDH E1-alpha; Flags: Precursor;	SubName: Full=Uncharacterized protein {ECO:0000313|EMBL:CBI37524.3};	Branched chain alpha-keto acid dehydrogenase complex, alpha subunit	GO:0005759,mitochondrial matrix; GO:0005739,mitochondrion; GO:0003863,3-methyl-2-oxobutanoate dehydrogenase (2-methylpropanoyl-transferring) activity; GO:0046872,metal ion binding	Thiamine pyrophosphate enzyme, C-terminal TPP binding domain	-0.0599285	-0.0147085	0.0617071
VIT_218s0041g00590	K14638 solute carrier family 15 (peptide/histidine transporter), member 3/4 | (RefSeq) protein NRT1/ PTR FAMILY 5.10 (A)	PREDICTED: protein NRT1/ PTR FAMILY 5.10 isoform X1 [Vitis vinifera]	RecName: Full=Protein NRT1/ PTR FAMILY 5.10; Short=AtNPF5.10;	SubName: Full=Uncharacterized protein {ECO:0000313|EMBL:CAN63509.1};	H+/oligopeptide symporter	GO:0016021,integral component of membrane; GO:0022857,transmembrane transporter activity; GO:0006857,oligopeptide transport	Major Facilitator Superfamily	0.0613721	-0.00632962	0.0616977
VIT_202s0025g00360	K20772 1-aminocyclopropane-1-carboxylate synthase 1/2/6 [EC:4.4.1.14] | (RefSeq) 1-aminocyclopropane-1-carboxylate synthase (A)	PREDICTED: 1-aminocyclopropane-1-carboxylate synthase [Vitis vinifera]	RecName: Full=1-aminocyclopropane-1-carboxylate synthase; Short=ACC synthase; EC=4.4.1.14; AltName: Full=S-adenosyl-L-methionine methylthioadenosine-lyase;	SubName: Full=Uncharacterized protein {ECO:0000313|EMBL:CBI34388.3};	1-aminocyclopropane-1-carboxylate synthase, and related proteins	GO:0016847,1-aminocyclopropane-1-carboxylate synthase activity; GO:0030170,pyridoxal phosphate binding; GO:0009693,ethylene biosynthetic process; GO:0009835,fruit ripening	Beta-eliminating lyase	0.0538916	0.030026	0.0616917
VIT_204s0044g01410	K02701 photosystem I subunit PsaN | (RefSeq) PSAN; photosystem I reaction center subunit N, chloroplastic (A)	PREDICTED: photosystem I reaction center subunit N, chloroplastic [Vitis vinifera]	RecName: Full=Photosystem I reaction center subunit N, chloroplastic; Short=PSI-N; Flags: Precursor;	SubName: Full=Uncharacterized protein {ECO:0000313|EMBL:CCB60405.1};	--	GO:0009535,chloroplast thylakoid membrane; GO:0009522,photosystem I; GO:0019904,protein domain specific binding; GO:0015979,photosynthesis	Photosystem I reaction centre subunit N (PSAN or PSI-N)	0.0575076	0.0220673	0.0615962
VIT_208s0056g00140	--	PREDICTED: uncharacterized protein LOC100246776 [Vitis vinifera]	--	SubName: Full=Uncharacterized protein {ECO:0000313|EMBL:CCB55933.1};	--	--	--	0.0600532	-0.0136609	0.0615875
VIT_207s0104g00410	K01061 carboxymethylenebutenolidase [EC:3.1.1.45] | (RefSeq) endo-1,3;1,4-beta-D-glucanase-like (A)	PREDICTED: endo-1,3;1,4-beta-D-glucanase [Vitis vinifera]	RecName: Full=Endo-1,3;1,4-beta-D-glucanase; EC=3.2.1.-; Flags: Precursor;	SubName: Full=Uncharacterized protein {ECO:0000313|EMBL:CBI32344.3};	Predicted hydrolase related to dienelactone hydrolase	GO:0005576,extracellular region; GO:0016787,hydrolase activity	Dienelactone hydrolase family	0.0613656	0.00394903	0.0614925
VIT_212s0057g01060	K21483 salicylate 1-O-methyltransferase [EC:2.1.1.274] | (RefSeq) probable caffeine synthase 4 (A)	unnamed protein product, partial [Vitis vinifera]	RecName: Full=Probable caffeine synthase 4; Short=CtCS4; AltName: Full=Methyltransferase-like 1; Short=CaMTL1;	SubName: Full=Uncharacterized protein {ECO:0000313|EMBL:CBI28448.3};	--	GO:0008168,methyltransferase activity; GO:0009820,alkaloid metabolic process	SAM dependent carboxyl methyltransferase	0.0595957	0.0150485	0.0614663
VIT_213s0019g04140	K08907 light-harvesting complex I chlorophyll a/b binding protein 1 | (RefSeq) chlorophyll a-b binding protein 6A, chloroplastic-like (A)	PREDICTED: chlorophyll a-b binding protein 6, chloroplastic [Vitis vinifera]	RecName: Full=Chlorophyll a-b binding protein 6A, chloroplastic; AltName: Full=LHCI type I CAB-6A; AltName: Full=Light-harvesting complex I 26 kDa protein; Flags: Precursor;	RecName: Full=Chlorophyll a-b binding protein, chloroplastic {ECO:0000256|RuleBase:RU363080};	--	GO:0009941,chloroplast envelope; GO:0009535,chloroplast thylakoid membrane; GO:0016021,integral component of membrane; GO:0009522,photosystem I; GO:0009523,photosystem II; GO:0010287,plastoglobule; GO:0016168,chlorophyll binding; GO:0046872,metal ion binding; GO:0031409,pigment binding; GO:0009768,photosynthesis, light harvesting in photosystem I; GO:0018298,protein-chromophore linkage; GO:000941…	Chlorophyll A-B binding protein	0.0516826	0.0332128	0.0614343
VIT_217s0000g05060	K17964 leucine-rich PPR motif-containing protein, mitochondrial | (RefSeq) pentatricopeptide repeat-containing protein At3g18110, chloroplastic-like (A)	unnamed protein product, partial [Vitis vinifera]	RecName: Full=COBRA-like protein 4; Flags: Precursor;	SubName: Full=Uncharacterized protein {ECO:0000313|EMBL:CCB43149.1};	--	GO:0031225,anchored component of membrane; GO:0005886,plasma membrane; GO:0005774,vacuolar membrane; GO:0016049,cell growth; GO:0010215,cellulose microfibril organization; GO:0009834,plant-type secondary cell wall biogenesis	COBRA-like protein	0.0532519	-0.0304945	0.0613651
VIT_219s0177g00280	K05337 ferredoxin | (RefSeq) predicted protein (A)	PREDICTED: uncharacterized protein LOC100854700 [Vitis vinifera]	RecName: Full=Chaperone protein dnaJ C76, chloroplastic {ECO:0000305}; Short=atDjC76 {ECO:0000303|PubMed:23894646}; AltName: Full=AtDjC17 {ECO:0000303|PubMed:25339971}; AltName: Full=AtJ17 {ECO:0000305}; Flags: Precursor;	SubName: Full=Uncharacterized protein {ECO:0000313|EMBL:CBI23951.3};	Molecular chaperone (DnaJ superfamily)	GO:0009507,chloroplast	4Fe-4S binding domain	0.0607522	-0.00810822	0.0612909
VIT_219s0015g01720	K01623 fructose-bisphosphate aldolase, class I [EC:4.1.2.13] | (RefSeq) fructose-bisphosphate aldolase, cytoplasmic isozyme 1 (A)	PREDICTED: fructose-bisphosphate aldolase, cytoplasmic isozyme 1 [Vitis vinifera]	RecName: Full=Fructose-bisphosphate aldolase, cytoplasmic isozyme 1; EC=4.1.2.13;	RecName: Full=Fructose-bisphosphate aldolase {ECO:0000256|RuleBase:RU003994, ECO:0000256|SAAS:SAAS00336718}; EC=4.1.2.13 {ECO:0000256|RuleBase:RU003994, ECO:0000256|SAAS:SAAS00336718};	Fructose-biphosphate aldolase	GO:0005737,cytoplasm; GO:0004332,fructose-bisphosphate aldolase activity; GO:0006096,glycolytic process	Fructose-bisphosphate aldolase class-I	0.0555285	0.0258432	0.0612477
VIT_209s0002g01060	--	PREDICTED: uncharacterized protein LOC100246433 [Vitis vinifera]	--	SubName: Full=Uncharacterized protein {ECO:0000313|EMBL:CCB59281.1};	--	--	--	-0.0612285	-0.000872281	0.0612347
VIT_202s0025g02600	K20929 glyoxal/methylglyoxal oxidase [EC:1.2.3.15] | (RefSeq) aldehyde oxidase GLOX (A)	PREDICTED: aldehyde oxidase GLOX [Vitis vinifera]	RecName: Full=Aldehyde oxidase GLOX {ECO:0000305}; EC=1.2.3.1 {ECO:0000305}; AltName: Full=Glyoxal oxidase {ECO:0000303|Ref.1}; Short=VpGLOX {ECO:0000303|PubMed:20512385}; Flags: Precursor;	SubName: Full=Uncharacterized protein {ECO:0000313|EMBL:CBI34589.3};	--	GO:0005618,cell wall; GO:0005615,extracellular space; GO:0004031,aldehyde oxidase activity; GO:0102797,geranial:oxygen oxidoreductase activity; GO:0102798,heptaldehyde:oxygen oxidoreductase activity; GO:0050832,defense response to fungus	Kelch motif	0.0426111	-0.0439745	0.0612328
VIT_200s1466g00010	--	hypothetical protein VITISV_030452 [Vitis vinifera]	--	SubName: Full=Uncharacterized protein {ECO:0000313|EMBL:CAN82712.1};	--	--	--	-0.0501214	0.0351661	0.0612276
VIT_209s0002g03410	K14484 auxin-responsive protein IAA | (RefSeq) auxin-responsive protein IAA18 (A)	PREDICTED: auxin-responsive protein IAA18 [Vitis vinifera]	RecName: Full=Auxin-responsive protein IAA26; AltName: Full=Indoleacetic acid-induced protein 26; AltName: Full=Phytochrome-associated protein 1;	RecName: Full=Auxin-responsive protein {ECO:0000256|RuleBase:RU004549};	--	GO:0005634,nucleus; GO:0003700,DNA-binding transcription factor activity; GO:0009734,auxin-activated signaling pathway; GO:0009733,response to auxin; GO:0006351,transcription, DNA-templated	AUX/IAA family	0.0536358	-0.0293778	0.0611543
VIT_218s0001g06940	K00850 6-phosphofructokinase 1 [EC:2.7.1.11] | (RefSeq) ATP-dependent 6-phosphofructokinase 6-like (A)	PREDICTED: purine permease 1 [Vitis vinifera]	RecName: Full=Purine permease 3; Short=AtPUP3;	SubName: Full=Uncharacterized protein {ECO:0000313|EMBL:CCB45616.1};	--	GO:0016021,integral component of membrane; GO:0016020,membrane; GO:0005345,purine nucleobase transmembrane transporter activity; GO:0006863,purine nucleobase transport	EamA-like transporter family	0.049883	0.0351402	0.0610176
VIT_200s0253g00080	K20802 (R)-mandelonitrile lyase [EC:4.1.2.10] | (RefSeq) MES5; methyl esterase 5 (A)	PREDICTED: methylesterase 10 [Vitis vinifera]	RecName: Full=Methylesterase 10; Short=AtMES10; EC=3.1.1.-;	SubName: Full=Uncharacterized protein {ECO:0000313|EMBL:CCB45147.1};	--	GO:0016788,hydrolase activity, acting on ester bonds; GO:0080032,methyl jasmonate esterase activity	Serine aminopeptidase, S33	0.0493704	-0.0358413	0.0610085
VIT_208s0007g02630	K09841 xanthoxin dehydrogenase [EC:1.1.1.288] | (RefSeq) secoisolariciresinol dehydrogenase-like (A)	PREDICTED: secoisolariciresinol dehydrogenase-like [Vitis vinifera]	RecName: Full=Secoisolariciresinol dehydrogenase; EC=1.1.1.331; Flags: Fragment;	SubName: Full=Uncharacterized protein {ECO:0000313|EMBL:CCB55473.1};	Reductases with broad range of substrate specificities	GO:0000166,nucleotide binding; GO:0016491,oxidoreductase activity	3-beta hydroxysteroid dehydrogenase/isomerase family	-0.0557961	0.0242536	0.0608394
VIT_219s0014g01360	K04733 interleukin-1 receptor-associated kinase 4 [EC:2.7.11.1] | (RefSeq) G-type lectin S-receptor-like serine/threonine-protein kinase SD2-5 (A)	PREDICTED: epidermis-specific secreted glycoprotein EP1-like [Vitis vinifera]	RecName: Full=EP1-like glycoprotein 2 {ECO:0000305}; AltName: Full=Curculin-like (Mannose-binding) lectin family protein {ECO:0000303|PubMed:23738689}; Flags: Precursor;	SubName: Full=Uncharacterized protein {ECO:0000313|EMBL:CCB46252.1};	--	GO:0048046,apoplast; GO:0005618,cell wall; GO:0005794,Golgi apparatus; GO:0009505,plant-type cell wall; GO:0005886,plasma membrane; GO:0009506,plasmodesma; GO:0030246,carbohydrate binding; GO:0009735,response to cytokinin	PAN domain	0.0564962	0.0225239	0.0608206
VIT_214s0083g01150	K17964 leucine-rich PPR motif-containing protein, mitochondrial | (RefSeq) pentatricopeptide repeat-containing protein At3g18110, chloroplastic-like (A)	PREDICTED: COBRA-like protein 4 [Vitis vinifera]	RecName: Full=COBRA-like protein 4; Flags: Precursor;	RecName: Full=COBRA-like protein {ECO:0000256|PIRNR:PIRNR038122};	--	GO:0031225,anchored component of membrane; GO:0005886,plasma membrane; GO:0005774,vacuolar membrane; GO:0016049,cell growth; GO:0010215,cellulose microfibril organization; GO:0009834,plant-type secondary cell wall biogenesis	COBRA-like protein	0.0606777	-0.00265035	0.0607356
VIT_208s0007g03050	K13229 2,4-dihydroxy-1,4-benzoxazin-3-one-glucoside dioxygenase [EC:1.14.11.59] | (RefSeq) DIBOA-glucoside dioxygenase BX6 (A)	PREDICTED: 1-aminocyclopropane-1-carboxylate oxidase homolog 4 isoform X1 [Vitis vinifera]	RecName: Full=1-aminocyclopropane-1-carboxylate oxidase homolog 4; EC=1.14.-.-;	SubName: Full=Uncharacterized protein {ECO:0000313|EMBL:CCB55451.1};	Iron/ascorbate family oxidoreductases	GO:0009815,1-aminocyclopropane-1-carboxylate oxidase activity; GO:0046872,metal ion binding	non-haem dioxygenase in morphine synthesis N-terminal	0.040709	-0.0450656	0.0607299
VIT_218s0001g12800	K13082 bifunctional dihydroflavonol 4-reductase/flavanone 4-reductase [EC:1.1.1.219 1.1.1.234] | (RefSeq) DFR, FNR, dfr1; dihydroflavonol reductase (A)	unnamed protein product, partial [Vitis vinifera]	RecName: Full=Dihydroflavonol 4-reductase; Short=DFR; EC=1.1.1.219 {ECO:0000250|UniProtKB:Q9XES5}; AltName: Full=Dihydrokaempferol 4-reductase; AltName: Full=Flavanone 4-reductase; Short=FNR; EC=1.1.1.234 {ECO:0000250|UniProtKB:Q9XES5};	SubName: Full=Uncharacterized protein {ECO:0000313|EMBL:CCB45962.1};	Flavonol reductase/cinnamoyl-CoA reductase	GO:0050662,coenzyme binding; GO:0045552,dihydrokaempferol 4-reductase activity; GO:0047890,flavanone 4-reductase activity; GO:0009718,anthocyanin-containing compound biosynthetic process	Polysaccharide biosynthesis protein	0.0428472	-0.0429337	0.0606563
VIT_208s0058g00930	K00827 alanine-glyoxylate transaminase / (R)-3-amino-2-methylpropionate-pyruvate transaminase [EC:2.6.1.44 2.6.1.40] | (RefSeq) alanine--glyoxylate aminotransferase 2 homolog 2, mitochondrial (A)	PREDICTED: alanine--glyoxylate aminotransferase 2 homolog 2, mitochondrial [Vitis vinifera]	RecName: Full=Alanine--glyoxylate aminotransferase 2 homolog 2, mitochondrial; EC=2.6.1.44; AltName: Full=Beta-alanine-pyruvate aminotransferase 2; Flags: Precursor;	SubName: Full=Uncharacterized protein {ECO:0000313|EMBL:CCB44790.1};	Alanine-glyoxylate aminotransferase AGT2	GO:0005739,mitochondrion; GO:0008453,alanine-glyoxylate transaminase activity; GO:0042802,identical protein binding; GO:0030170,pyridoxal phosphate binding; GO:0009853,photorespiration	Aminotransferase class-III	0.0603676	-0.00547532	0.0606154
VIT_207s0005g05960	K00279 cytokinin dehydrogenase [EC:1.5.99.12] | (RefSeq) cytokinin dehydrogenase 3 (A)	PREDICTED: cytokinin dehydrogenase 3 [Vitis vinifera]	RecName: Full=Cytokinin dehydrogenase 3; EC=1.5.99.12; AltName: Full=Cytokinin oxidase 3; Short=AtCKX3; Short=CKO 3; Flags: Precursor;	SubName: Full=Uncharacterized protein {ECO:0000313|EMBL:CCB60259.1};	Proteins containing the FAD binding domain	GO:0005783,endoplasmic reticulum; GO:0005773,vacuole; GO:0019139,cytokinin dehydrogenase activity; GO:0050660,flavin adenine dinucleotide binding; GO:0016614,oxidoreductase activity, acting on CH-OH group of donors; GO:0008131,primary amine oxidase activity; GO:0009823,cytokinin catabolic process	FAD binding domain	-0.0540191	-0.027386	0.0605645
VIT_203s0088g00060	K23050 phenylcoumaran benzylic ether reductase [EC:1.3.1.-] | (RefSeq) ifrl2; eugenol synthase 1 (A)	PREDICTED: eugenol synthase 1 [Vitis vinifera]	RecName: Full=Eugenol synthase 1; EC=1.1.1.318;	SubName: Full=Uncharacterized protein {ECO:0000313|EMBL:CCB49648.1};	--	GO:0016491,oxidoreductase activity; GO:0009699,phenylpropanoid biosynthetic process	Polysaccharide biosynthesis protein	0.0343204	-0.049894	0.0605583
VIT_203s0063g01160	K04125 gibberellin 2-oxidase [EC:1.14.11.13] | (RefSeq) POPTRDRAFT_233863; hypothetical protein (A)	unnamed protein product, partial [Vitis vinifera]	RecName: Full=Probable 2-oxoglutarate-dependent dioxygenase At5g05600 {ECO:0000305}; EC=1.14.11.- {ECO:0000305};	SubName: Full=Uncharacterized protein {ECO:0000313|EMBL:CBI32474.3};	Iron/ascorbate family oxidoreductases	GO:0005829,cytosol; GO:0051213,dioxygenase activity; GO:0120091,jasmonic acid hydrolase; GO:0046872,metal ion binding; GO:0097237,cellular response to toxic substance; GO:0009813,flavonoid biosynthetic process; GO:2000022,regulation of jasmonic acid mediated signaling pathway; GO:0080167,response to karrikin	non-haem dioxygenase in morphine synthesis N-terminal	0.0605188	0.00151361	0.0605378
VIT_208s0058g00470	K14496 abscisic acid receptor PYR/PYL family | (RefSeq) abscisic acid receptor PYL4 (A)	PREDICTED: abscisic acid receptor PYL4 [Vitis vinifera]	RecName: Full=Abscisic acid receptor PYL4; AltName: Full=ABI1-binding protein 2; AltName: Full=PYR1-like protein 4; AltName: Full=Regulatory components of ABA receptor 10;	SubName: Full=Uncharacterized protein {ECO:0000313|EMBL:CCB44816.1};	--	GO:0005737,cytoplasm; GO:0005634,nucleus; GO:0005886,plasma membrane; GO:0010427,abscisic acid binding; GO:0042803,protein homodimerization activity; GO:0004864,protein phosphatase inhibitor activity; GO:0004872,NA; GO:0009738,abscisic acid-activated signaling pathway	Pathogenesis-related protein Bet v I family	0.056052	0.0228575	0.0605334
VIT_214s0066g02320	K05658 ATP-binding cassette, subfamily B (MDR/TAP), member 1 [EC:3.6.3.44] | (RefSeq) ABC transporter B family member 15 (A)	PREDICTED: ABC transporter B family member 15 isoform X1 [Vitis vinifera]	RecName: Full=ABC transporter B family member 15; Short=ABC transporter ABCB.15; Short=AtABCB15; AltName: Full=Multidrug resistance protein 13; AltName: Full=P-glycoprotein 15;	SubName: Full=Uncharacterized protein {ECO:0000313|EMBL:CCB58580.1};	Multidrug/pheromone exporter, ABC superfamily	GO:0016021,integral component of membrane; GO:0005886,plasma membrane; GO:0005524,ATP binding; GO:0042626,ATPase activity, coupled to transmembrane movement of substances	Dynein light intermediate chain (DLIC)	-0.054996	-0.0252228	0.0605041
VIT_201s0127g00050	K22422 protein downstream neighbor of Son | (RefSeq) hypothetical protein (A)	PREDICTED: heme-binding protein 2 [Vitis vinifera]	--	SubName: Full=Uncharacterized protein {ECO:0000313|EMBL:CBI28586.3};	--	--	SOUL heme-binding protein	-0.0593358	-0.011706	0.0604795
VIT_207s0104g00420	K01061 carboxymethylenebutenolidase [EC:3.1.1.45] | (RefSeq) endo-1,3;1,4-beta-D-glucanase-like (A)	PREDICTED: endo-1,3;1,4-beta-D-glucanase [Vitis vinifera]	RecName: Full=Endo-1,3;1,4-beta-D-glucanase; EC=3.2.1.-; Flags: Precursor;	SubName: Full=Uncharacterized protein {ECO:0000313|EMBL:CBI32343.3};	Predicted hydrolase related to dienelactone hydrolase	GO:0005576,extracellular region; GO:0016787,hydrolase activity	Dienelactone hydrolase family	0.0590472	0.012959	0.0604525
VIT_219s0014g02740	--	putative metallothionein-like protein [Vitis vinifera]	RecName: Full=Metallothionein-like protein type 3; Short=MT-3; AltName: Full=MWMT3;	SubName: Full=Putative metallothionein-like protein {ECO:0000313|EMBL:CAB85630.1};	--	GO:0046872,metal ion binding	--	0.0581639	-0.0164133	0.0604353
VIT_218s0001g04220	K15803 (-)-germacrene D synthase [EC:4.2.3.75] | (RefSeq) valencene synthase (A)	unnamed protein product, partial [Vitis vinifera]	RecName: Full=Valencene synthase; Short=VvVal; EC=4.2.3.73 {ECO:0000269|PubMed:15464152, ECO:0000269|PubMed:19359488}; AltName: Full=7-epi-alpha-selinene synthase; EC=4.2.3.86 {ECO:0000269|PubMed:15464152, ECO:0000269|PubMed:19359488};	SubName: Full=Uncharacterized protein {ECO:0000313|EMBL:CCB56049.1};	--	GO:0005737,cytoplasm; GO:0102906,7-epi-alpha-selinene synthase activity; GO:0000287,magnesium ion binding; GO:0010333,terpene synthase activity; GO:0102905,valencene synthase activity; GO:0016114,terpenoid biosynthetic process	Terpene synthase, N-terminal domain	0.0594737	0.0106954	0.0604278
VIT_201s0137g00210	K02723 photosystem II PsbY protein | (RefSeq) photosystem II core complex proteins psbY, chloroplastic (A)	PREDICTED: photosystem II core complex proteins psbY, chloroplastic [Vitis vinifera]	RecName: Full=Photosystem II core complex proteins psbY, chloroplastic; AltName: Full=L-arginine-metabolizing enzyme; Short=L-AME; Contains: RecName: Full=Photosystem II protein psbY-1, chloroplastic; AltName: Full=psbY-A1; Contains: RecName: Full=Photosystem II protein psbY-2, chloroplastic; AltName: Full=psbY-A2; Flags: Precursor;	SubName: Full=Uncharacterized protein {ECO:0000313|EMBL:CCB44018.1};	--	GO:0009535,chloroplast thylakoid membrane; GO:0016021,integral component of membrane; GO:0009523,photosystem II; GO:0030145,manganese ion binding; GO:0015979,photosynthesis	Photosystem II protein Y (PsbY)	0.0533181	0.0282849	0.0603561
VIT_214s0066g00400	--	PREDICTED: fatty-acid-binding protein 1 [Vitis vinifera]	RecName: Full=Fatty-acid-binding protein 1; Short=AtFAP1; AltName: Full=Chalcone-flavanone isomerase family protein 1;	SubName: Full=Uncharacterized protein {ECO:0000313|EMBL:CCB58460.1};	--	GO:0009507,chloroplast; GO:0009941,chloroplast envelope; GO:0009570,chloroplast stroma; GO:0005739,mitochondrion; GO:0009536,plastid; GO:0005504,fatty acid binding; GO:0016872,intramolecular lyase activity; GO:0006631,fatty acid metabolic process	Chalcone isomerase like	0.0567087	0.0206169	0.0603401
VIT_212s0028g00670	--	PREDICTED: uncharacterized protein LOC104597731 [Nelumbo nucifera]	--	SubName: Full=Uncharacterized protein {ECO:0000313|EMBL:CCB47455.1};	--	--	--	0.0590572	0.0122217	0.0603085
VIT_211s0016g05840	K11855 ubiquitin carboxyl-terminal hydrolase 36/42 [EC:3.4.19.12] | (RefSeq) ubiquitin carboxyl-terminal hydrolase 36 (A)	hypothetical protein [Vitis hybrid cultivar]	RecName: Full=36.4 kDa proline-rich protein;	SubName: Full=Uncharacterized protein Tam-RVIP2 {ECO:0000313|EMBL:BAJ34930.1};	--	--	Probable lipid transfer	0.0568998	0.0198069	0.0602486
VIT_201s0137g00510	K01773 aldoxime dehydratase [EC:4.99.1.-] | (RefSeq) cytochrome P450 71B36 (A)	PREDICTED: cytochrome P450 71B34 [Vitis vinifera]	RecName: Full=Cytochrome P450 71B34; EC=1.14.-.-;	SubName: Full=Uncharacterized protein {ECO:0000313|EMBL:CAN83446.1};	Cytochrome P450 CYP2 subfamily	GO:0016021,integral component of membrane; GO:0016020,membrane; GO:0020037,heme binding; GO:0005506,iron ion binding; GO:0016709,oxidoreductase activity, acting on paired donors, with incorporation or reduction of molecular oxygen, NAD(P)H as one donor, and incorporation of one atom of oxygen; GO:0044550,secondary metabolite biosynthetic process	Cytochrome P450	0.0408296	-0.0442942	0.0602414
VIT_214s0006g03110	--	unnamed protein product, partial [Vitis vinifera]	--	SubName: Full=Uncharacterized protein {ECO:0000313|EMBL:CBI33666.3};	--	--	--	0.0527367	0.0290368	0.0602021
VIT_206s0004g04830	K15333 tRNA guanosine-2'-O-methyltransferase [EC:2.1.1.34] | (RefSeq) uncharacterized protein LOC104224633 (A)	PREDICTED: subtilisin-like protease SBT4.4 [Vitis vinifera]	RecName: Full=Subtilisin-like protease SBT4.4 {ECO:0000303|PubMed:16193095}; EC=3.4.21.- {ECO:0000255|PROSITE-ProRule:PRU10082}; AltName: Full=Subtilase subfamily 4 member 4 {ECO:0000303|PubMed:16193095}; Short=AtSBT4.4 {ECO:0000303|PubMed:16193095}; Flags: Precursor;	SubName: Full=Uncharacterized protein {ECO:0000313|EMBL:CBI16122.3};	--	GO:0005576,extracellular region; GO:0004252,serine-type endopeptidase activity	Peptidase inhibitor I9	0.044821	-0.0401885	0.0601999
VIT_219s0014g00440	K16573 gamma-tubulin complex component 6 | (RefSeq) uncharacterized LOC103722329 (A)	PREDICTED: protein trichome birefringence-like 38 [Vitis vinifera]	RecName: Full=Protein trichome birefringence-like 41;	SubName: Full=Uncharacterized protein {ECO:0000313|EMBL:CCB46198.1};	--	GO:0005794,Golgi apparatus; GO:0016021,integral component of membrane; GO:0016413,O-acetyltransferase activity; GO:0071554,cell wall organization or biogenesis	GDSL/SGNH-like Acyl-Esterase family found in Pmr5 and Cas1p	0.0512649	-0.0314221	0.0601285
VIT_203s0063g00910	K21554 CREB3 regulatory factor | (RefSeq) B3 domain-containing transcription factor VRN1-like (A)	PREDICTED: B3 domain-containing protein REM20-like, partial [Vitis vinifera]	RecName: Full=Putative B3 domain-containing protein At5g66980;	SubName: Full=Uncharacterized protein {ECO:0000313|EMBL:CCB56900.1};	--	GO:0005634,nucleus; GO:0003677,DNA binding; GO:0006355,regulation of transcription, DNA-templated; GO:0006351,transcription, DNA-templated	Mpp10 protein	0.0581435	-0.0153036	0.0601238
VIT_215s0048g00370	K00615 transketolase [EC:2.2.1.1] | (RefSeq) transketolase, chloroplastic (A)	PREDICTED: transketolase, chloroplastic [Vitis vinifera]	RecName: Full=Transketolase-2, chloroplastic; Short=TK; EC=2.2.1.1; Flags: Precursor;	SubName: Full=Uncharacterized protein {ECO:0000313|EMBL:CCB61415.1};	Transketolase	GO:0009507,chloroplast; GO:0009570,chloroplast stroma; GO:0009535,chloroplast thylakoid membrane; GO:0009536,plastid; GO:0046872,metal ion binding; GO:0004802,transketolase activity; GO:0019253,reductive pentose-phosphate cycle; GO:0046686,response to cadmium ion	1-deoxy-D-xylulose-5-phosphate synthase	0.0546253	-0.0250532	0.0600965
VIT_205s0077g01540	K05387 glutamate receptor, ionotropic, plant | (RefSeq) LOW QUALITY PROTEIN: glutamate receptor 2.3-like (A)	PREDICTED: major allergen Pru av 1-like [Vitis vinifera]	RecName: Full=Major allergen Pru ar 1; AltName: Allergen=Pru ar 1;	SubName: Full=Uncharacterized protein {ECO:0000313|EMBL:CCB48002.1};	--	GO:0006952,defense response; GO:0009607,response to biotic stimulus	Pathogenesis-related protein Bet v I family	-0.0474662	0.0367501	0.0600301
VIT_212s0134g00200	--	PREDICTED: uncharacterized protein LOC100243023 [Vitis vinifera]	--	SubName: Full=Uncharacterized protein {ECO:0000313|EMBL:CCB44731.1};	--	GO:0005737,cytoplasm; GO:0016021,integral component of membrane; GO:0008757,S-adenosylmethionine-dependent methyltransferase activity; GO:0032259,methylation	Methyltransferase domain	0.058065	-0.0151478	0.0600083
VIT_207s0005g01790	K01897 long-chain acyl-CoA synthetase [EC:6.2.1.3] | (RefSeq) long chain acyl-CoA synthetase 1 (A)	PREDICTED: long chain acyl-CoA synthetase 1 [Vitis vinifera]	RecName: Full=Long chain acyl-CoA synthetase 1; EC=6.2.1.3; AltName: Full=Protein ECERIFERUM 8;	SubName: Full=Uncharacterized protein {ECO:0000313|EMBL:CBI36978.3};	Long-chain acyl-CoA synthetases (AMP-forming)	GO:0005783,endoplasmic reticulum; GO:0005524,ATP binding; GO:0102391,decanoate-CoA ligase activity; GO:0004467,long-chain fatty acid-CoA ligase activity; GO:0031957,very long-chain fatty acid-CoA ligase activity; GO:0010143,cutin biosynthetic process; GO:0006631,fatty acid metabolic process; GO:0010025,wax biosynthetic process	AMP-binding enzyme C-terminal domain	0.0397569	-0.0449239	0.0599897
VIT_204s0023g01630	K09587 steroid 22-alpha-hydroxylase [EC:1.14.13.-] | (RefSeq) cytochrome P450 90B1 (A)	PREDICTED: cytochrome P450 90B1 [Vitis vinifera]	RecName: Full=Cytochrome P450 90B1; EC=1.14.-.-; AltName: Full=Protein DWARF 4; Short=Dwarf4; AltName: Full=Steroid 22-alpha-hydroxylase;	SubName: Full=Uncharacterized protein {ECO:0000313|EMBL:CCB44456.1};	Cytochrome P450 CYP4/CYP19/CYP26 subfamilies	GO:0005783,endoplasmic reticulum; GO:0016021,integral component of membrane; GO:0080132,fatty acid alpha-hydroxylase activity; GO:0020037,heme binding; GO:0005506,iron ion binding; GO:0016705,oxidoreductase activity, acting on paired donors, with incorporation or reduction of molecular oxygen; GO:0010012,steroid 22-alpha hydroxylase activity; GO:0016132,brassinosteroid biosynthetic process; GO:00…	Cytochrome P450	0.0466211	-0.0376653	0.059935
VIT_203s0063g01480	K00512 steroid 17alpha-monooxygenase / 17alpha-hydroxyprogesterone deacetylase [EC:1.14.14.19 1.14.14.32] | (RefSeq) cytochrome P450 82C4 (A)	PREDICTED: cytochrome P450 82C4 [Vitis vinifera]	RecName: Full=Cytochrome P450 82C4; EC=1.14.-.-;	SubName: Full=Uncharacterized protein {ECO:0000313|EMBL:CCB56917.1};	Cytochrome P450 CYP2 subfamily	GO:0016021,integral component of membrane; GO:0016020,membrane; GO:0020037,heme binding; GO:0005506,iron ion binding; GO:0004497,monooxygenase activity; GO:0016709,oxidoreductase activity, acting on paired donors, with incorporation or reduction of molecular oxygen, NAD(P)H as one donor, and incorporation of one atom of oxygen; GO:0071281,cellular response to iron ion; GO:0044550,secondary metabo…	Cytochrome P450	0.0527266	-0.0284808	0.059927
VIT_218s0001g12700	K23050 phenylcoumaran benzylic ether reductase [EC:1.3.1.-] | (RefSeq) IFRL4; isoflavone reductase-like protein 4 (A)	uncharacterized protein LOC100264250 [Vitis vinifera]	RecName: Full=Isoflavone reductase homolog PCBER {ECO:0000305}; EC=1.3.1.- {ECO:0000269|PubMed:10066819}; AltName: Full=Phenylcoumaran benzylic ether reductase POP1 {ECO:0000303|PubMed:10066819}; Short=PCBER-Pop1 {ECO:0000303|PubMed:10066819};	SubName: Full=Uncharacterized protein {ECO:0000313|EMBL:CCB45957.1};	--	GO:0050664,oxidoreductase activity, acting on NAD(P)H, oxygen as acceptor; GO:0009807,lignan biosynthetic process	--	0.0366122	-0.047415	0.0599053
VIT_212s0059g00310	--	PREDICTED: uncharacterized protein LOC100258604 [Vitis vinifera]	--	SubName: Full=Uncharacterized protein {ECO:0000313|EMBL:CCB51941.1};	--	GO:0005509,calcium ion binding	EF-hand domain pair	-0.0450229	0.0394444	0.0598575
VIT_217s0000g09770	K16292 KDEL-tailed cysteine endopeptidase [EC:3.4.22.-] | (RefSeq) vignain (A)	PREDICTED: vignain [Vitis vinifera]	RecName: Full=Vignain; EC=3.4.22.-; AltName: Full=Bean endopeptidase; AltName: Full=Cysteine proteinase; AltName: Full=Sulfhydryl-endopeptidase; Short=SH-EP; Contains: RecName: Full=Vignain-1; Contains: RecName: Full=Vignain-2; Flags: Precursor;	SubName: Full=Uncharacterized protein {ECO:0000313|EMBL:CCB42915.1};	Cysteine proteinase Cathepsin L	GO:0033095,aleurone grain; GO:0005788,endoplasmic reticulum lumen; GO:0005773,vacuole; GO:0008234,cysteine-type peptidase activity	Peptidase C1-like family	0.0332336	-0.0497645	0.0598413
VIT_211s0149g00350	K01183 chitinase [EC:3.2.1.14] | (RefSeq) chitotriosidase-1 (A)	PREDICTED: chitotriosidase-1 [Vitis vinifera]	RecName: Full=Class V chitinase {ECO:0000303|PubMed:22936594}; Short=AtChiC {ECO:0000303|PubMed:22936594}; EC=3.2.1.14 {ECO:0000269|PubMed:21390509, ECO:0000269|PubMed:22936594}; Flags: Precursor;	SubName: Full=Uncharacterized protein {ECO:0000313|EMBL:CBI25630.3};	Chitinase	GO:0005618,cell wall; GO:0005576,extracellular region; GO:0008061,chitin binding; GO:0004568,chitinase activity; GO:0008843,endochitinase activity; GO:0035885,exochitinase activity; GO:0005975,carbohydrate metabolic process; GO:0006032,chitin catabolic process; GO:0009737,response to abscisic acid; GO:0009753,response to jasmonic acid; GO:0009651,response to salt stress	Glycosyl hydrolases family 18	0.0342622	-0.0489587	0.0597566
VIT_205s0020g03180	K02692 photosystem I subunit II | (RefSeq) photosystem I reaction center subunit II, chloroplastic-like (A)	PREDICTED: photosystem I reaction center subunit II, chloroplastic [Vitis vinifera]	RecName: Full=Photosystem I reaction center subunit II, chloroplastic; AltName: Full=PS I subunit 5; AltName: Full=Photosystem I 20 kDa subunit; Short=PSI-D; Flags: Precursor;	SubName: Full=Uncharacterized protein {ECO:0000313|EMBL:CAN62373.1};	--	GO:0009535,chloroplast thylakoid membrane; GO:0009538,photosystem I reaction center; GO:0015979,photosynthesis	PsaD	0.0522384	0.0289205	0.0597097
VIT_215s0046g00170	K09422 transcription factor MYB, plant | (RefSeq) MYBPA1; MYBPA1 protein (A)	MYBPA1 protein [Vitis vinifera]	RecName: Full=Transcription factor MYB3; AltName: Full=Myb-related protein 3; Short=AtMYB3;	SubName: Full=Uncharacterized protein {ECO:0000313|EMBL:CCB62554.1};	Transcription factor, Myb superfamily	GO:0005634,nucleus; GO:0003700,DNA-binding transcription factor activity; GO:0000981,DNA-binding transcription factor activity, RNA polymerase II-specific; GO:0043565,sequence-specific DNA binding; GO:0001135,RNA polymerase II transcription regulator recruiting activity; GO:0044212,transcription regulatory region DNA binding; GO:0030154,cell differentiation; GO:0009800,cinnamic acid biosynthetic …	Myb-like DNA-binding domain	0.0403915	-0.0439201	0.0596695
VIT_218s0001g04120	K15803 (-)-germacrene D synthase [EC:4.2.3.75] | (RefSeq) valencene synthase (A)	PREDICTED: valencene synthase [Vitis vinifera]	RecName: Full=Valencene synthase; Short=VvVal; EC=4.2.3.73 {ECO:0000269|PubMed:15464152, ECO:0000269|PubMed:19359488}; AltName: Full=7-epi-alpha-selinene synthase; EC=4.2.3.86 {ECO:0000269|PubMed:15464152, ECO:0000269|PubMed:19359488};	SubName: Full=Uncharacterized protein {ECO:0000313|EMBL:CBI31268.3};	--	GO:0005737,cytoplasm; GO:0102906,7-epi-alpha-selinene synthase activity; GO:0000287,magnesium ion binding; GO:0010333,terpene synthase activity; GO:0102905,valencene synthase activity; GO:0016114,terpenoid biosynthetic process	Terpene synthase, N-terminal domain	0.0527423	0.027793	0.0596171
VIT_202s0154g00310	K11855 ubiquitin carboxyl-terminal hydrolase 36/42 [EC:3.4.19.12] | (RefSeq) ubiquitin carboxyl-terminal hydrolase 36 (A)	unnamed protein product, partial [Vitis vinifera]	RecName: Full=36.4 kDa proline-rich protein;	SubName: Full=Uncharacterized protein {ECO:0000313|EMBL:CCB56509.1};	--	--	Protease inhibitor/seed storage/LTP family	0.0584221	0.0118575	0.0596132
VIT_200s1624g00010	K08026 one cut domain, family member 1, hepatocyte nuclear factor 6 | (RefSeq) probable transcription factor KAN2 (A)	unnamed protein product, partial [Vitis vinifera]	RecName: Full=Putative Myb family transcription factor At1g14600;	SubName: Full=Uncharacterized protein {ECO:0000313|EMBL:CCB48486.1}; Flags: Fragment;	--	GO:0005634,nucleus; GO:0003677,DNA binding; GO:0003700,DNA-binding transcription factor activity; GO:0006355,regulation of transcription, DNA-templated; GO:0006351,transcription, DNA-templated	Myb-like DNA-binding domain	-0.0554453	-0.0218573	0.059598
VIT_218s0041g01880	K09264 MADS-box transcription factor, plant | (RefSeq) MADS5; MADS-box protein 5 (A)	PREDICTED: MADS-box protein 5 isoform X2 [Vitis vinifera]	RecName: Full=Agamous-like MADS-box protein AGL11; AltName: Full=Protein SEEDSTICK;	SubName: Full=Agamous like-protein 11 {ECO:0000313|EMBL:AKJ79177.1};	MADS box transcription factor	GO:0005634,nucleus; GO:0003700,DNA-binding transcription factor activity; GO:0046983,protein dimerization activity; GO:0000977,RNA polymerase II regulatory region sequence-specific DNA binding; GO:0007275,multicellular organism development; GO:0045944,positive regulation of transcription by RNA polymerase II; GO:0006351,transcription, DNA-templated	SRF-type transcription factor (DNA-binding and dimerisation domain)	0.0467537	-0.0368935	0.059557
VIT_219s0014g01370	K04733 interleukin-1 receptor-associated kinase 4 [EC:2.7.11.1] | (RefSeq) G-type lectin S-receptor-like serine/threonine-protein kinase SD2-5 (A)	PREDICTED: epidermis-specific secreted glycoprotein EP1 [Vitis vinifera]	RecName: Full=Epidermis-specific secreted glycoprotein EP1; AltName: Full=52/54 kDa medium protein; Flags: Precursor;	SubName: Full=Uncharacterized protein {ECO:0000313|EMBL:CCB46253.1};	--	GO:0005576,extracellular region; GO:0030246,carbohydrate binding; GO:0006833,water transport	PAN-like domain	0.0548522	0.0231639	0.0595427
VIT_212s0134g00470	--	PREDICTED: uncharacterized protein LOC100853582 [Vitis vinifera]	--	SubName: Full=Uncharacterized protein {ECO:0000313|EMBL:CBI18000.3};	--	GO:0016021,integral component of membrane	--	0.0505786	-0.0313899	0.0595274
VIT_205s0029g00870	K22038 volume-regulated anion channel | (RefSeq) TMV resistance protein N-like (A)	PREDICTED: TMV resistance protein N isoform X1 [Vitis vinifera]	RecName: Full=TMV resistance protein N;	SubName: Full=Uncharacterized protein {ECO:0000313|EMBL:CBI17247.3};	--	GO:0005737,cytoplasm; GO:0043531,ADP binding; GO:0005524,ATP binding; GO:0009626,plant-type hypersensitive response; GO:0007165,signal transduction	BspA type Leucine rich repeat region (6 copies)	-0.0577828	-0.0142212	0.0595071
VIT_209s0002g01410	K09422 transcription factor MYB, plant | (RefSeq) transcription factor MYB82 (A)	PREDICTED: transcription factor MYB82 [Vitis vinifera]	RecName: Full=Transcription factor TT2; AltName: Full=Myb-related protein 123; Short=AtMYB123; AltName: Full=Myb-related transcription factor LBM2-like; AltName: Full=Protein TRANSPARENT TESTA 2;	SubName: Full=Uncharacterized protein {ECO:0000313|EMBL:CBI35881.3};	Transcription factor, Myb superfamily	GO:0005634,nucleus; GO:0005524,ATP binding; GO:0003700,DNA-binding transcription factor activity; GO:0000981,DNA-binding transcription factor activity, RNA polymerase II-specific; GO:0043565,sequence-specific DNA binding; GO:0001135,RNA polymerase II transcription regulator recruiting activity; GO:0044212,transcription regulatory region DNA binding; GO:0030154,cell differentiation; GO:0006633,fat…	Myb-like DNA-binding domain	0.045594	-0.0381626	0.0594575
VIT_213s0320g00030	K13217 pre-mRNA-processing factor 39 | (RefSeq) hypothetical protein (A)	PREDICTED: uncharacterized protein LOC100242579 isoform X1 [Vitis vinifera]	--	SubName: Full=Uncharacterized protein {ECO:0000313|EMBL:CCB45211.1};	--	--	Vacuolar protein sorting-associated protein 62	0.0391196	-0.0446671	0.0593759
VIT_219s0093g00150	K00799 glutathione S-transferase [EC:2.5.1.18] | (RefSeq) probable glutathione S-transferase (A)	PREDICTED: probable glutathione S-transferase [Vitis vinifera]	RecName: Full=Probable glutathione S-transferase parC; EC=2.5.1.18; AltName: Full=Auxin-regulated protein parC;	SubName: Full=Uncharacterized protein {ECO:0000313|EMBL:CCB57180.1};	Glutathione S-transferase	GO:0004364,glutathione transferase activity; GO:0009734,auxin-activated signaling pathway	Glutathione S-transferase, C-terminal domain	0.0538539	0.0248188	0.0592977
VIT_218s0001g07610	K20478 golgin subfamily B member 1 | (RefSeq) uncharacterized LOC107783593 (A)	PREDICTED: protein NETWORKED 2A [Vitis vinifera]	RecName: Full=Protein NETWORKED 2D {ECO:0000303|PubMed:22840520};	SubName: Full=Uncharacterized protein {ECO:0000313|EMBL:CCB45661.1};	--	GO:0005886,plasma membrane; GO:0003779,actin binding	KIP1-like protein	-0.0589821	0.00592501	0.059279
VIT_212s0134g00640	K21383 anthocyanidin 3-O-glucoside 6''-O-acyltransferase [EC:2.3.1.215] | (RefSeq) anthocyanidin 3-O-glucoside 6''-O-acyltransferase-like (A)	PREDICTED: malonyl-coenzyme A:anthocyanin 3-O-glucoside-6''-O-malonyltransferase [Vitis vinifera]	RecName: Full=Anthocyanin 5-aromatic acyltransferase; Short=5AT; EC=2.3.1.153;	SubName: Full=Uncharacterized protein {ECO:0000313|EMBL:CCB44756.1};	--	GO:0005737,cytoplasm; GO:0047183,anthocyanin 5-aromatic acyltransferase activity; GO:0102815,caffeoyl-CoA:delphinidin-3,5-diglucoside 5-O-glucoside-6-O-hydroxycinnamoyltransferase activity; GO:0102777,caffeoyl-CoA:pelargonidin-3,5-diglucoside 5-O-glucoside-6-O-hydroxycinnamoyltransferase activity	Transferase family	0.0472566	-0.0357538	0.0592581
VIT_218s0122g01170	K05894 12-oxophytodienoic acid reductase [EC:1.3.1.42] | (RefSeq) 12-oxophytodienoate reductase 2 (A)	PREDICTED: 12-oxophytodienoate reductase 2 [Vitis vinifera]	RecName: Full=12-oxophytodienoate reductase 2; EC=1.3.1.42; AltName: Full=12-oxophytodienoate-10,11-reductase 2; Short=AtOPR2; Short=OPDA-reductase 2;	SubName: Full=Uncharacterized protein {ECO:0000313|EMBL:CCB62655.1};	NADH:flavin oxidoreductase/12-oxophytodienoate reductase	GO:0005737,cytoplasm; GO:0005622,intracellular; GO:0016629,12-oxophytodienoate reductase activity; GO:0010181,FMN binding; GO:0055114,oxidation-reduction process; GO:0031408,oxylipin biosynthetic process; GO:0009611,response to wounding	NADH:flavin oxidoreductase / NADH oxidase family	0.0501987	-0.0314505	0.0592372
VIT_201s0010g03620	K08908 light-harvesting complex I chlorophyll a/b binding protein 2 | (RefSeq) chlorophyll a-b binding protein, chloroplastic (A)	PREDICTED: chlorophyll a-b binding protein, chloroplastic [Vitis vinifera]	RecName: Full=Chlorophyll a-b binding protein, chloroplastic; AltName: Full=LHCI type II CAB; Flags: Precursor;	RecName: Full=Chlorophyll a-b binding protein, chloroplastic {ECO:0000256|RuleBase:RU363080};	--	GO:0009535,chloroplast thylakoid membrane; GO:0016021,integral component of membrane; GO:0009522,photosystem I; GO:0009523,photosystem II; GO:0016168,chlorophyll binding; GO:0046872,metal ion binding; GO:0009765,photosynthesis, light harvesting; GO:0018298,protein-chromophore linkage	Chlorophyll A-B binding protein	0.0508086	0.0304358	0.0592271
VIT_202s0025g03320	K15398 fatty acid omega-hydroxylase [EC:1.14.-.-] | (RefSeq) cytochrome P450 86A22 (A)	PREDICTED: cytochrome P450 86A22 [Vitis vinifera]	RecName: Full=Cytochrome P450 86A22 {ECO:0000303|PubMed:19940120}; EC=1.14.13.204 {ECO:0000269|PubMed:19940120}; AltName: Full=Long-chain acyl-CoA omega-monooxygenase {ECO:0000305};	SubName: Full=Uncharacterized protein {ECO:0000313|EMBL:CCB58340.1};	Cytochrome P450 CYP4/CYP19/CYP26 subfamilies	GO:0016021,integral component of membrane; GO:0020037,heme binding; GO:0005506,iron ion binding; GO:0016709,oxidoreductase activity, acting on paired donors, with incorporation or reduction of molecular oxygen, NAD(P)H as one donor, and incorporation of one atom of oxygen; GO:0035336,long-chain fatty-acyl-CoA metabolic process	Cytochrome P450	0.0349119	-0.047719	0.0591265
VIT_205s0020g04990	--	hypothetical protein VITISV_025111 [Vitis vinifera]	--	SubName: Full=Uncharacterized protein {ECO:0000313|EMBL:CCB50514.1};	--	--	--	0.0590637	-0.00270069	0.0591254
VIT_217s0000g07210	K05280 flavonoid 3'-monooxygenase [EC:1.14.13.21] | (RefSeq) F3'H, VvF3'h1, VvF3'h2; flavonoid 3'-monooxygenase-like (A)	PREDICTED: flavonoid 3'-monooxygenase [Vitis vinifera]	RecName: Full=Flavonoid 3'-monooxygenase; EC=1.14.13.21; AltName: Full=Cytochrome P450 75B2; AltName: Full=Flavonoid 3'-hydroxylase;	SubName: Full=Uncharacterized protein {ECO:0000313|EMBL:CAN75347.1};	Cytochrome P450 CYP2 subfamily	GO:0005789,endoplasmic reticulum membrane; GO:0016021,integral component of membrane; GO:0016711,flavonoid 3'-monooxygenase activity; GO:0020037,heme binding; GO:0005506,iron ion binding; GO:0009813,flavonoid biosynthetic process	Cytochrome P450	0.0378965	-0.0453671	0.0591127
VIT_209s0002g05990	K02295 cryptochrome | (RefSeq) (6-4)DNA photolyase (A)	PREDICTED: (6-4)DNA photolyase isoform X1 [Vitis vinifera]	RecName: Full=(6-4)DNA photolyase; EC=4.1.99.13; AltName: Full=Protein UV repair defective 3;	SubName: Full=Uncharacterized protein {ECO:0000313|EMBL:CBI36257.3};	Deoxyribodipyrimidine photolyase/cryptochrome	GO:0003914,DNA (6-4) photolyase activity; GO:0003677,DNA binding; GO:0000166,nucleotide binding; GO:0006281,DNA repair; GO:0009411,response to UV	DNA photolyase	0.0509625	0.0298082	0.0590399
VIT_213s0067g01450	K13944 LOB domain-containing protein 16 | (RefSeq) LOB domain-containing protein 16-like (A)	PREDICTED: LOB domain-containing protein 21 [Vitis vinifera]	RecName: Full=LOB domain-containing protein 21; AltName: Full=ASYMMETRIC LEAVES 2-like protein 12; Short=AS2-like protein 12;	SubName: Full=Uncharacterized protein {ECO:0000313|EMBL:CBI25449.3};	--	--	Lateral organ boundaries (LOB) domain	-0.0456195	0.0374032	0.0589927
VIT_209s0002g00420	--	PREDICTED: uncharacterized protein LOC100253160 [Vitis vinifera]	--	SubName: Full=Uncharacterized protein {ECO:0000313|EMBL:CBI35802.3};	--	--	zinc-finger of the FCS-type, C2-C2	0.0579282	-0.0111517	0.0589918
VIT_218s0041g00800	K22845 phlorizin synthase [EC:2.4.1.357] | (RefSeq) UDP-glycosyltransferase 88F5-like (A)	PREDICTED: UDP-glycosyltransferase 88F5-like [Vitis vinifera]	RecName: Full=UDP-glycosyltransferase 88F3 {ECO:0000303|Ref.1}; EC=2.4.1.- {ECO:0000305}; AltName: Full=UDP-glucose:chalcone 2'-O-glucosyltransferase {ECO:0000305};	SubName: Full=Uncharacterized protein {ECO:0000313|EMBL:CCB61698.1};	UDP-glucuronosyl and UDP-glucosyl transferase	GO:0016758,transferase activity, transferring hexosyl groups; GO:0008152,metabolic process	Glycosyltransferase family 28 C-terminal domain	0.0377148	-0.0453471	0.058981
VIT_208s0058g00350	K08059 interferon, gamma-inducible protein 30 | (RefSeq) gamma-interferon-inducible lysosomal thiol reductase (A)	PREDICTED: gamma-interferon-inducible lysosomal thiol reductase [Vitis vinifera]	--	SubName: Full=Uncharacterized protein {ECO:0000313|EMBL:CCB44823.1};	Gamma-interferon inducible lysosomal thiol reductase	--	Gamma interferon inducible lysosomal thiol reductase (GILT)	0.0317971	-0.0496264	0.0589392
VIT_203s0038g02110	K03686 molecular chaperone DnaJ | (RefSeq) chaperone protein DnaJ-like (A)	PREDICTED: chaperone protein dnaJ 11, chloroplastic [Vitis vinifera]	RecName: Full=Chaperone protein dnaJ 11, chloroplastic; Short=AtDjC11; Short=AtJ11; Flags: Precursor;	SubName: Full=Uncharacterized protein {ECO:0000313|EMBL:CCB60629.1};	Molecular chaperone (DnaJ superfamily)	GO:0009507,chloroplast; GO:0009570,chloroplast stroma; GO:0005634,nucleus; GO:0009536,plastid	DnaJ domain	0.0483378	0.0337055	0.0589288
VIT_201s0113g00500	K11593 eukaryotic translation initiation factor 2C | (RefSeq) protein argonaute 7 (A)	PREDICTED: protein argonaute 7 [Vitis vinifera]	RecName: Full=Protein argonaute 7; AltName: Full=Protein ZIPPY;	SubName: Full=Uncharacterized protein {ECO:0000313|EMBL:CCB47612.1};	Translation initiation factor 2C (eIF-2C) and related proteins	GO:0005737,cytoplasm; GO:0030529,NA; GO:0003723,RNA binding; GO:0051607,defense response to virus; GO:0035195,gene silencing by miRNA; GO:0010492,maintenance of shoot apical meristem identity; GO:0010599,production of lsiRNA involved in RNA interference; GO:0010267,production of ta-siRNAs involved in RNA interference; GO:0040034,regulation of development, heterochronic; GO:0006355,regulation of t…	Argonaute linker 2 domain	0.0397639	-0.0434448	0.058895
VIT_212s0035g00880	K14611 solute carrier family 23 (nucleobase transporter), member 1/2 | (RefSeq) nucleobase-ascorbate transporter 3-like (A)	PREDICTED: uncharacterized protein LOC100266411 [Vitis vinifera]	--	SubName: Full=Uncharacterized protein {ECO:0000313|EMBL:CBI29715.3};	--	--	Glyoxalase-like domain	0.0575761	-0.0123227	0.05888
VIT_203s0091g01290	K16296 serine carboxypeptidase-like clade I [EC:3.4.16.-] | (RefSeq) serine carboxypeptidase-like 7 (A)	PREDICTED: serine carboxypeptidase-like 7 [Vitis vinifera]	RecName: Full=Serine carboxypeptidase-like 18; EC=3.4.16.-; Flags: Precursor;	SubName: Full=Uncharacterized protein {ECO:0000313|EMBL:CCB47684.1};	Serine carboxypeptidases (lysosomal cathepsin A)	GO:0005576,extracellular region; GO:0004180,carboxypeptidase activity; GO:0016747,transferase activity, transferring acyl groups other than amino-acyl groups; GO:0019748,secondary metabolic process	Serine carboxypeptidase	0.0433413	-0.0397712	0.0588236
VIT_205s0020g04750	K15503 serine/threonine-protein phosphatase 6 regulatory ankyrin repeat subunit B | (RefSeq) ankyrin repeat-containing protein At5g02620-like (A)	PREDICTED: protein ACCELERATED CELL DEATH 6 [Vitis vinifera]	RecName: Full=Protein ACCELERATED CELL DEATH 6 {ECO:0000303|PubMed:10488236};	SubName: Full=Uncharacterized protein {ECO:0000313|EMBL:CAN60780.1};	FOG: Ankyrin repeat	GO:0030176,integral component of endoplasmic reticulum membrane; GO:0005887,integral component of plasma membrane; GO:0016020,membrane; GO:0008219,cell death; GO:0071446,cellular response to salicylic acid stimulus; GO:0009816,defense response to bacterium, incompatible interaction; GO:1900426,positive regulation of defense response to bacterium; GO:1902290,positive regulation of defense response…	ABC-2 family transporter protein	-0.0559233	-0.0179624	0.0587372
VIT_209s0002g08500	--	unnamed protein product, partial [Vitis vinifera]	RecName: Full=Protein HEAT INTOLERANT 4 {ECO:0000303|PubMed:23408827};	SubName: Full=Uncharacterized protein {ECO:0000313|EMBL:CBI22525.3};	--	GO:0010369,chromocenter; GO:0005730,nucleolus; GO:0010286,heat acclimation; GO:0060969,negative regulation of gene silencing; GO:1900034,regulation of cellular response to heat; GO:1901651,regulation of mitotic chromosome decondensation; GO:0009408,response to heat	--	0.052859	0.0255571	0.0587132
VIT_218s0089g00510	K19613 leucine-rich repeat protein SHOC2 | (RefSeq) TMV resistance protein N-like (A)	unnamed protein product, partial [Vitis vinifera]	RecName: Full=Disease resistance-like protein CSA1 {ECO:0000305}; AltName: Full=Protein CONSTITUTIVE SHADE-AVOIDANCE 1 {ECO:0000303|PubMed:17114357};	SubName: Full=Uncharacterized protein {ECO:0000313|EMBL:CBI17018.3};	--	GO:0043531,ADP binding; GO:0005524,ATP binding; GO:0042742,defense response to bacterium; GO:0007275,multicellular organism development; GO:0009416,response to light stimulus; GO:0010114,response to red light; GO:0007165,signal transduction	--	-0.0499962	0.0307513	0.0586964
VIT_218s0001g02040	K16865 programmed cell death protein 4 | (RefSeq) hypothetical protein (A)	PREDICTED: uncharacterized protein LOC100249422 isoform X1 [Vitis vinifera]	--	SubName: Full=Uncharacterized protein {ECO:0000313|EMBL:CCB52329.1};	Neoplastic transformation suppressor Pdcd4/MA-3, contains MA3 domain	GO:0005829,cytosol; GO:0009646,response to absence of light; GO:0090549,response to carbon starvation	MA3 domain	-0.0403911	-0.0425873	0.0586951
VIT_207s0031g00110	K18801 glucuronoxylan 4-O-methyltransferase [EC:2.1.1.112] | (RefSeq) hypothetical protein (A)	PREDICTED: protein IRX15-LIKE [Vitis vinifera]	RecName: Full=Protein IRX15-LIKE;	SubName: Full=Uncharacterized protein {ECO:0000313|EMBL:CCB47044.1};	--	GO:0005794,Golgi apparatus; GO:0000139,Golgi membrane; GO:0016021,integral component of membrane; GO:0009834,plant-type secondary cell wall biogenesis; GO:0045492,xylan biosynthetic process	Polysaccharide biosynthesis	0.0432744	-0.0396481	0.0586911
VIT_205s0077g01150	K19891 glucan endo-1,3-beta-glucosidase 1/2/3 [EC:3.2.1.39] | (RefSeq) O-Glycosyl hydrolases family 17 protein (A)	class I beta-1,3-glucanase precursor [Vitis vinifera]	RecName: Full=Glucan endo-1,3-beta-glucosidase, basic vacuolar isoform; EC=3.2.1.39; AltName: Full=(1->3)-beta-glucan endohydrolase; Short=(1->3)-beta-glucanase; AltName: Full=Beta-1,3-endoglucanase; Contains: RecName: Full=Glucan endo-1,3-beta-glucosidase minor form 3; Contains: RecName: Full=Glucan endo-1,3-beta-glucosidase minor form 2; Contains: RecName: Full=Glucan endo-1,3-beta-glucosidase …	SubName: Full=Beta-1,3-glucanase {ECO:0000313|EMBL:AAF44667.2};	--	GO:0005773,vacuole; GO:0042973,glucan endo-1,3-beta-D-glucosidase activity; GO:0005975,carbohydrate metabolic process; GO:0006952,defense response	Glycosyl hydrolases family 17	-0.0417969	-0.0411689	0.0586673
VIT_218s0001g15660	--	PREDICTED: pathogen-related protein [Vitis vinifera]	RecName: Full=Pathogen-related protein;	SubName: Full=Uncharacterized protein {ECO:0000313|EMBL:CCB46106.1};	--	GO:0006952,defense response; GO:0009607,response to biotic stimulus	SnoaL-like polyketide cyclase	-0.0423804	0.0405614	0.0586629
VIT_201s0011g06600	K01580 glutamate decarboxylase [EC:4.1.1.15] | (RefSeq) glutamate decarboxylase 1 (A)	PREDICTED: glutamate decarboxylase 1 [Vitis vinifera]	RecName: Full=Glutamate decarboxylase 1; Short=GAD 1; EC=4.1.1.15;	RecName: Full=Glutamate decarboxylase {ECO:0000256|RuleBase:RU361171}; EC=4.1.1.15 {ECO:0000256|RuleBase:RU361171};	Glutamate decarboxylase/sphingosine phosphate lyase	GO:0005829,cytosol; GO:0005516,calmodulin binding; GO:0004351,glutamate decarboxylase activity; GO:0030170,pyridoxal phosphate binding; GO:0006536,glutamate metabolic process; GO:0046686,response to cadmium ion	Aminotransferase class-V	0.0373416	0.0451948	0.0586256
VIT_202s0154g00260	K14638 solute carrier family 15 (peptide/histidine transporter), member 3/4 | (RefSeq) protein NRT1/ PTR FAMILY 6.3 (A)	PREDICTED: protein NRT1/ PTR FAMILY 6.3 [Vitis vinifera]	RecName: Full=Protein NRT1/ PTR FAMILY 6.3; Short=AtNPF6.3; AltName: Full=Nitrate transporter 1.1; Short=AtNRT1; AltName: Full=Nitrate/chlorate transporter; AltName: Full=Protein CHLORINA 1;	SubName: Full=Uncharacterized protein {ECO:0000313|EMBL:CCB56506.1};	H+/oligopeptide symporter	GO:0016021,integral component of membrane; GO:0005886,plasma membrane; GO:0015112,nitrate transmembrane transporter activity; GO:0015293,symporter activity; GO:0009734,auxin-activated signaling pathway; GO:0042128,nitrate assimilation; GO:0015706,nitrate transport; GO:0006857,oligopeptide transport; GO:0009635,response to herbicide; GO:0010167,response to nitrate; GO:0009414,response to water dep…	Major Facilitator Superfamily	0.0522188	0.0265681	0.058589
VIT_213s0019g02780	K13993 HSP20 family protein | (RefSeq) 18.2 kDa class I heat shock protein (A)	PREDICTED: 18.2 kDa class I heat shock protein [Vitis vinifera]	RecName: Full=18.2 kDa class I heat shock protein;	SubName: Full=Uncharacterized protein {ECO:0000313|EMBL:CCB56279.1};	Molecular chaperone (small heat-shock protein Hsp26/Hsp42)	GO:0005737,cytoplasm	CS domain	0.0340279	0.0476913	0.0585863
VIT_218s0001g01730	K00891 shikimate kinase [EC:2.7.1.71] | (RefSeq) shikimate kinase 3, chloroplastic (A)	PREDICTED: shikimate kinase 3, chloroplastic isoform X1 [Vitis vinifera]	RecName: Full=Shikimate kinase, chloroplastic; EC=2.7.1.71; Flags: Precursor;	SubName: Full=Uncharacterized protein {ECO:0000313|EMBL:CBI29335.3};	--	GO:0009507,chloroplast; GO:0005524,ATP binding; GO:0000287,magnesium ion binding; GO:0004765,shikimate kinase activity; GO:0009073,aromatic amino acid family biosynthetic process; GO:0009423,chorismate biosynthetic process; GO:0019632,shikimate metabolic process	AAA domain	0.0368419	-0.0455396	0.0585763
VIT_203s0091g01220	K12616 enhancer of mRNA-decapping protein 4 | (RefSeq) enhancer of mRNA-decapping protein 4 (A)	PREDICTED: enhancer of mRNA-decapping protein 4 [Vitis vinifera]	RecName: Full=Enhancer of mRNA-decapping protein 4; AltName: Full=Protein VARICOSE;	SubName: Full=Uncharacterized protein {ECO:0000313|EMBL:CCB47690.1};	Nuclear protein, contains WD40 repeats	GO:0005829,cytosol; GO:0005634,nucleus; GO:0000932,P-body; GO:0003729,mRNA binding; GO:0042803,protein homodimerization activity; GO:0071365,cellular response to auxin stimulus; GO:0031087,deadenylation-independent decapping of nuclear-transcribed mRNA; GO:0009965,leaf morphogenesis; GO:0006402,mRNA catabolic process; GO:0006397,mRNA processing; GO:0009791,post-embryonic development; GO:0010072,p…	--	0.0580721	0.00739308	0.0585408
VIT_208s0007g02020	K14638 solute carrier family 15 (peptide/histidine transporter), member 3/4 | (RefSeq) protein NRT1/ PTR FAMILY 5.7 (A)	PREDICTED: protein NRT1/ PTR FAMILY 5.7 [Vitis vinifera]	RecName: Full=Protein NRT1/ PTR FAMILY 5.7; Short=AtNPF5.7;	SubName: Full=Uncharacterized protein {ECO:0000313|EMBL:CCB55504.1};	H+/oligopeptide symporter	GO:0016021,integral component of membrane; GO:0005886,plasma membrane; GO:0022857,transmembrane transporter activity; GO:0006857,oligopeptide transport	Major Facilitator Superfamily	0.0448423	0.0376316	0.0585403
VIT_213s0067g02290	K10523 speckle-type POZ protein | (RefSeq) BTB/POZ domain-containing protein At3g56230 (A)	PREDICTED: BTB/POZ domain-containing protein At3g56230 [Vitis vinifera]	RecName: Full=BTB/POZ domain-containing protein At3g56230;	SubName: Full=Uncharacterized protein {ECO:0000313|EMBL:CCB49815.1};	Speckle-type POZ protein SPOP and related proteins with TRAF, MATH and BTB/POZ domains	GO:0005737,cytoplasm; GO:0019005,SCF ubiquitin ligase complex; GO:0031625,ubiquitin protein ligase binding; GO:0043161,proteasome-mediated ubiquitin-dependent protein catabolic process; GO:0042787,NA; GO:0030162,regulation of proteolysis	BTB/POZ domain	0.0495084	-0.0312028	0.0585209
VIT_219s0014g00460	K16573 gamma-tubulin complex component 6 | (RefSeq) uncharacterized LOC103722329 (A)	PREDICTED: protein trichome birefringence-like 41 [Vitis vinifera]	RecName: Full=Protein trichome birefringence-like 41;	SubName: Full=Uncharacterized protein {ECO:0000313|EMBL:CBI20120.3};	--	GO:0005794,Golgi apparatus; GO:0016021,integral component of membrane; GO:0016413,O-acetyltransferase activity; GO:0071554,cell wall organization or biogenesis	PMR5 N terminal Domain	0.0505423	0.0293769	0.0584596
VIT_206s0004g03400	K10352 myosin heavy chain | (RefSeq) interactor of constitutive active ROPs 3-like isoform X1 (A)	PREDICTED: interactor of constitutive active ROPs 3 isoform X1 [Vitis vinifera]	RecName: Full=Interactor of constitutive active ROPs 3; AltName: Full=ROP-interactive partner 5;	SubName: Full=Uncharacterized protein {ECO:0000313|EMBL:CAN75085.1};	--	GO:0005886,plasma membrane	Single Cache domain 2	-0.0582567	-0.00470761	0.0584466
VIT_211s0016g00930	K03239 translation initiation factor eIF-2B subunit alpha | (RefSeq) methylthioribose-1-phosphate isomerase (A)	PREDICTED: protein LURP-one-related 6 [Vitis vinifera]	RecName: Full=Protein LURP-one-related 6;	SubName: Full=Uncharacterized protein {ECO:0000313|EMBL:CAN71378.1};	--	--	LURP-one-related	0.0269763	-0.0518402	0.0584391
VIT_211s0052g01330	K14504 xyloglucan:xyloglucosyl transferase TCH4 [EC:2.4.1.207] | (RefSeq) probable xyloglucan endotransglucosylase/hydrolase protein 23 (A)	hypothetical protein VITISV_036640 [Vitis vinifera]	RecName: Full=Probable xyloglucan endotransglucosylase/hydrolase protein 23; Short=At-XTH23; Short=XTH-23; EC=2.4.1.207; Flags: Precursor;	RecName: Full=Xyloglucan endotransglucosylase/hydrolase {ECO:0000256|RuleBase:RU361120}; EC=2.4.1.207 {ECO:0000256|RuleBase:RU361120};	--	GO:0048046,apoplast; GO:0005618,cell wall; GO:0005794,Golgi apparatus; GO:0004553,hydrolase activity, hydrolyzing O-glycosyl compounds; GO:0016762,xyloglucan:xyloglucosyl transferase activity; GO:0042546,cell wall biogenesis; GO:0071555,cell wall organization; GO:0010411,xyloglucan metabolic process	Xyloglucan endo-transglycosylase (XET) C-terminus	0.0468807	0.0348821	0.0584342
VIT_201s0011g03180	K15015 solute carrier family 32 (vesicular inhibitory amino acid transporter) | (RefSeq) lysine histidine transporter-like 2 (A)	PREDICTED: lysine histidine transporter-like 6 [Vitis vinifera]	RecName: Full=Lysine histidine transporter-like 6;	SubName: Full=Uncharacterized protein {ECO:0000313|EMBL:CBI27054.3};	Amino acid transporters	GO:0016021,integral component of membrane; GO:0005886,plasma membrane; GO:0015171,amino acid transmembrane transporter activity; GO:0003333,amino acid transmembrane transport	Tryptophan/tyrosine permease family	0.022861	-0.053767	0.0584253
VIT_214s0006g03270	K04498 E1A/CREB-binding protein [EC:2.3.1.48] | (RefSeq) uncharacterized LOC104881571 (A)	unnamed protein product, partial [Vitis vinifera]	RecName: Full=Histone acetyltransferase HAC1; EC=2.3.1.48 {ECO:0000269|PubMed:11160878};	SubName: Full=Uncharacterized protein {ECO:0000313|EMBL:CBI33676.3};	CREB binding protein/P300 and related TAZ Zn-finger proteins	GO:0005634,nucleus; GO:0004402,histone acetyltransferase activity; GO:0003712,transcription coregulator activity; GO:0008270,zinc ion binding; GO:0006355,regulation of transcription, DNA-templated; GO:0006351,transcription, DNA-templated	Zinc finger, ZZ type	-0.0516434	-0.027306	0.0584179
VIT_214s0068g00510	K06672 cohesin loading factor subunit SCC2 | (RefSeq) nipped-B-like protein B (A)	hypothetical protein VITISV_004920 [Vitis vinifera]	--	SubName: Full=Uncharacterized protein {ECO:0000313|EMBL:CCB46948.1};	--	GO:0046983,protein dimerization activity	--	0.050257	0.0297372	0.0583958
VIT_203s0091g00040	K23279 gallate 1-beta-glucosyltransferase [EC:2.4.1.136] | (RefSeq) GT1; limonoid UDP-glucosyltransferase (A)	PREDICTED: limonoid UDP-glucosyltransferase [Vitis vinifera]	RecName: Full=Gallate 1-beta-glucosyltransferase {ECO:0000303|PubMed:24412325}; EC=2.4.1.136 {ECO:0000269|PubMed:24412325}; AltName: Full=UDP-glucose:gallate glucosyltransferase {ECO:0000303|PubMed:24412325}; AltName: Full=Vanillate 1-beta-glucosyltransferase {ECO:0000305};	RecName: Full=Glycosyltransferase {ECO:0000256|RuleBase:RU362057}; EC=2.4.1.- {ECO:0000256|RuleBase:RU362057};	UDP-glucuronosyl and UDP-glucosyl transferase	GO:0047913,gallate 1-beta-glucosyltransferase activity; GO:0008152,metabolic process	UDP-glucoronosyl and UDP-glucosyl transferase	0.0421663	-0.040348	0.0583606
VIT_201s0026g02600	K09422 transcription factor MYB, plant | (RefSeq) transcription factor RAX1 (A)	PREDICTED: transcription factor RAX1 [Vitis vinifera]	RecName: Full=Transcription factor MYB105 {ECO:0000305}; AltName: Full=MYB-domain transcription factor LOF2 {ECO:0000303|PubMed:19542355}; AltName: Full=Myb-related protein 105 {ECO:0000305}; Short=AtMYB105 {ECO:0000303|PubMed:11597504}; AltName: Full=Protein LATERAL ORGAN FUSION 2 {ECO:0000303|PubMed:19542355};	SubName: Full=Uncharacterized protein {ECO:0000313|EMBL:CCB56534.1};	Transcription factor, Myb superfamily	GO:0005634,nucleus; GO:0003700,DNA-binding transcription factor activity; GO:0000981,DNA-binding transcription factor activity, RNA polymerase II-specific; GO:0043565,sequence-specific DNA binding; GO:0001135,RNA polymerase II transcription regulator recruiting activity; GO:0044212,transcription regulatory region DNA binding; GO:0030154,cell differentiation; GO:0007275,multicellular organism deve…	Myb DNA-binding like	0.0490206	-0.0316659	0.0583588
VIT_208s0007g03520	K22390 acid phosphatase type 7 | (RefSeq) purple acid phosphatase 22 (A)	unnamed protein product, partial [Vitis vinifera]	RecName: Full=Purple acid phosphatase 22; EC=3.1.3.2; Flags: Precursor;	RecName: Full=Purple acid phosphatase {ECO:0000256|RuleBase:RU361203}; EC=3.1.3.2 {ECO:0000256|RuleBase:RU361203};	Purple acid phosphatase	GO:0005576,extracellular region; GO:0003993,acid phosphatase activity; GO:0046872,metal ion binding	Calcineurin-like phosphoesterase superfamily domain	0.0352812	-0.0464622	0.0583396
VIT_204s0008g01110	K09419 heat shock transcription factor, other eukaryote | (RefSeq) HsfA2; heat shock factor protein HSF30 (A)	PREDICTED: heat shock factor protein HSF30 isoform X1 [Vitis vinifera]	RecName: Full=Heat shock factor protein HSF30; AltName: Full=Heat shock transcription factor 30; Short=HSTF 30; AltName: Full=Heat stress transcription factor;	SubName: Full=Heat shock transcription factor A2 {ECO:0000313|EMBL:AFI98399.1};	Heat shock transcription factor	GO:0005634,nucleus; GO:0003700,DNA-binding transcription factor activity; GO:0043565,sequence-specific DNA binding; GO:0006351,transcription, DNA-templated	HSF-type DNA-binding	0.0344105	0.0471047	0.0583347
VIT_217s0119g00120	--	PREDICTED: kunitz trypsin inhibitor 2 [Vitis vinifera]	RecName: Full=Kunitz trypsin inhibitor 2 {ECO:0000305}; Short=AtKTI2 {ECO:0000305}; Flags: Precursor;	SubName: Full=Uncharacterized protein {ECO:0000313|EMBL:CBI35463.3};	--	GO:0048046,apoplast; GO:0005618,cell wall; GO:0004866,endopeptidase inhibitor activity	Trypsin and protease inhibitor	-0.0547504	0.0201143	0.0583283
VIT_200s0361g00040	K21102 anthocyanidin reductase [(2S)-flavan-3-ol-forming] [EC:1.3.1.112] | (RefSeq) ANR, VvANR, ban; anthocyanidin reductase (A)	RecName: Full=Anthocyanidin reductase ((2S)-flavan-3-ol-forming); Short=VvANR CBI38335.3 unnamed protein product, partial [Vitis vinifera]	RecName: Full=Anthocyanidin reductase ((2S)-flavan-3-ol-forming) {ECO:0000250|UniProtKB:Q5FB34}; Short=VvANR {ECO:0000250|UniProtKB:Q5FB34}; EC=1.3.1.112 {ECO:0000250|UniProtKB:Q5FB34};	SubName: Full=Putative anthocyanidin reductase {ECO:0000313|EMBL:AFG28175.1};	Flavonol reductase/cinnamoyl-CoA reductase	GO:0050662,coenzyme binding; GO:0016491,oxidoreductase activity; GO:0009813,flavonoid biosynthetic process	RAWUL domain RING finger- and WD40-associated ubiquitin-like	0.0395583	-0.0427959	0.0582781
VIT_218s0089g00200	K19355 mannan endo-1,4-beta-mannosidase [EC:3.2.1.78] | (RefSeq) mannan endo-1,4-beta-mannosidase 5-like (A)	unnamed protein product, partial [Vitis vinifera]	RecName: Full=Mannan endo-1,4-beta-mannosidase 5; EC=3.2.1.78; AltName: Full=Beta-mannanase 5; AltName: Full=Endo-beta-1,4-mannanase 5; AltName: Full=LeMAN5; Flags: Precursor;	SubName: Full=Uncharacterized protein {ECO:0000313|EMBL:CCB44158.1};	--	GO:0005576,extracellular region; GO:0016985,mannan endo-1,4-beta-mannosidase activity; GO:0005975,carbohydrate metabolic process	Beta-galactosidase	0.0267262	-0.0517712	0.0582627
VIT_200s0945g00010	K14506 jasmonic acid-amino synthetase [EC:6.3.2.52] | (RefSeq) uncharacterized LOC109115461 (A)	unnamed protein product, partial [Vitis vinifera]	--	SubName: Full=Uncharacterized protein {ECO:0000313|EMBL:CCB50196.1}; Flags: Fragment;	--	--	Protein of unknown function, DUF547	0.0531888	-0.0237047	0.0582319
VIT_216s0013g01080	--	--	--	--	--	--	--	0.0369103	0.0450202	0.0582167
VIT_208s0007g01900	K14638 solute carrier family 15 (peptide/histidine transporter), member 3/4 | (RefSeq) protein NRT1/ PTR FAMILY 8.1 (A)	unnamed protein product, partial [Vitis vinifera]	RecName: Full=Protein NRT1/ PTR FAMILY 8.1; Short=AtNPF8.1; AltName: Full=Peptide transporter PTR1;	SubName: Full=Uncharacterized protein {ECO:0000313|EMBL:CCB55511.1};	H+/oligopeptide symporter	GO:0016021,integral component of membrane; GO:0005886,plasma membrane; GO:0009506,plasmodesma; GO:0042936,NA; GO:0022857,transmembrane transporter activity; GO:0042937,tripeptide transmembrane transporter activity; GO:0042938,dipeptide transport; GO:0006807,nitrogen compound metabolic process; GO:0015031,protein transport; GO:0042939,tripeptide transport	Major Facilitator Superfamily	0.0454491	-0.0363686	0.0582091
VIT_203s0017g01300	K05681 ATP-binding cassette, subfamily G (WHITE), member 2 | (RefSeq) hypothetical protein (A)	PREDICTED: ABC transporter G family member 11 [Vitis vinifera]	RecName: Full=ABC transporter G family member 11; Short=ABC transporter ABCG.11; Short=AtABCG11; AltName: Full=Protein CUTICULAR DEFECT AND ORGAN FUSION 1; AltName: Full=Protein DESPERADO; AltName: Full=Protein PERMEABLE LEAVES 1; AltName: Full=White-brown complex homolog protein 11; Short=AtWBC11;	SubName: Full=Uncharacterized protein {ECO:0000313|EMBL:CCB58012.1};	Transporter, ABC superfamily (Breast cancer resistance protein)	GO:0009897,external side of plasma membrane; GO:0016021,integral component of membrane; GO:0005886,plasma membrane; GO:0005524,ATP binding; GO:0042626,ATPase activity, coupled to transmembrane movement of substances; GO:0015245,fatty acid transmembrane transporter activity; GO:0042803,protein homodimerization activity; GO:0010588,cotyledon vascular tissue pattern formation; GO:0080051,cutin trans…	AAA domain	0.0374868	0.0444926	0.0581795
VIT_213s0019g03550	K09284 AP2-like factor, euAP2 lineage | (RefSeq) AP2-like ethylene-responsive transcription factor TOE3 (A)	PREDICTED: AP2-like ethylene-responsive transcription factor TOE3 isoform X1 [Vitis vinifera]	RecName: Full=Floral homeotic protein APETALA 2 {ECO:0000303|PubMed:7919989};	SubName: Full=Uncharacterized protein {ECO:0000313|EMBL:CCB56226.1};	--	GO:0005634,nucleus; GO:0003677,DNA binding; GO:0003700,DNA-binding transcription factor activity; GO:0030154,cell differentiation; GO:0009908,flower development; GO:0010073,meristem maintenance; GO:0048481,plant ovule development; GO:0048316,seed development; GO:0010093,specification of floral organ identity; GO:0006351,transcription, DNA-templated	AP2 domain	0.0441692	0.037604	0.0580084
VIT_210s0003g05550	K22395 cinnamyl-alcohol dehydrogenase [EC:1.1.1.195] | (RefSeq) berberine bridge enzyme-like 26 (A)	PREDICTED: berberine bridge enzyme-like 8 [Vitis vinifera]	RecName: Full=Berberine bridge enzyme-like 8 {ECO:0000303|PubMed:26037923}; Short=AtBBE-like 8 {ECO:0000303|PubMed:26037923}; EC=1.1.1.- {ECO:0000250|UniProtKB:O64743}; Flags: Precursor;	SubName: Full=Uncharacterized protein {ECO:0000313|EMBL:CCB55884.1};	--	GO:0005618,cell wall; GO:0005576,extracellular region; GO:0050660,flavin adenine dinucleotide binding; GO:0016614,oxidoreductase activity, acting on CH-OH group of donors	Berberine and berberine like	-0.0548744	-0.0187814	0.0579995
VIT_206s0004g05700	K00799 glutathione S-transferase [EC:2.5.1.18] | (RefSeq) glutathione S-transferase U8 (A)	PREDICTED: glutathione S-transferase U8 [Vitis vinifera]	RecName: Full=Glutathione S-transferase U7; Short=AtGSTU7; EC=2.5.1.18; AltName: Full=GST class-tau member 7; AltName: Full=Glutathione S-transferase 25;	SubName: Full=Uncharacterized protein {ECO:0000313|EMBL:CCB43523.1};	Glutathione S-transferase	GO:0005737,cytoplasm; GO:0005829,cytosol; GO:0004364,glutathione transferase activity; GO:0006749,glutathione metabolic process; GO:0009751,response to salicylic acid; GO:0009407,toxin catabolic process	Glutathione S-transferase N-terminal domain	0.0574247	-0.00811443	0.0579952
VIT_200s0259g00140	K04773 protease IV [EC:3.4.21.-] | (RefSeq) S49 protease IV family peptidase (A)	PREDICTED: oligopeptide transporter 3 [Vitis vinifera]	RecName: Full=Oligopeptide transporter 3; Short=AtOPT3;	SubName: Full=Uncharacterized protein {ECO:0000313|EMBL:CCB45190.1};	Sexual differentiation process protein ISP4	GO:0016021,integral component of membrane; GO:0016020,membrane; GO:0005886,plasma membrane; GO:0009506,plasmodesma; GO:0046915,transition metal ion transmembrane transporter activity; GO:0006875,cellular metal ion homeostasis; GO:0055072,iron ion homeostasis; GO:0007275,multicellular organism development; GO:0015031,protein transport; GO:1990388,xylem-to-phloem iron transport	OPT oligopeptide transporter protein	0.0409929	-0.0409781	0.0579623
VIT_213s0320g00020	--	PREDICTED: protein UPSTREAM OF FLC isoform X2 [Vitis vinifera]	RecName: Full=Protein UPSTREAM OF FLC;	SubName: Full=Uncharacterized protein {ECO:0000313|EMBL:CAN82512.1};	--	--	Domain of unknown function (DUF966)	0.0375408	-0.0441435	0.057948
VIT_214s0081g00020	--	unnamed protein product, partial [Vitis vinifera]	RecName: Full=Pathogenesis-related protein PR-4B; Flags: Precursor;	SubName: Full=Uncharacterized protein {ECO:0000313|EMBL:CCB58730.1};	Predicted chitinase	GO:0005618,cell wall; GO:0005576,extracellular region; GO:0042742,defense response to bacterium; GO:0050832,defense response to fungus	Barwin family	-0.0308067	0.0490049	0.0578838
VIT_201s0137g00740	K10406 kinesin family member C2/C3 | (RefSeq) kinesin KP1-like (A)	PREDICTED: probable protein phosphatase 2C 14 [Vitis vinifera]	--	SubName: Full=Uncharacterized protein {ECO:0000313|EMBL:CCB43983.1};	--	--	Plant protein of unknown function (DUF868)	0.0462429	0.0347621	0.0578516
VIT_210s0042g00960	K05337 ferredoxin | (RefSeq) predicted protein (A)	PREDICTED: uncharacterized protein LOC100247733 [Vitis vinifera]	RecName: Full=Chaperone protein dnaJ C76, chloroplastic {ECO:0000305}; Short=atDjC76 {ECO:0000303|PubMed:23894646}; AltName: Full=AtDjC17 {ECO:0000303|PubMed:25339971}; AltName: Full=AtJ17 {ECO:0000305}; Flags: Precursor;	SubName: Full=Uncharacterized protein {ECO:0000313|EMBL:CBI29047.3};	Molecular chaperone (DnaJ superfamily)	GO:0009507,chloroplast	4Fe-4S single cluster domain	0.0574643	-0.00666408	0.0578494
VIT_201s0011g01280	K14709 solute carrier family 39 (zinc transporter), member 1/2/3 | (RefSeq) zip3; zinc transporter 5-like (A)	unnamed protein product, partial [Vitis vinifera]	RecName: Full=Zinc transporter 5; AltName: Full=ZRT/IRT-like protein 5; Short=OsZIP5; Flags: Precursor;	SubName: Full=Uncharacterized protein {ECO:0000313|EMBL:CCB51031.1};	Fe2+/Zn2+ regulated transporter	GO:0016021,integral component of membrane; GO:0005886,plasma membrane; GO:0005385,zinc ion transmembrane transporter activity; GO:0071577,zinc ion transmembrane transport; GO:0006829,zinc ion transport	ZIP Zinc transporter	0.0574522	0.00660271	0.0578304
VIT_215s0024g00980	K02433 aspartyl-tRNA(Asn)/glutamyl-tRNA(Gln) amidotransferase subunit A [EC:6.3.5.6 6.3.5.7] | (RefSeq) glutamyl tRNA amidotransferase, subunit A (A)	PREDICTED: uncharacterized protein LOC100253958 isoform X4 [Vitis vinifera]	RecName: Full=Glutamyl-tRNA(Gln) amidotransferase subunit A, chloroplastic/mitochondrial {ECO:0000255|HAMAP-Rule:MF_03150}; Short=Glu-AdT subunit A {ECO:0000255|HAMAP-Rule:MF_03150}; EC=6.3.5.7 {ECO:0000255|HAMAP-Rule:MF_03150};	SubName: Full=Uncharacterized protein {ECO:0000313|EMBL:CCB62169.1};	Amidases	GO:0009570,chloroplast stroma; GO:0030956,glutamyl-tRNA(Gln) amidotransferase complex; GO:0005739,mitochondrion; GO:0004040,amidase activity; GO:0005524,ATP binding; GO:0050567,glutaminyl-tRNA synthase (glutamine-hydrolyzing) activity; GO:0006412,translation	Amidase	0.050538	-0.0281066	0.0578279
VIT_206s0009g01110	K13754 solute carrier family 24 (sodium/potassium/calcium exchanger), member 6 | (RefSeq) cation/calcium exchanger 1 (A)	PREDICTED: cation/calcium exchanger 1 [Vitis vinifera]	RecName: Full=Cation/calcium exchanger 1; Short=AtCCX1; AltName: Full=Protein CATION EXCHANGER 7;	SubName: Full=Uncharacterized protein {ECO:0000313|EMBL:CCB49176.1};	K+-dependent Na+:Ca2+ antiporter	GO:0016021,integral component of membrane; GO:0005774,vacuolar membrane; GO:0015297,antiporter activity; GO:0006813,potassium ion transport; GO:0006814,sodium ion transport	Sodium/calcium exchanger protein	0.049184	0.0303908	0.0578158
VIT_214s0060g02730	K00384 thioredoxin reductase (NADPH) [EC:1.8.1.9] | (RefSeq) thioredoxin reductase 1-like (A)	germin-like protein 5 [Vitis vinifera]	RecName: Full=Germin-like protein subfamily 1 member 20; AltName: Full=GLP2a copy 2; AltName: Full=GLP2b; AltName: Full=Germin type 2; Short=At-GERM2; Short=AtGER2; Flags: Precursor;	SubName: Full=Germin-like protein 5 {ECO:0000313|EMBL:ABL60874.1};	--	GO:0048046,apoplast; GO:0005618,cell wall; GO:0031012,extracellular matrix; GO:0030145,manganese ion binding; GO:0045735,nutrient reservoir activity	Cupin domain	0.0467618	-0.0339875	0.0578084
VIT_212s0059g00340	K17338 receptor expression-enhancing protein 1/2/3/4 | (RefSeq) uncharacterized LOC101760823 (A)	PREDICTED: uncharacterized protein LOC100253285 [Vitis vinifera]	--	SubName: Full=Uncharacterized protein {ECO:0000313|EMBL:CBI28778.3};	--	GO:0005509,calcium ion binding	Secreted protein acidic and rich in cysteine Ca binding region	-0.0318366	0.0482287	0.0577891
VIT_201s0010g01390	K03063 26S proteasome regulatory subunit T3 | (RefSeq) 26S protease regulatory subunit 6B homolog (A)	PREDICTED: BTB/POZ domain-containing protein At3g19850 [Vitis vinifera]	RecName: Full=BTB/POZ domain-containing protein At3g19850;	SubName: Full=Uncharacterized protein {ECO:0000313|EMBL:CCB51189.1};	--	GO:0016567,protein ubiquitination	NPH3 family	0.0392213	0.0424272	0.0577786
VIT_216s0050g01890	--	hypothetical protein VITISV_022722 [Vitis vinifera]	--	SubName: Full=Uncharacterized protein {ECO:0000313|EMBL:CCB47796.1};	--	GO:0016021,integral component of membrane	--	-0.034972	0.0459898	0.0577763
VIT_200s0261g00040	K01369 legumain [EC:3.4.22.34] | (RefSeq) Vacuolar-processing enzyme beta-isozyme (A)	PREDICTED: uncharacterized protein LOC100260888 [Vitis vinifera]	--	SubName: Full=Uncharacterized protein {ECO:0000313|EMBL:CCB62244.1};	Predicted histone tail methylase containing SET domain	--	Glycosyl hydrolases family 43	0.0420815	-0.0395763	0.057768
VIT_207s0031g01520	--	unnamed protein product, partial [Vitis vinifera]	--	SubName: Full=Uncharacterized protein {ECO:0000313|EMBL:CBI21501.3};	--	--	--	-0.0566622	-0.0108856	0.0576984
VIT_212s0028g03200	K00815 tyrosine aminotransferase [EC:2.6.1.5] | (RefSeq) tyrosine aminotransferase (A)	PREDICTED: tyrosine aminotransferase isoform X1 [Vitis vinifera]	RecName: Full=Probable aminotransferase TAT2; EC=2.6.1.-; AltName: Full=Tyrosine aminotransferase 2;	SubName: Full=Uncharacterized protein {ECO:0000313|EMBL:CBI21892.3};	Tyrosine aminotransferase	GO:0005829,cytosol; GO:0004838,L-tyrosine:2-oxoglutarate aminotransferase activity; GO:0030170,pyridoxal phosphate binding; GO:0006572,tyrosine catabolic process; GO:0010189,vitamin E biosynthetic process	Aminotransferase class-V	0.042477	-0.0389999	0.0576653
VIT_203s0038g04550	--	PREDICTED: uncharacterized protein LOC100264004 [Vitis vinifera]	--	SubName: Full=Uncharacterized protein {ECO:0000313|EMBL:CCB60483.1};	--	GO:0016021,integral component of membrane	Domain of unknown function (DUF4408)	-0.0576614	0.000348971	0.0576625
VIT_213s0019g00240	K20891 beta-glucuronosyltransferase [EC:2.4.1.-] | (RefSeq) beta-glucuronosyltransferase GlcAT14B (A)	unnamed protein product, partial [Vitis vinifera]	RecName: Full=Beta-glucuronosyltransferase GlcAT14B {ECO:0000305}; EC=2.4.1.- {ECO:0000305}; AltName: Full=GT14 family glucuronic acid transferase 2 {ECO:0000305}; Short=AtGlcAT14B {ECO:0000303|PubMed:24739253};	SubName: Full=Uncharacterized protein {ECO:0000313|EMBL:CBI31733.3};	Branching enzyme	GO:0000139,Golgi membrane; GO:0016021,integral component of membrane; GO:0008375,acetylglucosaminyltransferase activity; GO:0015020,glucuronosyltransferase activity	Core-2/I-Branching enzyme	0.0488319	0.0306383	0.0576477
VIT_201s0010g02800	K21440 ankyrin repeat domain-containing protein 50 | (RefSeq) ankyrin-3 isoform X1 (A)	PREDICTED: ankyrin-3 [Vitis vinifera]	RecName: Full=E3 ubiquitin-protein ligase KEG; EC=2.3.2.27; EC=2.7.11.1; AltName: Full=Protein KEEP ON GOING; AltName: Full=RING finger protein KEG; AltName: Full=RING-type E3 ubiquitin transferase KEG {ECO:0000305};	SubName: Full=Uncharacterized protein {ECO:0000313|EMBL:CCB51251.1};	FOG: Ankyrin repeat	GO:0005769,early endosome; GO:0005802,trans-Golgi network; GO:0005524,ATP binding; GO:0046872,metal ion binding; GO:0004672,protein kinase activity; GO:0043621,protein self-association; GO:0004674,protein serine/threonine kinase activity; GO:0004842,ubiquitin-protein transferase activity; GO:0009738,abscisic acid-activated signaling pathway; GO:0006952,defense response; GO:0048589,developmental g…	Ankyrin repeat	0.0206876	-0.053789	0.0576302
VIT_203s0038g01960	--	PREDICTED: uncharacterized protein LOC100257238 [Vitis vinifera]	--	SubName: Full=Uncharacterized protein {ECO:0000313|EMBL:CBI37912.3};	--	GO:0010374,stomatal complex development	Pollen proteins Ole e I like	0.0447835	0.0362587	0.0576216
VIT_203s0038g04580	K07200 5'-AMP-activated protein kinase, regulatory gamma subunit | (RefSeq) SNF1-related protein kinase regulatory subunit gamma-1-like isoform X1 (A)	PREDICTED: SNF1-related protein kinase regulatory subunit gamma-1-like [Vitis vinifera]	RecName: Full=SNF1-related protein kinase regulatory subunit gamma-1; Short=AKIN subunit gamma-1; Short=AKING1; Short=AKINgamma1; AltName: Full=CBS domain-containing protein CBSCBS1;	SubName: Full=Uncharacterized protein {ECO:0000313|EMBL:CCB60480.1};	5'-AMP-activated protein kinase, gamma subunit	GO:0009505,plant-type cell wall; GO:0005524,ATP binding; GO:0003824,catalytic activity; GO:0019887,protein kinase regulator activity; GO:0005975,carbohydrate metabolic process; GO:0006633,fatty acid biosynthetic process; GO:0042128,nitrate assimilation	CBS domain	-0.0545685	-0.0184991	0.0576189
VIT_211s0016g04740	K04733 interleukin-1 receptor-associated kinase 4 [EC:2.7.11.1] | (RefSeq) uncharacterized LOC103454355 (A)	PREDICTED: boron transporter 4 [Vitis vinifera]	RecName: Full=Boron transporter 4;	SubName: Full=Uncharacterized protein {ECO:0000313|EMBL:CBI28149.3};	Na+-independent Cl/HCO3 exchanger AE1 and related transporters (SLC4 family)	GO:0005887,integral component of plasma membrane; GO:0005886,plasma membrane; GO:0015301,anion:anion antiporter activity; GO:0080139,borate efflux transmembrane transporter activity; GO:0005452,inorganic anion exchanger activity; GO:0046713,borate transport; GO:0080029,cellular response to boron-containing substance levels; GO:0051453,regulation of intracellular pH	HCO3- transporter family	0.0418491	-0.0395352	0.0575706
VIT_211s0016g05110	K14684 solute carrier family 25 (mitochondrial phosphate transporter), member 23/24/25/41 | (RefSeq) protein brittle-1, chloroplastic/amyloplastic-like (A)	PREDICTED: adenine nucleotide transporter BT1, chloroplastic/mitochondrial [Vitis vinifera]	RecName: Full=Adenine nucleotide transporter BT1, chloroplastic/mitochondrial; AltName: Full=Protein BRITTLE 1 homolog; Short=AtBT1; AltName: Full=Protein EMBRYO DEFECTIVE 104; AltName: Full=Protein EMBRYO DEFECTIVE 42; AltName: Full=Protein SODIUM HYPERSENSITIVE 1; Flags: Precursor;	SubName: Full=Uncharacterized protein {ECO:0000313|EMBL:CAN60465.1};	Mitochondrial solute carrier protein	GO:0009507,chloroplast; GO:0009941,chloroplast envelope; GO:0009706,chloroplast inner membrane; GO:0016021,integral component of membrane; GO:0005743,mitochondrial inner membrane; GO:0005739,mitochondrion; GO:0009536,plastid; GO:0006839,mitochondrial transport; GO:0055085,transmembrane transport	Mitochondrial carrier protein	0.0548478	-0.0174676	0.0575622
VIT_200s0480g00070	K00422 polyphenol oxidase [EC:1.10.3.1] | (RefSeq) PPO, GPO1; polyphenol oxidase (A)	polyphenol oxidase [Vitis vinifera]	RecName: Full=Polyphenol oxidase, chloroplastic; Short=PPO; EC=1.10.3.1; AltName: Full=Catechol oxidase; Flags: Precursor;	SubName: Full=Uncharacterized protein {ECO:0000313|EMBL:CCB61085.1};	--	GO:0009543,chloroplast thylakoid lumen; GO:0004097,catechol oxidase activity; GO:0046872,metal ion binding; GO:0046148,pigment biosynthetic process	Protein of unknown function (DUF_B2219)	0.0575195	0.00113301	0.0575307
VIT_212s0057g01160	K13457 disease resistance protein RPM1 | (RefSeq) uncharacterized protein sll1770 (A)	PREDICTED: uncharacterized protein LOC100263071 [Vitis vinifera]	RecName: Full=Protein ACTIVITY OF BC1 COMPLEX KINASE 7, chloroplastic {ECO:0000303|PubMed:22694836}; Short=ABC1-LIKE KINASE 7 {ECO:0000303|PubMed:22694836}; EC=2.7.11.1 {ECO:0000250|UniProtKB:Q9MA15}; AltName: Full=Salt-induced ABC1 kinase 1, chloroplastic {ECO:0000303|PubMed:24117441}; Short=AtSIA1 {ECO:0000303|PubMed:24117441}; Flags: Precursor;	SubName: Full=Uncharacterized protein {ECO:0000313|EMBL:CAN66349.1};	Predicted unusual protein kinase	GO:0009535,chloroplast thylakoid membrane; GO:0016021,integral component of membrane; GO:0010287,plastoglobule; GO:0005524,ATP binding; GO:0016301,kinase activity; GO:0034599,cellular response to oxidative stress; GO:0055072,iron ion homeostasis; GO:0046467,membrane lipid biosynthetic process; GO:0080177,plastoglobule organization; GO:1901031,regulation of response to reactive oxygen species; GO:…	ABC1 family	0.0451119	-0.0355195	0.0574171
VIT_215s0046g00240	K21994 LOB domain-containing protein 18 | (RefSeq) LOB domain-containing protein 31-like (A)	PREDICTED: LOB domain-containing protein 1 [Vitis vinifera]	RecName: Full=LOB domain-containing protein 1; AltName: Full=ASYMMETRIC LEAVES 2-like protein 8; Short=AS2-like protein 8;	SubName: Full=Uncharacterized protein {ECO:0000313|EMBL:CCB62551.1};	--	GO:0005739,mitochondrion	Lateral organ boundaries (LOB) domain	0.0381307	0.0429099	0.0574039
VIT_217s0000g09570	K07408 cytochrome P450 family 1 subfamily A polypeptide 1 [EC:1.14.14.1] | (RefSeq) cytochrome P450 71A26-like (A)	PREDICTED: cytochrome P450 71A3 [Vitis vinifera]	RecName: Full=Cytochrome P450 71A4; EC=1.14.-.-; AltName: Full=CYPLXXIA4; AltName: Full=Cytochrome P-450EG2;	SubName: Full=Uncharacterized protein {ECO:0000313|EMBL:CCB42924.1};	Cytochrome P450 CYP2 subfamily	GO:0016021,integral component of membrane; GO:0020037,heme binding; GO:0005506,iron ion binding; GO:0004497,monooxygenase activity; GO:0016705,oxidoreductase activity, acting on paired donors, with incorporation or reduction of molecular oxygen	Cytochrome P450	-0.0453841	-0.0350488	0.0573422
VIT_200s0194g00080	K03063 26S proteasome regulatory subunit T3 | (RefSeq) 26S protease regulatory subunit 6B homolog (A)	PREDICTED: BTB/POZ domain-containing protein At5g47800 isoform X2 [Vitis vinifera]	RecName: Full=BTB/POZ domain-containing protein At5g47800;	SubName: Full=Uncharacterized protein {ECO:0000313|EMBL:CBI25736.3};	--	GO:0016567,protein ubiquitination	NPH3 family	0.0445543	0.036084	0.0573336
VIT_208s0007g08680	--	PREDICTED: uncharacterized protein LOC100255467 [Vitis vinifera]	--	SubName: Full=Uncharacterized protein {ECO:0000313|EMBL:CCB55119.1};	--	GO:0016021,integral component of membrane	--	-0.0438028	0.0369113	0.0572811
VIT_203s0038g04160	K03283 heat shock 70kDa protein 1/2/6/8 | (RefSeq) heat shock cognate 70 kDa protein 2-like isoform X1 (A)	PREDICTED: uncharacterized protein LOC100257225 [Vitis vinifera]	--	SubName: Full=Uncharacterized protein {ECO:0000313|EMBL:CCB60508.1};	--	GO:0005737,cytoplasm; GO:0004791,thioredoxin-disulfide reductase activity; GO:0035556,intracellular signal transduction	Zinc finger, ZZ type	0.044718	-0.0357144	0.0572295
VIT_207s0095g00760	K01874 methionyl-tRNA synthetase [EC:6.1.1.10] | (RefSeq) probable methionine--tRNA ligase (A)	PREDICTED: probable methionine--tRNA ligase [Vitis vinifera]	RecName: Full=Probable methionine--tRNA ligase; EC=6.1.1.10; AltName: Full=Methionyl-tRNA synthetase; Short=MetRS;	SubName: Full=Uncharacterized protein {ECO:0000313|EMBL:CBI18340.3};	Methionyl-tRNA synthetase	GO:0005829,cytosol; GO:0005524,ATP binding; GO:0004825,methionine-tRNA ligase activity; GO:0000049,tRNA binding; GO:0006431,methionyl-tRNA aminoacylation; GO:0006418,tRNA aminoacylation for protein translation	tRNA synthetases class I (C) catalytic domain	-0.0330808	-0.0466987	0.0572285
VIT_217s0000g03400	K09775 uncharacterized protein | (RefSeq) uncharacterized protein LOC111283728 isoform X1 (A)	unnamed protein product, partial [Vitis vinifera]	--	SubName: Full=Uncharacterized protein {ECO:0000313|EMBL:CCB43233.1};	--	GO:0016020,membrane; GO:0008375,acetylglucosaminyltransferase activity	Core-2/I-Branching enzyme	0.0553547	-0.0144675	0.0572141
VIT_219s0014g00530	K04733 interleukin-1 receptor-associated kinase 4 [EC:2.7.11.1] | (RefSeq) probable leucine-rich repeat receptor-like serine/threonine-protein kinase At3g14840 (A)	unnamed protein product, partial [Vitis vinifera]	RecName: Full=Probable leucine-rich repeat receptor-like serine/threonine-protein kinase At3g14840; EC=2.7.11.1; Flags: Precursor;	SubName: Full=Uncharacterized protein {ECO:0000313|EMBL:CCB46204.1};	--	GO:0016021,integral component of membrane; GO:0005886,plasma membrane; GO:0009506,plasmodesma; GO:0005524,ATP binding; GO:0004674,protein serine/threonine kinase activity; GO:0009861,jasmonic acid and ethylene-dependent systemic resistance; GO:0045088,regulation of innate immune response	Malectin-like domain	-0.0426023	-0.0381699	0.0572005
VIT_205s0049g00930	K08176 MFS transporter, PHS family, inorganic phosphate transporter | (RefSeq) probable inorganic phosphate transporter 1-3 (A)	PREDICTED: probable inorganic phosphate transporter 1-3 [Vitis vinifera]	RecName: Full=Inorganic phosphate transporter 1-4; Short=AtPht1;4; AltName: Full=H(+)/Pi cotransporter;	SubName: Full=Uncharacterized protein {ECO:0000313|EMBL:CCB48577.1};	Inorganic phosphate transporter	GO:0005794,Golgi apparatus; GO:0005887,integral component of plasma membrane; GO:0016020,membrane; GO:0005634,nucleus; GO:0005886,plasma membrane; GO:0009506,plasmodesma; GO:0005773,vacuole; GO:0005315,inorganic phosphate transmembrane transporter activity; GO:0015293,symporter activity; GO:0006817,phosphate ion transport; GO:0009737,response to abscisic acid	Major Facilitator Superfamily	0.037884	0.0428491	0.0571948
VIT_201s0011g06405	--	hypothetical protein VITISV_033420 [Vitis vinifera]	RecName: Full=CASP-like protein 4D1; Short=RcCASPL4D1;	RecName: Full=CASP-like protein {ECO:0000256|RuleBase:RU361233};	--	GO:0016021,integral component of membrane; GO:0005886,plasma membrane	Protein of unknown function (DUF1345)	0.0423948	0.0383117	0.0571411
VIT_219s0014g04750	K01188 beta-glucosidase [EC:3.2.1.21] | (RefSeq) putative beta-glucosidase 41 (A)	PREDICTED: putative beta-glucosidase 41 [Vitis vinifera]	RecName: Full=Putative beta-glucosidase 41; Short=AtBGLU41; EC=3.2.1.21; Flags: Precursor;	SubName: Full=Uncharacterized protein {ECO:0000313|EMBL:CCB46454.1};	Beta-glucosidase, lactase phlorizinhydrolase, and related proteins	GO:0009505,plant-type cell wall; GO:0008422,beta-glucosidase activity; GO:0102483,scopolin beta-glucosidase activity; GO:0005975,carbohydrate metabolic process; GO:1901657,glycosyl compound metabolic process	Cellulase (glycosyl hydrolase family 5)	0.0458684	-0.0340748	0.0571402
VIT_218s0001g05240	K15803 (-)-germacrene D synthase [EC:4.2.3.75] | (RefSeq) valencene synthase (A)	PREDICTED: valencene synthase [Vitis vinifera]	RecName: Full=Valencene synthase; Short=VvVal; EC=4.2.3.73 {ECO:0000269|PubMed:15464152, ECO:0000269|PubMed:19359488}; AltName: Full=7-epi-alpha-selinene synthase; EC=4.2.3.86 {ECO:0000269|PubMed:15464152, ECO:0000269|PubMed:19359488};	SubName: Full=Uncharacterized protein {ECO:0000313|EMBL:CBI31301.3};	--	GO:0005737,cytoplasm; GO:0102906,7-epi-alpha-selinene synthase activity; GO:0000287,magnesium ion binding; GO:0010333,terpene synthase activity; GO:0102905,valencene synthase activity; GO:0016114,terpenoid biosynthetic process	Terpene synthase, N-terminal domain	0.0522669	0.02305	0.0571238
VIT_213s0064g01480	K00454 lipoxygenase [EC:1.13.11.12] | (RefSeq) linoleate 13S-lipoxygenase 2-1, chloroplastic (A)	PREDICTED: linoleate 13S-lipoxygenase 2-1, chloroplastic [Vitis vinifera]	RecName: Full=Linoleate 13S-lipoxygenase 2-1, chloroplastic; EC=1.13.11.12; AltName: Full=Lipoxygenase 2-1; Flags: Precursor;	RecName: Full=Lipoxygenase {ECO:0000256|RuleBase:RU003975}; EC=1.13.11.- {ECO:0000256|RuleBase:RU003975};	--	GO:0009570,chloroplast stroma; GO:0009534,chloroplast thylakoid; GO:0016165,linoleate 13S-lipoxygenase activity; GO:0046872,metal ion binding; GO:0010597,green leaf volatile biosynthetic process; GO:0031408,oxylipin biosynthetic process	PLAT/LH2 domain	0.0338181	0.0459847	0.0570811
VIT_212s0055g01110	K08917 light-harvesting complex II chlorophyll a/b binding protein 6 | (RefSeq) chlorophyll a-b binding protein CP24 10A, chloroplastic-like (A)	PREDICTED: chlorophyll a-b binding protein CP24 10A, chloroplastic [Vitis vinifera]	RecName: Full=Chlorophyll a-b binding protein CP24 10A, chloroplastic; Short=CAB-10A; Short=LHCP; Flags: Precursor;	RecName: Full=Chlorophyll a-b binding protein, chloroplastic {ECO:0000256|RuleBase:RU363080};	--	GO:0009941,chloroplast envelope; GO:0009535,chloroplast thylakoid membrane; GO:0016021,integral component of membrane; GO:0009523,photosystem II; GO:0010287,plastoglobule; GO:0016168,chlorophyll binding; GO:0031409,pigment binding; GO:0009768,photosynthesis, light harvesting in photosystem I; GO:0018298,protein-chromophore linkage; GO:0009416,response to light stimulus	Chlorophyll A-B binding protein	0.0411758	0.0395124	0.0570673
VIT_208s0040g02840	K05681 ATP-binding cassette, subfamily G (WHITE), member 2 | (RefSeq) ABC transporter G family member 20-like (A)	PREDICTED: ABC transporter G family member 20 [Vitis vinifera]	RecName: Full=ABC transporter G family member 2; Short=ABC transporter ABCG.2; Short=AtABCG2; AltName: Full=White-brown complex homolog protein 2; Short=AtWBC2;	SubName: Full=Uncharacterized protein {ECO:0000313|EMBL:CCB57018.1};	Transporter, ABC superfamily (Breast cancer resistance protein)	GO:0016021,integral component of membrane; GO:0005886,plasma membrane; GO:0005524,ATP binding; GO:0042626,ATPase activity, coupled to transmembrane movement of substances; GO:0010345,suberin biosynthetic process	Methylmalonyl Co-A mutase-associated GTPase MeaB	0.0546213	-0.0164398	0.0570416
VIT_210s0003g04990	K04733 interleukin-1 receptor-associated kinase 4 [EC:2.7.11.1] | (RefSeq) probable receptor-like protein kinase At5g59700 (A)	PREDICTED: probable receptor-like protein kinase At1g30570 isoform X1 [Vitis vinifera]	RecName: Full=Probable receptor-like protein kinase At1g30570; EC=2.7.11.-; Flags: Precursor;	SubName: Full=Uncharacterized protein {ECO:0000313|EMBL:CBI31024.3};	Serine/threonine protein kinase	GO:0016021,integral component of membrane; GO:0005886,plasma membrane; GO:0005524,ATP binding; GO:0004674,protein serine/threonine kinase activity; GO:0009741,response to brassinosteroid; GO:0009826,unidimensional cell growth	Phosphotransferase enzyme family	-0.0458616	-0.033918	0.0570414
VIT_205s0102g00620	--	unnamed protein product, partial [Vitis vinifera]	--	SubName: Full=Uncharacterized protein {ECO:0000313|EMBL:CCB59849.1};	--	--	--	0.0380363	0.0424938	0.0570306
VIT_215s0048g02310	K00521 ferric-chelate reductase [EC:1.16.1.7] | (RefSeq) ferric reduction oxidase 7, chloroplastic-like (A)	PREDICTED: protein NTM1-like 9 isoform X1 [Vitis vinifera]	RecName: Full=Protein NTM1-like 9 {ECO:0000303|PubMed:17158162}; AltName: Full=Calmodulin-binding NAC protein {ECO:0000303|PubMed:17947243};	SubName: Full=Uncharacterized protein {ECO:0000313|EMBL:CCB61318.1};	--	GO:0005789,endoplasmic reticulum membrane; GO:0016021,integral component of membrane; GO:0005634,nucleus; GO:0005886,plasma membrane; GO:0005516,calmodulin binding; GO:0003700,DNA-binding transcription factor activity; GO:0044212,transcription regulatory region DNA binding; GO:0071470,cellular response to osmotic stress; GO:0045892,negative regulation of transcription, DNA-templated; GO:1900426,p…	No apical meristem (NAM) protein	0.0485272	0.0299447	0.0570226
VIT_213s0019g02770	K13993 HSP20 family protein | (RefSeq) 18.2 kDa class I heat shock protein (A)	PREDICTED: 18.2 kDa class I heat shock protein [Vitis vinifera]	RecName: Full=18.2 kDa class I heat shock protein;	SubName: Full=Uncharacterized protein {ECO:0000313|EMBL:CCB56280.1};	Molecular chaperone (small heat-shock protein Hsp26/Hsp42)	GO:0005737,cytoplasm	CS domain	0.021188	0.0529133	0.0569978
VIT_201s0010g00330	K00924 kinase [EC:2.7.1.-] | (RefSeq) receptor protein kinase CLAVATA1 (A)	PREDICTED: leucine-rich repeat receptor-like serine/threonine-protein kinase BAM3 [Vitis vinifera]	RecName: Full=Leucine-rich repeat receptor-like serine/threonine-protein kinase BAM3; EC=2.7.11.1; AltName: Full=Protein BARELY ANY MERISTEM 3; Flags: Precursor;	SubName: Full=Uncharacterized protein {ECO:0000313|EMBL:CCB51139.1};	--	GO:0016021,integral component of membrane; GO:0005886,plasma membrane; GO:0005524,ATP binding; GO:0004674,protein serine/threonine kinase activity; GO:0030154,cell differentiation; GO:0048437,floral organ development; GO:0010075,regulation of meristem growth	Fungal protein kinase	0.0409885	-0.0396047	0.0569964
VIT_214s0066g01090	K09422 transcription factor MYB, plant | (RefSeq) MYB24; R2R3 Myb24 transcription factor (A)	hypothetical protein VITISV_018445 [Vitis vinifera]	RecName: Full=Myb-related protein 305;	SubName: Full=Uncharacterized protein {ECO:0000313|EMBL:CAN77103.1};	Transcription factor, Myb superfamily	GO:0005634,nucleus; GO:0003677,DNA binding; GO:0006355,regulation of transcription, DNA-templated; GO:0006351,transcription, DNA-templated	Myb-like DNA-binding domain	0.0524672	0.0222514	0.0569906
VIT_204s0008g04000	K06699 proteasome activator subunit 4 | (RefSeq) hypothetical protein (A)	PREDICTED: BURP domain protein RD22 [Vitis vinifera]	RecName: Full=BURP domain protein RD22 {ECO:0000303|PubMed:9790599}; AltName: Full=Dehydration-responsive protein RD22 {ECO:0000303|PubMed:8479424}; Flags: Precursor;	SubName: Full=Uncharacterized protein {ECO:0000313|EMBL:CCB46730.1};	--	GO:0005768,endosome; GO:0005794,Golgi apparatus; GO:0005802,trans-Golgi network; GO:0009651,response to salt stress	BURP domain	0.0522409	0.0227406	0.0569759
VIT_212s0035g01000	--	PREDICTED: uncharacterized protein LOC100267991 [Vitis vinifera]	--	SubName: Full=Uncharacterized protein {ECO:0000313|EMBL:CBI29703.3};	--	GO:0004867,serine-type endopeptidase inhibitor activity; GO:0006979,response to oxidative stress	Potato type II proteinase inhibitor family	-0.0565549	-0.00671955	0.0569527
VIT_218s0041g02430	K11817 indole-3-acetaldehyde oxidase [EC:1.2.3.7] | (RefSeq) abscisic-aldehyde oxidase (A)	PREDICTED: abscisic-aldehyde oxidase [Vitis vinifera]	RecName: Full=Benzaldehyde dehydrogenase (NAD(+)); EC=1.2.1.28; AltName: Full=Aldehyde oxidase 4; Short=AO-4; Short=AtAO-4; Short=AtAO2; AltName: Full=Indole-3-acetaldehyde oxidase; Short=IAA oxidase; EC=1.2.3.7;	SubName: Full=Uncharacterized protein {ECO:0000313|EMBL:CCB61615.1};	Xanthine dehydrogenase	GO:0005829,cytosol; GO:0051537,2 iron, 2 sulfur cluster binding; GO:0018488,aryl-aldehyde oxidase activity; GO:0018479,benzaldehyde dehydrogenase (NAD+) activity; GO:0009055,electron transfer activity; GO:0050660,flavin adenine dinucleotide binding; GO:0050302,indole-3-acetaldehyde oxidase activity; GO:0005506,iron ion binding; GO:0016614,oxidoreductase activity, acting on CH-OH group of donors; …	2Fe-2S iron-sulfur cluster binding domain	-0.0317742	-0.0471985	0.0568973
VIT_219s0015g01000	K13148 integrator complex subunit 11 [EC:3.1.27.-] | (RefSeq) uncharacterized LOC105053331 (A)	PREDICTED: E3 ubiquitin-protein ligase At4g11680 [Vitis vinifera]	RecName: Full=E3 ubiquitin-protein ligase At4g11680; EC=2.3.2.27; AltName: Full=RING finger protein At4g11680; AltName: Full=RING-type E3 ubiquitin transferase At4g11680 {ECO:0000305};	SubName: Full=Uncharacterized protein {ECO:0000313|EMBL:CBI39785.3};	FOG: Predicted E3 ubiquitin ligase	GO:0016021,integral component of membrane; GO:0005774,vacuolar membrane; GO:0046872,metal ion binding; GO:0061630,ubiquitin protein ligase activity; GO:0043161,proteasome-mediated ubiquitin-dependent protein catabolic process	Prokaryotic RING finger family 4	0.0512629	0.0246842	0.0568964
VIT_201s0011g06610	K01580 glutamate decarboxylase [EC:4.1.1.15] | (RefSeq) glutamate decarboxylase 4 (A)	PREDICTED: glutamate decarboxylase 4 [Vitis vinifera]	RecName: Full=Glutamate decarboxylase; Short=GAD; EC=4.1.1.15;	RecName: Full=Glutamate decarboxylase {ECO:0000256|RuleBase:RU361171}; EC=4.1.1.15 {ECO:0000256|RuleBase:RU361171};	Glutamate decarboxylase/sphingosine phosphate lyase	GO:0005516,calmodulin binding; GO:0004351,glutamate decarboxylase activity; GO:0030170,pyridoxal phosphate binding; GO:0006536,glutamate metabolic process	Pyridoxal-dependent decarboxylase conserved domain	0.0479889	-0.0305628	0.0568948
VIT_204s0008g01570	K13993 HSP20 family protein | (RefSeq) 17.3 kDa class II heat shock protein (A)	PREDICTED: 17.3 kDa class II heat shock protein [Vitis vinifera]	RecName: Full=17.3 kDa class II heat shock protein; AltName: Full=Hsp17.3; AltName: Full=Hsp20.2;	SubName: Full=Uncharacterized protein {ECO:0000313|EMBL:CCB46591.1};	Molecular chaperone (small heat-shock protein Hsp26/Hsp42)	GO:0005737,cytoplasm	BON domain	0.0232544	0.0518998	0.0568713
VIT_206s0004g02510	K14506 jasmonic acid-amino synthetase [EC:6.3.2.52] | (RefSeq) uncharacterized LOC109115461 (A)	PREDICTED: uncharacterized protein LOC100853642 [Vitis vinifera]	--	SubName: Full=Uncharacterized protein {ECO:0000313|EMBL:CCB43691.1};	--	GO:0009507,chloroplast	Leucine-zipper of ternary complex factor MIP1	0.0446794	-0.0351604	0.0568551
VIT_216s0039g00820	K07409 cytochrome P450 family 1 subfamily A polypeptide 2 [EC:1.14.14.1] | (RefSeq) cytochrome P450 89A2-like (A)	PREDICTED: cytochrome P450 89A2 [Vitis vinifera]	RecName: Full=Cytochrome P450 89A9; EC=1.14.-.-;	SubName: Full=Uncharacterized protein {ECO:0000313|EMBL:CCB50538.1};	Cytochrome P450 CYP2 subfamily	GO:0005789,endoplasmic reticulum membrane; GO:0016021,integral component of membrane; GO:0016020,membrane; GO:0020037,heme binding; GO:0005506,iron ion binding; GO:0016709,oxidoreductase activity, acting on paired donors, with incorporation or reduction of molecular oxygen, NAD(P)H as one donor, and incorporation of one atom of oxygen; GO:0044550,secondary metabolite biosynthetic process	Cytochrome P450	0.0477374	0.030803	0.0568127
VIT_216s0050g01190	K04733 interleukin-1 receptor-associated kinase 4 [EC:2.7.11.1] | (RefSeq) probable LRR receptor-like serine/threonine-protein kinase At1g51880 (A)	PREDICTED: heavy metal-associated isoprenylated plant protein 39 [Vitis vinifera]	RecName: Full=Heavy metal-associated isoprenylated plant protein 39 {ECO:0000303|PubMed:21072340, ECO:0000303|PubMed:23368984}; Short=AtHIP39 {ECO:0000303|PubMed:21072340, ECO:0000303|PubMed:23368984}; Flags: Precursor;	SubName: Full=Uncharacterized protein {ECO:0000313|EMBL:CCB47830.1};	Copper chaperone	GO:0005737,cytoplasm; GO:0046914,transition metal ion binding; GO:0046916,cellular transition metal ion homeostasis; GO:0030001,metal ion transport	Heavy-metal-associated domain	0.0423437	0.0378621	0.0568025
VIT_202s0025g02020	--	PREDICTED: protein ABIL2 isoform X8 [Vitis vinifera]	RecName: Full=Protein ABIL3; AltName: Full=Abl interactor-like protein 3; Short=AtABIL3;	SubName: Full=Uncharacterized protein {ECO:0000313|EMBL:CCB58272.1};	--	GO:0005737,cytoplasm; GO:0015630,microtubule cytoskeleton; GO:0048364,root development; GO:0010090,trichome morphogenesis	--	0.0510357	-0.0249309	0.0567996
VIT_201s0011g04220	K14491 two-component response regulator ARR-B family | (RefSeq) two-component response regulator-like PRR95 (A)	PREDICTED: two-component response regulator-like PRR95 isoform X2 [Vitis vinifera]	RecName: Full=Myb family transcription factor PHL13 {ECO:0000305}; AltName: Full=Protein PHR1-LIKE 13 {ECO:0000305};	SubName: Full=Uncharacterized protein {ECO:0000313|EMBL:CCB50871.1};	--	GO:0005634,nucleus; GO:0003677,DNA binding; GO:0003700,DNA-binding transcription factor activity; GO:0006355,regulation of transcription, DNA-templated; GO:0006351,transcription, DNA-templated	Myb-like DNA-binding domain	0.0425989	0.0375246	0.0567694
VIT_205s0077g00840	K06611 stachyose synthetase [EC:2.4.1.67] | (RefSeq) stachyose synthase (A)	PREDICTED: stachyose synthase [Vitis vinifera]	RecName: Full=Stachyose synthase; EC=2.4.1.67; AltName: Full=Galactinol--raffinose galactosyltransferase; Flags: Precursor;	SubName: Full=Uncharacterized protein {ECO:0000313|EMBL:GAY35688.1}; Flags: Fragment;	--	GO:0005737,cytoplasm; GO:0047268,galactinol-raffinose galactosyltransferase activity; GO:0009312,oligosaccharide biosynthetic process; GO:0033532,stachyose biosynthetic process	Domain of unknown function (DUF4215)	0.0289856	-0.0487881	0.0567489
VIT_215s0046g00590	K15406 wax-ester synthase / diacylglycerol O-acyltransferase [EC:2.3.1.75 2.3.1.20] | (RefSeq) WSD1; O-acyltransferase (WSD1-like) family protein (A)	unnamed protein product, partial [Vitis vinifera]	RecName: Full=O-acyltransferase WSD1; AltName: Full=Diacylglycerol O-acyltransferase; Short=DGAT; EC=2.3.1.20; AltName: Full=Long-chain-alcohol O-fatty-acyltransferase; EC=2.3.1.75; AltName: Full=Wax synthase; Short=WS;	SubName: Full=Uncharacterized protein {ECO:0000313|EMBL:CCB62532.1};	--	GO:0005783,endoplasmic reticulum; GO:0005789,endoplasmic reticulum membrane; GO:0016021,integral component of membrane; GO:0005886,plasma membrane; GO:0102966,arachidoyl-CoA:1-dodecanol O-acyltransferase activity; GO:0004144,diacylglycerol O-acyltransferase activity; GO:0047196,long-chain-alcohol O-fatty-acyltransferase activity; GO:0103095,wax ester synthase activity; GO:0019432,triglyceride bio…	Wax ester synthase-like Acyl-CoA acyltransferase domain	-0.0551532	-0.0132707	0.0567273
VIT_210s0042g01180	K11593 eukaryotic translation initiation factor 2C | (RefSeq) protein argonaute 2 (A)	PREDICTED: protein argonaute 2 [Vitis vinifera]	RecName: Full=Protein argonaute 2;	SubName: Full=Uncharacterized protein {ECO:0000313|EMBL:CCB52132.1};	Translation initiation factor 2C (eIF-2C) and related proteins	GO:0005829,cytosol; GO:0030529,NA; GO:0005634,nucleus; GO:0003729,mRNA binding; GO:0035197,siRNA binding; GO:0042742,defense response to bacterium; GO:0051607,defense response to virus; GO:0031047,gene silencing by RNA; GO:0019048,modulation by virus of host morphology or physiology; GO:0006355,regulation of transcription, DNA-templated; GO:0006417,regulation of translation; GO:0006351,transcript…	Mid domain of argonaute	0.0288434	0.048801	0.0566876
VIT_201s0026g00980	K20893 probable galacturonosyltransferase-like 1 [EC:2.4.1.-] | (RefSeq) hypothetical protein (A)	PREDICTED: probable galacturonosyltransferase-like 9 [Vitis vinifera]	RecName: Full=Probable galacturonosyltransferase-like 9; EC=2.4.1.-; AltName: Full=Like glycosyl transferase 8;	RecName: Full=Hexosyltransferase {ECO:0000256|RuleBase:RU362027}; EC=2.4.1.- {ECO:0000256|RuleBase:RU362027};	--	GO:0005794,Golgi apparatus; GO:0000139,Golgi membrane; GO:0016021,integral component of membrane; GO:0047262,polygalacturonate 4-alpha-galacturonosyltransferase activity; GO:0016757,transferase activity, transferring glycosyl groups; GO:0071555,cell wall organization; GO:0045489,pectin biosynthetic process; GO:0000271,polysaccharide biosynthetic process	Glucosyltransferase 24	0.00894448	0.0558891	0.0566003
VIT_204s0008g05450	K01115 phospholipase D1/2 [EC:3.1.4.4] | (RefSeq) PLDalpha3; phospholipase D alpha 1 (A)	PREDICTED: phospholipase D alpha 1 isoform X2 [Vitis vinifera]	RecName: Full=Phospholipase D alpha 1 {ECO:0000250|UniProtKB:Q41142}; Short=CpPLD1 {ECO:0000303|PubMed:22450361}; EC=3.1.4.4 {ECO:0000269|PubMed:22450361}; AltName: Full=Choline phosphatase 1 {ECO:0000250|UniProtKB:Q41142}; AltName: Full=Phosphatidylcholine-hydrolyzing phospholipase D 1 {ECO:0000250|UniProtKB:Q41142};	RecName: Full=Phospholipase D {ECO:0000256|PIRNR:PIRNR036470}; EC=3.1.4.4 {ECO:0000256|PIRNR:PIRNR036470};	Phospholipase D1	GO:0016020,membrane; GO:0005509,calcium ion binding; GO:0070290,N-acylphosphatidylethanolamine-specific phospholipase D activity; GO:0004630,phospholipase D activity; GO:0034638,phosphatidylcholine catabolic process	C2 domain	0.0351364	-0.0443313	0.0565671
VIT_212s0059g00420	K17338 receptor expression-enhancing protein 1/2/3/4 | (RefSeq) uncharacterized LOC101760823 (A)	PREDICTED: uncharacterized protein LOC100260129 [Vitis vinifera]	--	SubName: Full=Uncharacterized protein {ECO:0000313|EMBL:CAN82513.1};	--	GO:0005509,calcium ion binding	EF-hand domain pair	0.00214673	0.0565187	0.0565594
VIT_206s0009g01640	K04733 interleukin-1 receptor-associated kinase 4 [EC:2.7.11.1] | (RefSeq) probable inactive receptor kinase At5g10020 (A)	PREDICTED: probable inactive receptor kinase At5g10020 [Vitis vinifera]	RecName: Full=Probable inactive receptor kinase At5g10020; Flags: Precursor;	SubName: Full=Uncharacterized protein {ECO:0000313|EMBL:CCB49149.1};	--	GO:0005829,cytosol; GO:0016021,integral component of membrane; GO:0005886,plasma membrane; GO:0005524,ATP binding; GO:0004672,protein kinase activity	Leucine Rich Repeat	0.0502674	0.0258835	0.05654
VIT_214s0066g00130	K17609 nucleoredoxin [EC:1.8.1.8] | (RefSeq) probable nucleoredoxin 1 (A)	PREDICTED: protein SIEVE ELEMENT OCCLUSION B [Vitis vinifera]	RecName: Full=Protein SIEVE ELEMENT OCCLUSION B {ECO:0000303|PubMed:20932300}; Short=AtSEOb {ECO:0000303|PubMed:20932300}; AltName: Full=Protein SIEVE ELEMENT OCCLUSION-RELATED 1 {ECO:0000303|PubMed:22470058}; Short=AtSEOR1 {ECO:0000303|PubMed:22470058};	SubName: Full=Uncharacterized protein {ECO:0000313|EMBL:CCB58445.1};	--	GO:0042803,protein homodimerization activity; GO:0043621,protein self-association; GO:0010088,phloem development	Sieve element occlusion C-terminus	0.0269072	-0.049633	0.0564574
VIT_209s0054g00520	K02690 photosystem I P700 chlorophyll a apoprotein A2 | (RefSeq) uncharacterized protein LOC111440173 (A)	hypothetical chloroplast RF1 (chloroplast) [Vitis vinifera subsp. caucasica]	RecName: Full=Protein TIC 214 {ECO:0000250|UniProtKB:P56785}; AltName: Full=Translocon at the inner envelope membrane of chloroplasts 214 {ECO:0000250|UniProtKB:P56785}; Short=AtTIC214 {ECO:0000250|UniProtKB:P56785};	SubName: Full=Uncharacterized protein {ECO:0000313|EMBL:CCB45069.1};	--	GO:0009706,chloroplast inner membrane; GO:0016021,integral component of membrane; GO:0015031,protein transport	Ycf1	-0.0315403	-0.046783	0.056422
VIT_212s0059g00560	K17275 plastin-1 | (RefSeq) fimbrin-5 (A)	PREDICTED: fimbrin-5 [Vitis vinifera]	RecName: Full=Fimbrin-5 {ECO:0000305}; Short=AtFIM5; AltName: Full=Fimbrin-like protein 2 {ECO:0000312|EMBL:AED94007.1}; AltName: Full=Fimbrin5 {ECO:0000303|PubMed:21098731};	SubName: Full=Uncharacterized protein {ECO:0000313|EMBL:CCB51958.1};	Ca2+-binding actin-bundling protein (fimbrin/plastin), EF-Hand protein superfamily	GO:0005884,actin filament; GO:0032432,actin filament bundle; GO:0005829,cytosol; GO:0051015,actin filament binding; GO:0051764,actin crosslink formation; GO:0030036,actin cytoskeleton organization; GO:0051017,actin filament bundle assembly; GO:0051639,actin filament network formation; GO:0009846,pollen germination; GO:0009860,pollen tube growth	CH-like domain in sperm protein	0.0514495	-0.0230461	0.0563753
VIT_200s0956g00020	K08065 nuclear transcription Y subunit beta | (RefSeq) nuclear transcription factor Y subunit B-6 (A)	PREDICTED: nuclear transcription factor Y subunit B-6 [Vitis vinifera]	RecName: Full=Nuclear transcription factor Y subunit B-6; Short=AtNF-YB-6; AltName: Full=Protein LEAFY COTYLEDON 1-LIKE;	SubName: Full=Uncharacterized protein {ECO:0000313|EMBL:CBI23532.3};	CCAAT-binding factor, subunit A (HAP3)	GO:0005634,nucleus; GO:0033613,activating transcription factor binding; GO:0003700,DNA-binding transcription factor activity; GO:0046982,protein heterodimerization activity; GO:0043565,sequence-specific DNA binding; GO:0009738,abscisic acid-activated signaling pathway; GO:0045893,positive regulation of transcription, DNA-templated; GO:0006355,regulation of transcription, DNA-templated; GO:0006351…	Bromodomain associated	0.0497423	0.0264814	0.0563521
VIT_218s0001g08710	K09060 plant G-box-binding factor | (RefSeq) GBF12; G-box binding protein (A)	PREDICTED: bZIP transcription factor 2 [Vitis vinifera]	RecName: Full=Basic leucine zipper 4 {ECO:0000303|PubMed:11906833}; Short=AtbZIP4 {ECO:0000303|PubMed:11906833};	SubName: Full=Uncharacterized protein {ECO:0000313|EMBL:CAN59722.1};	--	GO:0005634,nucleus; GO:0003677,DNA binding; GO:0003700,DNA-binding transcription factor activity; GO:0006351,transcription, DNA-templated	Basic region leucine zipper	-0.0400483	0.0396292	0.0563412
VIT_216s0013g00070	--	PREDICTED: probable non-specific lipid-transfer protein AKCS9 [Vitis vinifera]	--	SubName: Full=Uncharacterized protein {ECO:0000313|EMBL:CCB61164.1};	--	--	Probable lipid transfer	-0.0508443	0.0241585	0.0562919
VIT_204s0008g04060	K12472 epidermal growth factor receptor substrate 15 | (RefSeq) filaggrin-like (A)	PREDICTED: BURP domain-containing protein 3 [Vitis vinifera]	RecName: Full=BURP domain-containing protein 3; Short=OsBURP03; Flags: Precursor;	SubName: Full=Uncharacterized protein {ECO:0000313|EMBL:CCB46735.1};	--	--	Organ specific protein	0.0541414	0.0154029	0.0562898
VIT_202s0025g03010	K10752 histone-binding protein RBBP4 | (RefSeq) heavy metal-associated isoprenylated plant protein 26-like (A)	PREDICTED: heavy metal-associated isoprenylated plant protein 30 [Vitis vinifera]	RecName: Full=Heavy metal-associated isoprenylated plant protein 30 {ECO:0000303|PubMed:21072340, ECO:0000303|PubMed:23368984}; Short=AtHIP30 {ECO:0000303|PubMed:21072340, ECO:0000303|PubMed:23368984}; AltName: Full=Protein NPCC11 {ECO:0000312|EMBL:AEC06738.1}; Flags: Precursor;	SubName: Full=Uncharacterized protein {ECO:0000313|EMBL:CAN73635.1};	Copper chaperone	GO:0005737,cytoplasm; GO:0046914,transition metal ion binding; GO:0046916,cellular transition metal ion homeostasis; GO:0030001,metal ion transport	Putative metal-binding domain of cation transport ATPase	0.0277801	-0.0488155	0.0561666
VIT_211s0016g03740	K10418 dynein light chain LC8-type | (RefSeq) rop guanine nucleotide exchange factor 12-like (A)	PREDICTED: rho guanine nucleotide exchange factor 8 [Vitis vinifera]	RecName: Full=Rho guanine nucleotide exchange factor 8 {ECO:0000303|PubMed:15980860}; Short=AtRopGEF8 {ECO:0000303|PubMed:15980860}; AltName: Full=Rho of plants guanine nucleotide exchange factor 8 {ECO:0000303|PubMed:15980860};	SubName: Full=Uncharacterized protein {ECO:0000313|EMBL:CCB51511.1};	--	GO:0005886,plasma membrane; GO:0005085,guanyl-nucleotide exchange factor activity; GO:0042802,identical protein binding; GO:0005089,Rho guanyl-nucleotide exchange factor activity	PRONE (Plant-specific Rop nucleotide exchanger)	0.0496297	0.0262902	0.056163
VIT_202s0087g00710	K09843 (+)-abscisic acid 8'-hydroxylase [EC:1.14.13.93] | (RefSeq) HYD2; hypodontia, autosomal recessive (2) (A)	hypodontia, autosomal recessive (2) [Vitis vinifera]	RecName: Full=Abscisic acid 8'-hydroxylase 1; Short=ABA 8'-hydroxylase 1; EC=1.14.13.93; AltName: Full=Cytochrome P450 707A1;	SubName: Full=ABA 8' hydroxylase 2 {ECO:0000313|EMBL:AGH68823.1}; EC=1.14.13.93 {ECO:0000313|EMBL:AGH68823.1};	Cytochrome P450 CYP4/CYP19/CYP26 subfamilies	GO:0016021,integral component of membrane; GO:0010295,(+)-abscisic acid 8'-hydroxylase activity; GO:0020037,heme binding; GO:0005506,iron ion binding; GO:0046345,abscisic acid catabolic process; GO:0016132,brassinosteroid biosynthetic process; GO:0010268,brassinosteroid homeostasis; GO:0016125,sterol metabolic process	Cytochrome P450	-0.044747	0.033918	0.0561491
VIT_201s0026g02690	--	unnamed protein product, partial [Vitis vinifera]	--	SubName: Full=Uncharacterized protein {ECO:0000313|EMBL:CCB56529.1};	Predicted membrane protein	--	Protein of unknown function (DUF962)	-0.0535321	-0.0169076	0.0561387
VIT_203s0038g02870	K22262 WD repeat and FYVE domain-containing protein 3 | (RefSeq) protein SPIRRIG (A)	PREDICTED: pentatricopeptide repeat-containing protein At4g35130, chloroplastic [Vitis vinifera]	RecName: Full=Pentatricopeptide repeat-containing protein At4g35130, chloroplastic; Flags: Precursor;	SubName: Full=Uncharacterized protein {ECO:0000313|EMBL:CBI37825.3};	FOG: PPR repeat	GO:0009507,chloroplast; GO:0043231,intracellular membrane-bounded organelle; GO:0004519,endonuclease activity; GO:0003723,RNA binding; GO:0008270,zinc ion binding; GO:0009451,RNA modification	Pentacotripeptide-repeat region of PRORP	0.0348539	-0.0440055	0.0561363
VIT_200s1267g00005	K01213 galacturan 1,4-alpha-galacturonidase [EC:3.2.1.67] | (RefSeq) exopolygalacturonase-like (A)	PREDICTED: uncharacterized protein At4g22758 [Vitis vinifera]	--	SubName: Full=Uncharacterized protein {ECO:0000313|EMBL:CAN64318.1}; Flags: Fragment;	FOG: PPR repeat	--	--	-0.0553205	-0.00943269	0.0561189
VIT_213s0019g02850	K13993 HSP20 family protein | (RefSeq) 18.2 kDa class I heat shock protein (A)	PREDICTED: 18.2 kDa class I heat shock protein [Vitis vinifera]	RecName: Full=18.2 kDa class I heat shock protein;	SubName: Full=Uncharacterized protein {ECO:0000313|EMBL:CCB56274.1};	Molecular chaperone (small heat-shock protein Hsp26/Hsp42)	GO:0005737,cytoplasm	CS domain	0.0349236	0.0438855	0.0560856
VIT_204s0008g01510	K13993 HSP20 family protein | (RefSeq) 17.3 kDa class II heat shock protein (A)	PREDICTED: 17.3 kDa class II heat shock protein [Vitis vinifera]	RecName: Full=17.2 kDa class II heat shock protein;	SubName: Full=Uncharacterized protein {ECO:0000313|EMBL:CCB46585.1};	Molecular chaperone (small heat-shock protein Hsp26/Hsp42)	GO:0005737,cytoplasm	BON domain	-0.00418477	0.0559067	0.0560631
VIT_219s0085g00010	K14488 SAUR family protein | (RefSeq) auxin-responsive protein SAUR71 (A)	PREDICTED: auxin-responsive protein SAUR71 [Vitis vinifera]	RecName: Full=Auxin-responsive protein SAUR72 {ECO:0000305}; AltName: Full=Protein SMALL AUXIN UP RNA 72 {ECO:0000303|PubMed:12036261};	SubName: Full=Uncharacterized protein {ECO:0000313|EMBL:CCB49025.1};	--	GO:0005737,cytoplasm; GO:0009734,auxin-activated signaling pathway; GO:0007275,multicellular organism development; GO:0040008,regulation of growth	Auxin responsive protein	-0.0170516	-0.0533906	0.0560474
VIT_205s0049g01960	K01759 lactoylglutathione lyase [EC:4.4.1.5] | (RefSeq) probable lactoylglutathione lyase, chloroplastic (A)	PREDICTED: uncharacterized protein LOC100256206 [Vitis vinifera]	--	SubName: Full=Uncharacterized protein {ECO:0000313|EMBL:CCB48625.1};	--	--	Dynein light intermediate chain (DLIC)	-0.0278525	-0.0486358	0.0560464
VIT_211s0016g02730	--	unnamed protein product, partial [Vitis vinifera]	--	SubName: Full=Uncharacterized protein {ECO:0000313|EMBL:CCB51471.1};	--	--	--	0.0357828	0.0431165	0.0560307
VIT_203s0063g01960	K21894 cytoglobin | (RefSeq) hemoglobin-2 (A)	PREDICTED: hemoglobin-2 [Vitis vinifera]	RecName: Full=Hemoglobin-2; AltName: Full=Hemoglobin II;	SubName: Full=Uncharacterized protein {ECO:0000313|EMBL:CCB56950.1};	Globins and related hemoproteins	GO:0020037,heme binding; GO:0046872,metal ion binding; GO:0019825,oxygen binding; GO:0005344,oxygen carrier activity; GO:0009399,nitrogen fixation	Globin	0.0328025	0.0453968	0.0560078
VIT_204s0008g03240	K00924 kinase [EC:2.7.1.-] | (RefSeq) receptor protein kinase CLAVATA1-like (A)	PREDICTED: probably inactive leucine-rich repeat receptor-like protein kinase At2g25790 [Vitis vinifera]	RecName: Full=Probably inactive leucine-rich repeat receptor-like protein kinase At2g25790; Flags: Precursor;	SubName: Full=Uncharacterized protein {ECO:0000313|EMBL:CBI20837.3};	--	GO:0005783,endoplasmic reticulum; GO:0016021,integral component of membrane; GO:0005886,plasma membrane; GO:0005524,ATP binding; GO:0004672,protein kinase activity	Leucine Rich repeat	0.0460696	-0.0317741	0.0559643
VIT_209s0002g01320	--	PREDICTED: germin-like protein [Vitis vinifera]	RecName: Full=Germin-like protein {ECO:0000303|PubMed:23284650}; Short=Ma-Glp {ECO:0000303|PubMed:23284650}; Flags: Precursor;	SubName: Full=Uncharacterized protein {ECO:0000313|EMBL:CCB59294.1};	--	GO:0048046,apoplast; GO:0030145,manganese ion binding; GO:0045735,nutrient reservoir activity; GO:0050832,defense response to fungus; GO:0050829,defense response to Gram-negative bacterium; GO:0050830,defense response to Gram-positive bacterium; GO:0031640,killing of cells of other organism	Cupin domain	-0.0177181	-0.0530826	0.0559616
VIT_219s0014g00150	K07893 Ras-related protein Rab-6A | (RefSeq) probable purine permease 11 (A)	PREDICTED: probable purine permease 11 isoform X1 [Vitis vinifera]	RecName: Full=Probable purine permease 11; Short=AtPUP11;	SubName: Full=Uncharacterized protein {ECO:0000313|EMBL:CCB46184.1};	--	GO:0016021,integral component of membrane; GO:0016020,membrane; GO:0005345,purine nucleobase transmembrane transporter activity; GO:0006863,purine nucleobase transport	Nucleotide-sugar transporter	0.0439459	-0.0346281	0.0559495
VIT_206s0080g00920	K14332 photosystem I subunit PsaO | (RefSeq) photosystem I subunit O (A)	PREDICTED: photosystem I subunit O [Vitis vinifera]	RecName: Full=Photosystem I subunit O; Short=PSI-O; Flags: Precursor;	SubName: Full=Uncharacterized protein {ECO:0000313|EMBL:CBI28282.3};	--	GO:0009507,chloroplast; GO:0009535,chloroplast thylakoid membrane; GO:0016021,integral component of membrane; GO:0009522,photosystem I; GO:0009579,thylakoid; GO:0009768,photosynthesis, light harvesting in photosystem I; GO:0009767,photosynthetic electron transport chain	--	0.0551347	0.00950589	0.0559482
VIT_212s0134g00490	K09422 transcription factor MYB, plant | (RefSeq) transcription factor MYB114 (A)	PREDICTED: transcription factor MYB114 [Vitis vinifera]	RecName: Full=Transcription factor MYB4 {ECO:0000305}; AltName: Full=Myb-related protein 4 {ECO:0000305}; Short=OsMyb4 {ECO:0000303|PubMed:14675437}; AltName: Full=Transcription factor RLTR1 {ECO:0000312|EMBL:AAP92750.1};	SubName: Full=Uncharacterized protein {ECO:0000313|EMBL:CBI18002.3};	Transcription factor, Myb superfamily	GO:0005634,nucleus; GO:0000981,DNA-binding transcription factor activity, RNA polymerase II-specific; GO:0043565,sequence-specific DNA binding; GO:0001135,RNA polymerase II transcription regulator recruiting activity; GO:0044212,transcription regulatory region DNA binding; GO:0030154,cell differentiation; GO:0045893,positive regulation of transcription, DNA-templated; GO:0006357,regulation of tra…	Myb-like DNA-binding domain	0.0348404	0.0437541	0.055931
VIT_200s0160g00370	K10865 double-strand break repair protein MRE11 | (RefSeq) Mre11 DNA repair/recombination protein (A)	unnamed protein product, partial [Vitis vinifera]	RecName: Full=Double-strand break repair protein MRE11; Short=AtMre11;	SubName: Full=Uncharacterized protein {ECO:0000313|EMBL:CBI35619.3};	DNA repair exonuclease MRE11	GO:0000785,chromatin; GO:0000791,euchromatin; GO:0030870,Mre11 complex; GO:0000795,synaptonemal complex; GO:0008408,3'-5' exonuclease activity; GO:0004519,endonuclease activity; GO:0030145,manganese ion binding; GO:0006302,double-strand break repair; GO:0051321,meiotic cell cycle	--	0.0492082	0.0265849	0.0559303
VIT_215s0021g00330	K14638 solute carrier family 15 (peptide/histidine transporter), member 3/4 | (RefSeq) protein NRT1/ PTR FAMILY 7.2 (A)	PREDICTED: protein NRT1/ PTR FAMILY 7.3 [Vitis vinifera]	RecName: Full=Protein NRT1/ PTR FAMILY 7.3; Short=AtNPF7.3; AltName: Full=Nitrate transporter 1.5;	SubName: Full=Uncharacterized protein {ECO:0000313|EMBL:CCB43947.1};	H+/oligopeptide symporter	GO:0016021,integral component of membrane; GO:0005886,plasma membrane; GO:0015112,nitrate transmembrane transporter activity; GO:0015386,potassium:proton antiporter activity; GO:0015293,symporter activity; GO:1902600,proton transmembrane transport; GO:0010150,leaf senescence; GO:0015706,nitrate transport; GO:0055075,potassium ion homeostasis; GO:0010167,response to nitrate	Major Facilitator Superfamily	0.0169639	-0.0532688	0.0559047
VIT_219s0090g01070	K19891 glucan endo-1,3-beta-glucosidase 1/2/3 [EC:3.2.1.39] | (RefSeq) hypothetical protein (A)	PREDICTED: glucan endo-1,3-beta-glucosidase 12 [Vitis vinifera]	RecName: Full=Glucan endo-1,3-beta-glucosidase 13; EC=3.2.1.39; AltName: Full=(1->3)-beta-glucan endohydrolase 13; Short=(1->3)-beta-glucanase 13; AltName: Full=Beta-1,3-endoglucanase 13; Short=Beta-1,3-glucanase 13; Flags: Precursor;	SubName: Full=Uncharacterized protein {ECO:0000313|EMBL:CBI26687.3};	--	GO:0031225,anchored component of membrane; GO:0046658,anchored component of plasma membrane; GO:0005576,extracellular region; GO:0009505,plant-type cell wall; GO:0005886,plasma membrane; GO:0042973,glucan endo-1,3-beta-D-glucosidase activity; GO:0004553,hydrolase activity, hydrolyzing O-glycosyl compounds; GO:0030247,polysaccharide binding; GO:0005975,carbohydrate metabolic process; GO:0071555,ce…	X8 domain	0.0181251	-0.0528518	0.0558733
VIT_207s0005g01580	K01051 pectinesterase [EC:3.1.1.11] | (RefSeq) probable pectinesterase/pectinesterase inhibitor 21 (A)	PREDICTED: pectinesterase inhibitor-like [Vitis vinifera]	--	SubName: Full=Uncharacterized protein {ECO:0000313|EMBL:CAN74589.1};	--	GO:0004857,enzyme inhibitor activity	Plant invertase/pectin methylesterase inhibitor	-0.0554192	-0.00674589	0.0558282
VIT_217s0000g04400	K04733 interleukin-1 receptor-associated kinase 4 [EC:2.7.11.1] | (RefSeq) wall-associated receptor kinase-like 22 (A)	unnamed protein product, partial [Vitis vinifera]	RecName: Full=Wall-associated receptor kinase-like 9; EC=2.7.11.-; Flags: Precursor;	SubName: Full=Uncharacterized protein {ECO:0000313|EMBL:CCB43178.1};	--	GO:0016021,integral component of membrane; GO:0005886,plasma membrane; GO:0005524,ATP binding; GO:0005509,calcium ion binding; GO:0030247,polysaccharide binding; GO:0004674,protein serine/threonine kinase activity; GO:0007166,cell surface receptor signaling pathway	Protein tyrosine kinase	0.0302113	0.0469199	0.055805
VIT_200s0271g00110	K03809 NAD(P)H dehydrogenase (quinone) [EC:1.6.5.2] | (RefSeq) probable NAD(P)H dehydrogenase (quinone) FQR1-like 1 (A)	PREDICTED: probable NAD(P)H dehydrogenase (quinone) FQR1-like 1 [Vitis vinifera]	RecName: Full=Probable NAD(P)H dehydrogenase (quinone) FQR1-like 1 {ECO:0000305}; EC=1.6.5.2 {ECO:0000250|UniProtKB:Q9LSQ5};	SubName: Full=Uncharacterized protein {ECO:0000313|EMBL:CBI41011.3};	1,4-benzoquinone reductase-like; Trp repressor binding protein-like/protoplast-secreted protein	GO:0005737,cytoplasm; GO:0005886,plasma membrane; GO:0009506,plasmodesma; GO:0010181,FMN binding; GO:0003955,NAD(P)H dehydrogenase (quinone) activity	Flavodoxin domain	0.0265498	0.049057	0.0557807
VIT_214s0060g02170	K00799 glutathione S-transferase [EC:2.5.1.18] | (RefSeq) probable glutathione S-transferase (A)	PREDICTED: probable glutathione S-transferase [Vitis vinifera]	RecName: Full=Probable glutathione S-transferase; EC=2.5.1.18; AltName: Full=G2-4; AltName: Full=Heat shock protein 26A;	SubName: Full=Uncharacterized protein {ECO:0000313|EMBL:CCB61862.1};	Glutathione S-transferase	GO:0005737,cytoplasm; GO:0004364,glutathione transferase activity; GO:0006749,glutathione metabolic process; GO:0009737,response to abscisic acid; GO:0009733,response to auxin; GO:0009735,response to cytokinin; GO:0009739,response to gibberellin; GO:0009408,response to heat; GO:0010038,response to metal ion; GO:0009407,toxin catabolic process	Glutathione S-transferase, C-terminal domain	-0.0549407	0.00964387	0.0557806
VIT_218s0001g14690	K04733 interleukin-1 receptor-associated kinase 4 [EC:2.7.11.1] | (RefSeq) phytosulfokine receptor 1-like (A)	PREDICTED: receptor-like cytosolic serine/threonine-protein kinase RBK1 [Vitis vinifera]	RecName: Full=Proline-rich receptor-like protein kinase PERK1; EC=2.7.11.1; AltName: Full=Proline-rich extensin-like receptor kinase 1; Short=AtPERK1;	SubName: Full=Uncharacterized protein {ECO:0000313|EMBL:CBI19902.3};	Serine/threonine protein kinase	GO:0016021,integral component of membrane; GO:0005886,plasma membrane; GO:0005524,ATP binding; GO:0004672,protein kinase activity; GO:0004674,protein serine/threonine kinase activity; GO:0004675,transmembrane receptor protein serine/threonine kinase activity; GO:0007166,cell surface receptor signaling pathway; GO:0046777,protein autophosphorylation; GO:0009620,response to fungus; GO:0009611,respo…	Protein tyrosine kinase	0.0299489	-0.0469208	0.0556642
VIT_218s0001g11175	--	PREDICTED: uncharacterized protein LOC104882538 [Vitis vinifera]	--	SubName: Full=Uncharacterized protein {ECO:0000313|EMBL:CAN78393.1};	--	GO:0016021,integral component of membrane; GO:0009055,electron transfer activity	Plastocyanin-like domain	-0.0552766	0.0058594	0.0555863
VIT_205s0049g01650	K00574 cyclopropane-fatty-acyl-phospholipid synthase [EC:2.1.1.79] | (RefSeq) tuberculostearic acid methyltransferase UfaA1 (A)	PREDICTED: uncharacterized protein LOC100249441 isoform X1 [Vitis vinifera]	RecName: Full=(S)-tetrahydroprotoberberine N-methyltransferase; Short=EcTNMT; EC=2.1.1.122;	SubName: Full=Uncharacterized protein {ECO:0000313|EMBL:CCB48613.1};	--	GO:0005737,cytoplasm; GO:0030782,(S)-tetrahydroprotoberberine N-methyltransferase activity	3-hydroxyacyl-CoA dehydrogenase, NAD binding domain	0.029385	0.0471576	0.0555637
VIT_208s0007g03430	--	PREDICTED: germin-like protein subfamily 3 member 2 [Vitis vinifera]	RecName: Full=Germin-like protein subfamily 3 member 2; Flags: Precursor;	SubName: Full=Uncharacterized protein {ECO:0000313|EMBL:CCB55425.1};	--	GO:0048046,apoplast; GO:0005618,cell wall; GO:0030145,manganese ion binding; GO:0045735,nutrient reservoir activity	Cupin domain	0.035136	0.0429562	0.0554957
VIT_212s0059g00440	--	PREDICTED: keratin-associated protein 6-2 [Vitis vinifera]	--	SubName: Full=Uncharacterized protein {ECO:0000313|EMBL:CBI28782.3};	--	--	Glycine rich protein family	0.0361598	0.0419959	0.0554183
VIT_203s0063g00460	K09286 EREBP-like factor | (RefSeq) ethylene-responsive transcription factor ERF105-like (A)	PREDICTED: ethylene-responsive transcription factor ERF109 [Vitis vinifera]	RecName: Full=Ethylene-responsive transcription factor ERF109;	SubName: Full=Uncharacterized protein {ECO:0000313|EMBL:CCB56870.1};	--	GO:0005634,nucleus; GO:0003677,DNA binding; GO:0003700,DNA-binding transcription factor activity; GO:0051301,cell division; GO:0050832,defense response to fungus; GO:0009873,ethylene-activated signaling pathway; GO:0010087,phloem or xylem histogenesis; GO:0010200,response to chitin; GO:0006351,transcription, DNA-templated	AP2 domain	-0.0058373	0.0550925	0.0554008
VIT_210s0003g03810	--	PREDICTED: protein TIFY 5A [Vitis vinifera]	RecName: Full=Protein TIFY 5A {ECO:0000303|PubMed:17499004}; AltName: Full=Jasmonate ZIM domain-containing protein 8 {ECO:0000303|PubMed:17637675};	SubName: Full=Uncharacterized protein {ECO:0000313|EMBL:CBI30921.3};	--	GO:0005634,nucleus; GO:0003714,transcription corepressor activity; GO:0006952,defense response; GO:1903507,negative regulation of nucleic acid-templated transcription; GO:0031347,regulation of defense response; GO:2000022,regulation of jasmonic acid mediated signaling pathway; GO:0006355,regulation of transcription, DNA-templated; GO:0009611,response to wounding; GO:0006351,transcription, DNA-tem…	Divergent CCT motif	0.0265821	0.0486008	0.0553953
VIT_205s0051g00670	K09840 9-cis-epoxycarotenoid dioxygenase [EC:1.13.11.51] | (RefSeq) 9-cis-epoxycarotenoid dioxygenase NCED6, chloroplastic (A)	PREDICTED: 9-cis-epoxycarotenoid dioxygenase NCED6, chloroplastic [Vitis vinifera]	RecName: Full=9-cis-epoxycarotenoid dioxygenase NCED6, chloroplastic; Short=AtNCED6; EC=1.13.11.51; Flags: Precursor;	SubName: Full=Uncharacterized protein {ECO:0000313|EMBL:CCB57517.1};	Beta, beta-carotene 15,15'-dioxygenase and related enzymes	GO:0009570,chloroplast stroma; GO:0009535,chloroplast thylakoid membrane; GO:0045549,9-cis-epoxycarotenoid dioxygenase activity; GO:0046872,metal ion binding; GO:0009688,abscisic acid biosynthetic process; GO:0010114,response to red light; GO:0009639,response to red or far red light	Retinal pigment epithelial membrane protein	-0.0318684	0.0452386	0.0553365
VIT_219s0090g01180	K22139 mitochondrial pyruvate carrier 2 | (RefSeq) mitochondrial pyruvate carrier 4 (A)	PREDICTED: mitochondrial pyruvate carrier 4 isoform X2 [Vitis vinifera]	RecName: Full=Mitochondrial pyruvate carrier 4 {ECO:0000305};	RecName: Full=Mitochondrial pyruvate carrier {ECO:0000256|RuleBase:RU363100};	Uncharacterized conserved protein	GO:0031305,integral component of mitochondrial inner membrane; GO:0005739,mitochondrion; GO:0050833,pyruvate transmembrane transporter activity; GO:0006850,mitochondrial pyruvate transmembrane transport	Mitochondrial pyruvate carriers	-0.0490943	-0.025531	0.0553361
VIT_204s0008g01550	K13993 HSP20 family protein | (RefSeq) 17.3 kDa class II heat shock protein (A)	PREDICTED: 17.3 kDa class II heat shock protein [Vitis vinifera]	RecName: Full=17.9 kDa class II heat shock protein;	SubName: Full=Uncharacterized protein {ECO:0000313|EMBL:CAN67663.1}; Flags: Fragment;	Molecular chaperone (small heat-shock protein Hsp26/Hsp42)	GO:0005737,cytoplasm	BON domain	0.0138898	0.0535605	0.0553322
VIT_218s0001g15730	K20043 clathrin coat assembly protein AP180 | (RefSeq) putative clathrin assembly protein At5g35200 (A)	PREDICTED: dof zinc finger protein DOF3.5 [Vitis vinifera]	RecName: Full=Dof zinc finger protein DOF3.5; Short=AtDOF3.5;	SubName: Full=Uncharacterized protein {ECO:0000313|EMBL:CCB46111.1};	--	GO:0005634,nucleus; GO:0003677,DNA binding; GO:0003700,DNA-binding transcription factor activity; GO:0046872,metal ion binding; GO:0006355,regulation of transcription, DNA-templated; GO:0006351,transcription, DNA-templated	Dof domain, zinc finger	0.0317618	0.0452963	0.0553224
VIT_207s0031g01570	K20619 cytochrome P450 family 78 subfamily A | (RefSeq) cytochrome P450 78A7 (A)	PREDICTED: cytochrome P450 78A7 [Vitis vinifera]	RecName: Full=Cytochrome P450 78A7; EC=1.14.-.-;	SubName: Full=Uncharacterized protein {ECO:0000313|EMBL:CCB47117.1};	Cytochrome P450 CYP2 subfamily	GO:0016021,integral component of membrane; GO:0016020,membrane; GO:0020037,heme binding; GO:0005506,iron ion binding; GO:0016709,oxidoreductase activity, acting on paired donors, with incorporation or reduction of molecular oxygen, NAD(P)H as one donor, and incorporation of one atom of oxygen; GO:0007275,multicellular organism development; GO:0040008,regulation of growth; GO:0090709,regulation of…	Cytochrome P450	-0.0350629	0.0427322	0.0552762
VIT_211s0052g01260	K08235 xyloglucan:xyloglucosyl transferase [EC:2.4.1.207] | (RefSeq) probable xyloglucan endotransglucosylase/hydrolase protein 23 (A)	PREDICTED: probable xyloglucan endotransglucosylase/hydrolase protein 23 [Vitis vinifera]	RecName: Full=Probable xyloglucan endotransglucosylase/hydrolase protein 23; Short=At-XTH23; Short=XTH-23; EC=2.4.1.207; Flags: Precursor;	RecName: Full=Xyloglucan endotransglucosylase/hydrolase {ECO:0000256|RuleBase:RU361120}; EC=2.4.1.207 {ECO:0000256|RuleBase:RU361120};	--	GO:0048046,apoplast; GO:0005618,cell wall; GO:0005794,Golgi apparatus; GO:0004553,hydrolase activity, hydrolyzing O-glycosyl compounds; GO:0016762,xyloglucan:xyloglucosyl transferase activity; GO:0042546,cell wall biogenesis; GO:0071555,cell wall organization; GO:0010411,xyloglucan metabolic process	Xyloglucan endo-transglycosylase (XET) C-terminus	0.0310324	0.0457215	0.0552582
VIT_210s0003g00330	K00924 kinase [EC:2.7.1.-] | (RefSeq) receptor-like protein kinase HSL1 (A)	PREDICTED: receptor-like protein kinase HSL1 [Vitis vinifera]	RecName: Full=Receptor-like protein kinase HSL1; EC=2.7.11.1; AltName: Full=Protein HAESA-LIKE1; Flags: Precursor;	SubName: Full=Uncharacterized protein {ECO:0000313|EMBL:CCB55627.1};	--	GO:0016021,integral component of membrane; GO:0005886,plasma membrane; GO:0005524,ATP binding; GO:0004674,protein serine/threonine kinase activity	Leucine Rich Repeat	0.0426583	0.0349412	0.0551418
VIT_218s0001g11710	K02716 photosystem II oxygen-evolving enhancer protein 1 | (RefSeq) oxygen-evolving enhancer protein 1, chloroplastic (A)	PREDICTED: oxygen-evolving enhancer protein 1, chloroplastic [Vitis vinifera]	RecName: Full=Oxygen-evolving enhancer protein 1, chloroplastic; Short=OEE1; AltName: Full=33 kDa subunit of oxygen evolving system of photosystem II; AltName: Full=33 kDa thylakoid membrane protein; AltName: Full=OEC 33 kDa subunit; Flags: Precursor;	SubName: Full=Uncharacterized protein {ECO:0000313|EMBL:CCB45906.1};	--	GO:0009535,chloroplast thylakoid membrane; GO:0019898,extrinsic component of membrane; GO:0016021,integral component of membrane; GO:0009654,photosystem II oxygen evolving complex; GO:0005509,calcium ion binding; GO:0015979,photosynthesis; GO:0042549,photosystem II stabilization	Manganese-stabilising protein / photosystem II polypeptide	0.0512655	0.0202852	0.0551329
VIT_217s0000g02650	K09422 transcription factor MYB, plant | (RefSeq) transcription repressor MYB4-like (A)	PREDICTED: transcription repressor MYB6 isoform X1 [Vitis vinifera]	RecName: Full=Transcription factor MYB7 {ECO:0000305}; AltName: Full=Myb-related protein 7 {ECO:0000305}; Short=AtMYB7 {ECO:0000312|EMBL:CAB09243.1}; AltName: Full=Myb-related protein Y49 {ECO:0000305}; Short=AtY49 {ECO:0000303|PubMed:8980549};	SubName: Full=Uncharacterized protein {ECO:0000313|EMBL:CAN84078.1};	Transcription factor, Myb superfamily	GO:0005634,nucleus; GO:0003700,DNA-binding transcription factor activity; GO:0000981,DNA-binding transcription factor activity, RNA polymerase II-specific; GO:0043565,sequence-specific DNA binding; GO:0001135,RNA polymerase II transcription regulator recruiting activity; GO:0044212,transcription regulatory region DNA binding; GO:0030154,cell differentiation; GO:1900384,regulation of flavonol bios…	SLIDE	0.0396435	-0.0382698	0.0551016
VIT_208s0007g01130	--	--	--	--	--	--	--	-0.0453135	0.0313015	0.0550736
VIT_215s0021g00140	K10523 speckle-type POZ protein | (RefSeq) BTB/POZ domain-containing protein At3g56230 (A)	PREDICTED: uncharacterized protein LOC104881844 [Vitis vinifera]	RecName: Full=BTB/POZ domain-containing protein At1g01640;	SubName: Full=Uncharacterized protein {ECO:0000313|EMBL:CBI16754.3};	Speckle-type POZ protein SPOP and related proteins with TRAF, MATH and BTB/POZ domains	GO:0005737,cytoplasm; GO:0019005,SCF ubiquitin ligase complex; GO:0031625,ubiquitin protein ligase binding; GO:0043161,proteasome-mediated ubiquitin-dependent protein catabolic process; GO:0042787,NA; GO:0030162,regulation of proteolysis	1-deoxy-D-xylulose-5-phosphate synthase	0.032216	0.0446151	0.0550307
VIT_216s0050g01580	K22845 phlorizin synthase [EC:2.4.1.357] | (RefSeq) UDP-glycosyltransferase 88A1-like (A)	PREDICTED: UDP-glycosyltransferase 88A1-like [Vitis vinifera]	RecName: Full=UDP-glycosyltransferase 88B1 {ECO:0000303|PubMed:15610349}; EC=2.4.1.- {ECO:0000305};	RecName: Full=Glycosyltransferase {ECO:0000256|RuleBase:RU362057}; EC=2.4.1.- {ECO:0000256|RuleBase:RU362057};	UDP-glucuronosyl and UDP-glucosyl transferase	GO:0016758,transferase activity, transferring hexosyl groups; GO:0008152,metabolic process	Cerato-platanin	0.0526241	-0.0160683	0.0550226
VIT_202s0025g01055	K13434 pathogenesis-related genes transcriptional activator PTI6 | (RefSeq) pathogenesis-related genes transcriptional activator PTI6-like (A)	PREDICTED: ethylene-responsive transcription factor CRF2 [Vitis vinifera]	RecName: Full=Ethylene-responsive transcription factor CRF2; AltName: Full=Protein CYTOKININ RESPONSE FACTOR 2;	SubName: Full=Uncharacterized protein {ECO:0000313|EMBL:CAN77118.1};	--	GO:0005737,cytoplasm; GO:0005634,nucleus; GO:0003700,DNA-binding transcription factor activity; GO:0042802,identical protein binding; GO:0043565,sequence-specific DNA binding; GO:0048825,cotyledon development; GO:0009736,cytokinin-activated signaling pathway; GO:0009873,ethylene-activated signaling pathway; GO:0048364,root development; GO:0006351,transcription, DNA-templated	AP2 domain	-0.0515254	-0.0192968	0.0550203
VIT_201s0011g03070	K09287 RAV-like factor | (RefSeq) AP2/ERF and B3 domain-containing transcription factor RAV1 (A)	PREDICTED: AP2/ERF and B3 domain-containing transcription factor RAV1 [Vitis vinifera]	RecName: Full=AP2/ERF and B3 domain-containing transcription repressor TEM1; AltName: Full=Protein TEMPRANILLO 1; AltName: Full=RAV1-like ethylene-responsive transcription factor TEM1;	SubName: Full=Uncharacterized protein {ECO:0000313|EMBL:CCB50937.1};	--	GO:0005634,nucleus; GO:0003677,DNA binding; GO:0003700,DNA-binding transcription factor activity; GO:0009873,ethylene-activated signaling pathway; GO:0048573,photoperiodism, flowering; GO:0006351,transcription, DNA-templated	AP2 domain	-0.0191026	0.05153	0.0549568
VIT_200s0173g00260	K04733 interleukin-1 receptor-associated kinase 4 [EC:2.7.11.1] | (RefSeq) probable LRR receptor-like serine/threonine-protein kinase At1g07650 isoform X1 (A)	PREDICTED: probable LRR receptor-like serine/threonine-protein kinase At1g07650 isoform X1 [Vitis vinifera]	RecName: Full=Probable LRR receptor-like serine/threonine-protein kinase At1g53420; EC=2.7.11.1; Flags: Precursor;	SubName: Full=Uncharacterized protein {ECO:0000313|EMBL:CCB50103.1};	--	GO:0016021,integral component of membrane; GO:0005886,plasma membrane; GO:0009506,plasmodesma; GO:0005524,ATP binding; GO:0004674,protein serine/threonine kinase activity	--	0.0315516	0.0449806	0.0549432
VIT_211s0016g05720	K04733 interleukin-1 receptor-associated kinase 4 [EC:2.7.11.1] | (RefSeq) probable serine/threonine-protein kinase PIX7 (A)	PREDICTED: receptor-like serine/threonine-protein kinase At3g01300 [Vitis vinifera]	RecName: Full=Receptor-like serine/threonine-protein kinase At3g01300; EC=2.7.11.1;	SubName: Full=Uncharacterized protein {ECO:0000313|EMBL:CBI28238.3};	Serine/threonine protein kinase	GO:0016021,integral component of membrane; GO:0005886,plasma membrane; GO:0005524,ATP binding; GO:0004675,transmembrane receptor protein serine/threonine kinase activity; GO:0007166,cell surface receptor signaling pathway; GO:0006468,protein phosphorylation	Protein kinase domain	0.0402925	-0.0373467	0.0549387
VIT_200s2086g00010	K05933 aminocyclopropanecarboxylate oxidase [EC:1.14.17.4] | (RefSeq) ACO1; 1-aminocyclopropane-1-carboxylate oxidase (A)	PREDICTED: 1-aminocyclopropane-1-carboxylate oxidase [Vitis vinifera]	RecName: Full=1-aminocyclopropane-1-carboxylate oxidase; Short=ACC oxidase; EC=1.14.17.4; AltName: Full=Ethylene-forming enzyme; Short=EFE;	SubName: Full=Uncharacterized protein {ECO:0000313|EMBL:CCB62987.1}; Flags: Fragment;	Iron/ascorbate family oxidoreductases	GO:0009815,1-aminocyclopropane-1-carboxylate oxidase activity; GO:0031418,L-ascorbic acid binding; GO:0046872,metal ion binding; GO:0009693,ethylene biosynthetic process; GO:0009835,fruit ripening	2OG-Fe(II) oxygenase superfamily	0.0152443	-0.0527085	0.0548688
VIT_204s0008g05760	K13424 WRKY transcription factor 33 | (RefSeq) WRKY transcription factor WRKY24 (A)	uncharacterized protein LOC100264507 [Vitis vinifera]	RecName: Full=Probable WRKY transcription factor 40; AltName: Full=WRKY DNA-binding protein 40;	SubName: Full=Uncharacterized protein {ECO:0000313|EMBL:CCB46821.1};	--	GO:0005634,nucleus; GO:0003700,DNA-binding transcription factor activity; GO:0043565,sequence-specific DNA binding; GO:0044212,transcription regulatory region DNA binding; GO:0042742,defense response to bacterium; GO:0050832,defense response to fungus; GO:0045892,negative regulation of transcription, DNA-templated; GO:0031347,regulation of defense response; GO:0010200,response to chitin; GO:00022…	WRKY DNA -binding domain	0.0125246	0.053381	0.0548306
VIT_217s0000g02150	K02885 large subunit ribosomal protein L19e | (RefSeq) 60S ribosomal protein L19-1 (A)	PREDICTED: 60S ribosomal protein L19-1 [Vitis vinifera]	RecName: Full=60S ribosomal protein L19-2;	RecName: Full=Ribosomal protein L19 {ECO:0000256|RuleBase:RU000574};	60s ribosomal protein L19	GO:0022625,cytosolic large ribosomal subunit; GO:0005886,plasma membrane; GO:0003729,mRNA binding; GO:0003735,structural constituent of ribosome; GO:0006412,translation	Ribosomal protein L19e	-0.051672	0.018292	0.0548142
VIT_201s0137g00050	K08026 one cut domain, family member 1, hepatocyte nuclear factor 6 | (RefSeq) probable transcription factor KAN2 (A)	PREDICTED: myb family transcription factor APL [Vitis vinifera]	RecName: Full=Putative Myb family transcription factor At1g14600;	SubName: Full=Uncharacterized protein {ECO:0000313|EMBL:CBI16847.3};	--	GO:0005634,nucleus; GO:0003677,DNA binding; GO:0003700,DNA-binding transcription factor activity; GO:0006355,regulation of transcription, DNA-templated; GO:0006351,transcription, DNA-templated	Myb-like DNA-binding domain	0.0232681	0.0496242	0.0548084
VIT_210s0116g00530	K03146 thiamine thiazole synthase | (RefSeq) THI1-2; thiamine thiazole synthase 2, chloroplastic (A)	PREDICTED: thiamine thiazole synthase 2, chloroplastic [Vitis vinifera]	RecName: Full=Thiamine thiazole synthase 2, chloroplastic {ECO:0000255|HAMAP-Rule:MF_03158}; AltName: Full=Thiazole biosynthetic enzyme 2 {ECO:0000255|HAMAP-Rule:MF_03158}; Flags: Precursor;	RecName: Full=Thiamine thiazole synthase, chloroplastic {ECO:0000256|HAMAP-Rule:MF_03158}; AltName: Full=Thiazole biosynthetic enzyme {ECO:0000256|HAMAP-Rule:MF_03158};	Protein involved in thiamine biosynthesis and DNA damage tolerance	GO:0009507,chloroplast; GO:0005829,cytosol; GO:0005506,iron ion binding; GO:0006950,response to stress; GO:0009228,thiamine biosynthetic process; GO:0052837,thiazole biosynthetic process	FAD binding domain	0.0495385	-0.0234403	0.0548043
VIT_201s0010g01320	--	hypothetical protein VITISV_004869 [Vitis vinifera]	--	SubName: Full=Uncharacterized protein {ECO:0000313|EMBL:CCB51184.1};	--	--	--	0.0186393	-0.0515168	0.0547851
VIT_215s0046g02750	K13457 disease resistance protein RPM1 | (RefSeq) putative disease resistance protein At1g50180 (A)	PREDICTED: uncharacterized protein LOC100265369 [Vitis vinifera]	RecName: Full=Putative disease resistance protein At1g50180;	SubName: Full=Uncharacterized protein {ECO:0000313|EMBL:CCB62417.1};	Apoptotic ATPase	GO:0005886,plasma membrane; GO:0009506,plasmodesma; GO:0043531,ADP binding; GO:0005524,ATP binding; GO:0006952,defense response; GO:0007165,signal transduction	AAA domain	0.0478548	-0.0266277	0.0547642
VIT_209s0096g00660	K13065 shikimate O-hydroxycinnamoyltransferase [EC:2.3.1.133] | (RefSeq) shikimate O-hydroxycinnamoyltransferase-like (A)	PREDICTED: shikimate O-hydroxycinnamoyltransferase [Vitis vinifera]	RecName: Full=Shikimate O-hydroxycinnamoyltransferase; EC=2.3.1.133; AltName: Full=Hydroxycinnamoyl transferase; AltName: Full=Hydroxycinnamoyl-Coenzyme A shikimate/quinate hydroxycinnamoyltransferase;	SubName: Full=Uncharacterized protein {ECO:0000313|EMBL:CCB57570.1};	--	GO:0047172,shikimate O-hydroxycinnamoyltransferase activity	Transferase family	-0.049861	0.0226358	0.0547586
VIT_208s0058g01390	K13459 disease resistance protein RPS2 | (RefSeq) disease resistance protein RPS2 (A)	unnamed protein product, partial [Vitis vinifera]	RecName: Full=Probable WRKY transcription factor 70; AltName: Full=WRKY DNA-binding protein 70;	SubName: Full=Uncharacterized protein {ECO:0000313|EMBL:CCB44765.1};	--	GO:0005634,nucleus; GO:0003700,DNA-binding transcription factor activity; GO:0043565,sequence-specific DNA binding; GO:0042742,defense response to bacterium; GO:0050832,defense response to fungus; GO:0009864,induced systemic resistance, jasmonic acid mediated signaling pathway; GO:1900056,negative regulation of leaf senescence; GO:0045892,negative regulation of transcription, DNA-templated; GO:00…	WRKY DNA -binding domain	-0.0124978	0.0533059	0.0547514
VIT_216s0013g00810	--	PREDICTED: uncharacterized protein LOC104882040 [Vitis vinifera]	--	SubName: Full=Uncharacterized protein {ECO:0000313|EMBL:CCB61199.1};	--	--	Hydrophobic seed protein	-0.0507174	0.0204822	0.0546971
VIT_216s0013g01110	K09286 EREBP-like factor | (RefSeq) ethylene-responsive transcription factor 5 (A)	unnamed protein product, partial [Vitis vinifera]	RecName: Full=Ethylene-responsive transcription factor 5; AltName: Full=Ethylene-responsive element-binding factor 4; Short=EREBP-4; AltName: Full=Ethylene-responsive element-binding factor 5 homolog; AltName: Full=NtERF4;	SubName: Full=Uncharacterized protein {ECO:0000313|EMBL:CCB61213.1};	--	GO:0005634,nucleus; GO:0003677,DNA binding; GO:0003700,DNA-binding transcription factor activity; GO:0006952,defense response; GO:0009873,ethylene-activated signaling pathway; GO:0006351,transcription, DNA-templated	AP2 domain	0.0164163	0.0521718	0.0546937
VIT_208s0007g08020	--	unnamed protein product, partial [Vitis vinifera]	--	SubName: Full=Uncharacterized protein {ECO:0000313|EMBL:CCB55158.1};	--	GO:0016021,integral component of membrane	--	0.0187733	0.0513051	0.054632
VIT_214s0066g02470	K13122 protein FRG1 | (RefSeq) uncharacterized protein LOC111481770 (A)	PREDICTED: uncharacterized protein LOC100267969 [Vitis vinifera]	--	SubName: Full=Uncharacterized protein {ECO:0000313|EMBL:CCB58591.1};	--	--	Fascin domain	0.00155296	0.054586	0.0546081
VIT_200s0883g00010	K04506 E3 ubiquitin-protein ligase SIAH1 [EC:2.3.2.27] | (RefSeq) E3 ubiquitin-protein ligase SINAT3 (A)	PREDICTED: E3 ubiquitin-protein ligase SINAT3-like [Vitis vinifera]	--	SubName: Full=Uncharacterized protein {ECO:0000313|EMBL:CCB57427.1};	--	--	--	-0.0544063	-0.00454917	0.0545962
VIT_203s0038g02050	K01870 isoleucyl-tRNA synthetase [EC:6.1.1.5] | (RefSeq) isoleucine--tRNA ligase, chloroplastic/mitochondrial-like (A)	PREDICTED: dirigent protein 23-like [Vitis vinifera]	RecName: Full=Dirigent protein 23; Short=AtDIR23; Flags: Precursor;	RecName: Full=Dirigent protein {ECO:0000256|RuleBase:RU363099};	--	GO:0048046,apoplast; GO:0016853,isomerase activity	Dirigent-like protein	-0.0334381	-0.0431194	0.0545654
VIT_218s0001g11410	K23136 fraxetin 5-hydroxylase [EC:1.14.14.164] | (RefSeq) cytochrome P450 CYP82D47 (A)	PREDICTED: cytochrome P450 CYP82D47 [Vitis vinifera]	RecName: Full=Cytochrome P450 82A3; EC=1.14.-.-; AltName: Full=Cytochrome P450 CP6;	SubName: Full=Uncharacterized protein {ECO:0000313|EMBL:CCB45889.1};	Cytochrome P450 CYP2 subfamily	GO:0016020,membrane; GO:0020037,heme binding; GO:0005506,iron ion binding; GO:0016709,oxidoreductase activity, acting on paired donors, with incorporation or reduction of molecular oxygen, NAD(P)H as one donor, and incorporation of one atom of oxygen; GO:0044550,secondary metabolite biosynthetic process	Cytochrome P450	0.0209822	-0.0503634	0.0545594
VIT_218s0001g00820	K03671 thioredoxin 1 | (RefSeq) thioredoxin H1-like (A)	PREDICTED: thioredoxin-like protein CDSP32, chloroplastic [Vitis vinifera]	RecName: Full=Thioredoxin-like protein CDSP32, chloroplastic; AltName: Full=Chloroplastic drought-induced stress protein of 32 KDa; Short=AtCDSP32; Flags: Precursor;	SubName: Full=Uncharacterized protein {ECO:0000313|EMBL:CCB45408.1};	Thioredoxin	GO:0009507,chloroplast; GO:0009941,chloroplast envelope; GO:0009570,chloroplast stroma; GO:0016671,oxidoreductase activity, acting on a sulfur group of donors, disulfide as acceptor; GO:0015035,protein disulfide oxidoreductase activity; GO:0047134,protein-disulfide reductase activity; GO:0004791,thioredoxin-disulfide reductase activity; GO:0045454,cell redox homeostasis; GO:0034599,cellular respo…	Thioredoxin	0.0480013	0.0258562	0.0545222
VIT_208s0040g00490	K22684 metacaspase-1 [EC:3.4.22.-] | (RefSeq) metacaspase-9-like (A)	PREDICTED: metacaspase-9 [Vitis vinifera]	RecName: Full=Metacaspase-9; Short=AtMC9; EC=3.4.22.-; Contains: RecName: Full=Metacaspase-9 subunit p20; Contains: RecName: Full=Metacaspase-9 subunit p10; AltName: Full=Metacaspase 2f; Short=AtMCP2f;	SubName: Full=Uncharacterized protein {ECO:0000313|EMBL:CCB57148.1};	Metacaspase involved in regulation of apoptosis	GO:0048046,apoplast; GO:0008234,cysteine-type peptidase activity	Raptor N-terminal CASPase like domain	0.0398619	-0.036912	0.0543275
VIT_212s0034g01180	K17637 exocyst complex component 2 | (RefSeq) exocyst complex component SEC5A-like (A)	PREDICTED: probable plastid-lipid-associated protein 4, chloroplastic isoform X1 [Vitis vinifera]	RecName: Full=Probable plastid-lipid-associated protein 4, chloroplastic; AltName: Full=Fibrillin-3a; AltName: Full=Plastoglobulin 25; Short=AtPGL25; Flags: Precursor;	SubName: Full=Uncharacterized protein {ECO:0000313|EMBL:CCB48726.1};	--	GO:0009507,chloroplast; GO:0009534,chloroplast thylakoid; GO:0009535,chloroplast thylakoid membrane; GO:0010287,plastoglobule	PAP_fibrillin	0.0443012	0.0313295	0.0542598
VIT_218s0001g08590	--	--	--	SubName: Full=Uncharacterized protein {ECO:0000313|EMBL:CCB45723.1};	--	--	--	-0.0271707	0.0469051	0.0542064
VIT_204s0008g05510	--	PREDICTED: uncharacterized protein LOC100264556 [Vitis vinifera]	--	SubName: Full=Uncharacterized protein {ECO:0000313|EMBL:CCB46808.1};	--	--	N-terminal C2 in EEIG1 and EHBP1 proteins	0.0157737	0.0518383	0.0541851
VIT_200s0125g00280	K02694 photosystem I subunit III | (RefSeq) photosystem I reaction center subunit III, chloroplastic (A)	PREDICTED: photosystem I reaction center subunit III, chloroplastic [Vitis vinifera]	RecName: Full=Photosystem I reaction center subunit III, chloroplastic; AltName: Full=Light-harvesting complex I 17 kDa protein; AltName: Full=PSI-F; Flags: Precursor;	SubName: Full=Uncharacterized protein {ECO:0000313|EMBL:CCB46505.1};	--	GO:0009507,chloroplast; GO:0009941,chloroplast envelope; GO:0009534,chloroplast thylakoid; GO:0009535,chloroplast thylakoid membrane; GO:0016021,integral component of membrane; GO:0016020,membrane; GO:0009538,photosystem I reaction center; GO:0010287,plastoglobule; GO:0009579,thylakoid; GO:0019904,protein domain specific binding; GO:0015979,photosynthesis	Photosystem I reaction centre subunit III	0.0503185	0.0200852	0.054179
VIT_218s0001g05370	--	PREDICTED: uncharacterized protein LOC100264413 [Vitis vinifera]	--	SubName: Full=Uncharacterized protein {ECO:0000313|EMBL:CCB45561.1};	--	--	--	0.0369636	-0.0395929	0.0541655
VIT_207s0031g00530	K20716 mitogen-activated protein kinase kinase kinase 17/18 | (RefSeq) mitogen-activated protein kinase kinase kinase 18-like (A)	unnamed protein product, partial [Vitis vinifera]	RecName: Full=Mitogen-activated protein kinase kinase kinase 17 {ECO:0000303|PubMed:25720833}; EC=2.7.11.25 {ECO:0000250|UniProtKB:Q9ZVP5, ECO:0000255|PROSITE-ProRule:PRU00159};	SubName: Full=Uncharacterized protein {ECO:0000313|EMBL:CBI21416.3};	MEKK and related serine/threonine protein kinases	GO:0005737,cytoplasm; GO:0005634,nucleus; GO:0005524,ATP binding; GO:0004709,MAP kinase kinase kinase activity; GO:0004674,protein serine/threonine kinase activity; GO:0004702,NA; GO:0009738,abscisic acid-activated signaling pathway; GO:0032147,activation of protein kinase activity; GO:0007346,regulation of mitotic cell cycle; GO:0009737,response to abscisic acid; GO:0006970,response to osmotic s…	Fungal protein kinase	0.0124196	0.0526654	0.05411
VIT_206s0004g04440	K04733 interleukin-1 receptor-associated kinase 4 [EC:2.7.11.1] | (RefSeq) LEAF RUST 10 DISEASE-RESISTANCE LOCUS RECEPTOR-LIKE PROTEIN KINASE-like 2.4 (A)	PREDICTED: osmotin-like protein [Vitis vinifera]	RecName: Full=Osmotin-like protein; Flags: Precursor;	SubName: Full=Uncharacterized protein {ECO:0000313|EMBL:CCB43587.1};	--	GO:0005618,cell wall; GO:0005576,extracellular region	Thaumatin family	-0.0289282	-0.0456988	0.0540853
VIT_204s0008g01280	--	hypothetical protein VITISV_032018 [Vitis vinifera]	--	SubName: Full=Uncharacterized protein {ECO:0000313|EMBL:CAN63091.1};	--	GO:0005794,Golgi apparatus; GO:0016021,integral component of membrane; GO:0008378,galactosyltransferase activity; GO:0006486,protein glycosylation	--	0.0310859	-0.0442535	0.0540805
VIT_218s0001g03240	K09286 EREBP-like factor | (RefSeq) ethylene-responsive transcription factor RAP2-1-like (A)	PREDICTED: ethylene-responsive transcription factor ERF014-like [Vitis vinifera]	RecName: Full=Ethylene-responsive transcription factor ERF012; AltName: Full=Dehydration response element-binding protein 26 {ECO:0000303|PubMed:21069430};	SubName: Full=Uncharacterized protein {ECO:0000313|EMBL:CCB45500.1};	--	GO:0005634,nucleus; GO:0003700,DNA-binding transcription factor activity; GO:0043565,sequence-specific DNA binding; GO:0044212,transcription regulatory region DNA binding; GO:0071497,cellular response to freezing; GO:0034605,cellular response to heat; GO:0009873,ethylene-activated signaling pathway; GO:0045893,positive regulation of transcription, DNA-templated; GO:0009753,response to jasmonic ac…	AP2 domain	0.00414615	0.0538969	0.0540561
VIT_213s0019g01130	K03283 heat shock 70kDa protein 1/2/6/8 | (RefSeq) heat shock cognate 70 kDa protein 2-like (A)	PREDICTED: uncharacterized protein LOC100854071 [Vitis vinifera]	--	SubName: Full=Uncharacterized protein {ECO:0000313|EMBL:CCB56354.1};	--	GO:0005737,cytoplasm; GO:0004791,thioredoxin-disulfide reductase activity	C1 domain	0.00423812	0.0538828	0.0540493
VIT_211s0016g01220	--	germin-like protein 6 precursor [Vitis vinifera]	RecName: Full=Auxin-binding protein ABP19a; Flags: Precursor;	SubName: Full=Germin-like protein 6 {ECO:0000313|EMBL:ABL60875.1};	--	GO:0048046,apoplast; GO:0005618,cell wall; GO:0030145,manganese ion binding; GO:0045735,nutrient reservoir activity; GO:0009734,auxin-activated signaling pathway	Cupin domain	0.0502857	0.0197909	0.0540401
VIT_219s0014g00880	K14503 brassinosteroid resistant 1/2 | (RefSeq) BES1/BZR1 homolog protein 3-like (A)	unnamed protein product, partial [Vitis vinifera]	RecName: Full=Protein BZR1 homolog 3; Short=OsBZR3; AltName: Full=Protein BRASSINAZOLE-RESISTANT 1 homolog 3;	SubName: Full=Uncharacterized protein {ECO:0000313|EMBL:CCB46221.1};	--	GO:0003677,DNA binding; GO:0003700,DNA-binding transcription factor activity; GO:0009742,brassinosteroid mediated signaling pathway; GO:0040008,regulation of growth; GO:0006351,transcription, DNA-templated	BES1/BZR1 plant transcription factor, N-terminal	-0.0509722	-0.0179416	0.0540376
VIT_205s0094g00240	K01183 chitinase [EC:3.2.1.14] | (RefSeq) endochitinase EP3 (A)	PREDICTED: endochitinase EP3 [Vitis vinifera]	RecName: Full=Endochitinase EP3 {ECO:0000303|PubMed:11525512}; EC=3.2.1.14; AltName: Full=Chitinase class IV {ECO:0000303|PubMed:11525512}; Short=AtchitIV {ECO:0000303|PubMed:11525512}; AltName: Full=Protein HOMOLOG OF CARROT EP3-3 CHITINASE {ECO:0000303|PubMed:11525512}; Short=AtEP3 {ECO:0000303|PubMed:11525512}; Flags: Precursor;	SubName: Full=Uncharacterized protein {ECO:0000313|EMBL:CCB49363.1};	Predicted chitinase	GO:0005618,cell wall; GO:0008061,chitin binding; GO:0004568,chitinase activity; GO:0016998,cell wall macromolecule catabolic process; GO:0006032,chitin catabolic process; GO:0006952,defense response; GO:0000272,polysaccharide catabolic process; GO:0009617,response to bacterium; GO:0009611,response to wounding; GO:0010262,somatic embryogenesis	Chitin recognition protein	-0.0173264	-0.0511276	0.0539837
VIT_207s0031g02740	K14488 SAUR family protein | (RefSeq) auxin-responsive protein SAUR32-like (A)	PREDICTED: auxin-responsive protein SAUR32-like [Vitis vinifera]	RecName: Full=Auxin-responsive protein SAUR32 {ECO:0000305}; AltName: Full=Protein ABOLISHED APICAL HOOK MAINTENANCE 1 {ECO:0000303|Ref.6}; AltName: Full=Protein SMALL AUXIN UP RNA 32 {ECO:0000303|PubMed:12036261};	SubName: Full=Uncharacterized protein {ECO:0000313|EMBL:CAN76261.1};	--	GO:0005737,cytoplasm; GO:0005634,nucleus; GO:0009734,auxin-activated signaling pathway; GO:0007275,multicellular organism development; GO:0040008,regulation of growth; GO:1900140,regulation of seedling development	Auxin responsive protein	-0.0205636	-0.0498761	0.053949
VIT_212s0134g00440	K15341 DNA cross-link repair 1B protein [EC:3.1.-.-] | (RefSeq) 5' exonuclease Apollo (A)	PREDICTED: 5' exonuclease Apollo isoform X1 [Vitis vinifera]	RecName: Full=DNA cross-link repair protein SNM1; Short=AtSNM1;	SubName: Full=Uncharacterized protein {ECO:0000313|EMBL:CBI17997.3};	Predicted hydrolase involved in interstrand cross-link repair	GO:0000784,nuclear chromosome, telomeric region; GO:0035312,5'-3' exodeoxyribonuclease activity; GO:0003684,damaged DNA binding; GO:0006281,DNA repair; GO:0006303,double-strand break repair via nonhomologous end joining; GO:0036297,interstrand cross-link repair; GO:0031848,protection from non-homologous end joining at telomere	DNA repair metallo-beta-lactamase	-0.0534375	-0.00721221	0.053922
VIT_203s0132g00460	--	unnamed protein product, partial [Vitis vinifera]	--	SubName: Full=Uncharacterized protein {ECO:0000313|EMBL:CBI29394.3}; Flags: Fragment;	--	--	--	-0.0414116	-0.0345278	0.0539174
VIT_211s0016g04720	K14771 U3 small nucleolar RNA-associated protein 19 | (RefSeq) uncharacterized LOC104428623 (A)	PREDICTED: EG45-like domain containing protein [Vitis vinifera]	RecName: Full=EG45-like domain containing protein; AltName: Full=Blight-associated protein p12; AltName: Full=Plant natriuretic peptide; Short=PNP; Flags: Precursor;	SubName: Full=Uncharacterized protein {ECO:0000313|EMBL:CCB51560.1};	--	GO:0005576,extracellular region	Lytic transglycolase	0.00907237	0.0530474	0.0538176
VIT_200s0271g00060	K14175 (3S,6E)-nerolidol synthase [EC:4.2.3.48] | (RefSeq) LinNer; (3S,6E)-nerolidol synthase 1 (A)	PREDICTED: (3S,6E)-nerolidol synthase 1 [Vitis vinifera]	RecName: Full=(3S,6E)-nerolidol synthase 1, chloroplastic; Short=FvNES1; EC=4.2.3.48; Flags: Precursor;	SubName: Full=Uncharacterized protein {ECO:0000313|EMBL:CCB62879.1};	--	GO:0009507,chloroplast; GO:0000287,magnesium ion binding; GO:0010333,terpene synthase activity; GO:0016114,terpenoid biosynthetic process	Terpene synthase, N-terminal domain	0.0257458	0.0472521	0.0538108
VIT_212s0059g00370	K17338 receptor expression-enhancing protein 1/2/3/4 | (RefSeq) uncharacterized LOC101760823 (A)	PREDICTED: uncharacterized protein LOC100243037 [Vitis vinifera]	--	SubName: Full=Uncharacterized protein {ECO:0000313|EMBL:CCB51946.1};	--	GO:0005509,calcium ion binding	EF-hand domain pair	-0.0130641	0.0521954	0.0538055
VIT_212s0059g00270	K00218 protochlorophyllide reductase [EC:1.3.1.33] | (RefSeq) protochlorophyllide reductase (A)	PREDICTED: protochlorophyllide reductase [Vitis vinifera]	RecName: Full=Protochlorophyllide reductase, chloroplastic; Short=PCR; EC=1.3.1.33; AltName: Full=NADPH-protochlorophyllide oxidoreductase; Short=POR; Flags: Precursor;	RecName: Full=NADPH-protochlorophyllide oxidoreductase {ECO:0000256|RuleBase:RU365001}; EC=1.3.1.33 {ECO:0000256|RuleBase:RU365001};	Dehydrogenases with different specificities (related to short-chain alcohol dehydrogenases)	GO:0009507,chloroplast; GO:0016630,protochlorophyllide reductase activity; GO:0015995,chlorophyll biosynthetic process; GO:0015979,photosynthesis	NAD(P)H binding domain of trans-2-enoyl-CoA reductase	0.0058618	0.0534303	0.0537509
VIT_215s0048g02070	K22733 magnesium transporter | (RefSeq) uncharacterized LOC100244618 (A)	PREDICTED: BON1-associated protein 2 [Vitis vinifera]	RecName: Full=BON1-associated protein 2; AltName: Full=Protein BON1-ASSOCIATED PROTEIN 1-LIKE;	SubName: Full=Uncharacterized protein {ECO:0000313|EMBL:CCB61329.1};	--	GO:0016020,membrane; GO:0006952,defense response	C2 domain	0.0226005	0.0487679	0.0537502
VIT_218s0001g07320	K15104 solute carrier family 25 (mitochondrial oxoglutarate transporter), member 11 | (RefSeq) mitochondrial uncoupling protein 5 (A)	PREDICTED: mitochondrial uncoupling protein 5 [Vitis vinifera]	RecName: Full=Mitochondrial uncoupling protein 5; Short=AtPUMP5; AltName: Full=Mitochondrial dicarboxylate carrier 1;	SubName: Full=Uncharacterized protein {ECO:0000313|EMBL:CCB45640.1};	Mitochondrial oxoglutarate/malate carrier proteins	GO:0016021,integral component of membrane; GO:0005743,mitochondrial inner membrane; GO:0015297,antiporter activity; GO:0005310,dicarboxylic acid transmembrane transporter activity; GO:0015140,malate transmembrane transporter activity; GO:0015131,oxaloacetate transmembrane transporter activity; GO:0017077,oxidative phosphorylation uncoupler activity; GO:0015141,succinate transmembrane transporter …	Mitochondrial carrier protein	0.0233858	0.0483801	0.0537357
VIT_216s0013g00730	K05278 flavonol synthase [EC:1.14.11.23] | (RefSeq) flavonol synthase/flavanone 3-hydroxylase (A)	unnamed protein product, partial [Vitis vinifera]	RecName: Full=Flavanone 3-dioxygenase 3 {ECO:0000305}; EC=1.14.11.9 {ECO:0000269|PubMed:18413994}; AltName: Full=Flavanone 3-beta-hydroxylase 3 {ECO:0000305}; AltName: Full=Flavanone 3-hydroxylase 3 {ECO:0000303|PubMed:18413994}; Short=OsF3H-3 {ECO:0000303|PubMed:18413994}; AltName: Full=Flavonoid 3-hydroxylase {ECO:0000303|PubMed:18726614}; Short=OsF3H {ECO:0000303|PubMed:18726614};	SubName: Full=Uncharacterized protein {ECO:0000313|EMBL:CCB61197.1};	Iron/ascorbate family oxidoreductases	GO:0031418,L-ascorbic acid binding; GO:0046872,metal ion binding; GO:0045486,naringenin 3-dioxygenase activity; GO:0009813,flavonoid biosynthetic process	2OG-Fe(II) oxygenase superfamily	0.0231373	0.0484936	0.0537305
VIT_219s0014g02200	K00521 ferric-chelate reductase [EC:1.16.1.7] | (RefSeq) ferric reduction oxidase 7, chloroplastic-like (A)	PREDICTED: protein CUP-SHAPED COTYLEDON 2 [Vitis vinifera]	RecName: Full=Protein CUP-SHAPED COTYLEDON 2; AltName: Full=NAC domain-containing protein 98; Short=ANAC098; AltName: Full=NAC domain-containing protein CUC2;	SubName: Full=Uncharacterized protein {ECO:0000313|EMBL:CCB46315.1};	--	GO:0005634,nucleus; GO:0003677,DNA binding; GO:0003700,DNA-binding transcription factor activity; GO:0090691,formation of plant organ boundary; GO:0048366,leaf development; GO:0010072,primary shoot apical meristem specification; GO:0090709,regulation of timing of plant organ formation; GO:0010223,secondary shoot formation; GO:0006351,transcription, DNA-templated	No apical meristem (NAM) protein	0.032672	-0.0426196	0.0537019
VIT_213s0019g02820	K13993 HSP20 family protein | (RefSeq) 18.2 kDa class I heat shock protein (A)	PREDICTED: 18.2 kDa class I heat shock protein [Vitis vinifera]	RecName: Full=18.2 kDa class I heat shock protein;	SubName: Full=Uncharacterized protein {ECO:0000313|EMBL:CCB56277.1};	Molecular chaperone (small heat-shock protein Hsp26/Hsp42)	GO:0005737,cytoplasm	CS domain	0.012074	0.0523264	0.0537014
VIT_208s0007g08620	--	unnamed protein product, partial [Vitis vinifera]	--	SubName: Full=Uncharacterized protein {ECO:0000313|EMBL:CCB55123.1};	--	--	--	0.0399003	0.035908	0.0536788
VIT_204s0008g05440	K13434 pathogenesis-related genes transcriptional activator PTI6 | (RefSeq) pathogenesis-related genes transcriptional activator PTI6-like (A)	PREDICTED: ethylene-responsive transcription factor SHINE 2 [Vitis vinifera]	RecName: Full=Ethylene-responsive transcription factor SHINE 2;	SubName: Full=Uncharacterized protein {ECO:0000313|EMBL:CCB46802.1};	--	GO:0005634,nucleus; GO:0003677,DNA binding; GO:0003700,DNA-binding transcription factor activity; GO:0009873,ethylene-activated signaling pathway; GO:0006351,transcription, DNA-templated	AP2 domain	0.0471636	-0.0254201	0.0535778
VIT_201s0137g00070	K10251 17beta-estradiol 17-dehydrogenase / very-long-chain 3-oxoacyl-CoA reductase [EC:1.1.1.62 1.1.1.330] | (RefSeq) very-long-chain 3-oxoacyl-CoA reductase 1 (A)	PREDICTED: very-long-chain 3-oxoacyl-CoA reductase 1 [Vitis vinifera]	RecName: Full=Very-long-chain 3-oxoacyl-CoA reductase 1; EC=1.1.1.330; AltName: Full=Beta-ketoacyl reductase 1; Short=AtKCR1; AltName: Full=Protein GLOSSY 8; Short=gl8At;	SubName: Full=Uncharacterized protein {ECO:0000313|EMBL:CBI16845.3};	--	GO:0005783,endoplasmic reticulum; GO:0005789,endoplasmic reticulum membrane; GO:0016021,integral component of membrane; GO:0016020,membrane; GO:0102339,3-oxo-arachidoyl-CoA reductase activity; GO:0102340,3-oxo-behenoyl-CoA reductase activity; GO:0102342,3-oxo-cerotoyl-CoA reductase activity; GO:0102341,3-oxo-lignoceroyl-CoA reductase activity; GO:0018454,acetoacetyl-CoA reductase activity; GO:004…	KR domain	-0.0254469	-0.0471411	0.0535708
VIT_203s0038g00150	K12309 beta-galactosidase [EC:3.2.1.23] | (RefSeq) BGAL2; beta-galactosidase 2 (A)	PREDICTED: beta-galactosidase 3 isoform X1 [Vitis vinifera]	RecName: Full=Beta-galactosidase 3; Short=Lactase 3; EC=3.2.1.23; Flags: Precursor;	RecName: Full=Beta-galactosidase {ECO:0000256|RuleBase:RU000675}; EC=3.2.1.23 {ECO:0000256|RuleBase:RU000675};	Beta-galactosidase	GO:0048046,apoplast; GO:0009505,plant-type cell wall; GO:0005773,vacuole; GO:0004565,beta-galactosidase activity; GO:0030246,carbohydrate binding; GO:0005975,carbohydrate metabolic process	Beta-galactosidase jelly roll domain	0.0293293	0.0448251	0.0535677
VIT_211s0149g00380	K01183 chitinase [EC:3.2.1.14] | (RefSeq) chitotriosidase-1 (A)	PREDICTED: chitotriosidase-1 [Vitis vinifera]	RecName: Full=Class V chitinase {ECO:0000303|PubMed:22936594}; Short=AtChiC {ECO:0000303|PubMed:22936594}; EC=3.2.1.14 {ECO:0000269|PubMed:21390509, ECO:0000269|PubMed:22936594}; Flags: Precursor;	SubName: Full=Uncharacterized protein {ECO:0000313|EMBL:CCB49960.1};	Chitinase	GO:0005618,cell wall; GO:0005576,extracellular region; GO:0008061,chitin binding; GO:0004568,chitinase activity; GO:0008843,endochitinase activity; GO:0035885,exochitinase activity; GO:0005975,carbohydrate metabolic process; GO:0006032,chitin catabolic process; GO:0009737,response to abscisic acid; GO:0009753,response to jasmonic acid; GO:0009651,response to salt stress	Glycosyl hydrolases family 18	0.0362895	-0.0393899	0.0535583
VIT_213s0019g02760	K13993 HSP20 family protein | (RefSeq) 18.2 kDa class I heat shock protein (A)	PREDICTED: 18.2 kDa class I heat shock protein [Vitis vinifera]	RecName: Full=18.2 kDa class I heat shock protein;	SubName: Full=Uncharacterized protein {ECO:0000313|EMBL:CCB56281.1};	Molecular chaperone (small heat-shock protein Hsp26/Hsp42)	GO:0005737,cytoplasm	CS domain	0.0108755	0.0524001	0.0535168
VIT_204s0008g06150	--	PREDICTED: uncharacterized protein LOC100854026 [Vitis vinifera]	--	SubName: Full=Uncharacterized protein {ECO:0000313|EMBL:CCB46843.1};	--	--	--	0.00853268	0.0528177	0.0535025
VIT_208s0040g01040	K16297 serine carboxypeptidase-like clade II [EC:3.4.16.-] | (RefSeq) serine carboxypeptidase-like 45 (A)	unnamed protein product, partial [Vitis vinifera]	RecName: Full=Serine carboxypeptidase-like 46; EC=3.4.16.-; Flags: Precursor;	RecName: Full=Carboxypeptidase {ECO:0000256|RuleBase:RU361156}; EC=3.4.16.- {ECO:0000256|RuleBase:RU361156};	Serine carboxypeptidases (lysosomal cathepsin A)	GO:0005576,extracellular region; GO:0009505,plant-type cell wall; GO:0009506,plasmodesma; GO:0004185,serine-type carboxypeptidase activity; GO:0051603,proteolysis involved in cellular protein catabolic process	Serine carboxypeptidase	0.0397353	0.0358173	0.0534955
VIT_212s0028g01360	K16573 gamma-tubulin complex component 6 | (RefSeq) uncharacterized LOC103722329 (A)	unnamed protein product, partial [Vitis vinifera]	RecName: Full=Protein trichome birefringence-like 43;	SubName: Full=Uncharacterized protein {ECO:0000313|EMBL:CCB47422.1};	--	GO:0005794,Golgi apparatus; GO:0016021,integral component of membrane; GO:0016413,O-acetyltransferase activity; GO:0071554,cell wall organization or biogenesis	PMR5 N terminal Domain	0.0249376	-0.0473052	0.0534759
VIT_213s0019g02740	K13993 HSP20 family protein | (RefSeq) 18.2 kDa class I heat shock protein (A)	PREDICTED: 18.2 kDa class I heat shock protein [Vitis vinifera]	RecName: Full=18.2 kDa class I heat shock protein;	SubName: Full=Uncharacterized protein {ECO:0000313|EMBL:CCB56283.1};	Molecular chaperone (small heat-shock protein Hsp26/Hsp42)	GO:0005737,cytoplasm	HSP20-like domain found in ArsA	0.0312509	0.0433938	0.0534756
VIT_219s0014g03810	--	unnamed protein product, partial [Vitis vinifera]	--	SubName: Full=Uncharacterized protein {ECO:0000313|EMBL:CBI20391.3};	--	--	--	-0.0517575	-0.0134355	0.0534729
VIT_210s0003g02540	K05658 ATP-binding cassette, subfamily B (MDR/TAP), member 1 [EC:3.6.3.44] | (RefSeq) ABC transporter B family member 9 (A)	PREDICTED: ABC transporter B family member 9 isoform X1 [Vitis vinifera]	RecName: Full=ABC transporter B family member 9; Short=ABC transporter ABCB.9; Short=AtABCB9; AltName: Full=Multidrug resistance protein 9; AltName: Full=P-glycoprotein 9;	SubName: Full=Uncharacterized protein {ECO:0000313|EMBL:CCB55749.1};	Multidrug/pheromone exporter, ABC superfamily	GO:0016021,integral component of membrane; GO:0005524,ATP binding; GO:0042626,ATPase activity, coupled to transmembrane movement of substances	AAA domain	-0.0216823	-0.0488595	0.0534544
VIT_218s0001g11680	--	PREDICTED: uncharacterized protein LOC100245440 [Vitis vinifera]	--	SubName: Full=Uncharacterized protein {ECO:0000313|EMBL:CBI19619.3};	--	GO:0016021,integral component of membrane	Uncharacterized protein family, UPF0114	0.0288577	0.044989	0.0534488
VIT_208s0040g03290	K10737 DNA helicase MCM8 [EC:3.6.4.12] | (RefSeq) probable DNA helicase MCM8 (A)	PREDICTED: probable DNA helicase MCM8 [Vitis vinifera]	RecName: Full=Probable DNA helicase MCM8; EC=3.6.4.12; AltName: Full=Minichromosome maintenance 8; Short=AtMCM8;	SubName: Full=Uncharacterized protein {ECO:0000313|EMBL:CCB56996.1};	DNA replication licensing factor, MCM6 component	GO:0005634,nucleus; GO:0005524,ATP binding; GO:0003677,DNA binding; GO:0004386,helicase activity; GO:0046872,metal ion binding; GO:0006270,DNA replication initiation; GO:0000724,double-strand break repair via homologous recombination; GO:0007143,female meiotic nuclear division; GO:0007140,male meiotic nuclear division; GO:0009555,pollen development	AAA ATPase domain	0.0108992	-0.052325	0.0534481
VIT_203s0132g00350	K04733 interleukin-1 receptor-associated kinase 4 [EC:2.7.11.1] | (RefSeq) wall-associated receptor kinase-like 8 (A)	unnamed protein product, partial [Vitis vinifera]	RecName: Full=Wall-associated receptor kinase 2; EC=2.7.11.-; Flags: Precursor;	SubName: Full=Uncharacterized protein {ECO:0000313|EMBL:CCB52366.1};	--	GO:0005623,cell; GO:0016021,integral component of membrane; GO:0005524,ATP binding; GO:0005509,calcium ion binding; GO:0030247,polysaccharide binding; GO:0004674,protein serine/threonine kinase activity; GO:0007166,cell surface receptor signaling pathway; GO:0009992,cellular water homeostasis; GO:0009311,oligosaccharide metabolic process; GO:0009751,response to salicylic acid; GO:0009826,unidimen…	EGF domain	0.0313573	0.0432775	0.0534436
VIT_200s0218g00040	K20043 clathrin coat assembly protein AP180 | (RefSeq) putative clathrin assembly protein At5g35200 (A)	PREDICTED: dof zinc finger protein DOF5.7 [Vitis vinifera]	RecName: Full=Dof zinc finger protein DOF5.7; Short=AtDOF5.7;	SubName: Full=Uncharacterized protein {ECO:0000313|EMBL:CCB62739.1};	--	GO:0005634,nucleus; GO:0003700,DNA-binding transcription factor activity; GO:0046872,metal ion binding; GO:0043565,sequence-specific DNA binding; GO:0010052,guard cell differentiation; GO:0045893,positive regulation of transcription, DNA-templated; GO:1902066,regulation of cell wall pectin metabolic process; GO:0006355,regulation of transcription, DNA-templated; GO:0010118,stomatal movement; GO:0…	Dof domain, zinc finger	-0.0521999	-0.011397	0.0534296
VIT_211s0206g00030	K01183 chitinase [EC:3.2.1.14] | (RefSeq) chitotriosidase-1 (A)	PREDICTED: chitotriosidase-1 [Vitis vinifera]	RecName: Full=Class V chitinase {ECO:0000303|PubMed:22936594}; Short=AtChiC {ECO:0000303|PubMed:22936594}; EC=3.2.1.14 {ECO:0000269|PubMed:21390509, ECO:0000269|PubMed:22936594}; Flags: Precursor;	SubName: Full=Uncharacterized protein {ECO:0000313|EMBL:CBI18668.3};	Chitinase	GO:0005618,cell wall; GO:0005576,extracellular region; GO:0008061,chitin binding; GO:0004568,chitinase activity; GO:0008843,endochitinase activity; GO:0035885,exochitinase activity; GO:0005975,carbohydrate metabolic process; GO:0006032,chitin catabolic process; GO:0009737,response to abscisic acid; GO:0009753,response to jasmonic acid; GO:0009651,response to salt stress	Glycosyl hydrolases family 18	0.0275536	-0.045744	0.0534015
VIT_204s0008g00420	K00924 kinase [EC:2.7.1.-] | (RefSeq) receptor-like protein kinase HSL1 (A)	PREDICTED: receptor-like protein kinase 5 isoform X1 [Vitis vinifera]	RecName: Full=Receptor-like protein kinase HSL1; EC=2.7.11.1; AltName: Full=Protein HAESA-LIKE1; Flags: Precursor;	SubName: Full=Uncharacterized protein {ECO:0000313|EMBL:CCB46531.1};	--	GO:0016021,integral component of membrane; GO:0005886,plasma membrane; GO:0005524,ATP binding; GO:0004674,protein serine/threonine kinase activity	Leucine Rich Repeat	0.0268855	0.0461199	0.0533843
VIT_214s0128g00090	K10396 kinesin family member 5 | (RefSeq) kinesin-1-like protein PSS1 (A)	unnamed protein product, partial [Vitis vinifera]	RecName: Full=Kinesin-like protein KIN-1 {ECO:0000305}; AltName: Full=AtKIN-1 {ECO:0000303|PubMed:24667993}; AltName: Full=AtPSS1 {ECO:0000303|PubMed:25330379}; AltName: Full=Pollen semi-sterility protein 1 {ECO:0000305};	RecName: Full=Kinesin-like protein {ECO:0000256|RuleBase:RU000394};	Kinesin (SMY1 subfamily)	GO:0005874,microtubule; GO:0005524,ATP binding; GO:0008017,microtubule binding; GO:0003777,microtubule motor activity; GO:0042803,protein homodimerization activity; GO:0009561,megagametogenesis; GO:0007018,microtubule-based movement; GO:0009555,pollen development; GO:0048316,seed development; GO:0007129,synapsis	Microtubule binding	0.0172579	-0.0505104	0.0533772
VIT_206s0004g05400	K08081 tropinone reductase I [EC:1.1.1.206] | (RefSeq) tropinone reductase homolog At5g06060 (A)	PREDICTED: tropinone reductase homolog At5g06060 isoform X2 [Vitis vinifera]	RecName: Full=Tropinone reductase {ECO:0000303|PubMed:18221363}; EC=1.1.1.206 {ECO:0000269|PubMed:18221363}; EC=1.1.1.236 {ECO:0000269|PubMed:18221363};	SubName: Full=Uncharacterized protein {ECO:0000313|EMBL:CAN63543.1};	Reductases with broad range of substrate specificities	GO:0050356,tropine dehydrogenase activity; GO:0050358,tropinone reductase activity	NAD dependent epimerase/dehydratase family	0.0493446	0.0203263	0.0533671
VIT_213s0019g03130	K21373 7-deoxyloganetic acid glucosyltransferase [EC:2.4.1.323] | (RefSeq) 7-deoxyloganetic acid glucosyltransferase (A)	PREDICTED: 7-deoxyloganetic acid glucosyltransferase [Vitis vinifera]	RecName: Full=7-deoxyloganetic acid glucosyltransferase; EC=2.4.1.323; AltName: Full=UDP-glucose glucosyltransferase 8; Short=CrUGT8; AltName: Full=UDP-glycosyltransferase 709C2;	RecName: Full=Glycosyltransferase {ECO:0000256|RuleBase:RU362057}; EC=2.4.1.- {ECO:0000256|RuleBase:RU362057};	UDP-glucuronosyl and UDP-glucosyl transferase	GO:0102970,7-deoxyloganetic acid glucosyltransferase activity; GO:0035251,UDP-glucosyltransferase activity; GO:1900994,(-)-secologanin biosynthetic process	UDP-glucoronosyl and UDP-glucosyl transferase	0.0483263	0.0224891	0.0533028
VIT_218s0001g04780	K15803 (-)-germacrene D synthase [EC:4.2.3.75] | (RefSeq) valencene synthase-like (A)	valencene synthase-like [Vitis vinifera]	RecName: Full=Valencene synthase; Short=VvVal; EC=4.2.3.73 {ECO:0000269|PubMed:15464152, ECO:0000269|PubMed:19359488}; AltName: Full=7-epi-alpha-selinene synthase; EC=4.2.3.86 {ECO:0000269|PubMed:15464152, ECO:0000269|PubMed:19359488};	SubName: Full=(E)-alpha-bergamotene synthase {ECO:0000313|EMBL:ADR74195.2};	--	GO:0005737,cytoplasm; GO:0102906,7-epi-alpha-selinene synthase activity; GO:0000287,magnesium ion binding; GO:0010333,terpene synthase activity; GO:0102905,valencene synthase activity; GO:0016114,terpenoid biosynthetic process	Terpene synthase, N-terminal domain	0.0487774	0.0213417	0.0532419
VIT_214s0081g00190	--	PREDICTED: uncharacterized protein LOC108462969 [Gossypium arboreum]	RecName: Full=Sigma factor binding protein 2, chloroplastic; Short=Sigma factor binding protein II; AltName: Full=VQ motif-containing protein 16 {ECO:0000303|PubMed:22535423}; Short=AtVQ16 {ECO:0000303|PubMed:22535423}; Flags: Precursor;	SubName: Full=Uncharacterized protein {ECO:0000313|EMBL:CCB58723.1};	--	GO:0009507,chloroplast; GO:0005634,nucleus; GO:0051091,positive regulation of DNA-binding transcription factor activity	VQ motif	-0.00767713	0.0526701	0.0532267
VIT_209s0002g06260	K13459 disease resistance protein RPS2 | (RefSeq) probable disease resistance protein At5g63020 (A)	PREDICTED: probable disease resistance protein At5g63020 isoform X2 [Vitis vinifera]	RecName: Full=Probable disease resistance protein At5g63020; AltName: Full=pNd11;	SubName: Full=Uncharacterized protein {ECO:0000313|EMBL:CCB59572.1};	Apoptotic ATPase	GO:0005886,plasma membrane; GO:0043531,ADP binding; GO:0005524,ATP binding; GO:0006952,defense response; GO:0007165,signal transduction	AAA ATPase domain	0.0222499	0.0483107	0.0531882
VIT_212s0059g02680	K05740 diaphanous 1 | (RefSeq) LOW QUALITY PROTEIN: formin-like protein 5 (A)	PREDICTED: formin-like protein 3 [Vitis vinifera]	RecName: Full=Formin-like protein 3; Short=AtFH3; Short=AtFORMIN-3; Flags: Precursor;	RecName: Full=Formin-like protein {ECO:0000256|RuleBase:RU361260};	Rho GTPase effector BNI1 and related formins	GO:0016021,integral component of membrane	Formin Homology 2 Domain	-0.0186846	-0.0497876	0.0531781
VIT_213s0019g00300	--	unnamed protein product, partial [Vitis vinifera]	--	SubName: Full=Uncharacterized protein {ECO:0000313|EMBL:CBI40177.3};	--	--	--	0.0034538	0.0530396	0.0531519
VIT_200s0516g00010	K13456 RPM1-interacting protein 4 | (RefSeq) RPM1-interacting protein 4 (A)	PREDICTED: RPM1-interacting protein 4, partial [Vitis vinifera]	RecName: Full=NOI-like protein;	SubName: Full=Uncharacterized protein {ECO:0000313|EMBL:CBI35706.3};	--	--	Cleavage site for pathogenic type III effector avirulence factor Avr	-0.0518238	-0.0116988	0.0531278
VIT_211s0052g01300	K08235 xyloglucan:xyloglucosyl transferase [EC:2.4.1.207] | (RefSeq) probable xyloglucan endotransglucosylase/hydrolase protein 23-like (A)	PREDICTED: probable xyloglucan endotransglucosylase/hydrolase protein 23 [Vitis vinifera]	RecName: Full=Probable xyloglucan endotransglucosylase/hydrolase protein 23; Short=At-XTH23; Short=XTH-23; EC=2.4.1.207; Flags: Precursor;	RecName: Full=Xyloglucan endotransglucosylase/hydrolase {ECO:0000256|RuleBase:RU361120}; EC=2.4.1.207 {ECO:0000256|RuleBase:RU361120};	--	GO:0048046,apoplast; GO:0005618,cell wall; GO:0005794,Golgi apparatus; GO:0004553,hydrolase activity, hydrolyzing O-glycosyl compounds; GO:0016762,xyloglucan:xyloglucosyl transferase activity; GO:0042546,cell wall biogenesis; GO:0071555,cell wall organization; GO:0010411,xyloglucan metabolic process	Xyloglucan endo-transglycosylase (XET) C-terminus	0.014107	0.0511936	0.0531018
VIT_200s0246g00100	--	orf185 [Vitis vinifera]	--	SubName: Full=Uncharacterized protein {ECO:0000313|EMBL:CCB55904.1};	--	--	--	0.00806666	-0.0524623	0.0530789
VIT_204s0008g01500	K13993 HSP20 family protein | (RefSeq) 17.3 kDa class II heat shock protein (A)	PREDICTED: 17.3 kDa class II heat shock protein [Vitis vinifera]	RecName: Full=17.9 kDa class II heat shock protein;	SubName: Full=Uncharacterized protein {ECO:0000313|EMBL:CCB46584.1};	Molecular chaperone (small heat-shock protein Hsp26/Hsp42)	GO:0005737,cytoplasm	HSP20-like domain found in ArsA	0.00193593	0.0530099	0.0530453
VIT_217s0119g00110	K03868 RING-box protein 1 [EC:2.3.2.32] | (RefSeq) uncharacterized LOC100792815 (A)	PREDICTED: GEM-like protein 4 [Vitis vinifera]	RecName: Full=GEM-like protein 4;	SubName: Full=Uncharacterized protein {ECO:0000313|EMBL:CCB58931.1};	--	--	Sterol methyltransferase C-terminal	0.00478267	0.0527778	0.0529941
VIT_212s0028g01720	--	PREDICTED: uncharacterized protein LOC100260838 [Vitis vinifera]	--	SubName: Full=Uncharacterized protein {ECO:0000313|EMBL:CCB47398.1};	--	--	Protein of unknown function (DUF1685)	0.0371441	0.0377932	0.0529907
VIT_205s0049g00790	--	hypothetical protein VITISV_041242 [Vitis vinifera]	--	SubName: Full=Uncharacterized protein {ECO:0000313|EMBL:CAN64471.1};	--	GO:0005199,structural constituent of cell wall	--	0.00516613	-0.0527129	0.0529655
VIT_201s0011g03480	K09753 cinnamoyl-CoA reductase [EC:1.2.1.44] | (RefSeq) cinnamoyl-CoA reductase 1-like (A)	PREDICTED: tetraketide alpha-pyrone reductase 2 [Vitis vinifera]	RecName: Full=Tetraketide alpha-pyrone reductase 2; EC=1.1.1.-; AltName: Full=Protein CINNAMOYL-COA REDUCTASE-LIKE 6;	SubName: Full=Uncharacterized protein {ECO:0000313|EMBL:CBI27024.3};	Flavonol reductase/cinnamoyl-CoA reductase	GO:0005829,cytosol; GO:0050662,coenzyme binding; GO:0016491,oxidoreductase activity; GO:0010584,pollen exine formation; GO:0080110,sporopollenin biosynthetic process	short chain dehydrogenase	0.0330805	-0.0413628	0.0529642
VIT_217s0000g09080	K09422 transcription factor MYB, plant | (RefSeq) protein ODORANT1 (A)	PREDICTED: protein ODORANT1 isoform X1 [Vitis vinifera]	RecName: Full=Transcription factor MYB86; AltName: Full=Myb homolog 4; Short=AtMyb4; AltName: Full=Myb-related protein 86; Short=AtMYB86;	SubName: Full=Uncharacterized protein {ECO:0000313|EMBL:CCB42947.1};	Transcription factor, Myb superfamily	GO:0005634,nucleus; GO:0000981,DNA-binding transcription factor activity, RNA polymerase II-specific; GO:0043565,sequence-specific DNA binding; GO:0001135,RNA polymerase II transcription regulator recruiting activity; GO:0044212,transcription regulatory region DNA binding; GO:0030154,cell differentiation; GO:0006357,regulation of transcription by RNA polymerase II; GO:0006351,transcription, DNA-t…	Myb-like DNA-binding domain	-0.0463538	0.0255739	0.0529405
VIT_213s0106g00250	K16280 E3 ubiquitin-protein ligase RGLG [EC:2.3.2.27] | (RefSeq) E3 ubiquitin-protein ligase RGLG2-like isoform X1 (A)	PREDICTED: GDSL esterase/lipase At5g03610 isoform X1 [Vitis vinifera]	RecName: Full=GDSL esterase/lipase At5g03610; EC=3.1.1.-; AltName: Full=Extracellular lipase At5g03610; Flags: Precursor;	SubName: Full=Uncharacterized protein {ECO:0000313|EMBL:CBI35225.3};	--	GO:0005576,extracellular region; GO:0016788,hydrolase activity, acting on ester bonds; GO:0016042,lipid catabolic process	GDSL-like Lipase/Acylhydrolase	0.0427742	0.0311457	0.0529121
VIT_200s0409g00060	K04733 interleukin-1 receptor-associated kinase 4 [EC:2.7.11.1] | (RefSeq) cysteine-rich receptor-like protein kinase 25 (A)	PREDICTED: cysteine-rich receptor-like protein kinase 25 [Vitis vinifera]	RecName: Full=Cysteine-rich receptor-like protein kinase 25; Short=Cysteine-rich RLK25; EC=2.7.11.-; Flags: Precursor;	SubName: Full=Uncharacterized protein {ECO:0000313|EMBL:CCB48332.1};	--	GO:0016021,integral component of membrane; GO:0005886,plasma membrane; GO:0005524,ATP binding; GO:0004674,protein serine/threonine kinase activity; GO:0042742,defense response to bacterium; GO:0006468,protein phosphorylation	Haspin like kinase domain	0.0405748	0.0339139	0.0528816
VIT_214s0081g00670	--	PREDICTED: AT-hook motif nuclear-localized protein 19 [Vitis vinifera]	RecName: Full=AT-hook motif nuclear-localized protein 19 {ECO:0000312|EMBL:FAA00290.1};	RecName: Full=AT-hook motif nuclear-localized protein {ECO:0000256|PIRNR:PIRNR016021};	--	GO:0005634,nucleus; GO:0003680,AT DNA binding; GO:0003700,DNA-binding transcription factor activity; GO:0050832,defense response to fungus; GO:0045087,innate immune response; GO:0045824,negative regulation of innate immune response; GO:0006351,transcription, DNA-templated	Plants and Prokaryotes Conserved (PCC) domain	0.0109563	-0.0517225	0.0528701
VIT_216s0013g00980	K09286 EREBP-like factor | (RefSeq) ethylene-responsive transcription factor ERF105 (A)	PREDICTED: ethylene-responsive transcription factor ERF105 [Vitis vinifera]	RecName: Full=Ethylene-responsive transcription factor 5; AltName: Full=Ethylene-responsive element-binding factor 4; Short=EREBP-4; AltName: Full=Ethylene-responsive element-binding factor 5 homolog; AltName: Full=NtERF4;	SubName: Full=Uncharacterized protein {ECO:0000313|EMBL:CBI38599.3};	--	GO:0005634,nucleus; GO:0003677,DNA binding; GO:0003700,DNA-binding transcription factor activity; GO:0006952,defense response; GO:0009873,ethylene-activated signaling pathway; GO:0006351,transcription, DNA-templated	AP2 domain	0.0397495	0.0347882	0.0528228
VIT_219s0093g00320	K00799 glutathione S-transferase [EC:2.5.1.18] | (RefSeq) GST1; glutathione S-transferase (A)	hypothetical protein VITISV_031129 [Vitis vinifera]	RecName: Full=Probable glutathione S-transferase parA; EC=2.5.1.18; AltName: Full=Auxin-regulated protein parA; AltName: Full=STR246C protein;	SubName: Full=Uncharacterized protein {ECO:0000313|EMBL:CCB57187.1};	Glutathione S-transferase	GO:0004364,glutathione transferase activity; GO:0009734,auxin-activated signaling pathway	Glutathione S-transferase, C-terminal domain	0.0329703	-0.041191	0.0527612
VIT_200s0304g00080	K01087 trehalose 6-phosphate phosphatase [EC:3.1.3.12] | (RefSeq) RAMOSA3; probable trehalose-phosphate phosphatase J (A)	probable trehalose-phosphate phosphatase J [Vitis vinifera]	RecName: Full=Probable trehalose-phosphate phosphatase J; Short=AtTPPJ; EC=3.1.3.12; AltName: Full=Trehalose 6-phosphate phosphatase;	RecName: Full=Trehalose 6-phosphate phosphatase {ECO:0000256|RuleBase:RU361117}; EC=3.1.3.12 {ECO:0000256|RuleBase:RU361117}; Flags: Fragment;	Trehalose-6-phosphate synthase component TPS1 and related subunits	GO:0005730,nucleolus; GO:0005634,nucleus; GO:0004805,trehalose-phosphatase activity; GO:0046686,response to cadmium ion; GO:0005992,trehalose biosynthetic process	Trehalose-phosphatase	0.0451954	0.0271318	0.052714
VIT_213s0019g03050	K13993 HSP20 family protein | (RefSeq) 17.8 kDa class I heat shock protein-like (A)	unnamed protein product, partial [Vitis vinifera]	RecName: Full=17.6 kDa class I heat shock protein; AltName: Full=Hsp20.0;	SubName: Full=Uncharacterized protein {ECO:0000313|EMBL:CBI31565.3};	Molecular chaperone (small heat-shock protein Hsp26/Hsp42)	GO:0005737,cytoplasm	CS domain	0.0141485	0.0507595	0.0526945
VIT_218s0166g00260	--	hypothetical protein VITISV_036363 [Vitis vinifera]	--	SubName: Full=Uncharacterized protein {ECO:0000313|EMBL:CAN78649.1};	--	GO:0016021,integral component of membrane	Extensin-like region	0.0358918	0.0385426	0.0526665
VIT_207s0129g00240	K23480 zinc finger protein 362/384 | (RefSeq) zinc finger protein ZAT5 (A)	PREDICTED: zinc finger protein ZAT10 [Vitis vinifera]	RecName: Full=Zinc finger protein AZF1; AltName: Full=Zinc finger protein OZAKGYO; AltName: Full=Zinc-finger protein 1;	SubName: Full=Uncharacterized protein {ECO:0000313|EMBL:CCB57749.1};	FOG: Zn-finger	GO:0005634,nucleus; GO:0003677,DNA binding; GO:0003700,DNA-binding transcription factor activity; GO:0046872,metal ion binding; GO:0043565,sequence-specific DNA binding; GO:0009738,abscisic acid-activated signaling pathway; GO:0042538,hyperosmotic salinity response; GO:0045892,negative regulation of transcription, DNA-templated; GO:0010200,response to chitin; GO:0009409,response to cold; GO:00063…	Zinc finger, C2H2 type	0.0010728	0.052619	0.0526299
VIT_214s0083g01220	K04733 interleukin-1 receptor-associated kinase 4 [EC:2.7.11.1] | (RefSeq) receptor-like protein kinase FERONIA (A)	PREDICTED: receptor-like protein kinase FERONIA [Vitis vinifera]	RecName: Full=Putative receptor-like protein kinase At5g39000; EC=2.7.11.-; Flags: Precursor;	SubName: Full=Malectin/receptor-like protein kinase family protein, putative {ECO:0000313|EMBL:EOY03726.1};	Serine/threonine protein kinase	GO:0016021,integral component of membrane; GO:0005524,ATP binding; GO:0004674,protein serine/threonine kinase activity	Malectin domain	0.0248123	0.0463772	0.0525975
VIT_217s0119g00280	--	PREDICTED: kunitz trypsin inhibitor 2 [Vitis vinifera]	RecName: Full=Kunitz trypsin inhibitor 2 {ECO:0000305}; Short=AtKTI2 {ECO:0000305}; Flags: Precursor;	SubName: Full=Uncharacterized protein {ECO:0000313|EMBL:CBI35474.3};	--	GO:0048046,apoplast; GO:0005618,cell wall; GO:0004866,endopeptidase inhibitor activity	Trypsin and protease inhibitor	-0.0443926	-0.0281427	0.0525616
VIT_211s0016g01810	K23222 nuclease HARBI1 [EC:3.1.-.-] | (RefSeq) uncharacterized LOC100247440 (A)	PREDICTED: uncharacterized protein LOC100247440 [Vitis vinifera]	RecName: Full=Protein ALP1-like {ECO:0000305}; EC=3.1.-.-;	SubName: Full=Uncharacterized protein {ECO:0000313|EMBL:CCB51433.1};	Predicted transposase	GO:0005634,nucleus; GO:0046872,metal ion binding; GO:0004518,nuclease activity	DDE superfamily endonuclease	0.00656004	0.0521457	0.0525567
VIT_212s0028g00460	K22989 integral membrane protein GPR137 | (RefSeq) tobamovirus multiplication protein 1-like isoform X1 (A)	unnamed protein product, partial [Vitis vinifera]	RecName: Full=Tobamovirus multiplication protein 1; Short=AtTOM1;	SubName: Full=Uncharacterized protein {ECO:0000313|EMBL:CBI32983.3};	--	GO:0016021,integral component of membrane; GO:0009705,plant-type vacuole membrane; GO:0005774,vacuolar membrane; GO:0046786,viral replication complex formation and maintenance	Domain of unknown function (DUF3784)	-0.0374154	-0.0368926	0.052545
VIT_203s0063g01210	K06892 feruloyl-CoA ortho-hydroxylase [EC:1.14.11.-] | (RefSeq) feruloyl CoA ortho-hydroxylase 1-like (A)	PREDICTED: protein DOWNY MILDEW RESISTANCE 6 [Vitis vinifera]	RecName: Full=Probable 2-oxoglutarate-dependent dioxygenase At5g05600 {ECO:0000305}; EC=1.14.11.- {ECO:0000305};	SubName: Full=Uncharacterized protein {ECO:0000313|EMBL:CBI32478.3};	Iron/ascorbate family oxidoreductases	GO:0005829,cytosol; GO:0051213,dioxygenase activity; GO:0120091,jasmonic acid hydrolase; GO:0046872,metal ion binding; GO:0097237,cellular response to toxic substance; GO:0009813,flavonoid biosynthetic process; GO:2000022,regulation of jasmonic acid mediated signaling pathway; GO:0080167,response to karrikin	2OG-Fe(II) oxygenase superfamily	0.0524125	0.0028424	0.0524895
VIT_217s0000g01060	--	PREDICTED: uncharacterized protein LOC100266186 [Vitis vinifera]	--	SubName: Full=Uncharacterized protein {ECO:0000313|EMBL:CBI15697.3};	--	--	Cotton fibre expressed protein	0.0127662	-0.0508711	0.0524485
VIT_208s0007g08520	--	hypothetical protein Ccrd_008314 [Cynara cardunculus var. scolymus]	--	SubName: Full=Uncharacterized protein {ECO:0000313|EMBL:CCB55128.1};	--	--	--	0.0147389	0.0503306	0.0524443
VIT_208s0058g01160	K14488 SAUR family protein | (RefSeq) indole-3-acetic acid-induced protein ARG7-like (A)	PREDICTED: indole-3-acetic acid-induced protein ARG7-like [Vitis vinifera]	RecName: Full=Indole-3-acetic acid-induced protein ARG7;	SubName: Full=Uncharacterized protein {ECO:0000313|EMBL:CCB44777.1};	--	GO:0009733,response to auxin	Auxin responsive protein	0.0191484	0.0488131	0.0524345
VIT_202s0025g03590	K00432 glutathione peroxidase [EC:1.11.1.9] | (RefSeq) probable glutathione peroxidase 8 (A)	PREDICTED: probable glutathione peroxidase 8 isoform X1 [Vitis vinifera]	RecName: Full=Probable glutathione peroxidase 8; EC=1.11.1.9;	RecName: Full=Glutathione peroxidase {ECO:0000256|RuleBase:RU000499};	Glutathione peroxidase	GO:0005829,cytosol; GO:0005634,nucleus; GO:0004602,glutathione peroxidase activity; GO:0004601,peroxidase activity; GO:0006979,response to oxidative stress	Redoxin	0.0294151	0.0434036	0.0524321
VIT_211s0016g01530	K21952 CASK-interacting protein | (RefSeq) ankyrin repeat-containing protein BDA1 (A)	PREDICTED: ankyrin repeat-containing protein At2g01680 [Vitis vinifera]	RecName: Full=Ankyrin repeat-containing protein At2g01680;	SubName: Full=Uncharacterized protein {ECO:0000313|EMBL:CCB51426.1};	FOG: Ankyrin repeat	GO:0016021,integral component of membrane; GO:0005886,plasma membrane	Ankyrin repeat	0.0278509	0.0443855	0.0523998
VIT_207s0031g02670	K21867 potassium channel | (RefSeq) ankyrin repeat domain-containing protein 17-like (A)	PREDICTED: protein DOG1-like 4 [Vitis vinifera]	RecName: Full=Protein DOG1-like 3 {ECO:0000303|PubMed:17065317};	SubName: Full=Uncharacterized protein {ECO:0000313|EMBL:CBI21619.3};	--	GO:0043565,sequence-specific DNA binding; GO:0006351,transcription, DNA-templated	Seed dormancy control	-0.0144482	0.0503421	0.0523744
VIT_213s0019g01650	K20628 expansin | (RefSeq) expansin-A4 (A)	PREDICTED: expansin-A4 [Vitis vinifera]	RecName: Full=Expansin-A4; Short=AtEXPA4; AltName: Full=Alpha-expansin-4; Short=At-EXP4; Short=AtEx4; AltName: Full=Ath-ExpAlpha-1.6; Flags: Precursor;	SubName: Full=Uncharacterized protein {ECO:0000313|EMBL:CBI31662.3};	--	GO:0005829,cytosol; GO:0005576,extracellular region; GO:0016020,membrane; GO:0009505,plant-type cell wall; GO:0009506,plasmodesma; GO:0009664,plant-type cell wall organization; GO:0006949,syncytium formation	Lytic transglycolase	-0.00894687	-0.0515964	0.0523664
VIT_206s0004g01780	K20714 serine/threonine-protein kinase OXI1 [EC:2.7.11.1] | (RefSeq) serine/threonine-protein kinase OXI1-like (A)	PREDICTED: serine/threonine-protein kinase UCNL [Vitis vinifera]	RecName: Full=Serine/threonine-protein kinase UCNL {ECO:0000305}; EC=2.7.11.1 {ECO:0000250|UniProtKB:Q9SYB9}; AltName: Full=AGC serine/threonine-protein kinase subfamily 2 member 4 {ECO:0000303|PubMed:13678909}; AltName: Full=Protein UNICORN-LIKE {ECO:0000303|PubMed:22927420};	SubName: Full=Uncharacterized protein {ECO:0000313|EMBL:CCB43729.1};	Putative serine/threonine protein kinase	GO:0005737,cytoplasm; GO:0005634,nucleus; GO:0005886,plasma membrane; GO:0005524,ATP binding; GO:0016301,kinase activity; GO:0004674,protein serine/threonine kinase activity; GO:0035556,intracellular signal transduction	Lipopolysaccharide kinase (Kdo/WaaP) family	0.0234236	-0.046718	0.0522612
VIT_209s0002g01370	K09285 AP2-like factor, ANT lineage | (RefSeq) AP2-like ethylene-responsive transcription factor AIL1 (A)	unnamed protein product, partial [Vitis vinifera]	RecName: Full=AP2-like ethylene-responsive transcription factor AIL1; AltName: Full=Protein AINTEGUMENTA-LIKE 1;	SubName: Full=Uncharacterized protein {ECO:0000313|EMBL:CCB59299.1};	--	GO:0005634,nucleus; GO:0003677,DNA binding; GO:0003700,DNA-binding transcription factor activity; GO:0009873,ethylene-activated signaling pathway; GO:0007275,multicellular organism development; GO:0006351,transcription, DNA-templated	AP2 domain	-0.0413795	-0.0318476	0.0522162
VIT_214s0128g00680	K00384 thioredoxin reductase (NADPH) [EC:1.8.1.9] | (RefSeq) thioredoxin reductase 1-like (A)	hypothetical protein VITISV_005471 [Vitis vinifera]	RecName: Full=Germin-like protein subfamily 1 member 17; Flags: Precursor;	SubName: Full=Uncharacterized protein {ECO:0000313|EMBL:CCB59918.1};	--	GO:0048046,apoplast; GO:0005618,cell wall; GO:0030145,manganese ion binding; GO:0045735,nutrient reservoir activity	Cupin domain	0.0458878	0.0249098	0.0522129
VIT_215s0048g00740	--	unnamed protein product, partial [Vitis vinifera]	RecName: Full=Protein LITTLE ZIPPER 2 {ECO:0000303|PubMed:18055602};	SubName: Full=Uncharacterized protein {ECO:0000313|EMBL:CBI38868.3};	--	GO:0006355,regulation of transcription, DNA-templated; GO:0006351,transcription, DNA-templated	--	0.0126046	0.0506404	0.0521855
VIT_200s0399g00020	--	PREDICTED: non-specific lipid-transfer protein-like [Vitis vinifera]	RecName: Full=Non-specific lipid-transfer protein; Short=LTP; Flags: Precursor;	SubName: Full=Uncharacterized protein {ECO:0000313|EMBL:CCB62897.1};	--	GO:0008289,lipid binding; GO:0006869,lipid transport	Protease inhibitor/seed storage/LTP family	0.0348064	-0.0388713	0.0521772
VIT_202s0025g04460	K09286 EREBP-like factor | (RefSeq) dehydration-responsive element-binding protein 1A-like (A)	PREDICTED: dehydration-responsive element-binding protein 1E [Vitis vinifera]	RecName: Full=Dehydration-responsive element-binding protein 1E; Short=Protein DREB1E;	SubName: Full=Uncharacterized protein {ECO:0000313|EMBL:CCB58403.1};	--	GO:0005634,nucleus; GO:0003677,DNA binding; GO:0003700,DNA-binding transcription factor activity; GO:0010371,regulation of gibberellin biosynthetic process; GO:0048510,regulation of timing of transition from vegetative to reproductive phase; GO:0006351,transcription, DNA-templated	AP2 domain	0.0114367	0.0508966	0.0521657
VIT_216s0039g00860	K07409 cytochrome P450 family 1 subfamily A polypeptide 2 [EC:1.14.14.1] | (RefSeq) cytochrome P450 89A2-like (A)	PREDICTED: cytochrome P450 89A2-like [Vitis vinifera]	RecName: Full=Cytochrome P450 89A2; EC=1.14.-.-; AltName: Full=ATH 6-1; AltName: Full=CYPLXXXIX;	SubName: Full=Uncharacterized protein {ECO:0000313|EMBL:CCB50542.1};	Cytochrome P450 CYP2 subfamily	GO:0016021,integral component of membrane; GO:0016020,membrane; GO:0020037,heme binding; GO:0005506,iron ion binding; GO:0016709,oxidoreductase activity, acting on paired donors, with incorporation or reduction of molecular oxygen, NAD(P)H as one donor, and incorporation of one atom of oxygen; GO:0044550,secondary metabolite biosynthetic process	Cytochrome P450	-0.00412202	-0.0519918	0.052155
VIT_200s0270g00120	--	PREDICTED: kunitz trypsin inhibitor 2-like [Vitis vinifera]	RecName: Full=Kunitz trypsin inhibitor 2 {ECO:0000305}; Short=AtKTI2 {ECO:0000305}; Flags: Precursor;	SubName: Full=Uncharacterized protein {ECO:0000313|EMBL:CCB55924.1};	--	GO:0048046,apoplast; GO:0005618,cell wall; GO:0004866,endopeptidase inhibitor activity	Trypsin and protease inhibitor	0.0255909	-0.0454342	0.0521455
VIT_207s0005g05680	--	PREDICTED: protein SULFUR DEFICIENCY-INDUCED 1 [Vitis vinifera]	RecName: Full=Protein SULFUR DEFICIENCY-INDUCED 1 {ECO:0000303|PubMed:19154231}; Short=AtSDI1 {ECO:0000303|PubMed:19154231};	SubName: Full=Uncharacterized protein {ECO:0000313|EMBL:CBI37273.3};	--	GO:0090568,nuclear transcriptional repressor complex; GO:0010438,cellular response to sulfur starvation; GO:0010439,regulation of glucosinolate biosynthetic process; GO:0006792,regulation of sulfur utilization	Anaphase-promoting complex, cyclosome, subunit 3	0.0414689	0.0315958	0.0521342
VIT_209s0070g00850	K04733 interleukin-1 receptor-associated kinase 4 [EC:2.7.11.1] | (RefSeq) probable LRR receptor-like serine/threonine-protein kinase At1g07650 isoform X1 (A)	unnamed protein product, partial [Vitis vinifera]	RecName: Full=Probable LRR receptor-like serine/threonine-protein kinase At1g53420; EC=2.7.11.1; Flags: Precursor;	SubName: Full=Uncharacterized protein {ECO:0000313|EMBL:CBI38985.3};	Serine/threonine protein kinase	GO:0016021,integral component of membrane; GO:0005886,plasma membrane; GO:0009506,plasmodesma; GO:0005524,ATP binding; GO:0004674,protein serine/threonine kinase activity	Malectin domain	0.0448855	0.026292	0.052019
VIT_218s0164g00030	K02113 F-type H+-transporting ATPase subunit delta | (RefSeq) ATP synthase delta chain, chloroplastic (A)	PREDICTED: ATP synthase delta chain, chloroplastic [Vitis vinifera]	RecName: Full=ATP synthase delta chain, chloroplastic; AltName: Full=F-ATPase delta chain; Flags: Precursor;	SubName: Full=Uncharacterized protein {ECO:0000313|EMBL:CCB58826.1};	Mitochondrial F1F0-ATP synthase, subunit OSCP/ATP5	GO:0009535,chloroplast thylakoid membrane; GO:0045261,proton-transporting ATP synthase complex, catalytic core F(1); GO:0046933,proton-transporting ATP synthase activity, rotational mechanism; GO:0015986,ATP synthesis coupled proton transport	Spc19	0.049571	0.0157416	0.0520104
VIT_216s0098g00860	K05278 flavonol synthase [EC:1.14.11.23] | (RefSeq) flavonol synthase/flavanone 3-hydroxylase-like (A)	uncharacterized protein LOC100854106 [Vitis vinifera]	RecName: Full=Protein DOWNY MILDEW RESISTANCE 6 {ECO:0000303|PubMed:15986928}; Short=AtDMR6 {ECO:0000303|PubMed:15986928}; EC=1.14.11.- {ECO:0000255|PROSITE-ProRule:PRU00805}; AltName: Full=2-oxoglutarate (2OG)-Fe(II) oxygenase-like protein DMR6 {ECO:0000303|PubMed:18248595}; AltName: Full=Salicylate 3-hydroxylase DMR6 {ECO:0000305}; Short=S3H DMR6 {ECO:0000305}; Short=SA 3-hydroxylase DMR6 {ECO:…	SubName: Full=2ODDlike2 {ECO:0000313|EMBL:AGQ42622.1};	Iron/ascorbate family oxidoreductases	GO:0033759,flavone synthase activity; GO:0046872,metal ion binding; GO:0034785,salicylate 5-hydroxylase activity; GO:0042742,defense response to bacterium; GO:0002229,defense response to oomycetes; GO:0009813,flavonoid biosynthetic process; GO:0010150,leaf senescence; GO:0009617,response to bacterium; GO:0009620,response to fungus; GO:0002239,response to oomycetes; GO:0009751,response to salicyli…	non-haem dioxygenase in morphine synthesis N-terminal	-0.0031185	0.0519138	0.0520074
VIT_216s0100g00800	K00660 chalcone synthase [EC:2.3.1.74] | (RefSeq) stilbene synthase 4-like (A)	PREDICTED: stilbene synthase 4-like [Vitis vinifera]	RecName: Full=Stilbene synthase 4; EC=2.3.1.95; AltName: Full=Resveratrol synthase 4; AltName: Full=Trihydroxystilbene synthase 4; Short=StSy 4;	SubName: Full=Uncharacterized protein {ECO:0000313|EMBL:CCB56443.1};	--	GO:0005737,cytoplasm; GO:0050350,trihydroxystilbene synthase activity; GO:0009058,biosynthetic process; GO:0006952,defense response	FAE1/Type III polyketide synthase-like protein	0.0135465	0.0501975	0.0519933
VIT_216s0100g00920	K00660 chalcone synthase [EC:2.3.1.74] | (RefSeq) stilbene synthase 4-like (A)	PREDICTED: stilbene synthase 4-like [Vitis vinifera]	RecName: Full=Stilbene synthase 4; EC=2.3.1.95; AltName: Full=Resveratrol synthase 4; AltName: Full=Trihydroxystilbene synthase 4; Short=StSy 4;	SubName: Full=Uncharacterized protein {ECO:0000313|EMBL:CCB56443.1};	--	GO:0005737,cytoplasm; GO:0050350,trihydroxystilbene synthase activity; GO:0009058,biosynthetic process; GO:0006952,defense response	FAE1/Type III polyketide synthase-like protein	0.0122151	0.050498	0.0519544
VIT_211s0052g01280	K14504 xyloglucan:xyloglucosyl transferase TCH4 [EC:2.4.1.207] | (RefSeq) xyloglucan endotransglucosylase/hydrolase protein 22 (A)	PREDICTED: xyloglucan endotransglucosylase/hydrolase protein 22 [Vitis vinifera]	RecName: Full=Probable xyloglucan endotransglucosylase/hydrolase protein 23; Short=At-XTH23; Short=XTH-23; EC=2.4.1.207; Flags: Precursor;	RecName: Full=Xyloglucan endotransglucosylase/hydrolase {ECO:0000256|RuleBase:RU361120}; EC=2.4.1.207 {ECO:0000256|RuleBase:RU361120};	--	GO:0048046,apoplast; GO:0005618,cell wall; GO:0005794,Golgi apparatus; GO:0004553,hydrolase activity, hydrolyzing O-glycosyl compounds; GO:0016762,xyloglucan:xyloglucosyl transferase activity; GO:0042546,cell wall biogenesis; GO:0071555,cell wall organization; GO:0010411,xyloglucan metabolic process	Xyloglucan endo-transglycosylase (XET) C-terminus	0.0445189	0.0267816	0.0519537
VIT_201s0150g00510	K01102 pyruvate dehydrogenase phosphatase [EC:3.1.3.43] | (RefSeq) probable protein phosphatase 2C 40 isoform X1 (A)	PREDICTED: probable protein phosphatase 2C 40 [Vitis vinifera]	RecName: Full=Probable protein phosphatase 2C 39; Short=OsPP2C39; EC=3.1.3.16;	SubName: Full=Uncharacterized protein {ECO:0000313|EMBL:CCB52288.1};	Protein phosphatase 2C/pyruvate dehydrogenase (lipoamide) phosphatase	GO:0046872,metal ion binding; GO:0004722,protein serine/threonine phosphatase activity	Protein phosphatase 2C	0.024136	0.0459853	0.0519345
VIT_213s0019g02840	K13993 HSP20 family protein | (RefSeq) 18.2 kDa class I heat shock protein (A)	PREDICTED: 18.2 kDa class I heat shock protein [Vitis vinifera]	RecName: Full=18.2 kDa class I heat shock protein;	SubName: Full=Uncharacterized protein {ECO:0000313|EMBL:CCB56275.1};	Molecular chaperone (small heat-shock protein Hsp26/Hsp42)	GO:0005737,cytoplasm	CS domain	0.0102368	0.0509139	0.0519329
VIT_218s0166g00190	K08332 vacuolar protein 8 | (RefSeq) hypothetical protein (A)	PREDICTED: U-box domain-containing protein 27 [Vitis vinifera]	RecName: Full=U-box domain-containing protein 28; EC=2.3.2.27; AltName: Full=Plant U-box protein 28; AltName: Full=RING-type E3 ubiquitin transferase PUB28 {ECO:0000305};	RecName: Full=RING-type E3 ubiquitin transferase {ECO:0000256|SAAS:SAAS00702733}; EC=2.3.2.27 {ECO:0000256|SAAS:SAAS00702733};	--	GO:0004842,ubiquitin-protein transferase activity; GO:0010200,response to chitin	Zinc-finger of the MIZ type in Nse subunit	-0.000395774	0.0518863	0.0518878
VIT_204s0008g00300	K00924 kinase [EC:2.7.1.-] | (RefSeq) receptor-like protein kinase 5 isoform X1 (A)	PREDICTED: receptor-like protein kinase HSL1 [Vitis vinifera]	RecName: Full=LRR receptor-like serine/threonine-protein kinase HSL2; EC=2.7.11.1; AltName: Full=Protein HAESA-LIKE2; Flags: Precursor;	SubName: Full=Uncharacterized protein {ECO:0000313|EMBL:CCB46521.1};	--	GO:0016021,integral component of membrane; GO:0005886,plasma membrane; GO:0005524,ATP binding; GO:0004674,protein serine/threonine kinase activity; GO:0010102,lateral root morphogenesis; GO:0010468,regulation of gene expression	Leucine rich repeat N-terminal domain	-0.0315384	0.0411554	0.0518501
VIT_219s0014g05090	K03671 thioredoxin 1 | (RefSeq) CxxS1; thioredoxin-like protein CXXS1 (A)	PREDICTED: thioredoxin-like protein CXXS1 [Vitis vinifera]	RecName: Full=Thioredoxin-like protein CXXS1; Short=AtCXXS1; AltName: Full=Mono-cysteine thioredoxin 1;	SubName: Full=Thioredoxin h-type {ECO:0000313|EMBL:AGG09344.1};	Thioredoxin	GO:0005829,cytosol; GO:0016671,oxidoreductase activity, acting on a sulfur group of donors, disulfide as acceptor; GO:0003756,protein disulfide isomerase activity; GO:0015035,protein disulfide oxidoreductase activity; GO:0047134,protein-disulfide reductase activity; GO:0004791,thioredoxin-disulfide reductase activity; GO:0045454,cell redox homeostasis; GO:0034599,cellular response to oxidative st…	Thioredoxin	0.0230761	0.0464213	0.0518405
VIT_200s0203g00220	K04733 interleukin-1 receptor-associated kinase 4 [EC:2.7.11.1] | (RefSeq) G-type lectin S-receptor-like serine/threonine-protein kinase At1g11330 isoform X1 (A)	unnamed protein product, partial [Vitis vinifera]	RecName: Full=G-type lectin S-receptor-like serine/threonine-protein kinase At1g11330; EC=2.7.11.1; Flags: Precursor;	SubName: Full=Uncharacterized protein {ECO:0000313|EMBL:CBI40876.3}; Flags: Fragment;	--	GO:0016021,integral component of membrane; GO:0005886,plasma membrane; GO:0005524,ATP binding; GO:0005516,calmodulin binding; GO:0030246,carbohydrate binding; GO:0004674,protein serine/threonine kinase activity; GO:0006468,protein phosphorylation; GO:0048544,recognition of pollen	S-locus glycoprotein domain	0.0143201	0.0497707	0.0517898
VIT_216s0050g01830	K13254 spastin [EC:3.6.4.3] | (RefSeq) ATPase family AAA domain-containing protein 1-A-like (A)	unnamed protein product, partial [Vitis vinifera]	RecName: Full=Katanin p60 ATPase-containing subunit A1 {ECO:0000255|HAMAP-Rule:MF_03023}; Short=Katanin p60 subunit A1 {ECO:0000255|HAMAP-Rule:MF_03023}; EC=3.6.4.3 {ECO:0000255|HAMAP-Rule:MF_03023}; AltName: Full=CAD ATPase; AltName: Full=Katanin-1; Short=Atp60; AltName: Full=Protein BOTERO 1; AltName: Full=Protein ECTOPIC ROOT HAIR 3; AltName: Full=Protein FAT ROOT; AltName: Full=Protein FRAGIL…	SubName: Full=Uncharacterized protein {ECO:0000313|EMBL:CBI22605.3};	AAA+-type ATPase	GO:0008352,katanin complex; GO:0005874,microtubule; GO:0005634,nucleus; GO:0005524,ATP binding; GO:0008017,microtubule binding; GO:0008568,microtubule-severing ATPase activity; GO:0043622,cortical microtubule organization; GO:0000226,microtubule cytoskeleton organization; GO:0009825,multidimensional cell growth; GO:0009832,plant-type cell wall biogenesis; GO:0010091,trichome branching	Magnesium chelatase, subunit ChlI	0.0203056	0.0476167	0.0517655
VIT_203s0038g04620	K23050 phenylcoumaran benzylic ether reductase [EC:1.3.1.-] | (RefSeq) isoflavone reductase-like protein (A)	PREDICTED: isoflavone reductase-like protein [Vitis vinifera]	RecName: Full=Isoflavone reductase homolog PCBER {ECO:0000305}; EC=1.3.1.- {ECO:0000269|PubMed:10066819}; AltName: Full=Phenylcoumaran benzylic ether reductase POP1 {ECO:0000303|PubMed:10066819}; Short=PCBER-Pop1 {ECO:0000303|PubMed:10066819};	SubName: Full=Uncharacterized protein {ECO:0000313|EMBL:CBI37669.3};	--	GO:0050664,oxidoreductase activity, acting on NAD(P)H, oxygen as acceptor; GO:0009807,lignan biosynthetic process	short chain dehydrogenase	-0.00257432	-0.0516541	0.0517182
VIT_218s0001g01960	K04733 interleukin-1 receptor-associated kinase 4 [EC:2.7.11.1] | (RefSeq) probable receptor-like protein kinase At1g11050 (A)	PREDICTED: probable receptor-like protein kinase At1g11050 isoform X1 [Vitis vinifera]	RecName: Full=Probable receptor-like protein kinase At1g11050; EC=2.7.11.1; Flags: Precursor;	SubName: Full=Uncharacterized protein {ECO:0000313|EMBL:CCB45460.1};	Serine/threonine protein kinase	GO:0016021,integral component of membrane; GO:0005886,plasma membrane; GO:0005524,ATP binding; GO:0004674,protein serine/threonine kinase activity	Protein tyrosine kinase	0.0270718	0.0440515	0.0517051
VIT_208s0040g02150	--	--	--	SubName: Full=Uncharacterized protein {ECO:0000313|EMBL:CCB57057.1};	--	--	--	0.0516275	-0.000960662	0.0516365
VIT_205s0077g01930	K00695 sucrose synthase [EC:2.4.1.13] | (RefSeq) sucrose synthase 2 (A)	PREDICTED: sucrose synthase 2 [Vitis vinifera]	RecName: Full=Sucrose synthase 2; Short=AtSUS2; EC=2.4.1.13; AltName: Full=Sucrose-UDP glucosyltransferase 2;	RecName: Full=Sucrose synthase {ECO:0000256|RuleBase:RU280817}; EC=2.4.1.13 {ECO:0000256|RuleBase:RU280817};	Glycosyltransferase	GO:0005829,cytosol; GO:0016020,membrane; GO:0009505,plant-type cell wall; GO:0042170,plastid membrane; GO:0016157,sucrose synthase activity; GO:0001666,response to hypoxia; GO:0010431,seed maturation; GO:0005982,starch metabolic process; GO:0005985,sucrose metabolic process	Glycosyl transferases group 1	-0.0118315	0.0502262	0.0516009
VIT_201s0011g03710	--	PREDICTED: acyl-acyl carrier protein thioesterase ATL3, chloroplastic isoform X3 [Vitis vinifera]	RecName: Full=Acyl-acyl carrier protein thioesterase ATL3, chloroplastic {ECO:0000305}; EC=3.1.2.- {ECO:0000305}; AltName: Full=Acyl-ACP thioesterase ATL3 {ECO:0000305}; AltName: Full=Acyl-lipid thioesterase 3 {ECO:0000303|PubMed:24214063}; Flags: Precursor;	SubName: Full=Uncharacterized protein {ECO:0000313|EMBL:CBI27003.3};	--	GO:0009507,chloroplast; GO:0047381,dodecanoyl-[acyl-carrier-protein] hydrolase activity; GO:0016295,myristoyl-[acyl-carrier-protein] hydrolase activity; GO:0016296,palmitoyl-[acyl-carrier-protein] hydrolase activity; GO:0006629,lipid metabolic process	Acyl-ACP thioesterase	-0.0105531	0.0504696	0.0515611
VIT_218s0001g06120	K21374 7-deoxyloganetin glucosyltransferase [EC:2.4.1.324] | (RefSeq) 7-deoxyloganetin glucosyltransferase (A)	PREDICTED: 7-deoxyloganetin glucosyltransferase [Vitis vinifera]	RecName: Full=7-deoxyloganetin glucosyltransferase; EC=2.4.1.324; AltName: Full=Iridoid 1-O-glucosyltransferase; AltName: Full=UDP-glucose glucosyltransferase 6; Short=CrUGT6; AltName: Full=UDP-glycosyltransferase 85A23;	SubName: Full=Uncharacterized protein {ECO:0000313|EMBL:CCB45588.1};	UDP-glucuronosyl and UDP-glucosyl transferase	GO:0035251,UDP-glucosyltransferase activity; GO:1900994,(-)-secologanin biosynthetic process	UDP-glucoronosyl and UDP-glucosyl transferase	0.00946599	-0.0506658	0.0515425
VIT_219s0014g05430	K04733 interleukin-1 receptor-associated kinase 4 [EC:2.7.11.1] | (RefSeq) cysteine-rich receptor-like protein kinase 10 (A)	PREDICTED: protein NDR1 [Vitis vinifera]	RecName: Full=Protein NDR1; AltName: Full=Non-race specific disease resistance protein 1; Short=AtNDR1; Flags: Precursor;	SubName: Full=Uncharacterized protein {ECO:0000313|EMBL:CCB46487.1}; Flags: Fragment;	--	GO:0046658,anchored component of plasma membrane; GO:0016020,membrane; GO:0005886,plasma membrane; GO:0009506,plasmodesma; GO:0042742,defense response to bacterium; GO:0009816,defense response to bacterium, incompatible interaction; GO:0009817,defense response to fungus, incompatible interaction; GO:0009814,defense response, incompatible interaction; GO:0009626,plant-type hypersensitive response;…	Late embryogenesis abundant protein	0.00727098	0.0510153	0.0515309
VIT_206s0061g00120	K19891 glucan endo-1,3-beta-glucosidase 1/2/3 [EC:3.2.1.39] | (RefSeq) glucan endo-1,3-beta-glucosidase 3-like (A)	PREDICTED: glucan endo-1,3-beta-glucosidase isoform X2 [Vitis vinifera]	RecName: Full=Glucan endo-1,3-beta-glucosidase {ECO:0000250|UniProtKB:Q03467}; EC=3.2.1.39; AltName: Full=(1->3)-beta-glucan endohydrolase {ECO:0000250|UniProtKB:Q03467}; Short=(1->3)-beta-glucanase {ECO:0000250|UniProtKB:Q03467}; AltName: Full=Beta-1,3-endoglucanase {ECO:0000250|UniProtKB:Q03467}; Flags: Precursor;	SubName: Full=Beta-1,3-glucanase {ECO:0000313|EMBL:AAR06588.1};	--	GO:0046658,anchored component of plasma membrane; GO:0042973,glucan endo-1,3-beta-D-glucosidase activity; GO:0004553,hydrolase activity, hydrolyzing O-glycosyl compounds; GO:0030247,polysaccharide binding; GO:0005975,carbohydrate metabolic process; GO:0006952,defense response; GO:0009607,response to biotic stimulus	Glycosyl hydrolases family 17	-0.0471876	0.0206853	0.0515224
VIT_218s0082g00027	--	PREDICTED: uncharacterized protein LOC104877982 [Vitis vinifera]	--	SubName: Full=Uncharacterized protein {ECO:0000313|EMBL:CAN68420.1};	--	--	Protein of unknown function (DUF1442)	-0.0464331	-0.0223275	0.0515224
VIT_207s0005g02670	K20240 spermidine dicoumaroyl transferase [EC:2.3.1.249] | (RefSeq) acyl transferase 5 (A)	PREDICTED: acyl transferase 4 [Vitis vinifera]	RecName: Full=Acyl transferase 4 {ECO:0000305}; Short=OsAT4 {ECO:0000303|PubMed:23391577}; EC=2.3.1.- {ECO:0000305}; AltName: Full=p-coumaroyl-CoA monolignol transferase {ECO:0000305}; Short=OsPMT {ECO:0000303|PubMed:22267741};	SubName: Full=Uncharacterized protein {ECO:0000313|EMBL:CBI37063.3};	--	GO:0016410,N-acyltransferase activity; GO:0009809,lignin biosynthetic process	Transferase family	0.0476241	-0.0196379	0.051514
VIT_208s0007g01550	K05909 laccase [EC:1.10.3.2] | (RefSeq) laccase-7 (A)	PREDICTED: laccase-7 [Vitis vinifera]	RecName: Full=Laccase-7; EC=1.10.3.2; AltName: Full=Benzenediol:oxygen oxidoreductase 7; AltName: Full=Diphenol oxidase 7; AltName: Full=Urishiol oxidase 7; Flags: Precursor;	RecName: Full=Laccase {ECO:0000256|RuleBase:RU361119}; EC=1.10.3.2 {ECO:0000256|RuleBase:RU361119}; AltName: Full=Benzenediol:oxygen oxidoreductase {ECO:0000256|RuleBase:RU361119}; AltName: Full=Diphenol oxidase {ECO:0000256|RuleBase:RU361119}; AltName: Full=Urishiol oxidase {ECO:0000256|RuleBase:RU361119};	Multicopper oxidases	GO:0048046,apoplast; GO:0005507,copper ion binding; GO:0052716,hydroquinone:oxygen oxidoreductase activity; GO:0016722,oxidoreductase activity, oxidizing metal ions; GO:0046274,lignin catabolic process	Multicopper oxidase	0.0309207	-0.0411067	0.0514379
VIT_209s0002g08300	K15078 structure-specific endonuclease subunit SLX1 [EC:3.6.1.-] | (RefSeq) putative disease resistance protein RGA1 (A)	PREDICTED: putative disease resistance protein RGA3 [Vitis vinifera]	RecName: Full=Putative disease resistance protein RGA3; AltName: Full=Blight resistance protein B149; AltName: Full=RGA1-blb;	SubName: Full=Uncharacterized protein {ECO:0000313|EMBL:CCB59679.1};	Apoptotic ATPase	GO:0043531,ADP binding; GO:0005524,ATP binding; GO:0006952,defense response	AAA domain	0.0391433	-0.033368	0.0514356
VIT_203s0091g00680	K03063 26S proteasome regulatory subunit T3 | (RefSeq) 26S protease regulatory subunit 6B homolog (A)	PREDICTED: BTB/POZ domain-containing protein NPY2 [Vitis vinifera]	RecName: Full=BTB/POZ domain-containing protein NPY2; AltName: Full=Protein NAKED PINS IN YUC MUTANTS 2;	SubName: Full=Uncharacterized protein {ECO:0000313|EMBL:CCB47706.1};	--	GO:0071944,cell periphery; GO:0009958,positive gravitropism; GO:0016567,protein ubiquitination	BTB/POZ domain	0.0229177	-0.045992	0.0513857
VIT_204s0008g00370	K00924 kinase [EC:2.7.1.-] | (RefSeq) receptor-like protein kinase HSL1 (A)	PREDICTED: receptor-like protein kinase HSL1 [Vitis vinifera]	RecName: Full=Receptor-like protein kinase HSL1; EC=2.7.11.1; AltName: Full=Protein HAESA-LIKE1; Flags: Precursor;	SubName: Full=Uncharacterized protein {ECO:0000313|EMBL:CCB46526.1};	--	GO:0016021,integral component of membrane; GO:0005886,plasma membrane; GO:0005524,ATP binding; GO:0004674,protein serine/threonine kinase activity	Leucine Rich repeat	-0.0275331	0.0433734	0.0513744
VIT_214s0081g00060	K02721 photosystem II PsbW protein | (RefSeq) photosystem II reaction center W protein, chloroplastic (A)	PREDICTED: photosystem II reaction center W protein, chloroplastic [Vitis vinifera]	RecName: Full=Photosystem II reaction center W protein, chloroplastic; AltName: Full=PSII 6.1 kDa protein; Flags: Precursor;	SubName: Full=Uncharacterized protein {ECO:0000313|EMBL:CBI35208.3};	--	GO:0009535,chloroplast thylakoid membrane; GO:0016021,integral component of membrane; GO:0009523,photosystem II; GO:0015979,photosynthesis	Photosystem II reaction centre W protein (PsbW)	0.0492915	0.0143954	0.0513505
VIT_216s0022g01640	K04733 interleukin-1 receptor-associated kinase 4 [EC:2.7.11.1] | (RefSeq) rust resistance kinase Lr10-like (A)	PREDICTED: rust resistance kinase Lr10-like isoform X2 [Vitis vinifera]	RecName: Full=Rust resistance kinase Lr10 {ECO:0000312|EMBL:AAC49629.1}; EC=2.7.11.1; AltName: Full=Probable receptor-like serine/threonine-protein kinase LRK10; Flags: Precursor;	SubName: Full=Uncharacterized protein {ECO:0000313|EMBL:CCB49275.1};	Serine/threonine protein kinase	GO:0016021,integral component of membrane; GO:0005886,plasma membrane; GO:0005524,ATP binding; GO:0004674,protein serine/threonine kinase activity	Fungal protein kinase	0.0507826	-0.00743249	0.0513237
VIT_200s0332g00060	K02112 F-type H+-transporting ATPase subunit beta [EC:3.6.3.14] | (RefSeq) atpB, ViviCp028; ATP synthase CF1 beta subunit (A)	unnamed protein product, partial [Vitis vinifera]	RecName: Full=ATP synthase subunit beta, chloroplastic {ECO:0000255|HAMAP-Rule:MF_01347}; EC=3.6.3.14 {ECO:0000255|HAMAP-Rule:MF_01347}; AltName: Full=ATP synthase F1 sector subunit beta {ECO:0000255|HAMAP-Rule:MF_01347}; AltName: Full=F-ATPase subunit beta {ECO:0000255|HAMAP-Rule:MF_01347};	SubName: Full=Uncharacterized protein {ECO:0000313|EMBL:CCB57591.1};	F0F1-type ATP synthase, beta subunit	GO:0009535,chloroplast thylakoid membrane; GO:0045261,proton-transporting ATP synthase complex, catalytic core F(1); GO:0005524,ATP binding; GO:0046933,proton-transporting ATP synthase activity, rotational mechanism; GO:0015986,ATP synthesis coupled proton transport	ATP synthase alpha/beta family, beta-barrel domain	-0.00943313	-0.050423	0.0512978
VIT_211s0052g01180	K14504 xyloglucan:xyloglucosyl transferase TCH4 [EC:2.4.1.207] | (RefSeq) probable xyloglucan endotransglucosylase/hydrolase protein 23 (A)	PREDICTED: probable xyloglucan endotransglucosylase/hydrolase protein 23 [Vitis vinifera]	RecName: Full=Probable xyloglucan endotransglucosylase/hydrolase protein 23; Short=At-XTH23; Short=XTH-23; EC=2.4.1.207; Flags: Precursor;	RecName: Full=Xyloglucan endotransglucosylase/hydrolase {ECO:0000256|RuleBase:RU361120}; EC=2.4.1.207 {ECO:0000256|RuleBase:RU361120};	--	GO:0048046,apoplast; GO:0005618,cell wall; GO:0005794,Golgi apparatus; GO:0004553,hydrolase activity, hydrolyzing O-glycosyl compounds; GO:0016762,xyloglucan:xyloglucosyl transferase activity; GO:0042546,cell wall biogenesis; GO:0071555,cell wall organization; GO:0010411,xyloglucan metabolic process	Xyloglucan endo-transglycosylase (XET) C-terminus	-0.0118455	0.049901	0.0512877
VIT_201s0011g03850	K09775 uncharacterized protein | (RefSeq) uncharacterized protein LOC111283728 isoform X1 (A)	PREDICTED: uncharacterized protein LOC100245576 [Vitis vinifera]	--	SubName: Full=Uncharacterized protein {ECO:0000313|EMBL:CCB50893.1};	--	GO:0016021,integral component of membrane; GO:0008375,acetylglucosaminyltransferase activity	Core-2/I-Branching enzyme	0.00467592	0.0510266	0.0512404
VIT_206s0004g00690	K04733 interleukin-1 receptor-associated kinase 4 [EC:2.7.11.1] | (RefSeq) uncharacterized protein LOC110908553 (A)	PREDICTED: IQ domain-containing protein IQM2 isoform X1 [Vitis vinifera]	RecName: Full=IQ domain-containing protein IQM2 {ECO:0000305}; AltName: Full=IQ motif-containing protein 2 {ECO:0000303|Ref.3};	SubName: Full=Uncharacterized protein {ECO:0000313|EMBL:CCB43799.1};	--	GO:0005737,cytoplasm; GO:0005634,nucleus	--	-0.0356038	0.0368484	0.051239
VIT_211s0016g00660	K09286 EREBP-like factor | (RefSeq) hypothetical protein (A)	PREDICTED: ethylene-responsive transcription factor ERF017 [Vitis vinifera]	RecName: Full=Ethylene-responsive transcription factor ERF017;	SubName: Full=Uncharacterized protein {ECO:0000313|EMBL:CCB51378.1};	--	GO:0005634,nucleus; GO:0003677,DNA binding; GO:0003700,DNA-binding transcription factor activity; GO:0009873,ethylene-activated signaling pathway; GO:0006351,transcription, DNA-templated	AP2 domain	-0.0241407	0.0451511	0.0511996
VIT_213s0047g00260	K13412 calcium-dependent protein kinase [EC:2.7.11.1] | (RefSeq) calcium and calcium/calmodulin-dependent serine/threonine-protein kinase (A)	PREDICTED: calcium and calcium/calmodulin-dependent serine/threonine-protein kinase [Vitis vinifera]	RecName: Full=Calcium and calcium/calmodulin-dependent serine/threonine-protein kinase DMI-3; EC=2.7.11.17; AltName: Full=CCaMK DMI3; AltName: Full=Does not make infections protein 3; AltName: Full=MtCCaMK;	SubName: Full=Uncharacterized protein {ECO:0000313|EMBL:CCB52189.1};	Ca2+/calmodulin-dependent protein kinase, EF-Hand protein superfamily	GO:0016021,integral component of membrane; GO:0005524,ATP binding; GO:0005509,calcium ion binding; GO:0005516,calmodulin binding; GO:0004683,calmodulin-dependent protein kinase activity; GO:0009877,nodulation	Fungal protein kinase	0.0373847	-0.0349449	0.0511738
VIT_202s0025g01470	K00345 NAD(P)H-quinone oxidoreductase subunit S, chloroplastic [EC:1.6.5.-] | (RefSeq) NAD(P)H-quinone oxidoreductase subunit S, chloroplastic (A)	hypothetical protein VITISV_003162 [Vitis vinifera]	RecName: Full=NAD(P)H-quinone oxidoreductase subunit S, chloroplastic {ECO:0000305}; EC=1.6.5.- {ECO:0000305}; AltName: Full=NAD(P)H dehydrogenase subunit S {ECO:0000303|PubMed:21785130}; Short=NDH subunit S {ECO:0000305}; AltName: Full=NADH-plastoquinone oxidoreductase subunit S {ECO:0000305}; AltName: Full=Protein CHLORORESPIRATORY REDUCTION 31 {ECO:0000303|PubMed:21505067}; Flags: Precursor;	SubName: Full=Uncharacterized protein {ECO:0000313|EMBL:CCB58247.1};	--	GO:0009507,chloroplast; GO:0009534,chloroplast thylakoid; GO:0009535,chloroplast thylakoid membrane; GO:0010598,NAD(P)H dehydrogenase complex (plastoquinone); GO:0016491,oxidoreductase activity; GO:0048038,quinone binding; GO:0009767,photosynthetic electron transport chain	NAD(P)H dehydrogenase subunit S	0.0496079	0.0125434	0.0511691
VIT_208s0032g01000	--	unnamed protein product, partial [Vitis vinifera]	--	SubName: Full=Uncharacterized protein {ECO:0000313|EMBL:CBI39124.3};	--	--	--	-0.0425069	0.0280262	0.0509147
VIT_209s0002g05490	K05681 ATP-binding cassette, subfamily G (WHITE), member 2 | (RefSeq) ATP-binding cassette superfamily (A)	unnamed protein product, partial [Vitis vinifera]	RecName: Full=Pleiotropic drug resistance protein 1; AltName: Full=NtPDR1;	SubName: Full=Uncharacterized protein {ECO:0000313|EMBL:CCB59532.1};	Pleiotropic drug resistance proteins (PDR1-15), ABC superfamily	GO:0016021,integral component of membrane; GO:0005524,ATP binding; GO:0016887,ATPase activity	AAA domain	0.02283	0.0455076	0.0509131
VIT_205s0029g00926	K13466 EIX receptor 1/2 | (RefSeq) Eix2; EIX receptor 2 (A)	PREDICTED: probably inactive leucine-rich repeat receptor-like protein kinase At2g25790 isoform X1 [Vitis vinifera]	RecName: Full=Receptor-like protein EIX2 {ECO:0000305}; AltName: Full=EIX receptor 2 {ECO:0000312|EMBL:AAR28378.1}; Flags: Precursor;	SubName: Full=Uncharacterized protein {ECO:0000313|EMBL:CAN71913.1};	FOG: Leucine rich repeat	GO:0016021,integral component of membrane; GO:0005886,plasma membrane; GO:0050832,defense response to fungus	Leucine rich repeat N-terminal domain	0.0234795	0.0451366	0.0508783
VIT_206s0080g00910	--	PREDICTED: F-box protein At2g27310 [Vitis vinifera]	RecName: Full=F-box protein At2g27310;	SubName: Full=Uncharacterized protein {ECO:0000313|EMBL:CCB51632.1};	--	--	F-box-like	0.0209371	0.04637	0.0508777
VIT_209s0002g04780	K17471 sulfate transporter 3 | (RefSeq) probable sulfate transporter 3.4 (A)	PREDICTED: probable sulfate transporter 3.4 [Vitis vinifera]	RecName: Full=Probable sulfate transporter 3.4;	SubName: Full=Uncharacterized protein {ECO:0000313|EMBL:CCB59491.1};	Sulfate/bicarbonate/oxalate exchanger SAT-1 and related transporters (SLC26 family)	GO:0005887,integral component of plasma membrane; GO:0009506,plasmodesma; GO:0008271,secondary active sulfate transmembrane transporter activity; GO:0015116,sulfate transmembrane transporter activity; GO:0015293,symporter activity	Protein of unknown function (DUF4014)	0.018547	-0.0473544	0.0508569
VIT_206s0004g01480	K00454 lipoxygenase [EC:1.13.11.12] | (RefSeq) linoleate 13S-lipoxygenase 2-1, chloroplastic (A)	PREDICTED: linoleate 13S-lipoxygenase 2-1, chloroplastic [Vitis vinifera]	RecName: Full=Linoleate 13S-lipoxygenase 2-1, chloroplastic; EC=1.13.11.12; AltName: Full=Lipoxygenase 2-1; Flags: Precursor;	RecName: Full=Lipoxygenase {ECO:0000256|RuleBase:RU003975}; EC=1.13.11.- {ECO:0000256|RuleBase:RU003975};	--	GO:0009570,chloroplast stroma; GO:0009534,chloroplast thylakoid; GO:0016165,linoleate 13S-lipoxygenase activity; GO:0046872,metal ion binding; GO:0010597,green leaf volatile biosynthetic process; GO:0031408,oxylipin biosynthetic process	Lipoxygenase	0.0382649	-0.0334798	0.0508439
VIT_207s0129g01090	K07937 ADP-ribosylation factor 1 | (RefSeq) ADP-ribosylation factor 1 (A)	PREDICTED: ADP-ribosylation factor 1 isoform X1 [Vitis vinifera]	RecName: Full=ADP-ribosylation factor 1; AltName: Full=13 kDa cold-induced protein;	SubName: Full=Uncharacterized protein {ECO:0000313|EMBL:CAN59803.1};	GTP-binding ADP-ribosylation factor Arf1	GO:0005794,Golgi apparatus; GO:0005525,GTP binding; GO:0015031,protein transport; GO:0007264,small GTPase mediated signal transduction; GO:0016192,vesicle-mediated transport	6-phosphofructo-2-kinase	0.0382523	-0.0334636	0.0508237
VIT_214s0006g00250	K04733 interleukin-1 receptor-associated kinase 4 [EC:2.7.11.1] | (RefSeq) cysteine-rich receptor-like protein kinase 25 (A)	PREDICTED: cysteine-rich repeat secretory protein 60 isoform X1 [Vitis vinifera]	RecName: Full=Cysteine-rich repeat secretory protein 60; AltName: Full=Plasmodesmata-located protein 7; Short=PDLP7; Flags: Precursor;	SubName: Full=Uncharacterized protein {ECO:0000313|EMBL:CCB57607.1};	--	GO:0016021,integral component of membrane; GO:0009506,plasmodesma; GO:0016032,viral process	Salt stress response/antifungal	-0.00774941	-0.0502017	0.0507963
VIT_206s0004g07220	K13691 pathogen-inducible salicylic acid glucosyltransferase [EC:2.4.1.-] | (RefSeq) UDP-glycosyltransferase 74F2-like (A)	PREDICTED: UDP-glycosyltransferase 87A1 [Vitis vinifera]	RecName: Full=UDP-glycosyltransferase 87A2; EC=2.4.1.-;	SubName: Full=Uncharacterized protein {ECO:0000313|EMBL:CCB43448.1};	UDP-glucuronosyl and UDP-glucosyl transferase	GO:0005737,cytoplasm; GO:0005829,cytosol; GO:0005634,nucleus; GO:0080043,quercetin 3-O-glucosyltransferase activity; GO:0080044,quercetin 7-O-glucosyltransferase activity; GO:0008152,metabolic process; GO:0009909,regulation of flower development	UDP-glucoronosyl and UDP-glucosyl transferase	0.0231669	0.0452055	0.0507961
VIT_205s0020g00120	--	unnamed protein product, partial [Vitis vinifera]	--	SubName: Full=Uncharacterized protein {ECO:0000313|EMBL:CCB50253.1};	Predicted RNA-binding protein	--	NFACT protein RNA binding domain	0.0276933	0.0425452	0.0507643
VIT_201s0011g04300	K04733 interleukin-1 receptor-associated kinase 4 [EC:2.7.11.1] | (RefSeq) rust resistance kinase Lr10-like (A)	unnamed protein product, partial [Vitis vinifera]	--	SubName: Full=Uncharacterized protein {ECO:0000313|EMBL:CBI26954.3};	--	--	Wall-associated receptor kinase C-terminal	0.0376764	0.033999	0.0507488
VIT_214s0066g01590	K03549 KUP system potassium uptake protein | (RefSeq) potassium transporter 8-like isoform X1 (A)	hypothetical protein VITISV_043282 [Vitis vinifera]	RecName: Full=Protein SUPPRESSOR OF QUENCHING 1, chloroplastic {ECO:0000303|PubMed:23818601}; EC=3.1.3.- {ECO:0000250|UniProtKB:P95649}; Flags: Precursor;	SubName: Full=Uncharacterized protein {ECO:0000313|EMBL:CAN80443.1};	--	GO:0009507,chloroplast; GO:0009570,chloroplast stroma; GO:0009534,chloroplast thylakoid; GO:0009535,chloroplast thylakoid membrane; GO:0016021,integral component of membrane; GO:0042651,thylakoid membrane; GO:0016787,hydrolase activity; GO:0046872,metal ion binding; GO:0045454,cell redox homeostasis; GO:0008152,metabolic process; GO:0010196,nonphotochemical quenching	NHL repeat	-0.0260112	0.0435702	0.0507439
VIT_205s0049g01620	K00574 cyclopropane-fatty-acyl-phospholipid synthase [EC:2.1.1.79] | (RefSeq) uncharacterized LOC100242555 (A)	unnamed protein product, partial [Vitis vinifera]	RecName: Full=Probable (S)-tetrahydroprotoberberine N-methyltransferase 2; Short=PbTNMT2; EC=2.1.1.122;	SubName: Full=Uncharacterized protein {ECO:0000313|EMBL:CCB48612.1};	--	GO:0005737,cytoplasm; GO:0030782,(S)-tetrahydroprotoberberine N-methyltransferase activity	Flavin containing amine oxidoreductase	-0.000300081	-0.0507121	0.050713
VIT_210s0092g00760	K02635 cytochrome b6 | (RefSeq) petB; cytochrome b6 (A)	unnamed protein product, partial [Vitis vinifera]	RecName: Full=Cytochrome b6 {ECO:0000255|HAMAP-Rule:MF_00633};	SubName: Full=Uncharacterized protein {ECO:0000313|EMBL:CCB61517.1};	Cytochrome b	GO:0009535,chloroplast thylakoid membrane; GO:0016021,integral component of membrane; GO:0045158,electron transporter, transferring electrons within cytochrome b6/f complex of photosystem II activity; GO:0020037,heme binding; GO:0005506,iron ion binding; GO:0015979,photosynthesis; GO:0022904,respiratory electron transport chain	--	-0.0201254	-0.046523	0.0506895
VIT_218s0122g00350	K03283 heat shock 70kDa protein 1/2/6/8 | (RefSeq) heat shock cognate 70 kDa protein 2-like isoform X1 (A)	PREDICTED: uncharacterized protein LOC100252968 isoform X1 [Vitis vinifera]	--	SubName: Full=Uncharacterized protein {ECO:0000313|EMBL:CAN76803.1}; Flags: Fragment;	--	--	PHD-finger	0.0283076	-0.0420331	0.0506764
VIT_205s0102g00600	--	unnamed protein product, partial [Vitis vinifera]	--	SubName: Full=Uncharacterized protein {ECO:0000313|EMBL:CCB59847.1};	--	--	--	0.0444497	0.0242397	0.0506295
VIT_205s0094g00230	K01183 chitinase [EC:3.2.1.14] | (RefSeq) endochitinase EP3 (A)	unnamed protein product, partial [Vitis vinifera]	RecName: Full=Endochitinase EP3 {ECO:0000303|PubMed:11525512}; EC=3.2.1.14; AltName: Full=Chitinase class IV {ECO:0000303|PubMed:11525512}; Short=AtchitIV {ECO:0000303|PubMed:11525512}; AltName: Full=Protein HOMOLOG OF CARROT EP3-3 CHITINASE {ECO:0000303|PubMed:11525512}; Short=AtEP3 {ECO:0000303|PubMed:11525512}; Flags: Precursor;	SubName: Full=Uncharacterized protein {ECO:0000313|EMBL:CBI24651.3};	Predicted chitinase	GO:0005618,cell wall; GO:0008061,chitin binding; GO:0004568,chitinase activity; GO:0016998,cell wall macromolecule catabolic process; GO:0006032,chitin catabolic process; GO:0006952,defense response; GO:0000272,polysaccharide catabolic process; GO:0009617,response to bacterium; GO:0009611,response to wounding; GO:0010262,somatic embryogenesis	--	-0.000461477	-0.0505297	0.0505318
VIT_211s0016g01460	K06630 14-3-3 protein epsilon | (RefSeq) uncharacterized protein LOC110789589 (A)	PREDICTED: protein Brevis radix-like 4 [Vitis vinifera]	RecName: Full=Protein Brevis radix-like 4; Short=AtBRXL4;	SubName: Full=Uncharacterized protein {ECO:0000313|EMBL:CCB51419.1};	--	GO:0005634,nucleus	Transcription factor BRX N-terminal domain	-0.0388575	0.0322834	0.0505186
VIT_201s0011g06140	K08332 vacuolar protein 8 | (RefSeq) hypothetical protein (A)	PREDICTED: U-box domain-containing protein 21 [Vitis vinifera]	RecName: Full=U-box domain-containing protein 21; EC=2.3.2.27; AltName: Full=Plant U-box protein 21; AltName: Full=RING-type E3 ubiquitin transferase PUB21 {ECO:0000305};	RecName: Full=RING-type E3 ubiquitin transferase {ECO:0000256|SAAS:SAAS00702733}; EC=2.3.2.27 {ECO:0000256|SAAS:SAAS00702733};	--	GO:0004842,ubiquitin-protein transferase activity; GO:0010200,response to chitin	RING-type zinc-finger	0.0117824	0.0491196	0.050513
VIT_203s0063g00180	K08332 vacuolar protein 8 | (RefSeq) hypothetical protein (A)	PREDICTED: U-box domain-containing protein 26 [Vitis vinifera]	RecName: Full=U-box domain-containing protein 25; EC=2.3.2.27; AltName: Full=Plant U-box protein 25; AltName: Full=RING-type E3 ubiquitin transferase PUB25 {ECO:0000305};	RecName: Full=RING-type E3 ubiquitin transferase {ECO:0000256|SAAS:SAAS00702733}; EC=2.3.2.27 {ECO:0000256|SAAS:SAAS00702733};	--	GO:0004842,ubiquitin-protein transferase activity; GO:0010200,response to chitin	Zinc-finger of the MIZ type in Nse subunit	-0.0156958	0.0480026	0.0505036
VIT_213s0106g00230	K15503 serine/threonine-protein phosphatase 6 regulatory ankyrin repeat subunit B | (RefSeq) uncharacterized LOC101314594 (A)	PREDICTED: ankyrin repeat-containing protein ITN1 isoform X2 [Vitis vinifera]	RecName: Full=Ankyrin repeat-containing protein ITN1; AltName: Full=Protein INCREASED TOLERANCE TO NACL {ECO:0000303|PubMed:18643991};	SubName: Full=Uncharacterized protein {ECO:0000313|EMBL:CAN72916.1};	FOG: Ankyrin repeat	GO:0016021,integral component of membrane; GO:0005634,nucleus; GO:0005886,plasma membrane; GO:0034613,cellular protein localization; GO:0009651,response to salt stress; GO:0007165,signal transduction	Ankyrin repeats (many copies)	0.0330709	0.0381142	0.0504616
VIT_212s0059g00430	K17338 receptor expression-enhancing protein 1/2/3/4 | (RefSeq) uncharacterized LOC101760823 (A)	PREDICTED: uncharacterized protein LOC100255025 [Vitis vinifera]	--	SubName: Full=Uncharacterized protein {ECO:0000313|EMBL:CCB51950.1};	--	GO:0005509,calcium ion binding	EF-hand domain pair	0.0273452	0.0423972	0.0504508
VIT_205s0051g00680	--	PREDICTED: putative glycine-rich cell wall structural protein 1 [Vitis vinifera]	--	SubName: Full=Uncharacterized protein {ECO:0000313|EMBL:CAN75721.1};	--	GO:0016021,integral component of membrane	--	-0.0276142	-0.0422015	0.0504333
VIT_214s0066g02060	K08900 mitochondrial chaperone BCS1 | (RefSeq) AAA-ATPase ASD, mitochondrial-like (A)	PREDICTED: AAA-ATPase ASD, mitochondrial [Vitis vinifera]	RecName: Full=AAA-ATPase ASD, mitochondrial; EC=3.6.1.3 {ECO:0000269|PubMed:21359673}; AltName: Full=AAA-ATPase 1; AltName: Full=Protein ATPASE-IN-SEED-DEVELOPMENT {ECO:0000303|PubMed:21359673};	SubName: Full=Uncharacterized protein {ECO:0000313|EMBL:CCB58561.1};	AAA+-type ATPase	GO:0005783,endoplasmic reticulum; GO:0016021,integral component of membrane; GO:0031966,mitochondrial membrane; GO:0005739,mitochondrion; GO:0005524,ATP binding; GO:0016887,ATPase activity; GO:0010154,fruit development; GO:0009737,response to abscisic acid; GO:0009409,response to cold; GO:0009651,response to salt stress; GO:0009414,response to water deprivation; GO:0010431,seed maturation	RNA helicase	0.0270422	0.0425598	0.0504244
VIT_205s0094g00320	K01183 chitinase [EC:3.2.1.14] | (RefSeq) endochitinase EP3 (A)	PREDICTED: endochitinase EP3 [Vitis vinifera]	RecName: Full=Endochitinase EP3 {ECO:0000303|PubMed:11525512}; EC=3.2.1.14; AltName: Full=Chitinase class IV {ECO:0000303|PubMed:11525512}; Short=AtchitIV {ECO:0000303|PubMed:11525512}; AltName: Full=Protein HOMOLOG OF CARROT EP3-3 CHITINASE {ECO:0000303|PubMed:11525512}; Short=AtEP3 {ECO:0000303|PubMed:11525512}; Flags: Precursor;	SubName: Full=Uncharacterized protein {ECO:0000313|EMBL:CCB49369.1};	Predicted chitinase	GO:0005618,cell wall; GO:0008061,chitin binding; GO:0004568,chitinase activity; GO:0016998,cell wall macromolecule catabolic process; GO:0006032,chitin catabolic process; GO:0006952,defense response; GO:0000272,polysaccharide catabolic process; GO:0009617,response to bacterium; GO:0009611,response to wounding; GO:0010262,somatic embryogenesis	Chitin recognition protein	-0.0150031	0.048108	0.0503931
VIT_207s0197g00170	K19613 leucine-rich repeat protein SHOC2 | (RefSeq) probable disease resistance protein At5g66910 (A)	PREDICTED: probable disease resistance protein At5g66890 isoform X1 [Vitis vinifera]	RecName: Full=Probable disease resistance protein At5g66900;	SubName: Full=Uncharacterized protein {ECO:0000313|EMBL:CCB48261.1};	--	GO:0043531,ADP binding; GO:0005524,ATP binding; GO:0006952,defense response	ATPase family associated with various cellular activities (AAA)	0.0252048	0.0436337	0.0503903
VIT_219s0177g00030	K04125 gibberellin 2-oxidase [EC:1.14.11.13] | (RefSeq) GA2ox6; gibberellin 2-beta-dioxygenase 8-like (A)	gibberellin 2-beta-dioxygenase 8-like [Vitis vinifera]	RecName: Full=Gibberellin 2-beta-dioxygenase 8; EC=1.14.11.13; AltName: Full=GA 2-oxidase 8; AltName: Full=Gibberellin 2-beta-hydroxylase 8; AltName: Full=Gibberellin 2-oxidase 8;	SubName: Full=Uncharacterized protein {ECO:0000313|EMBL:CCB48794.1};	Iron/ascorbate family oxidoreductases	GO:0052635,C-20 gibberellin 2-beta-dioxygenase activity; GO:0046872,metal ion binding; GO:0009686,gibberellin biosynthetic process; GO:0009685,gibberellin metabolic process	non-haem dioxygenase in morphine synthesis N-terminal	0.0499692	0.00615535	0.0503469
VIT_218s0122g01465	--	unnamed protein product, partial [Vitis vinifera]	RecName: Full=Pentatricopeptide repeat-containing protein At1g76280;	SubName: Full=Uncharacterized protein {ECO:0000313|EMBL:CCB45382.1};	FOG: PPR repeat	GO:0043231,intracellular membrane-bounded organelle; GO:0004519,endonuclease activity; GO:0003723,RNA binding; GO:0009451,RNA modification	--	0.0307772	-0.0398376	0.0503415
VIT_205s0020g00250	--	unnamed protein product, partial [Vitis vinifera]	--	SubName: Full=Uncharacterized protein {ECO:0000313|EMBL:CCB50262.1};	Predicted RNA-binding protein	--	NFACT protein RNA binding domain	0.0285393	0.041463	0.0503356
VIT_203s0088g01090	K19041 E3 ubiquitin-protein ligase RNF38/44 [EC:2.3.2.27] | (RefSeq) RING finger protein 44 (A)	hypothetical protein VITISV_018197 [Vitis vinifera]	RecName: Full=Probable E3 ubiquitin-protein ligase ZFP1 {ECO:0000305}; Short=OsZFP1 {ECO:0000303|PubMed:28220688}; EC=2.3.2.27 {ECO:0000305};	SubName: Full=Uncharacterized protein {ECO:0000313|EMBL:CAN62955.1};	FOG: Predicted E3 ubiquitin ligase	GO:0046872,metal ion binding; GO:0016740,transferase activity; GO:0016567,protein ubiquitination	Prokaryotic RING finger family 4	0.0026094	0.0502279	0.0502956
VIT_211s0016g03240	K03350 anaphase-promoting complex subunit 3 | (RefSeq) hypothetical protein (A)	PREDICTED: uncharacterized protein LOC100266427 [Vitis vinifera]	--	SubName: Full=Uncharacterized protein {ECO:0000313|EMBL:CCB51490.1};	--	--	FAM91 C-terminus	-0.00654482	-0.0498404	0.0502683
VIT_219s0015g00110	K00512 steroid 17alpha-monooxygenase / 17alpha-hydroxyprogesterone deacetylase [EC:1.14.14.19 1.14.14.32] | (RefSeq) cytochrome P450 71D9-like (A)	PREDICTED: premnaspirodiene oxygenase-like [Vitis vinifera]	RecName: Full=Cytochrome P450 71D10; EC=1.14.-.-;	SubName: Full=Alpha-guaine 2-oxidase {ECO:0000313|EMBL:BAT70338.1};	Cytochrome P450 CYP2 subfamily	GO:0016020,membrane; GO:0020037,heme binding; GO:0005506,iron ion binding; GO:0016709,oxidoreductase activity, acting on paired donors, with incorporation or reduction of molecular oxygen, NAD(P)H as one donor, and incorporation of one atom of oxygen; GO:0044550,secondary metabolite biosynthetic process	Cytochrome P450	0.0448223	-0.0227049	0.0502449
VIT_216s0039g01330	K04733 interleukin-1 receptor-associated kinase 4 [EC:2.7.11.1] | (RefSeq) rust resistance kinase Lr10-like (A)	PREDICTED: rust resistance kinase Lr10-like [Vitis vinifera]	RecName: Full=Rust resistance kinase Lr10 {ECO:0000312|EMBL:AAC49629.1}; EC=2.7.11.1; AltName: Full=Probable receptor-like serine/threonine-protein kinase LRK10; Flags: Precursor;	SubName: Full=Uncharacterized protein {ECO:0000313|EMBL:CCB48381.1};	Serine/threonine protein kinase	GO:0016021,integral component of membrane; GO:0005886,plasma membrane; GO:0005524,ATP binding; GO:0004674,protein serine/threonine kinase activity	Fungal protein kinase	-0.00689299	0.0497642	0.0502393
VIT_208s0032g01220	K13412 calcium-dependent protein kinase [EC:2.7.11.1] | (RefSeq) calcium-dependent protein kinase 1 (A)	PREDICTED: calcium-dependent protein kinase 1 [Vitis vinifera]	RecName: Full=Calcium-dependent protein kinase 1; Short=AtCDPK 1; Short=CDPK 1; EC=2.7.11.1; AltName: Full=Calcium-dependent protein kinase isoform AK1;	SubName: Full=Uncharacterized protein {ECO:0000313|EMBL:CCB61572.1};	Ca2+/calmodulin-dependent protein kinase, EF-Hand protein superfamily	GO:0005634,nucleus; GO:0005778,peroxisomal membrane; GO:0005777,peroxisome; GO:0005524,ATP binding; GO:0005509,calcium ion binding; GO:0010857,calcium-dependent protein kinase activity; GO:0009931,calcium-dependent protein serine/threonine kinase activity; GO:0005516,calmodulin binding; GO:0004683,calmodulin-dependent protein kinase activity; GO:0004674,protein serine/threonine kinase activity; G…	Ca2+ insensitive EF hand	0.0244135	0.0438978	0.0502298
VIT_215s0048g02290	K00521 ferric-chelate reductase [EC:1.16.1.7] | (RefSeq) ferric reduction oxidase 7, chloroplastic-like (A)	PREDICTED: protein NTM1-like 9 isoform X4 [Vitis vinifera]	RecName: Full=Protein NTM1-like 9 {ECO:0000303|PubMed:17158162}; AltName: Full=Calmodulin-binding NAC protein {ECO:0000303|PubMed:17947243};	SubName: Full=Uncharacterized protein {ECO:0000313|EMBL:CAN80540.1};	--	GO:0005789,endoplasmic reticulum membrane; GO:0016021,integral component of membrane; GO:0005634,nucleus; GO:0005886,plasma membrane; GO:0005516,calmodulin binding; GO:0003700,DNA-binding transcription factor activity; GO:0044212,transcription regulatory region DNA binding; GO:0071470,cellular response to osmotic stress; GO:0045892,negative regulation of transcription, DNA-templated; GO:1900426,p…	No apical meristem (NAM) protein	0.0464243	0.0191373	0.0502141
VIT_218s0001g08750	--	PREDICTED: uncharacterized protein LOC100267736 [Vitis vinifera]	--	SubName: Full=Uncharacterized protein {ECO:0000313|EMBL:CBI19371.3};	--	--	--	0.000968188	-0.0502043	0.0502136
VIT_217s0000g01630	K13448 calcium-binding protein CML | (RefSeq) putative calcium-binding protein CML19 (A)	PREDICTED: putative calcium-binding protein CML19 [Vitis vinifera]	RecName: Full=Putative calcium-binding protein CML19; AltName: Full=Calmodulin-like protein 19;	SubName: Full=Uncharacterized protein {ECO:0000313|EMBL:CAN81786.1};	Calmodulin and related proteins (EF-Hand superfamily)	GO:0005509,calcium ion binding	Caleosin related protein	0.0417273	0.0279302	0.0502122
VIT_218s0001g08200	K03327 multidrug resistance protein, MATE family | (RefSeq) multidrug and toxin extrusion protein 1-like (A)	PREDICTED: protein DETOXIFICATION 48 [Vitis vinifera]	RecName: Full=Protein DETOXIFICATION 48 {ECO:0000303|PubMed:11739388}; Short=AtDTX48 {ECO:0000303|PubMed:11739388}; AltName: Full=Multidrug and toxic compound extrusion protein 48 {ECO:0000305}; Short=MATE protein 48 {ECO:0000305}; AltName: Full=Protein ABNORMAL SHOOT 4 {ECO:0000303|PubMed:26160579}; AltName: Full=Protein BUSH-AND-CHLOROTIC-DWARF 1 {ECO:0000303|PubMed:22150160}; Short=Protein BCD…	RecName: Full=Protein DETOXIFICATION {ECO:0000256|RuleBase:RU004914}; AltName: Full=Multidrug and toxic compound extrusion protein {ECO:0000256|RuleBase:RU004914};	Uncharacterized membrane protein, predicted efflux pump	GO:0005794,Golgi apparatus; GO:0000139,Golgi membrane; GO:0017119,Golgi transport complex; GO:0016021,integral component of membrane; GO:0005770,late endosome; GO:0031902,late endosome membrane; GO:0043226,organelle; GO:0015297,antiporter activity; GO:0015238,drug transmembrane transporter activity; GO:0005381,iron ion transmembrane transporter activity; GO:0006855,drug transmembrane transport; G…	MatE	-0.0366931	-0.0342362	0.0501847
VIT_202s0025g01990	K19039 E3 ubiquitin-protein ligase ATL7/58/59 [EC:2.3.2.27] | (RefSeq) probable E3 ubiquitin-protein ligase RHA4A (A)	PREDICTED: probable E3 ubiquitin-protein ligase RHA4A [Vitis vinifera]	RecName: Full=Probable E3 ubiquitin-protein ligase RHA4A {ECO:0000305}; EC=2.3.2.27; AltName: Full=RING-H2 finger A4a {ECO:0000303|PubMed:9781696}; AltName: Full=RING-H2 zinc finger protein RHA4a {ECO:0000305}; AltName: Full=RING-type E3 ubiquitin transferase RHA4A {ECO:0000305};	SubName: Full=Zf-RING_2 domain-containing protein {ECO:0000313|EMBL:GAV68674.1};	FOG: Predicted E3 ubiquitin ligase	GO:0046872,metal ion binding; GO:0016740,transferase activity; GO:0016567,protein ubiquitination	Zinc finger, C3HC4 type (RING finger)	0.001527	-0.0500848	0.0501081
VIT_211s0016g03570	--	--	--	--	--	--	--	0.0105418	-0.0489411	0.0500635
VIT_215s0046g01140	K19613 leucine-rich repeat protein SHOC2 | (RefSeq) uncharacterized protein LOC111313103 isoform X1 (A)	PREDICTED: probable WRKY transcription factor 46 [Vitis vinifera]	RecName: Full=Probable WRKY transcription factor 30; AltName: Full=WRKY DNA-binding protein 30;	SubName: Full=Putative WRKY transcription factor 30 {ECO:0000313|EMBL:AAR92477.1};	--	GO:0005737,cytoplasm; GO:0005634,nucleus; GO:0003700,DNA-binding transcription factor activity; GO:0043565,sequence-specific DNA binding; GO:0044212,transcription regulatory region DNA binding; GO:0042542,response to hydrogen peroxide; GO:0010193,response to ozone; GO:0009751,response to salicylic acid; GO:0006351,transcription, DNA-templated	WRKY DNA -binding domain	0.00923816	0.0491616	0.050022
VIT_206s0080g00090	K20624 12-hydroxyjasmonoyl-L-amino acid 12-hydroxylase / fatty acid hydroxylase [EC:1.14.14.49] | (RefSeq) cytochrome P450 94A1-like (A)	PREDICTED: cytochrome P450 94C1 [Vitis vinifera]	RecName: Full=Cytochrome P450 94C1 {ECO:0000305}; EC=1.14.14.49 {ECO:0000269|PubMed:22215670, ECO:0000269|PubMed:26164240}; AltName: Full=12-hydroxyjasmonoyl-L-amino acid 12-hydroxylase {ECO:0000303|PubMed:22215670};	SubName: Full=Uncharacterized protein {ECO:0000313|EMBL:CCB51668.1};	Cytochrome P450 CYP4/CYP19/CYP26 subfamilies	GO:0005789,endoplasmic reticulum membrane; GO:0016021,integral component of membrane; GO:0043231,intracellular membrane-bounded organelle; GO:0018685,alkane 1-monooxygenase activity; GO:0020037,heme binding; GO:0005506,iron ion binding; GO:0009611,response to wounding	Cytochrome P450	0.00946204	0.049107	0.0500103
VIT_200s0362g00010	K09531 DnaJ homolog subfamily C member 11 | (RefSeq) hypothetical protein (A)	PREDICTED: chaperone protein dnaJ 20, chloroplastic [Vitis vinifera]	RecName: Full=Chaperone protein dnaJ 20, chloroplastic; Short=AtDjC20; Short=AtJ20; Flags: Precursor;	SubName: Full=Uncharacterized protein {ECO:0000313|EMBL:CCB59141.1};	Molecular chaperone (DnaJ superfamily)	GO:0009507,chloroplast; GO:0005634,nucleus; GO:0061077,chaperone-mediated protein folding; GO:1902395,regulation of 1-deoxy-D-xylulose-5-phosphate synthase activity; GO:0010322,regulation of isopentenyl diphosphate biosynthetic process, methylerythritol 4-phosphate pathway	DnaJ domain	-0.0460323	-0.0194963	0.0499908
VIT_214s0066g01820	K18875 enhanced disease susceptibility 1 protein | (RefSeq) protein EDS1-like (A)	PREDICTED: senescence-associated carboxylesterase 101, partial [Vitis vinifera]	RecName: Full=Senescence-associated carboxylesterase 101; EC=3.1.1.1; Flags: Precursor;	SubName: Full=Uncharacterized protein {ECO:0000313|EMBL:CCB58543.1};	--	GO:0005737,cytoplasm; GO:0016021,integral component of membrane; GO:0005634,nucleus; GO:0052689,carboxylic ester hydrolase activity; GO:0007568,aging; GO:0006952,defense response; GO:0016042,lipid catabolic process; GO:1900426,positive regulation of defense response to bacterium; GO:1902290,positive regulation of defense response to oomycetes; GO:0002230,positive regulation of defense response to…	Lipase (class 3)	0.0214228	0.0451585	0.0499823
VIT_218s0001g13770	K20617 cytochrome P450 family 71 subfamily A | (RefSeq) cytochrome P450 71A1-like (A)	PREDICTED: cytochrome P450 71A1 [Vitis vinifera]	RecName: Full=Cytochrome P450 71A1; EC=1.14.-.-; AltName: Full=ARP-2; AltName: Full=CYPLXXIA1;	SubName: Full=Uncharacterized protein {ECO:0000313|EMBL:CCB46010.1};	Cytochrome P450 CYP2 subfamily	GO:0005789,endoplasmic reticulum membrane; GO:0016021,integral component of membrane; GO:0031090,organelle membrane; GO:0020037,heme binding; GO:0005506,iron ion binding; GO:0004497,monooxygenase activity; GO:0016705,oxidoreductase activity, acting on paired donors, with incorporation or reduction of molecular oxygen; GO:0009835,fruit ripening	Cytochrome P450	-0.0464109	0.0184606	0.0499476
VIT_218s0001g03470	K05278 flavonol synthase [EC:1.14.11.23] | (RefSeq) FLS1, FLS4; flavonol synthase/flavanone 3-hydroxylase (A)	PREDICTED: flavonol synthase/flavanone 3-hydroxylase [Vitis vinifera]	RecName: Full=Flavonol synthase/flavanone 3-hydroxylase; EC=1.14.11.23 {ECO:0000250|UniProtKB:Q7XZQ6}; EC=1.14.11.9 {ECO:0000250|UniProtKB:Q7XZQ6}; AltName: Full=CitFLS; Short=FLS;	SubName: Full=Flavonol synthase {ECO:0000313|EMBL:BAE75808.1};	Iron/ascorbate family oxidoreductases	GO:0005737,cytoplasm; GO:0045431,flavonol synthase activity; GO:0031418,L-ascorbic acid binding; GO:0046872,metal ion binding; GO:0045486,naringenin 3-dioxygenase activity	non-haem dioxygenase in morphine synthesis N-terminal	-0.0411021	0.0283022	0.0499039
VIT_203s0038g01350	K22314 glucosinolate gamma-glutamyl hydrolase [EC:3.4.19.16] | (RefSeq) gamma-glutamyl peptidase 5 (A)	unnamed protein product, partial [Vitis vinifera]	RecName: Full=Gamma-glutamyl peptidase 5 {ECO:0000305}; EC=3.4.19.- {ECO:0000305};	SubName: Full=Uncharacterized protein {ECO:0000313|EMBL:CCB60913.1};	Predicted glutamine synthetase	GO:0005829,cytosol; GO:0008233,peptidase activity	Peptidase C26	0.0158818	-0.047259	0.0498563
VIT_209s0002g01080	K00454 lipoxygenase [EC:1.13.11.12] | (RefSeq) LOXO, LOX2; lipoxygenase (A)	PREDICTED: lipoxygenase isoform X1 [Vitis vinifera]	RecName: Full=Linoleate 13S-lipoxygenase 3-1, chloroplastic; EC=1.13.11.12; Flags: Precursor;	RecName: Full=Lipoxygenase {ECO:0000256|RuleBase:RU003975}; EC=1.13.11.- {ECO:0000256|RuleBase:RU003975};	--	GO:0009570,chloroplast stroma; GO:0009534,chloroplast thylakoid; GO:0016165,linoleate 13S-lipoxygenase activity; GO:0046872,metal ion binding; GO:0031408,oxylipin biosynthetic process	PLAT/LH2 domain	0.0190642	0.0460458	0.0498363
VIT_207s0005g03410	K01569 oxalate decarboxylase [EC:4.1.1.2] | (RefSeq) hypothetical protein (A)	PREDICTED: legumin A [Vitis vinifera]	RecName: Full=11S globulin subunit beta; Contains: RecName: Full=11S globulin gamma chain; AltName: Full=11S globulin acidic chain; Contains: RecName: Full=11S globulin delta chain; AltName: Full=11S globulin basic chain; Flags: Precursor;	SubName: Full=Uncharacterized protein {ECO:0000313|EMBL:CCB60117.1};	--	GO:0046872,metal ion binding; GO:0045735,nutrient reservoir activity	Cupin domain	0.0231905	0.0441099	0.0498346
VIT_203s0088g00810	K13449 pathogenesis-related protein 1 | (RefSeq) PR1; pathogenesis-related protein (A)	PREDICTED: pathogenesis-related protein 1 [Vitis vinifera]	RecName: Full=Basic form of pathogenesis-related protein 1; Short=PRP 1; Flags: Precursor;	SubName: Full=Uncharacterized protein {ECO:0000313|EMBL:CAN77102.1};	Defense-related protein containing SCP domain	GO:0005576,extracellular region; GO:0006952,defense response; GO:0009607,response to biotic stimulus	Cysteine-rich secretory protein family	0.0490666	0.00871173	0.049834
VIT_216s0098g01170	K09338 homeobox-leucine zipper protein | (RefSeq) homeobox-leucine zipper protein ATHB-12 (A)	PREDICTED: homeobox-leucine zipper protein ATHB-12 [Vitis vinifera]	RecName: Full=Homeobox-leucine zipper protein ATHB-12; AltName: Full=HD-ZIP protein ATHB-12; AltName: Full=Homeodomain transcription factor ATHB-12;	SubName: Full=Uncharacterized protein {ECO:0000313|EMBL:CBI23065.3};	Transcription factor HEX, contains HOX and HALZ domains	GO:0005634,nucleus; GO:0003700,DNA-binding transcription factor activity; GO:0043565,sequence-specific DNA binding; GO:0007275,multicellular organism development; GO:0045893,positive regulation of transcription, DNA-templated; GO:0009737,response to abscisic acid; GO:0006970,response to osmotic stress; GO:0009615,response to virus; GO:0009414,response to water deprivation; GO:0006351,transcriptio…	Homeobox KN domain	0.0162197	-0.0471152	0.0498289
VIT_211s0016g04600	K14491 two-component response regulator ARR-B family | (RefSeq) two-component response regulator ARR12-like protein (A)	PREDICTED: myb family transcription factor EFM [Vitis vinifera]	RecName: Full=Myb family transcription factor EFM {ECO:0000303|PubMed:25132385}; AltName: Full=MYB-domain transcription factor HHO4 {ECO:0000305}; AltName: Full=Protein EARLY FLOWERING MYB {ECO:0000303|PubMed:25132385}; AltName: Full=Protein HRS1 HOMOLOG 4 {ECO:0000305};	SubName: Full=Uncharacterized protein {ECO:0000313|EMBL:CCB51553.1};	--	GO:0005634,nucleus; GO:0003677,DNA binding; GO:0003700,DNA-binding transcription factor activity; GO:0009908,flower development; GO:0009740,gibberellic acid mediated signaling pathway; GO:0010452,histone H3-K36 methylation; GO:0048579,negative regulation of long-day photoperiodism, flowering; GO:1903507,negative regulation of nucleic acid-templated transcription; GO:0006355,regulation of transcri…	Myb-like DNA-binding domain	0.0165692	-0.0469874	0.0498232
VIT_205s0124g00610	K21440 ankyrin repeat domain-containing protein 50 | (RefSeq) ankyrin repeat-containing protein At5g02620 (A)	PREDICTED: protein ACCELERATED CELL DEATH 6 [Vitis vinifera]	RecName: Full=Ankyrin repeat-containing protein At5g02620;	SubName: Full=Uncharacterized protein {ECO:0000313|EMBL:CBI39192.3};	FOG: Ankyrin repeat	GO:0005783,endoplasmic reticulum; GO:0016021,integral component of membrane; GO:0005886,plasma membrane	Cation transporting ATPase, C-terminus	0.0354709	0.0349649	0.0498069
VIT_209s0070g00210	K21398 natural resistance-associated macrophage protein 2 | (RefSeq) metal transporter Nramp6 (A)	PREDICTED: metal transporter Nramp6 [Vitis vinifera]	RecName: Full=Metal transporter Nramp6; Short=AtNramp6;	SubName: Full=Uncharacterized protein {ECO:0000313|EMBL:CBI38940.3};	Mn2+ and Fe2+ transporters of the NRAMP family	GO:0012505,endomembrane system; GO:0016021,integral component of membrane; GO:0015086,cadmium ion transmembrane transporter activity; GO:0070574,cadmium ion transmembrane transport; GO:0055072,iron ion homeostasis	Natural resistance-associated macrophage protein	0.0331238	-0.0371591	0.0497794
VIT_217s0000g01915	K19882 O-palmitoleoyl-L-serine hydrolase [EC:3.1.1.98] | (RefSeq) pectin acetylesterase 8-like (A)	unknown [Medicago truncatula]	--	SubName: Full=Uncharacterized protein {ECO:0000313|EMBL:AFK45453.1};	--	--	--	-0.0148124	-0.0475005	0.0497565
VIT_207s0005g01130	--	PREDICTED: uncharacterized protein LOC104879792 [Vitis vinifera]	--	SubName: Full=Uncharacterized protein {ECO:0000313|EMBL:CCB60000.1};	--	--	Cotton fibre expressed protein	-0.0417879	-0.0268634	0.0496777
VIT_208s0007g02720	K13070 momilactone-A synthase [EC:1.1.1.295] | (RefSeq) momilactone A synthase (A)	PREDICTED: secoisolariciresinol dehydrogenase-like isoform X2 [Vitis vinifera]	RecName: Full=Secoisolariciresinol dehydrogenase; EC=1.1.1.331; Flags: Fragment;	SubName: Full=Uncharacterized protein {ECO:0000313|EMBL:CCB55466.1};	Reductases with broad range of substrate specificities	GO:0016491,oxidoreductase activity	3-beta hydroxysteroid dehydrogenase/isomerase family	-0.0477021	-0.0137074	0.0496325
VIT_218s0072g00990	K04733 interleukin-1 receptor-associated kinase 4 [EC:2.7.11.1] | (RefSeq) hypothetical protein (A)	PREDICTED: leucine-rich repeat receptor-like tyrosine-protein kinase PXC3 [Vitis vinifera]	RecName: Full=Leucine-rich repeat receptor-like tyrosine-protein kinase PXC3 {ECO:0000305}; EC=2.7.10.1; AltName: Full=Protein PXY/TDR-CORRELATED 3 {ECO:0000303|PubMed:23815750}; Flags: Precursor;	SubName: Full=Uncharacterized protein {ECO:0000313|EMBL:CCB44849.1};	--	GO:0016021,integral component of membrane; GO:0005886,plasma membrane; GO:0005524,ATP binding; GO:0004714,transmembrane receptor protein tyrosine kinase activity	Leucine rich repeat N-terminal domain	0.00405043	0.0494149	0.0495807
VIT_205s0077g01700	K10752 histone-binding protein RBBP4 | (RefSeq) heavy metal-associated isoprenylated plant protein 26-like (A)	hypothetical protein VITISV_025727 [Vitis vinifera]	RecName: Full=Heavy metal-associated isoprenylated plant protein 23 {ECO:0000303|PubMed:21072340, ECO:0000303|PubMed:23368984}; Short=AtHIP23 {ECO:0000303|PubMed:21072340, ECO:0000303|PubMed:23368984}; Flags: Precursor;	SubName: Full=Uncharacterized protein {ECO:0000313|EMBL:CCB48009.1};	Copper chaperone	GO:0005737,cytoplasm; GO:0046914,transition metal ion binding; GO:0046916,cellular transition metal ion homeostasis; GO:0030001,metal ion transport	Heavy-metal-associated domain	0.00826025	-0.048786	0.0494804
VIT_219s0014g02830	K13447 respiratory burst oxidase [EC:1.6.3.- 1.11.1.-] | (RefSeq) respiratory burst oxidase homolog protein C (A)	PREDICTED: respiratory burst oxidase homolog protein C [Vitis vinifera]	RecName: Full=Respiratory burst oxidase homolog protein C; EC=1.11.1.-; EC=1.6.3.-; AltName: Full=NADPH oxidase RBOHC; AltName: Full=StRBOHC;	SubName: Full=Uncharacterized protein {ECO:0000313|EMBL:CBI20311.3};	Ferric reductase, NADH/NADPH oxidase and related proteins	GO:0016021,integral component of membrane; GO:0005509,calcium ion binding; GO:0050664,oxidoreductase activity, acting on NAD(P)H, oxygen as acceptor; GO:0004601,peroxidase activity	EF hand	0.0313202	-0.0382862	0.049465
VIT_217s0000g03390	K21989 calcium permeable stress-gated cation channel | (RefSeq) CSC1-like protein RXW8 (A)	PREDICTED: protein SAR DEFICIENT 1 isoform X2 [Vitis vinifera]	RecName: Full=Protein SAR DEFICIENT 1 {ECO:0000303|PubMed:20921422};	SubName: Full=Uncharacterized protein {ECO:0000313|EMBL:CBI15482.3};	--	GO:0005634,nucleus; GO:0003700,DNA-binding transcription factor activity; GO:0043565,sequence-specific DNA binding; GO:0071219,cellular response to molecule of bacterial origin; GO:0042742,defense response to bacterium; GO:0002229,defense response to oomycetes; GO:0009626,plant-type hypersensitive response; GO:1900426,positive regulation of defense response to bacterium; GO:0080142,regulation of …	Calmodulin binding protein-like	-0.0331699	0.0366931	0.0494633
VIT_219s0085g01050	K13993 HSP20 family protein | (RefSeq) 17.6 kDa class I heat shock protein 3-like (A)	PREDICTED: 17.8 kDa class I heat shock protein [Vitis vinifera]	RecName: Full=17.3 kDa class I heat shock protein; AltName: Full=HSP 17.3;	SubName: Full=Uncharacterized protein {ECO:0000313|EMBL:CAN60434.1};	Molecular chaperone (small heat-shock protein Hsp26/Hsp42)	GO:0005737,cytoplasm	HSP20-like domain found in ArsA	0.0247108	0.0426563	0.0492969
VIT_205s0077g01280	K15920 xylan 1,4-beta-xylosidase [EC:3.2.1.37] | (RefSeq) beta-D-xylosidase 1-like (A)	PREDICTED: putative beta-D-xylosidase isoform X1 [Vitis vinifera]	RecName: Full=Beta-D-xylosidase 1; Short=AtBXL1; EC=3.2.1.-; AltName: Full=Alpha-L-arabinofuranosidase; EC=3.2.1.55; Flags: Precursor;	SubName: Full=Uncharacterized protein {ECO:0000313|EMBL:CCB47988.1};	--	GO:0048046,apoplast; GO:0009505,plant-type cell wall; GO:0005578,NA; GO:0046556,alpha-L-arabinofuranosidase activity; GO:0005975,carbohydrate metabolic process; GO:0010214,seed coat development	Fibronectin type III-like domain	-0.0288969	-0.0398377	0.0492146
VIT_205s0077g01440	--	PREDICTED: uncharacterized protein LOC104605139 [Nelumbo nucifera]	--	SubName: Full=Uncharacterized protein {ECO:0000313|EMBL:CCB47996.1};	--	--	P-loop containing region of AAA domain	0.00697157	0.0486367	0.0491338
VIT_211s0016g02350	K00559 sterol 24-C-methyltransferase [EC:2.1.1.41] | (RefSeq) cycloartenol-C-24-methyltransferase 1-like (A)	PREDICTED: uncharacterized protein LOC100268021 [Vitis vinifera]	--	SubName: Full=Uncharacterized protein {ECO:0000313|EMBL:CBI27925.3};	--	GO:0016021,integral component of membrane; GO:0008168,methyltransferase activity	Hypothetical methyltransferase	-0.0333154	0.0360922	0.0491178
VIT_214s0030g00660	K13832 3-dehydroquinate dehydratase / shikimate dehydrogenase [EC:4.2.1.10 1.1.1.25] | (RefSeq) SDH3; bifunctional 3-dehydroquinate dehydratase/shikimate dehydrogenase, chloroplastic (A)	PREDICTED: bifunctional 3-dehydroquinate dehydratase/shikimate dehydrogenase, chloroplastic [Vitis vinifera]	RecName: Full=Bifunctional 3-dehydroquinate dehydratase/shikimate dehydrogenase, chloroplastic; Short=DHQ-SDH protein; AltName: Full=DHQase-SORase; AltName: Full=Protein EMBRYO DEFECTIVE 3004; Includes: RecName: Full=Dehydroquinate dehydratase; Short=DHQ; EC=4.2.1.10; Includes: RecName: Full=Shikimate dehydrogenase; Short=SDH; EC=1.1.1.25; Flags: Precursor;	SubName: Full=Uncharacterized protein {ECO:0000313|EMBL:CBI34297.3};	Pentafunctional AROM protein	GO:0009507,chloroplast; GO:0009570,chloroplast stroma; GO:0003855,3-dehydroquinate dehydratase activity; GO:0050661,NADP binding; GO:0004764,shikimate 3-dehydrogenase (NADP+) activity; GO:0009073,aromatic amino acid family biosynthetic process; GO:0009423,chorismate biosynthetic process; GO:0009793,embryo development ending in seed dormancy; GO:0019632,shikimate metabolic process	S-adenosyl-L-homocysteine hydrolase, NAD binding domain	0.0321628	-0.0370819	0.0490868
VIT_218s0001g00680	K05909 laccase [EC:1.10.3.2] | (RefSeq) laccase-14 (A)	PREDICTED: laccase-14 [Vitis vinifera]	RecName: Full=Laccase-14; EC=1.10.3.2; AltName: Full=Benzenediol:oxygen oxidoreductase 14; AltName: Full=Diphenol oxidase 14; AltName: Full=Urishiol oxidase 14; Flags: Precursor;	RecName: Full=Laccase {ECO:0000256|RuleBase:RU361119}; EC=1.10.3.2 {ECO:0000256|RuleBase:RU361119}; AltName: Full=Benzenediol:oxygen oxidoreductase {ECO:0000256|RuleBase:RU361119}; AltName: Full=Diphenol oxidase {ECO:0000256|RuleBase:RU361119}; AltName: Full=Urishiol oxidase {ECO:0000256|RuleBase:RU361119};	Multicopper oxidases	GO:0048046,apoplast; GO:0005507,copper ion binding; GO:0052716,hydroquinone:oxygen oxidoreductase activity; GO:0016722,oxidoreductase activity, oxidizing metal ions; GO:0046274,lignin catabolic process	Multicopper oxidase	0.0458828	0.0171671	0.0489892
VIT_201s0010g01000	K04733 interleukin-1 receptor-associated kinase 4 [EC:2.7.11.1] | (RefSeq) protein NSP-INTERACTING KINASE 2 (A)	PREDICTED: protein NSP-INTERACTING KINASE 1 [Vitis vinifera]	RecName: Full=Protein NSP-INTERACTING KINASE 1 {ECO:0000303|PubMed:15489295}; Short=AtNIK1 {ECO:0000303|PubMed:15489295}; EC=2.7.11.1 {ECO:0000269|PubMed:15489295}; AltName: Full=LRR receptor-like serine/threonine-protein kinase NIK1 {ECO:0000303|PubMed:15489295}; Flags: Precursor;	SubName: Full=Uncharacterized protein {ECO:0000313|EMBL:CBI27432.3};	--	GO:0005737,cytoplasm; GO:0016021,integral component of membrane; GO:0005654,nucleoplasm; GO:0005886,plasma membrane; GO:0005524,ATP binding; GO:0004672,protein kinase activity; GO:0004675,transmembrane receptor protein serine/threonine kinase activity; GO:0007166,cell surface receptor signaling pathway; GO:0051607,defense response to virus; GO:0040015,negative regulation of multicellular organism…	Leucine Rich Repeat	0.029377	-0.0392022	0.048988
VIT_207s0005g04050	K04733 interleukin-1 receptor-associated kinase 4 [EC:2.7.11.1] | (RefSeq) MDIS1-interacting receptor like kinase 2-like (A)	PREDICTED: MDIS1-interacting receptor like kinase 2 isoform X1 [Vitis vinifera]	RecName: Full=MDIS1-interacting receptor like kinase 2 {ECO:0000303|PubMed:26863186}; Short=AtMIK2 {ECO:0000303|PubMed:26863186}; AltName: Full=Probable LRR receptor-like serine/threonine-protein kinase At4g08850; EC=2.7.11.1 {ECO:0000305}; Flags: Precursor;	SubName: Full=Uncharacterized protein {ECO:0000313|EMBL:CCB60158.1};	--	GO:0016021,integral component of membrane; GO:0016020,membrane; GO:0005886,plasma membrane; GO:0009506,plasmodesma; GO:0090406,pollen tube; GO:0005524,ATP binding; GO:0004674,protein serine/threonine kinase activity	Leucine rich repeat N-terminal domain	0.0082642	0.0482771	0.0489794
VIT_209s0002g04180	--	PREDICTED: protein PLANT CADMIUM RESISTANCE 8 isoform X1 [Vitis vinifera]	RecName: Full=Protein PLANT CADMIUM RESISTANCE 8; Short=AtPCR8;	SubName: Full=Uncharacterized protein {ECO:0000313|EMBL:CBI36115.3};	--	GO:0016021,integral component of membrane; GO:0005886,plasma membrane; GO:0006979,response to oxidative stress	PLAC8 family	0.0464552	-0.0154467	0.048956
VIT_209s0018g00240	K18834 WRKY transcription factor 1 | (RefSeq) WRKY transcription factor 1-like (A)	probable WRKY transcription factor 40-like [Vitis vinifera]	RecName: Full=Probable WRKY transcription factor 40; AltName: Full=WRKY DNA-binding protein 40;	SubName: Full=Uncharacterized protein {ECO:0000313|EMBL:CCB49655.1};	--	GO:0005634,nucleus; GO:0003700,DNA-binding transcription factor activity; GO:0043565,sequence-specific DNA binding; GO:0044212,transcription regulatory region DNA binding; GO:0042742,defense response to bacterium; GO:0050832,defense response to fungus; GO:0045892,negative regulation of transcription, DNA-templated; GO:0031347,regulation of defense response; GO:0010200,response to chitin; GO:00022…	WRKY DNA -binding domain	0.0192837	0.0449845	0.0489435
VIT_207s0005g00830	K15333 tRNA guanosine-2'-O-methyltransferase [EC:2.1.1.34] | (RefSeq) uncharacterized protein LOC104224633 (A)	PREDICTED: subtilisin-like protease SBT1.5 [Vitis vinifera]	RecName: Full=Subtilisin-like protease SBT1.5 {ECO:0000303|PubMed:16193095}; EC=3.4.21.- {ECO:0000255|PROSITE-ProRule:PRU10082}; AltName: Full=Subtilase subfamily 1 member 5 {ECO:0000303|PubMed:16193095}; Short=AtSBT1.5 {ECO:0000303|PubMed:16193095}; Flags: Precursor;	SubName: Full=Uncharacterized protein {ECO:0000313|EMBL:CCB59985.1};	--	GO:0005576,extracellular region; GO:0004252,serine-type endopeptidase activity	PA domain	0.0163532	-0.0461226	0.0489359
VIT_200s0323g00010	--	unnamed protein product, partial [Vitis vinifera]	--	SubName: Full=Uncharacterized protein {ECO:0000313|EMBL:CBI28503.3}; Flags: Fragment;	--	GO:0016021,integral component of membrane	--	0.00436065	0.048679	0.0488739
VIT_200s0515g00020	K13457 disease resistance protein RPM1 | (RefSeq) probable disease resistance RPP8-like protein 4 (A)	PREDICTED: probable disease resistance RPP8-like protein 4 [Vitis vinifera]	RecName: Full=Probable disease resistance RPP8-like protein 4;	SubName: Full=Uncharacterized protein {ECO:0000313|EMBL:CCB57418.1};	Apoptotic ATPase	GO:0005886,plasma membrane; GO:0043531,ADP binding; GO:0005524,ATP binding; GO:0006952,defense response; GO:0007165,signal transduction	AAA domain	0.0162715	0.0460685	0.0488576
VIT_204s0023g02430	K09060 plant G-box-binding factor | (RefSeq) bZIP transcription factor 68-like (A)	PREDICTED: bZIP transcription factor 44 [Vitis vinifera]	RecName: Full=bZIP transcription factor 44 {ECO:0000305}; Short=AtbZIP44 {ECO:0000303|PubMed:11906833};	SubName: Full=Uncharacterized protein {ECO:0000313|EMBL:CCB44416.1};	--	GO:0005634,nucleus; GO:0003700,DNA-binding transcription factor activity; GO:0046982,protein heterodimerization activity; GO:0043565,sequence-specific DNA binding; GO:0044212,transcription regulatory region DNA binding; GO:0009845,seed germination; GO:0006351,transcription, DNA-templated	Basic region leucine zipper	0.00586606	-0.0484889	0.0488425
VIT_207s0141g00060	K15397 3-ketoacyl-CoA synthase [EC:2.3.1.199] | (RefSeq) 3-ketoacyl-CoA synthase 20-like (A)	PREDICTED: 3-ketoacyl-CoA synthase 20-like [Vitis vinifera]	RecName: Full=3-ketoacyl-CoA synthase 2 {ECO:0000303|PubMed:18465198}; Short=KCS-2 {ECO:0000303|PubMed:18465198}; EC=2.3.1.199 {ECO:0000305}; AltName: Full=Docosanoic acid synthase {ECO:0000303|PubMed:18786002}; AltName: Full=Very long-chain fatty acid condensing enzyme 2 {ECO:0000303|PubMed:18465198}; Short=VLCFA condensing enzyme 2 {ECO:0000303|PubMed:18465198};	RecName: Full=3-ketoacyl-CoA synthase {ECO:0000256|PIRNR:PIRNR036417}; EC=2.3.1.- {ECO:0000256|PIRNR:PIRNR036417};	--	GO:0016021,integral component of membrane; GO:0102336,3-oxo-arachidoyl-CoA synthase activity; GO:0102337,3-oxo-cerotoyl-CoA synthase activity; GO:0102338,3-oxo-lignoceronyl-CoA synthase activity; GO:0009922,fatty acid elongase activity; GO:0102756,very-long-chain 3-ketoacyl-CoA synthase activity; GO:0006633,fatty acid biosynthetic process; GO:0006970,response to osmotic stress; GO:0009611,respons…	Chalcone and stilbene synthases, N-terminal domain	0.0186313	0.0451372	0.0488312
VIT_203s0038g02140	K13946 auxin influx carrier (AUX1 LAX family) | (RefSeq) auxin transporter-like protein 2 (A)	PREDICTED: auxin transporter-like protein 2 [Vitis vinifera]	RecName: Full=Auxin transporter-like protein 5; AltName: Full=AUX1-like protein 5; AltName: Full=MtLAX5;	SubName: Full=Uncharacterized protein {ECO:0000313|EMBL:CBI37897.3};	Amino acid transporters	GO:0016021,integral component of membrane; GO:0005886,plasma membrane; GO:0015293,symporter activity; GO:0006865,amino acid transport; GO:0009734,auxin-activated signaling pathway	Transmembrane amino acid transporter protein	0.0183799	-0.0451891	0.0487839
VIT_211s0052g01220	K14504 xyloglucan:xyloglucosyl transferase TCH4 [EC:2.4.1.207] | (RefSeq) probable xyloglucan endotransglucosylase/hydrolase protein 23 (A)	PREDICTED: probable xyloglucan endotransglucosylase/hydrolase protein 23 [Vitis vinifera]	RecName: Full=Probable xyloglucan endotransglucosylase/hydrolase protein 23; Short=At-XTH23; Short=XTH-23; EC=2.4.1.207; Flags: Precursor;	RecName: Full=Xyloglucan endotransglucosylase/hydrolase {ECO:0000256|RuleBase:RU361120}; EC=2.4.1.207 {ECO:0000256|RuleBase:RU361120};	--	GO:0048046,apoplast; GO:0005618,cell wall; GO:0005794,Golgi apparatus; GO:0004553,hydrolase activity, hydrolyzing O-glycosyl compounds; GO:0016762,xyloglucan:xyloglucosyl transferase activity; GO:0042546,cell wall biogenesis; GO:0071555,cell wall organization; GO:0010411,xyloglucan metabolic process	Xyloglucan endo-transglycosylase (XET) C-terminus	-0.00222779	0.0487222	0.0487731
VIT_213s0067g01970	K05909 laccase [EC:1.10.3.2] | (RefSeq) laccase-12 (A)	PREDICTED: laccase-12 [Vitis vinifera]	RecName: Full=Laccase-12; EC=1.10.3.2; AltName: Full=Benzenediol:oxygen oxidoreductase 12; AltName: Full=Diphenol oxidase 12; AltName: Full=Urishiol oxidase 12; Flags: Precursor;	RecName: Full=Laccase {ECO:0000256|RuleBase:RU361119}; EC=1.10.3.2 {ECO:0000256|RuleBase:RU361119}; AltName: Full=Benzenediol:oxygen oxidoreductase {ECO:0000256|RuleBase:RU361119}; AltName: Full=Diphenol oxidase {ECO:0000256|RuleBase:RU361119}; AltName: Full=Urishiol oxidase {ECO:0000256|RuleBase:RU361119};	Multicopper oxidases	GO:0048046,apoplast; GO:0005507,copper ion binding; GO:0052716,hydroquinone:oxygen oxidoreductase activity; GO:0016722,oxidoreductase activity, oxidizing metal ions; GO:0046274,lignin catabolic process	Multicopper oxidase	0.0361203	-0.0327028	0.0487252
VIT_204s0023g03070	K04733 interleukin-1 receptor-associated kinase 4 [EC:2.7.11.1] | (RefSeq) probable LRR receptor-like serine/threonine-protein kinase At4g36180 (A)	PREDICTED: probable LRR receptor-like serine/threonine-protein kinase At4g36180 [Vitis vinifera]	RecName: Full=Probable LRR receptor-like serine/threonine-protein kinase At4g36180; EC=2.7.11.1; Flags: Precursor;	SubName: Full=Uncharacterized protein {ECO:0000313|EMBL:CCB44381.1};	--	GO:0016021,integral component of membrane; GO:0005886,plasma membrane; GO:0005524,ATP binding; GO:0004674,protein serine/threonine kinase activity	Lipopolysaccharide kinase (Kdo/WaaP) family	0.0188598	0.044927	0.048725
VIT_208s0040g01230	K13947 auxin efflux carrier family | (RefSeq) probable auxin efflux carrier component 1b (A)	PREDICTED: probable auxin efflux carrier component 1b [Vitis vinifera]	RecName: Full=Probable auxin efflux carrier component 1c {ECO:0000305}; Short=OsPIN1c {ECO:0000303|PubMed:16085936}; AltName: Full=OsPIN1a {ECO:0000303|PubMed:19825657};	RecName: Full=Auxin efflux carrier component {ECO:0000256|RuleBase:RU362108};	--	GO:0005783,endoplasmic reticulum; GO:0016021,integral component of membrane; GO:0005886,plasma membrane; GO:0010329,auxin efflux transmembrane transporter activity; GO:0010252,auxin homeostasis; GO:0009926,auxin polar transport; GO:0009734,auxin-activated signaling pathway	Membrane transport protein	0.0112433	-0.0474049	0.04872
VIT_202s0012g01410	K17294 tetraspanin-4 | (RefSeq) hypothetical protein (A)	PREDICTED: protein TORNADO 2 [Vitis vinifera]	RecName: Full=Protein TORNADO 2; AltName: Full=Protein EKEKO; AltName: Full=TETRASPANIN-1;	SubName: Full=Uncharacterized protein {ECO:0000313|EMBL:CAN69080.1};	--	GO:0016021,integral component of membrane; GO:0005886,plasma membrane; GO:0009506,plasmodesma; GO:0009734,auxin-activated signaling pathway; GO:0010305,leaf vascular tissue pattern formation; GO:0009554,megasporogenesis; GO:0009933,meristem structural organization; GO:0009956,radial pattern formation; GO:0009934,regulation of meristem structural organization; GO:0010015,root morphogenesis	Fatty acid desaturase	0.0172184	-0.0455287	0.0486758
VIT_209s0096g00680	K13065 shikimate O-hydroxycinnamoyltransferase [EC:2.3.1.133] | (RefSeq) shikimate O-hydroxycinnamoyltransferase-like (A)	PREDICTED: shikimate O-hydroxycinnamoyltransferase [Vitis vinifera]	RecName: Full=Shikimate O-hydroxycinnamoyltransferase; EC=2.3.1.133; AltName: Full=Hydroxycinnamoyl transferase; AltName: Full=Hydroxycinnamoyl-Coenzyme A shikimate/quinate hydroxycinnamoyltransferase;	SubName: Full=Uncharacterized protein {ECO:0000313|EMBL:CCB57571.1};	--	GO:0005737,cytoplasm; GO:0005829,cytosol; GO:0016020,membrane; GO:0047205,quinate O-hydroxycinnamoyltransferase activity; GO:0047172,shikimate O-hydroxycinnamoyltransferase activity; GO:0010252,auxin homeostasis; GO:0071555,cell wall organization; GO:0009809,lignin biosynthetic process; GO:0009963,positive regulation of flavonoid biosynthetic process	Transferase family	-0.0486133	0.00239143	0.0486721
VIT_205s0020g04390	K01537 Ca2+-transporting ATPase [EC:3.6.3.8] | (RefSeq) putative calcium-transporting ATPase 13, plasma membrane-type (A)	PREDICTED: putative calcium-transporting ATPase 13, plasma membrane-type [Vitis vinifera]	RecName: Full=Putative calcium-transporting ATPase 13, plasma membrane-type; EC=3.6.3.8; AltName: Full=Ca(2+)-ATPase isoform 13;	RecName: Full=Calcium-transporting ATPase {ECO:0000256|RuleBase:RU361146}; EC=3.6.3.8 {ECO:0000256|RuleBase:RU361146};	Calcium transporting ATPase	GO:0005887,integral component of plasma membrane; GO:0043231,intracellular membrane-bounded organelle; GO:0005524,ATP binding; GO:0005388,calcium-transporting ATPase activity; GO:0005516,calmodulin binding; GO:0046872,metal ion binding	haloacid dehalogenase-like hydrolase	0.0337967	0.0350165	0.048666
VIT_208s0032g00150	K10268 F-box and leucine-rich repeat protein 2/20 | (RefSeq) putative F-box/LRR-repeat protein 9 isoform X1 (A)	unnamed protein product, partial [Vitis vinifera]	RecName: Full=F-box/LRR-repeat protein At3g48880;	SubName: Full=Uncharacterized protein {ECO:0000313|EMBL:CBI39053.3};	Leucine rich repeat proteins, some proteins contain F-box	--	F-box domain	0.0122573	-0.047079	0.0486484
VIT_216s0050g01860	--	PREDICTED: S-type anion channel SLAH2 isoform X2 [Vitis vinifera]	RecName: Full=S-type anion channel SLAH3; AltName: Full=SLAC1-homolog protein 3;	SubName: Full=Uncharacterized protein {ECO:0000313|EMBL:CBI22602.3};	--	GO:0016021,integral component of membrane; GO:0005886,plasma membrane; GO:0008308,voltage-gated anion channel activity; GO:0006873,cellular ion homeostasis; GO:0006821,chloride transport; GO:0009651,response to salt stress; GO:0009414,response to water deprivation	Voltage-dependent anion channel	0.00366587	-0.0484951	0.0486335
VIT_211s0016g03560	K14638 solute carrier family 15 (peptide/histidine transporter), member 3/4 | (RefSeq) protein NRT1/ PTR FAMILY 1.2 (A)	hypothetical protein VITISV_041271 [Vitis vinifera]	RecName: Full=Transcription factor bHLH68; AltName: Full=Basic helix-loop-helix protein 68; Short=AtbHLH68; Short=bHLH 68; AltName: Full=Transcription factor EN 60; AltName: Full=bHLH transcription factor bHLH068;	SubName: Full=Uncharacterized protein {ECO:0000313|EMBL:CAN77172.1};	--	GO:0005634,nucleus; GO:0001046,core promoter sequence-specific DNA binding; GO:0003700,DNA-binding transcription factor activity; GO:0046983,protein dimerization activity; GO:0001228,DNA-binding transcription activator activity, RNA polymerase II-specific; GO:0006355,regulation of transcription, DNA-templated; GO:0006366,transcription by RNA polymerase II	--	0.00126969	-0.0485803	0.0485968
VIT_213s0064g01680	K01188 beta-glucosidase [EC:3.2.1.21] | (RefSeq) beta-glucosidase 12 (A)	unnamed protein product, partial [Vitis vinifera]	RecName: Full=Non-cyanogenic beta-glucosidase; EC=3.2.1.21; Flags: Precursor;	SubName: Full=Uncharacterized protein {ECO:0000313|EMBL:CBI24824.3};	Beta-glucosidase, lactase phlorizinhydrolase, and related proteins	GO:0008422,beta-glucosidase activity; GO:0102483,scopolin beta-glucosidase activity; GO:0005975,carbohydrate metabolic process	Glycosyl hydrolase family 1	0.00354835	-0.0484558	0.0485855
VIT_212s0028g03110	K00588 caffeoyl-CoA O-methyltransferase [EC:2.1.1.104] | (RefSeq) probable caffeoyl-CoA O-methyltransferase At4g26220 (A)	PREDICTED: probable caffeoyl-CoA O-methyltransferase At4g26220 isoform X1 [Vitis vinifera]	RecName: Full=Caffeoyl-CoA O-methyltransferase; EC=2.1.1.104; AltName: Full=Trans-caffeoyl-CoA 3-O-methyltransferase; Short=CCoAMT; Short=CCoAOMT;	SubName: Full=Uncharacterized protein {ECO:0000313|EMBL:CCB47309.1};	O-methyltransferase	GO:0042409,caffeoyl-CoA O-methyltransferase activity; GO:0046872,metal ion binding; GO:0009809,lignin biosynthetic process	Protein-L-isoaspartate(D-aspartate) O-methyltransferase (PCMT)	0.0202468	-0.0441646	0.0485844
VIT_206s0004g01040	K01870 isoleucyl-tRNA synthetase [EC:6.1.1.5] | (RefSeq) hypothetical protein (A)	PREDICTED: dirigent protein 22 [Vitis vinifera]	RecName: Full=Dirigent protein 7; Short=AtDIR7; Flags: Precursor;	RecName: Full=Dirigent protein {ECO:0000256|RuleBase:RU363099};	--	GO:0048046,apoplast; GO:0016853,isomerase activity	Dirigent-like protein	-0.04189	0.0246	0.0485791
VIT_207s0005g01980	K18819 inositol 3-alpha-galactosyltransferase [EC:2.4.1.123] | (RefSeq) galactinol synthase 2 (A)	PREDICTED: galactinol synthase 2 [Vitis vinifera]	RecName: Full=Galactinol synthase 1; Short=AtGolS1; Short=GolS-1; EC=2.4.1.123;	RecName: Full=Hexosyltransferase {ECO:0000256|RuleBase:RU362027}; EC=2.4.1.- {ECO:0000256|RuleBase:RU362027};	Glycosyl transferase, family 8 - glycogenin	GO:0005737,cytoplasm; GO:0047216,inositol 3-alpha-galactosyltransferase activity; GO:0046872,metal ion binding; GO:0006012,galactose metabolic process; GO:0009737,response to abscisic acid; GO:0009409,response to cold; GO:0009408,response to heat; GO:0009644,response to high light intensity; GO:0042542,response to hydrogen peroxide; GO:0006979,response to oxidative stress; GO:0009651,response to …	Glycosyl transferase family 8	0.0191089	0.0446368	0.0485551
VIT_208s0007g05860	K03860 phosphatidylinositol glycan, class Q | (RefSeq) N-acetylglucosaminyl-phosphatidylinositol biosynthetic protein gpi1-like (A)	PREDICTED: protein GAST1 [Vitis vinifera]	RecName: Full=Protein GAST1; Flags: Precursor;	SubName: Full=Uncharacterized protein {ECO:0000313|EMBL:CAN80098.1};	--	GO:0005576,extracellular region	Gibberellin regulated protein	0.0378272	0.0304098	0.0485351
VIT_219s0015g00870	K00025 malate dehydrogenase [EC:1.1.1.37] | (RefSeq) malate dehydrogenase, cytoplasmic-like (A)	unnamed protein product, partial [Vitis vinifera]	RecName: Full=Oligopeptide transporter 5; Short=AtOPT5;	SubName: Full=Uncharacterized protein {ECO:0000313|EMBL:CBI39772.3};	Sexual differentiation process protein ISP4	GO:0005887,integral component of plasma membrane; GO:0016020,membrane; GO:0035673,oligopeptide transmembrane transporter activity; GO:0015031,protein transport	OPT oligopeptide transporter protein	-0.0348194	-0.0338101	0.0485336
VIT_200s1356g00010	--	PREDICTED: uncharacterized protein LOC100244205 [Vitis vinifera]	--	SubName: Full=Uncharacterized protein {ECO:0000313|EMBL:CBI41096.3};	--	GO:0003676,nucleic acid binding	--	0.000952854	0.0485227	0.0485321
VIT_214s0066g02590	K14638 solute carrier family 15 (peptide/histidine transporter), member 3/4 | (RefSeq) protein NRT1/ PTR FAMILY 2.10-like (A)	PREDICTED: protein NRT1/ PTR FAMILY 2.11 [Vitis vinifera]	RecName: Full=Protein NRT1/ PTR FAMILY 2.11; Short=AtNPF2.11; AltName: Full=Nitrate transporter 1.10; AltName: Full=Protein GLUCOSINOLATE TRANSPORTER-2;	SubName: Full=Uncharacterized protein {ECO:0000313|EMBL:CBI35037.3};	H+/oligopeptide symporter	GO:0016021,integral component of membrane; GO:0005886,plasma membrane; GO:0009506,plasmodesma; GO:0090448,glucosinolate:proton symporter activity; GO:1901349,glucosinolate transport; GO:0090449,phloem glucosinolate loading; GO:0080167,response to karrikin	POT family	0.0178133	-0.0451424	0.0485299
VIT_208s0040g00715	K20777 exonuclease 3'-5' domain-containing protein 2 [EC:3.1.11.1] | (RefSeq) Werner Syndrome-like exonuclease (A)	PREDICTED: Werner Syndrome-like exonuclease [Vitis vinifera]	RecName: Full=Werner Syndrome-like exonuclease; EC=3.1.-.-;	SubName: Full=Uncharacterized protein {ECO:0000313|EMBL:OAY44569.1};	Predicted 3'-5' exonuclease	GO:0005634,nucleus; GO:0008408,3'-5' exonuclease activity; GO:0003677,DNA binding; GO:0046872,metal ion binding	3'-5' exonuclease	0.0189943	-0.0446316	0.0485052
VIT_205s0049g00570	--	hypothetical protein VITISV_044179 [Vitis vinifera]	--	SubName: Full=Uncharacterized protein {ECO:0000313|EMBL:CAN69579.1};	--	--	Extensin-like protein repeat	0.0307665	-0.0374521	0.0484689
VIT_219s0014g05170	K13459 disease resistance protein RPS2 | (RefSeq) disease resistance protein At4g27190 (A)	PREDICTED: disease resistance protein At4g27190 [Vitis vinifera]	RecName: Full=Disease resistance protein At4g27190;	SubName: Full=Uncharacterized protein {ECO:0000313|EMBL:CCB46476.1};	Apoptotic ATPase	GO:0005886,plasma membrane; GO:0043531,ADP binding; GO:0005524,ATP binding; GO:0006952,defense response; GO:0007165,signal transduction	ATPase domain predominantly from Archaea	0.0296936	-0.0382308	0.0484077
VIT_200s0357g00130	K17098 annexin D | (RefSeq) annexin D2-like isoform X1 (A)	PREDICTED: annexin D7 [Vitis vinifera]	RecName: Full=Annexin D7; AltName: Full=AnnAt7;	SubName: Full=Uncharacterized protein {ECO:0000313|EMBL:CDP01430.1};	Annexin	GO:0005509,calcium ion binding; GO:0005544,calcium-dependent phospholipid binding; GO:0009409,response to cold; GO:0009408,response to heat; GO:0009651,response to salt stress; GO:0009414,response to water deprivation	Annexin	0.0249223	-0.041454	0.048369
VIT_210s0116g00560	K00422 polyphenol oxidase [EC:1.10.3.1] | (RefSeq) PPO, GPO1; polyphenol oxidase (A)	unnamed protein product, partial [Vitis vinifera]	RecName: Full=Polyphenol oxidase, chloroplastic; Short=PPO; EC=1.10.3.1; AltName: Full=Catechol oxidase; Flags: Precursor;	SubName: Full=Uncharacterized protein {ECO:0000313|EMBL:CBI25830.3};	--	GO:0009543,chloroplast thylakoid lumen; GO:0004097,catechol oxidase activity; GO:0046872,metal ion binding; GO:0046148,pigment biosynthetic process	Common central domain of tyrosinase	0.0475507	-0.00885099	0.0483675
VIT_213s0019g00500	K17500 integrin-linked kinase-associated serine/threonine phosphatase 2C [EC:3.1.3.16] | (RefSeq) WAT1-related protein At3g18200 isoform X1 (A)	PREDICTED: WAT1-related protein At2g39510 [Vitis vinifera]	RecName: Full=WAT1-related protein At2g39510;	RecName: Full=WAT1-related protein {ECO:0000256|RuleBase:RU363077};	--	GO:0016021,integral component of membrane; GO:0005886,plasma membrane; GO:0015186,L-glutamine transmembrane transporter activity; GO:0080144,amino acid homeostasis; GO:0044746,NA; GO:0098712,L-glutamate import across plasma membrane; GO:0048316,seed development	EamA-like transporter family	0.0128347	0.0464676	0.0482076
VIT_216s0100g00880	K00660 chalcone synthase [EC:2.3.1.74] | (RefSeq) stilbene synthase 4-like (A)	PREDICTED: stilbene synthase 4-like [Vitis vinifera]	RecName: Full=Stilbene synthase 4; EC=2.3.1.95; AltName: Full=Resveratrol synthase 4; AltName: Full=Trihydroxystilbene synthase 4; Short=StSy 4;	SubName: Full=Uncharacterized protein {ECO:0000313|EMBL:CCB56446.1};	--	GO:0005737,cytoplasm; GO:0050350,trihydroxystilbene synthase activity; GO:0009058,biosynthetic process; GO:0006952,defense response	FAE1/Type III polyketide synthase-like protein	0.0151587	0.0457419	0.0481883
VIT_218s0089g00980	--	unnamed protein product, partial [Vitis vinifera]	--	SubName: Full=Uncharacterized protein {ECO:0000313|EMBL:CBI16983.3};	--	--	--	0.0164822	-0.0452175	0.0481278
VIT_208s0058g00210	K13993 HSP20 family protein | (RefSeq) class I heat shock protein (A)	PREDICTED: class I heat shock protein [Vitis vinifera]	RecName: Full=17.3 kDa class I heat shock protein; AltName: Full=HSP 17.3;	SubName: Full=Uncharacterized protein {ECO:0000313|EMBL:CCB44830.1};	Molecular chaperone (small heat-shock protein Hsp26/Hsp42)	GO:0005737,cytoplasm	HSP20-like domain found in ArsA	0.0259741	0.0404923	0.048107
VIT_205s0049g01970	K14484 auxin-responsive protein IAA | (RefSeq) auxin-responsive protein IAA13 (A)	PREDICTED: auxin-responsive protein IAA13 [Vitis vinifera]	RecName: Full=Auxin-responsive protein IAA13; AltName: Full=Indoleacetic acid-induced protein 13;	RecName: Full=Auxin-responsive protein {ECO:0000256|RuleBase:RU004549};	--	GO:0005634,nucleus; GO:0003700,DNA-binding transcription factor activity; GO:0009734,auxin-activated signaling pathway; GO:0009733,response to auxin; GO:0006351,transcription, DNA-templated	AUX/IAA family	0.0137799	-0.0460821	0.0480983
VIT_205s0020g04190	K11593 eukaryotic translation initiation factor 2C | (RefSeq) protein argonaute 10 (A)	PREDICTED: protein argonaute 10 [Vitis vinifera]	RecName: Full=Protein argonaute 10; AltName: Full=Protein PINHEAD; AltName: Full=Protein ZWILLE;	SubName: Full=protein argonaute 10-like {ECO:0000313|RefSeq:XP_018839424.1, ECO:0000313|RefSeq:XP_018839425.1, ECO:0000313|RefSeq:XP_018839426.1};	Translation initiation factor 2C (eIF-2C) and related proteins	GO:0030529,NA; GO:0035198,miRNA binding; GO:0051607,defense response to virus; GO:0031047,gene silencing by RNA; GO:0010586,miRNA metabolic process; GO:0007275,multicellular organism development; GO:1902183,regulation of shoot apical meristem development; GO:0006355,regulation of transcription, DNA-templated; GO:0006417,regulation of translation; GO:0035019,somatic stem cell population maintenanc…	Mid domain of argonaute	-0.039023	-0.0281172	0.0480975
VIT_200s0169g00090	K08332 vacuolar protein 8 | (Kazusa) Lj0g3v0343689.3; - (A)	unnamed protein product, partial [Vitis vinifera]	RecName: Full=ARM REPEAT PROTEIN INTERACTING WITH ABF2; Short=ARIA;	SubName: Full=Uncharacterized protein {ECO:0000313|EMBL:CCB60963.1};	FOG: Armadillo/beta-catenin-like repeats	GO:0005737,cytoplasm; GO:0005634,nucleus; GO:0005886,plasma membrane; GO:0010187,negative regulation of seed germination; GO:0016567,protein ubiquitination; GO:0009737,response to abscisic acid; GO:0009651,response to salt stress	--	-0.0422298	-0.0229005	0.0480394
VIT_208s0105g00180	K04733 interleukin-1 receptor-associated kinase 4 [EC:2.7.11.1] | (RefSeq) LOC109787390; U-box domain-containing protein 12-like (A)	PREDICTED: E3 ubiquitin-protein ligase PUB23 [Vitis vinifera]	RecName: Full=E3 ubiquitin-protein ligase PUB23; EC=2.3.2.27; AltName: Full=Plant U-box protein 23; AltName: Full=RING-type E3 ubiquitin transferase PUB23 {ECO:0000305}; AltName: Full=U-box domain-containing protein 23;	RecName: Full=RING-type E3 ubiquitin transferase {ECO:0000256|SAAS:SAAS00702733}; EC=2.3.2.27 {ECO:0000256|SAAS:SAAS00702733};	--	GO:0005829,cytosol; GO:0004842,ubiquitin-protein transferase activity; GO:0006952,defense response; GO:0051865,protein autoubiquitination; GO:0016567,protein ubiquitination; GO:0010200,response to chitin; GO:0009414,response to water deprivation	Cell differentiation family, Rcd1-like	0.010033	0.0469772	0.0480367
VIT_213s0019g01040	--	PREDICTED: uncharacterized protein LOC100253074 [Vitis vinifera]	--	SubName: Full=Uncharacterized protein {ECO:0000313|EMBL:CCB56355.1};	--	GO:0016021,integral component of membrane	--	0.00336812	-0.0479089	0.0480272
VIT_205s0049g01390	--	PREDICTED: uncharacterized protein LOC100258054 [Vitis vinifera]	RecName: Full=KIN14B-interacting protein At4g14310;	SubName: Full=Uncharacterized protein {ECO:0000313|EMBL:CAN71290.1};	--	GO:0005618,cell wall; GO:0005737,cytoplasm; GO:0007049,cell cycle; GO:0051301,cell division	--	-0.00322515	-0.0479106	0.048019
VIT_216s0098g00410	K04733 interleukin-1 receptor-associated kinase 4 [EC:2.7.11.1] | (RefSeq) rust resistance kinase Lr10-like (A)	PREDICTED: rust resistance kinase Lr10 [Vitis vinifera]	RecName: Full=Rust resistance kinase Lr10 {ECO:0000312|EMBL:AAC49629.1}; EC=2.7.11.1; AltName: Full=Probable receptor-like serine/threonine-protein kinase LRK10; Flags: Precursor;	SubName: Full=Uncharacterized protein {ECO:0000313|EMBL:CCB48127.1};	Serine/threonine protein kinase	GO:0016021,integral component of membrane; GO:0005886,plasma membrane; GO:0005524,ATP binding; GO:0004674,protein serine/threonine kinase activity	Protein-kinase domain of FAM69	-0.0381751	0.0291124	0.0480091
VIT_219s0014g03910	K11836 ubiquitin carboxyl-terminal hydrolase 5/13 [EC:3.4.19.12] | (RefSeq) ubiquitin carboxyl-terminal hydrolase 14 (A)	PREDICTED: ubiquitin carboxyl-terminal hydrolase 14 [Vitis vinifera]	RecName: Full=Ubiquitin carboxyl-terminal hydrolase 14; EC=3.4.19.12; AltName: Full=Deubiquitinating enzyme 14; Short=AtUBP14; AltName: Full=TITAN-6 protein; AltName: Full=Ubiquitin thioesterase 14; AltName: Full=Ubiquitin-specific-processing protease 14;	SubName: Full=Uncharacterized protein {ECO:0000313|EMBL:CCB46400.1};	Ubiquitin-specific protease UBP14	GO:0005829,cytosol; GO:0005634,nucleus; GO:0004843,thiol-dependent ubiquitin-specific protease activity; GO:0008270,zinc ion binding; GO:0009793,embryo development ending in seed dormancy; GO:0016579,protein deubiquitination; GO:0048767,root hair elongation; GO:0006511,ubiquitin-dependent protein catabolic process	UBA/TS-N domain	0.0184	-0.0443324	0.0479992
VIT_214s0108g00930	--	PREDICTED: uncharacterized protein LOC100266209 [Vitis vinifera]	--	SubName: Full=Uncharacterized protein {ECO:0000313|EMBL:CCB47563.1};	--	GO:0022625,cytosolic large ribosomal subunit; GO:0016021,integral component of membrane; GO:0003723,RNA binding; GO:0003735,structural constituent of ribosome; GO:0042254,ribosome biogenesis; GO:0006412,translation	Protein of unknown function (DUF1666)	0.00505756	0.04768	0.0479474
VIT_202s0033g01020	K19861 benzyl alcohol O-benzoyltransferase [EC:2.3.1.196 2.3.1.232] | (RefSeq) methanol O-anthraniloyltransferase (A)	PREDICTED: methanol O-anthraniloyltransferase [Vitis vinifera]	RecName: Full=Methanol O-anthraniloyltransferase; EC=2.3.1.232; AltName: Full=Anthraniloyl-CoA:methanol acyltransferase; AltName: Full=Benzyl alcohol O-benzoyltransferase; EC=2.3.1.196;	SubName: Full=Uncharacterized protein {ECO:0000313|EMBL:CCB60353.1};	--	GO:0016747,transferase activity, transferring acyl groups other than amino-acyl groups	Transferase family	0.044469	0.0179187	0.0479434
VIT_216s0039g01100	K10775 phenylalanine ammonia-lyase [EC:4.3.1.24] | (RefSeq) phenylalanine ammonia-lyase (A)	PREDICTED: phenylalanine ammonia-lyase [Vitis vinifera]	RecName: Full=Phenylalanine ammonia-lyase; EC=4.3.1.24;	RecName: Full=Phenylalanine ammonia-lyase {ECO:0000256|RuleBase:RU003955}; EC=4.3.1.24 {ECO:0000256|RuleBase:RU003955};	Phenylalanine and histidine ammonia-lyase	GO:0005737,cytoplasm; GO:0045548,phenylalanine ammonia-lyase activity; GO:0009800,cinnamic acid biosynthetic process; GO:0006559,L-phenylalanine catabolic process	Aromatic amino acid lyase	0.00585551	0.0475808	0.0479398
VIT_205s0020g04780	--	PREDICTED: transcription factor bHLH92 isoform X1 [Vitis vinifera]	RecName: Full=Transcription factor bHLH92; AltName: Full=Basic helix-loop-helix protein 92; Short=AtbHLH92; Short=bHLH 92; AltName: Full=Transcription factor EN 22; AltName: Full=bHLH transcription factor bHLH092;	SubName: Full=Uncharacterized protein {ECO:0000313|EMBL:CCB50501.1};	--	GO:0005634,nucleus; GO:0003677,DNA binding; GO:0003700,DNA-binding transcription factor activity; GO:0046983,protein dimerization activity; GO:0006355,regulation of transcription, DNA-templated; GO:0006351,transcription, DNA-templated	Helix-loop-helix DNA-binding domain	-0.00328775	0.0477644	0.0478774
VIT_205s0094g00220	K01183 chitinase [EC:3.2.1.14] | (RefSeq) endochitinase EP3 (A)	PREDICTED: endochitinase EP3 [Vitis vinifera]	RecName: Full=Endochitinase EP3 {ECO:0000303|PubMed:11525512}; EC=3.2.1.14; AltName: Full=Chitinase class IV {ECO:0000303|PubMed:11525512}; Short=AtchitIV {ECO:0000303|PubMed:11525512}; AltName: Full=Protein HOMOLOG OF CARROT EP3-3 CHITINASE {ECO:0000303|PubMed:11525512}; Short=AtEP3 {ECO:0000303|PubMed:11525512}; Flags: Precursor;	SubName: Full=Uncharacterized protein {ECO:0000313|EMBL:CCB49362.1};	Predicted chitinase	GO:0005618,cell wall; GO:0008061,chitin binding; GO:0004568,chitinase activity; GO:0016998,cell wall macromolecule catabolic process; GO:0006032,chitin catabolic process; GO:0006952,defense response; GO:0000272,polysaccharide catabolic process; GO:0009617,response to bacterium; GO:0009611,response to wounding; GO:0010262,somatic embryogenesis	Chitin recognition protein	-0.0432171	0.0205757	0.0478652
VIT_200s0337g00040	--	PREDICTED: uncharacterized protein LOC100250319 [Vitis vinifera]	--	SubName: Full=Uncharacterized protein {ECO:0000313|EMBL:CBI40915.3};	--	--	PDDEXK-like family of unknown function	-0.00505818	0.0475639	0.0478321
VIT_219s0014g04050	K04733 interleukin-1 receptor-associated kinase 4 [EC:2.7.11.1] | (RefSeq) receptor-like serine/threonine-protein kinase SD1-8 (A)	unnamed protein product, partial [Vitis vinifera]	RecName: Full=G-type lectin S-receptor-like serine/threonine-protein kinase At4g03230; EC=2.7.11.1; Flags: Precursor;	SubName: Full=Uncharacterized protein {ECO:0000313|EMBL:CCB46411.1};	--	GO:0016021,integral component of membrane; GO:0005886,plasma membrane; GO:0005524,ATP binding; GO:0005516,calmodulin binding; GO:0030246,carbohydrate binding; GO:0004674,protein serine/threonine kinase activity; GO:0006468,protein phosphorylation; GO:0048544,recognition of pollen	PAN domain	0.0301477	0.0369613	0.0476971
VIT_218s0001g08450	K00826 branched-chain amino acid aminotransferase [EC:2.6.1.42] | (RefSeq) branched-chain-amino-acid aminotransferase 2, chloroplastic (A)	unnamed protein product, partial [Vitis vinifera]	RecName: Full=Branched-chain-amino-acid aminotransferase 2, chloroplastic; Short=Atbcat-2; EC=2.6.1.42; Flags: Precursor;	RecName: Full=Branched-chain-amino-acid aminotransferase {ECO:0000256|RuleBase:RU004517}; EC=2.6.1.42 {ECO:0000256|RuleBase:RU004517};	Branched chain aminotransferase BCAT1, pyridoxal phosphate enzymes type IV superfamily	GO:0009507,chloroplast; GO:0052656,L-isoleucine transaminase activity; GO:0052654,L-leucine transaminase activity; GO:0052655,L-valine transaminase activity; GO:0009097,isoleucine biosynthetic process; GO:0009098,leucine biosynthetic process; GO:0071669,plant-type cell wall organization or biogenesis; GO:0009099,valine biosynthetic process	Amino-transferase class IV	0.0137826	0.0456287	0.0476648
VIT_205s0077g00900	--	--	--	--	--	--	--	0.0416263	-0.0231202	0.0476161
VIT_206s0004g00020	K00521 ferric-chelate reductase [EC:1.16.1.7] | (RefSeq) ferric reduction oxidase 7, chloroplastic-like (A)	PREDICTED: NAC domain-containing protein 68 [Vitis vinifera]	RecName: Full=NAC domain-containing protein 68 {ECO:0000303|PubMed:15029955}; Short=ONAC068 {ECO:0000303|PubMed:15029955}; AltName: Full=OsNAC4 {ECO:0000303|PubMed:10660065};	SubName: Full=Uncharacterized protein {ECO:0000313|EMBL:CBI16577.3};	--	GO:0005634,nucleus; GO:0003677,DNA binding; GO:0006355,regulation of transcription, DNA-templated; GO:0006351,transcription, DNA-templated	No apical meristem (NAM) protein	0.025714	0.0400436	0.0475889
VIT_212s0035g00680	K04733 interleukin-1 receptor-associated kinase 4 [EC:2.7.11.1] | (RefSeq) serine/threonine-protein kinase-like protein At5g23170 (A)	PREDICTED: serine/threonine-protein kinase-like protein At5g23170 [Vitis vinifera]	RecName: Full=Serine/threonine-protein kinase-like protein At5g23170; EC=2.7.11.1;	SubName: Full=Uncharacterized protein {ECO:0000313|EMBL:CCB55059.1};	Serine/threonine protein kinase	GO:0005886,plasma membrane; GO:0005524,ATP binding; GO:0004675,transmembrane receptor protein serine/threonine kinase activity; GO:0007166,cell surface receptor signaling pathway; GO:0006468,protein phosphorylation	Phosphotransferase enzyme family	0.00954535	-0.0465467	0.0475154
VIT_212s0059g00670	K07119 uncharacterized protein | (RefSeq) 2-alkenal reductase (NADP(+)-dependent) (A)	PREDICTED: 2-alkenal reductase (NADP(+)-dependent) [Vitis vinifera]	RecName: Full=2-alkenal reductase (NADP(+)-dependent); EC=1.3.1.102 {ECO:0000269|PubMed:17945329, ECO:0000269|Ref.3, ECO:0000269|Ref.4}; AltName: Full=Alkenal double bound reductase; AltName: Full=Allylic alcohol dehydrogenase 1 {ECO:0000303|PubMed:11117876}; Short=allyl-ADH1 {ECO:0000303|PubMed:11117876}; AltName: Full=Flavin-free double bond reductase {ECO:0000303|Ref.4}; Short=NtDBR; AltName: …	SubName: Full=Uncharacterized protein {ECO:0000313|EMBL:CBI28803.3};	Predicted NAD-dependent oxidoreductase	GO:0016491,oxidoreductase activity	Zinc-binding dehydrogenase	0.00128981	-0.0474573	0.0474748
VIT_216s0100g01000	K00660 chalcone synthase [EC:2.3.1.74] | (RefSeq) stilbene synthase 4-like (A)	PREDICTED: stilbene synthase 4-like [Vitis vinifera]	RecName: Full=Stilbene synthase 4; EC=2.3.1.95; AltName: Full=Resveratrol synthase 4; AltName: Full=Trihydroxystilbene synthase 4; Short=StSy 4;	SubName: Full=Uncharacterized protein {ECO:0000313|EMBL:CCB56436.1};	--	GO:0005737,cytoplasm; GO:0050350,trihydroxystilbene synthase activity; GO:0009058,biosynthetic process; GO:0006952,defense response	FAE1/Type III polyketide synthase-like protein	0.0134498	0.0454841	0.0474311
VIT_211s0103g00370	K01534 Cd2+/Zn2+-exporting ATPase [EC:3.6.3.3 3.6.3.5] | (RefSeq) putative inactive cadmium/zinc-transporting ATPase HMA3 (A)	unnamed protein product, partial [Vitis vinifera]	RecName: Full=Cadmium/zinc-transporting ATPase HMA2; EC=3.6.3.3; EC=3.6.3.5; AltName: Full=Cadmium/zinc-transporting ATPase 3; AltName: Full=Protein HEAVY METAL ATPASE 2;	SubName: Full=Uncharacterized protein {ECO:0000313|EMBL:CBI40117.3};	Cation transport ATPase	GO:0016021,integral component of membrane; GO:0005886,plasma membrane; GO:0005524,ATP binding; GO:0008551,cadmium-exporting ATPase activity; GO:0046872,metal ion binding; GO:0016463,zinc-exporting ATPase activity; GO:0055069,zinc ion homeostasis	haloacid dehalogenase-like hydrolase	0.00512159	-0.0471189	0.0473965
VIT_213s0047g00210	K18054 2'-deoxymugineic-acid 2'-dioxygenase / mugineic-acid 3-dioxygenase [EC:1.14.11.24 1.14.11.25] | (RefSeq) 2'-deoxymugineic-acid 2'-dioxygenase-like (A)	PREDICTED: protein DOWNY MILDEW RESISTANCE 6 [Vitis vinifera]	RecName: Full=Protein DOWNY MILDEW RESISTANCE 6 {ECO:0000303|PubMed:15986928}; Short=AtDMR6 {ECO:0000303|PubMed:15986928}; EC=1.14.11.- {ECO:0000255|PROSITE-ProRule:PRU00805}; AltName: Full=2-oxoglutarate (2OG)-Fe(II) oxygenase-like protein DMR6 {ECO:0000303|PubMed:18248595}; AltName: Full=Salicylate 3-hydroxylase DMR6 {ECO:0000305}; Short=S3H DMR6 {ECO:0000305}; Short=SA 3-hydroxylase DMR6 {ECO:…	SubName: Full=Uncharacterized protein {ECO:0000313|EMBL:CBI29158.3};	Iron/ascorbate family oxidoreductases	GO:0033759,flavone synthase activity; GO:0046872,metal ion binding; GO:0034785,salicylate 5-hydroxylase activity; GO:0042742,defense response to bacterium; GO:0002229,defense response to oomycetes; GO:0009813,flavonoid biosynthetic process; GO:0010150,leaf senescence; GO:0009617,response to bacterium; GO:0009620,response to fungus; GO:0002239,response to oomycetes; GO:0009751,response to salicyli…	non-haem dioxygenase in morphine synthesis N-terminal	-0.0418547	0.0222167	0.0473856
VIT_209s0018g00660	K13104 zinc finger protein 830 | (RefSeq) zinc finger protein 830 (A)	unnamed protein product, partial [Vitis vinifera]	--	SubName: Full=Uncharacterized protein {ECO:0000313|EMBL:CCB49676.1};	Uncharacterized conserved protein	GO:0005634,nucleus; GO:0000278,mitotic cell cycle	--	-0.0425832	-0.0206714	0.0473353
VIT_216s0050g01950	K13466 EIX receptor 1/2 | (RefSeq) Eix2; EIX receptor 2 (A)	PREDICTED: receptor-like protein 12 [Vitis vinifera]	RecName: Full=Receptor-like protein EIX2 {ECO:0000305}; AltName: Full=EIX receptor 2 {ECO:0000312|EMBL:AAR28378.1}; Flags: Precursor;	SubName: Full=Uncharacterized protein {ECO:0000313|EMBL:CAN64389.1};	FOG: Leucine rich repeat	GO:0016021,integral component of membrane; GO:0005886,plasma membrane; GO:0050832,defense response to fungus	Leucine Rich repeat	0.021805	0.0420103	0.047332
VIT_217s0000g10090	K06901 putative MFS transporter, AGZA family, xanthine/uracil permease | (RefSeq) adenine/guanine permease AZG2 (A)	PREDICTED: adenine/guanine permease AZG2 [Vitis vinifera]	RecName: Full=Adenine/guanine permease AZG2; AltName: Full=AzgA-homolog protein; AltName: Full=Protein AZAGUANINE RESISTANT 2; Short=AtAzg2;	SubName: Full=Uncharacterized protein {ECO:0000313|EMBL:CCB42899.1};	--	GO:0016021,integral component of membrane; GO:0005345,purine nucleobase transmembrane transporter activity; GO:0005215,transporter activity; GO:0015853,adenine transport; GO:0015854,guanine transport; GO:0006863,purine nucleobase transport	Permease family	-0.026639	-0.0391207	0.0473293
VIT_212s0055g01140	--	PREDICTED: non-specific lipid-transfer protein-like protein At5g64080 [Vitis vinifera]	RecName: Full=Non-specific lipid-transfer protein-like protein At5g64080; Flags: Precursor;	SubName: Full=Uncharacterized protein {ECO:0000313|EMBL:CCB46171.1};	--	GO:0031225,anchored component of membrane; GO:0046658,anchored component of plasma membrane; GO:0008289,lipid binding; GO:0006869,lipid transport	Protease inhibitor/seed storage/LTP family	-0.00260974	-0.0471294	0.0472016
VIT_216s0050g00410	--	unnamed protein product, partial [Vitis vinifera]	--	SubName: Full=Uncharacterized protein {ECO:0000313|EMBL:CCB47874.1};	--	GO:0016021,integral component of membrane	PAR1 protein	0.0126935	0.0454402	0.0471799
VIT_210s0042g00870	K00660 chalcone synthase [EC:2.3.1.74] | (RefSeq) stilbene synthase 2 (A)	unnamed protein product, partial [Vitis vinifera]	RecName: Full=Stilbene synthase 5; EC=2.3.1.95; AltName: Full=Resveratrol synthase 5; AltName: Full=Trihydroxystilbene synthase 5; Short=StSy 5;	SubName: Full=Uncharacterized protein {ECO:0000313|EMBL:CCB52113.1};	--	GO:0005737,cytoplasm; GO:0050350,trihydroxystilbene synthase activity; GO:0009058,biosynthetic process; GO:0006952,defense response	Chalcone and stilbene synthases, N-terminal domain	-0.00222668	0.047118	0.0471706
VIT_201s0010g02940	K13448 calcium-binding protein CML | (RefSeq) probable calcium-binding protein CML31 (A)	PREDICTED: probable calcium-binding protein CML31 [Vitis vinifera]	RecName: Full=Probable calcium-binding protein CML31; AltName: Full=Calmodulin-like protein 31;	SubName: Full=Uncharacterized protein {ECO:0000313|EMBL:CCB51262.1};	Calmodulin and related proteins (EF-Hand superfamily)	GO:0005509,calcium ion binding	Cytoskeletal-regulatory complex EF hand	0.0255377	0.0396279	0.0471438
VIT_211s0016g04200	--	PREDICTED: probable serine incorporator isoform X2 [Vitis vinifera]	--	SubName: Full=Uncharacterized protein {ECO:0000313|EMBL:CBI28099.3};	Tumor differentially expressed (TDE) protein	GO:0016021,integral component of membrane; GO:0015194,L-serine transmembrane transporter activity	Serine incorporator (Serinc)	-0.00263868	-0.0470199	0.0470939
VIT_217s0000g07710	--	unnamed protein product, partial [Vitis vinifera]	--	SubName: Full=Uncharacterized protein {ECO:0000313|EMBL:CBI15087.3};	--	--	--	0.0274279	-0.038238	0.0470578
VIT_202s0033g00770	K13035 beta-cyano-L-alanine hydratase/nitrilase [EC:3.5.5.4 4.2.1.65] | (RefSeq) bifunctional nitrilase/nitrile hydratase NIT4B (A)	PREDICTED: bifunctional nitrilase/nitrile hydratase NIT4B, partial [Vitis vinifera]	RecName: Full=Bifunctional nitrilase/nitrile hydratase NIT4B; Short=LaNIT4B; EC=3.5.5.4; EC=4.2.1.65; AltName: Full=3-cyanoalanine hydratase; AltName: Full=Cyanoalanine nitrilase B;	SubName: Full=Uncharacterized protein {ECO:0000313|EMBL:CCB60342.1};	Carbon-nitrogen hydrolase	GO:0047558,3-cyanoalanine hydratase activity; GO:0047427,cyanoalanine nitrilase activity; GO:0019500,cyanide catabolic process; GO:0051410,detoxification of nitrogen compound	Carbon-nitrogen hydrolase	0.0103384	-0.0458817	0.0470321
VIT_213s0084g00130	K20506 tuliposide A-converting enzyme [EC:4.2.99.22] | (RefSeq) tuliposide A-converting enzyme 2, chloroplastic-like (A)	PREDICTED: probable carboxylesterase 15 [Vitis vinifera]	RecName: Full=Probable carboxylesterase 6; AltName: Full=AtCXE6; EC=3.1.1.1;	SubName: Full=Uncharacterized protein {ECO:0000313|EMBL:CCB58615.1};	Arylacetamide deacetylase	GO:0052689,carboxylic ester hydrolase activity; GO:0016787,hydrolase activity; GO:0009056,catabolic process	Prolyl oligopeptidase family	0.00911414	0.0460851	0.0469777
VIT_205s0029g00360	K14165 atypical dual specificity phosphatase [EC:3.1.3.16 3.1.3.48] | (RefSeq) putative dual specificity protein phosphatase DSP8 (A)	unnamed protein product, partial [Vitis vinifera]	RecName: Full=Putative dual specificity protein phosphatase DSP8; EC=3.1.3.16; EC=3.1.3.48;	SubName: Full=Uncharacterized protein {ECO:0000313|EMBL:CCB44312.1};	Dual specificity phosphatase	GO:0004439,phosphatidylinositol-4,5-bisphosphate 5-phosphatase activity; GO:0004725,protein tyrosine phosphatase activity; GO:0008138,protein tyrosine/serine/threonine phosphatase activity	--	0.0108405	0.0457041	0.0469722
VIT_209s0002g06900	K04733 interleukin-1 receptor-associated kinase 4 [EC:2.7.11.1] | (RefSeq) L-type lectin-domain containing receptor kinase VI.2-like isoform X1 (A)	PREDICTED: uclacyanin-3 [Vitis vinifera]	RecName: Full=Cucumber peeling cupredoxin; Short=CPC; AltName: Full=Stellacyanin;	SubName: Full=Uncharacterized protein {ECO:0000313|EMBL:CCB59606.1};	--	GO:0009055,electron transfer activity; GO:0046872,metal ion binding	Plastocyanin-like domain	0.0234579	0.040664	0.046945
VIT_211s0103g00380	K01534 Cd2+/Zn2+-exporting ATPase [EC:3.6.3.3 3.6.3.5] | (RefSeq) putative inactive cadmium/zinc-transporting ATPase HMA3 (A)	PREDICTED: putative inactive cadmium/zinc-transporting ATPase HMA3 [Vitis vinifera]	--	SubName: Full=Uncharacterized protein {ECO:0000313|EMBL:CCB62265.1};	--	--	--	0.00516375	-0.0464954	0.0467813
VIT_218s0075g00440	K19613 leucine-rich repeat protein SHOC2 | (RefSeq) hypothetical protein (A)	unnamed protein product, partial [Vitis vinifera]	RecName: Full=TMV resistance protein N;	SubName: Full=Uncharacterized protein {ECO:0000313|EMBL:CBI18280.3};	--	GO:0005737,cytoplasm; GO:0043531,ADP binding; GO:0005524,ATP binding; GO:0009626,plant-type hypersensitive response; GO:0007165,signal transduction	Leucine Rich repeats (2 copies)	-0.0457794	-0.00941659	0.0467378
VIT_216s0039g01120	K10775 phenylalanine ammonia-lyase [EC:4.3.1.24] | (RefSeq) phenylalanine ammonia-lyase-like (A)	PREDICTED: phenylalanine ammonia-lyase-like [Vitis vinifera]	RecName: Full=Phenylalanine ammonia-lyase; EC=4.3.1.24;	RecName: Full=Phenylalanine ammonia-lyase {ECO:0000256|RuleBase:RU003955}; EC=4.3.1.24 {ECO:0000256|RuleBase:RU003955};	Phenylalanine and histidine ammonia-lyase	GO:0005737,cytoplasm; GO:0045548,phenylalanine ammonia-lyase activity; GO:0009800,cinnamic acid biosynthetic process; GO:0006559,L-phenylalanine catabolic process	Aromatic amino acid lyase	0.00938569	0.0456622	0.0466168
VIT_208s0040g01060	K16297 serine carboxypeptidase-like clade II [EC:3.4.16.-] | (RefSeq) serine carboxypeptidase-like 45 (A)	PREDICTED: serine carboxypeptidase-like 45 isoform X1 [Vitis vinifera]	RecName: Full=Serine carboxypeptidase-like 46; EC=3.4.16.-; Flags: Precursor;	RecName: Full=Carboxypeptidase {ECO:0000256|RuleBase:RU361156}; EC=3.4.16.- {ECO:0000256|RuleBase:RU361156};	Serine carboxypeptidases (lysosomal cathepsin A)	GO:0005576,extracellular region; GO:0009505,plant-type cell wall; GO:0009506,plasmodesma; GO:0004185,serine-type carboxypeptidase activity; GO:0051603,proteolysis involved in cellular protein catabolic process	Serine carboxypeptidase	0.0208275	0.0416646	0.0465803
VIT_201s0011g00100	K09264 MADS-box transcription factor, plant | (RefSeq) AP1; apetala1 (A)	AP1-like protein [Vitis vinifera]	RecName: Full=Floral homeotic protein APETALA 1; AltName: Full=Agamous-like MADS-box protein AP1;	SubName: Full=AP1-like protein {ECO:0000313|EMBL:AAT07447.1};	MADS box transcription factor	GO:0005634,nucleus; GO:0003700,DNA-binding transcription factor activity; GO:0046982,protein heterodimerization activity; GO:0000977,RNA polymerase II regulatory region sequence-specific DNA binding; GO:0030154,cell differentiation; GO:0010582,floral meristem determinacy; GO:0009933,meristem structural organization; GO:0045944,positive regulation of transcription by RNA polymerase II; GO:0006351,…	SRF-type transcription factor (DNA-binding and dimerisation domain)	0.0212507	0.0414476	0.0465778
VIT_202s0025g02310	K08867 WNK lysine deficient protein kinase [EC:2.7.11.1] | (RefSeq) hypothetical protein (A)	PREDICTED: transcription factor LHW [Vitis vinifera]	RecName: Full=Transcription factor LHW; AltName: Full=BHLH transcription factor delta; Short=bHLH delta; AltName: Full=Basic helix-loop-helix protein 156; Short=AtbHLH156; Short=bHLH 156; AltName: Full=Protein LONESOME HIGHWAY; AltName: Full=bHLH transcription factor bHLH156;	SubName: Full=Uncharacterized protein {ECO:0000313|EMBL:CAN74602.1};	--	GO:0005634,nucleus; GO:0003677,DNA binding; GO:0003700,DNA-binding transcription factor activity; GO:0046983,protein dimerization activity; GO:0010078,maintenance of root meristem identity; GO:0045893,positive regulation of transcription, DNA-templated; GO:0006355,regulation of transcription, DNA-templated; GO:0048364,root development; GO:0010479,stele development; GO:0006351,transcription, DNA-t…	bHLH-MYC and R2R3-MYB transcription factors N-terminal	0.00331133	-0.0463414	0.0464595
VIT_218s0041g01290	K04733 interleukin-1 receptor-associated kinase 4 [EC:2.7.11.1] | (RefSeq) serine/threonine-protein kinase-like protein CCR4 (A)	PREDICTED: serine/threonine-protein kinase-like protein CCR4 [Vitis vinifera]	RecName: Full=Serine/threonine-protein kinase-like protein CCR4; EC=2.7.11.1; AltName: Full=CRINKLY 4-related kinase 1; Short=AtCRK1; AltName: Full=Protein CRINKLY 4 RELATED 4; Short=AtCCR4; Flags: Precursor;	SubName: Full=Uncharacterized protein {ECO:0000313|EMBL:CCB61675.1};	Serine/threonine protein kinase	GO:0016021,integral component of membrane; GO:0005524,ATP binding; GO:0042803,protein homodimerization activity; GO:0004672,protein kinase activity; GO:0004674,protein serine/threonine kinase activity	ABC1 family	0.00241709	0.0461881	0.0462513
VIT_200s1764g00020	K04733 interleukin-1 receptor-associated kinase 4 [EC:2.7.11.1] | (RefSeq) leucine-rich repeat receptor-like protein kinase PXC2 (A)	unnamed protein product, partial [Vitis vinifera]	RecName: Full=Probable LRR receptor-like serine/threonine-protein kinase At1g12460; EC=2.7.11.1; Flags: Precursor;	SubName: Full=Uncharacterized protein {ECO:0000313|EMBL:CBI23559.3}; Flags: Fragment;	--	GO:0016021,integral component of membrane; GO:0005886,plasma membrane; GO:0005524,ATP binding; GO:0004674,protein serine/threonine kinase activity	Leucine Rich Repeat	-0.00717457	0.045672	0.0462321
VIT_203s0180g00040	K14505 cyclin D3, plant | (RefSeq) cyclin-D3-3 (A)	PREDICTED: cyclin-D3-3 [Vitis vinifera]	RecName: Full=Cyclin-D3-2; AltName: Full=G1/S-specific cyclin-D3-2; Short=CycD3;2;	SubName: Full=Uncharacterized protein {ECO:0000313|EMBL:CCB62359.1};	G1/S-specific cyclin D	GO:0005634,nucleus; GO:0007049,cell cycle; GO:0051301,cell division; GO:0010444,guard mother cell differentiation; GO:0048316,seed development	Cyclin, C-terminal domain	0.0128779	-0.0443954	0.0462255
VIT_206s0004g04520	K20043 clathrin coat assembly protein AP180 | (RefSeq) putative clathrin assembly protein At5g35200 (A)	hypothetical protein VITISV_018540 [Vitis vinifera]	RecName: Full=Dof zinc finger protein DOF3.6; Short=AtDOF3.6; AltName: Full=OBF-binding protein 3;	SubName: Full=Uncharacterized protein {ECO:0000313|EMBL:CCB43582.1};	--	GO:0005634,nucleus; GO:0003677,DNA binding; GO:0046872,metal ion binding; GO:0006355,regulation of transcription, DNA-templated; GO:0006351,transcription, DNA-templated	Dof domain, zinc finger	0.0156993	-0.0434197	0.0461708
VIT_210s0042g00840	K00660 chalcone synthase [EC:2.3.1.74] | (RefSeq) stilbene synthase 2 (A)	PREDICTED: stilbene synthase 2 [Vitis vinifera]	RecName: Full=Stilbene synthase 3; EC=2.3.1.95; AltName: Full=PSV368; AltName: Full=Resveratrol synthase 3; AltName: Full=Trihydroxystilbene synthase 3; Short=StSy 3;	SubName: Full=Uncharacterized protein {ECO:0000313|EMBL:CCB52110.1};	--	GO:0005737,cytoplasm; GO:0050350,trihydroxystilbene synthase activity; GO:0009058,biosynthetic process; GO:0006952,defense response	FAE1/Type III polyketide synthase-like protein	0.0193033	0.0419413	0.0461702
VIT_202s0087g00370	K13065 shikimate O-hydroxycinnamoyltransferase [EC:2.3.1.133] | (RefSeq) shikimate O-hydroxycinnamoyltransferase-like (A)	PREDICTED: omega-hydroxypalmitate O-feruloyl transferase [Vitis vinifera]	RecName: Full=Omega-hydroxypalmitate O-feruloyl transferase; EC=2.3.1.188; AltName: Full=Omega-hydroxyacid hydroxycinnamoyltransferase; AltName: Full=Protein ALIPHATIC SUBERIN FERULOYL TRANSFERASE;	SubName: Full=Uncharacterized protein {ECO:0000313|EMBL:CCB52238.1};	--	GO:0050734,hydroxycinnamoyltransferase activity; GO:0102406,omega-hydroxypalmitate O-sinapoyl transferase activity; GO:0052325,cell wall pectin biosynthetic process; GO:0010345,suberin biosynthetic process	Transferase family	0.0336582	-0.0315144	0.0461089
VIT_213s0047g00230	K01051 pectinesterase [EC:3.1.1.11] | (RefSeq) probable pectinesterase/pectinesterase inhibitor 25 (A)	PREDICTED: probable pectinesterase/pectinesterase inhibitor 25 [Vitis vinifera]	RecName: Full=Probable pectinesterase/pectinesterase inhibitor 25; Includes: RecName: Full=Pectinesterase inhibitor 25; AltName: Full=Pectin methylesterase inhibitor 25; Includes: RecName: Full=Pectinesterase 25; Short=PE 25; EC=3.1.1.11; AltName: Full=Pectin methylesterase 25; Short=AtPME25; Flags: Precursor;	RecName: Full=Pectinesterase {ECO:0000256|RuleBase:RU000589}; EC=3.1.1.11 {ECO:0000256|RuleBase:RU000589};	--	GO:0071944,cell periphery; GO:0005618,cell wall; GO:0005576,extracellular region; GO:0045330,aspartyl esterase activity; GO:0030599,pectinesterase activity; GO:0046910,pectinesterase inhibitor activity; GO:0042545,cell wall modification; GO:0045490,pectin catabolic process	Pectate lyase superfamily protein	0.0122731	0.0444273	0.0460914
VIT_219s0177g00090	--	PREDICTED: 2S albumin [Vitis vinifera]	--	SubName: Full=Uncharacterized protein {ECO:0000313|EMBL:CAN64482.1};	--	--	--	-0.00169718	0.0460494	0.0460807
VIT_200s2044g00010	K05543 tRNA-dihydrouridine synthase 2 [EC:1.3.1.91] | (RefSeq) tRNA-dihydrouridine(20) synthase [NAD(P)+]-like (A)	PREDICTED: tRNA-dihydrouridine(20) synthase [NAD(P)+]	RecName: Full=tRNA-dihydrouridine(47) synthase [NAD(P)(+)]-like; EC=1.3.1.-; AltName: Full=Zinc finger CCCH domain-containing protein 50; Short=AtC3H50; AltName: Full=tRNA-dihydrouridine synthase 3-like;	SubName: Full=Uncharacterized protein {ECO:0000313|EMBL:CCB62974.1}; Flags: Fragment;	tRNA-dihydrouridine synthase	GO:0005773,vacuole; GO:0050660,flavin adenine dinucleotide binding; GO:0046872,metal ion binding; GO:0017150,tRNA dihydrouridine synthase activity	Dihydrouridine synthase (Dus)	-0.0356338	-0.0291175	0.0460173
VIT_208s0007g01850	--	PREDICTED: UPF0503 protein At3g09070, chloroplastic-like [Vitis vinifera]	RecName: Full=UPF0503 protein At3g09070, chloroplastic; Flags: Precursor;	SubName: Full=Uncharacterized protein {ECO:0000313|EMBL:CCB55514.1};	--	GO:0016324,apical plasma membrane; GO:0009507,chloroplast; GO:0005886,plasma membrane; GO:0010588,cotyledon vascular tissue pattern formation; GO:0010088,phloem development; GO:0010233,phloem transport; GO:0022622,root system development	Protein of unknown function (DUF740)	0.0102599	-0.0448427	0.0460015
VIT_217s0000g10080	K21554 CREB3 regulatory factor | (RefSeq) B3 domain-containing transcription factor VRN1-like (A)	PREDICTED: uncharacterized protein LOC104882266 isoform X1 [Vitis vinifera]	RecName: Full=B3 domain-containing protein Os01g0905400;	SubName: Full=Uncharacterized protein {ECO:0000313|EMBL:CBI14875.3};	--	GO:0005634,nucleus; GO:0003677,DNA binding; GO:0006355,regulation of transcription, DNA-templated; GO:0006351,transcription, DNA-templated	B3 DNA binding domain	-0.020664	-0.0410931	0.0459961
VIT_200s2507g00010	K17605 serine/threonine-protein phosphatase 2A activator | (RefSeq) serine/threonine-protein phosphatase 2A activator 2-like isoform X1 (A)	PREDICTED: F-box protein FBW2 isoform X1 [Vitis vinifera]	RecName: Full=F-box protein FBW2; AltName: Full=SKP1-interacting partner 18;	SubName: Full=Uncharacterized protein {ECO:0000313|EMBL:CCB45374.1}; Flags: Fragment;	Leucine rich repeat proteins, some proteins contain F-box	GO:0005634,nucleus; GO:0010629,negative regulation of gene expression; GO:0010608,posttranscriptional regulation of gene expression; GO:0016567,protein ubiquitination; GO:0009737,response to abscisic acid; GO:0006511,ubiquitin-dependent protein catabolic process	--	0.020518	-0.0411257	0.0459598
VIT_210s0003g00790	K05387 glutamate receptor, ionotropic, plant | (RefSeq) glutamate receptor 2.7 (A)	PREDICTED: glutamate receptor 2.7 [Vitis vinifera]	RecName: Full=Glutamate receptor 2.7; AltName: Full=Ligand-gated ion channel 2.7; Flags: Precursor;	RecName: Full=Glutamate receptor {ECO:0000256|PIRNR:PIRNR037090};	Glutamate-gated kainate-type ion channel receptor subunit GluR5 and related subunits	GO:0016021,integral component of membrane; GO:0005886,plasma membrane; GO:0005773,vacuole; GO:0005262,calcium channel activity; GO:0008066,glutamate receptor activity; GO:0004970,ionotropic glutamate receptor activity; GO:0006816,calcium ion transport; GO:0019722,calcium-mediated signaling; GO:0071230,cellular response to amino acid stimulus	Ligated ion channel L-glutamate- and glycine-binding site	0.0181411	0.0422125	0.0459455
VIT_214s0108g01260	--	PREDICTED: uncharacterized protein LOC100245770 isoform X1 [Vitis vinifera]	--	SubName: Full=Uncharacterized protein {ECO:0000313|EMBL:CCB47582.1};	--	--	Protein of unknown function (DUF1336)	-0.0138264	-0.0437618	0.0458941
VIT_211s0016g01300	K09422 transcription factor MYB, plant | (RefSeq) MYBPAR; transcription factor TT2 (A)	PREDICTED: transcription factor TT2 [Vitis vinifera]	RecName: Full=Transcription factor TT2; AltName: Full=Myb-related protein 123; Short=AtMYB123; AltName: Full=Myb-related transcription factor LBM2-like; AltName: Full=Protein TRANSPARENT TESTA 2;	SubName: Full=Uncharacterized protein {ECO:0000313|EMBL:CCB51409.1};	Transcription factor, Myb superfamily	GO:0005634,nucleus; GO:0005524,ATP binding; GO:0003700,DNA-binding transcription factor activity; GO:0000981,DNA-binding transcription factor activity, RNA polymerase II-specific; GO:0043565,sequence-specific DNA binding; GO:0001135,RNA polymerase II transcription regulator recruiting activity; GO:0044212,transcription regulatory region DNA binding; GO:0030154,cell differentiation; GO:0006633,fat…	Myb-like DNA-binding domain	0.0176374	-0.042345	0.0458712
VIT_207s0031g03070	K23050 phenylcoumaran benzylic ether reductase [EC:1.3.1.-] | (RefSeq) IFRL3; isoflavone reductase-like protein 3 (A)	PREDICTED: uncharacterized protein LOC100245603 isoform X1 [Vitis vinifera]	RecName: Full=Isoeugenol synthase 1; EC=1.1.1.319;	SubName: Full=Uncharacterized protein {ECO:0000313|EMBL:CAN80538.1};	--	GO:0016491,oxidoreductase activity; GO:0009699,phenylpropanoid biosynthetic process	GDP-mannose 4,6 dehydratase	-0.00588403	-0.0454593	0.0458386
VIT_219s0014g02620	K04733 interleukin-1 receptor-associated kinase 4 [EC:2.7.11.1] | (RefSeq) G-type lectin S-receptor-like serine/threonine-protein kinase At2g19130 (A)	unnamed protein product, partial [Vitis vinifera]	RecName: Full=G-type lectin S-receptor-like serine/threonine-protein kinase At2g19130; EC=2.7.11.1; Flags: Precursor;	SubName: Full=Uncharacterized protein {ECO:0000313|EMBL:CBI20292.3};	--	GO:0016021,integral component of membrane; GO:0005886,plasma membrane; GO:0005524,ATP binding; GO:0005516,calmodulin binding; GO:0030246,carbohydrate binding; GO:0004674,protein serine/threonine kinase activity; GO:0006468,protein phosphorylation; GO:0048544,recognition of pollen	PAN domain	-0.00913425	0.0449128	0.0458323
VIT_201s0011g04700	K10752 histone-binding protein RBBP4 | (RefSeq) heavy metal-associated isoprenylated plant protein 26-like (A)	PREDICTED: heavy metal-associated isoprenylated plant protein 21 [Vitis vinifera]	RecName: Full=Heavy metal-associated isoprenylated plant protein 21 {ECO:0000303|PubMed:21072340, ECO:0000303|PubMed:23368984}; Short=AtHIP21 {ECO:0000303|PubMed:23368984}; Short=AtHIPP21 {ECO:0000303|PubMed:21072340, ECO:0000303|PubMed:23368984}; Flags: Precursor;	SubName: Full=Uncharacterized protein {ECO:0000313|EMBL:CBI26923.3};	Copper chaperone	GO:0005737,cytoplasm; GO:0016020,membrane; GO:0046914,transition metal ion binding; GO:0055073,cadmium ion homeostasis; GO:0046916,cellular transition metal ion homeostasis; GO:0071585,detoxification of cadmium ion; GO:0030001,metal ion transport	Heavy-metal-associated domain	0.0119129	-0.0442194	0.045796
VIT_219s0138g00120	K11000 callose synthase [EC:2.4.1.-] | (RefSeq) putative callose synthase 8 (A)	PREDICTED: putative callose synthase 8 [Vitis vinifera]	RecName: Full=Putative callose synthase 8; EC=2.4.1.34; AltName: Full=1,3-beta-glucan synthase; AltName: Full=Protein GLUCAN SYNTHASE-LIKE 4;	SubName: Full=Uncharacterized protein {ECO:0000313|EMBL:CCB44529.1};	1,3-beta-glucan synthase/callose synthase catalytic subunit	GO:0000148,1,3-beta-D-glucan synthase complex; GO:0016021,integral component of membrane; GO:0003843,1,3-beta-D-glucan synthase activity; GO:0006075,(1->3)-beta-D-glucan biosynthetic process; GO:0071555,cell wall organization; GO:0008360,regulation of cell shape	1,3-beta-glucan synthase subunit FKS1, domain-1	0.0125944	-0.0440168	0.0457831
VIT_203s0091g00490	--	PREDICTED: uncharacterized protein LOC100242957 isoform X2 [Vitis vinifera]	--	SubName: Full=Uncharacterized protein {ECO:0000313|EMBL:CBI22486.3};	--	GO:0006950,response to stress	Late embryogenesis abundant protein	0.0148566	-0.0431687	0.0456536
VIT_210s0003g05130	K04733 interleukin-1 receptor-associated kinase 4 [EC:2.7.11.1] | (RefSeq) wall-associated receptor kinase-like 22 (A)	PREDICTED: wall-associated receptor kinase 5 [Vitis vinifera]	RecName: Full=Wall-associated receptor kinase 5; EC=2.7.11.-; Flags: Precursor;	SubName: Full=Uncharacterized protein {ECO:0000313|EMBL:CAN75091.1};	--	GO:0016021,integral component of membrane; GO:0005524,ATP binding; GO:0005509,calcium ion binding; GO:0030247,polysaccharide binding; GO:0004674,protein serine/threonine kinase activity; GO:0007166,cell surface receptor signaling pathway	Coagulation Factor Xa inhibitory site	-0.00114499	-0.0455748	0.0455892
VIT_208s0058g00690	K13424 WRKY transcription factor 33 | (RefSeq) WRKY33; probable WRKY transcription factor 26 (A)	PREDICTED: probable WRKY transcription factor 26 [Vitis vinifera]	RecName: Full=Probable WRKY transcription factor 33; AltName: Full=WRKY DNA-binding protein 33;	SubName: Full=Uncharacterized protein {ECO:0000313|EMBL:CCB44804.1};	--	GO:0005634,nucleus; GO:0003700,DNA-binding transcription factor activity; GO:0043565,sequence-specific DNA binding; GO:0044212,transcription regulatory region DNA binding; GO:0010120,camalexin biosynthetic process; GO:0070370,cellular heat acclimation; GO:0034605,cellular response to heat; GO:0042742,defense response to bacterium; GO:0050832,defense response to fungus; GO:0010508,positive regulat…	WRKY DNA -binding domain	0.00883587	0.0446468	0.0455127
VIT_201s0010g03490	K13272 flavonoid O-methyltransferase [EC:2.1.1.267] | (RefSeq) flavonoid 3',5'-methyltransferase-like (A)	unnamed protein product, partial [Vitis vinifera]	RecName: Full=Flavonoid 3',5'-methyltransferase; EC=2.1.1.267 {ECO:0000269|PubMed:19525322, ECO:0000269|PubMed:20580386}; AltName: Full=Anthocyanin-O-methyltransferase; Short=VvAOMT;	SubName: Full=Uncharacterized protein {ECO:0000313|EMBL:CCB51293.1};	O-methyltransferase	GO:0005737,cytoplasm; GO:0046872,metal ion binding; GO:0008171,O-methyltransferase activity; GO:0009718,anthocyanin-containing compound biosynthetic process; GO:0033485,cyanidin 3-O-glucoside biosynthetic process; GO:0033486,delphinidin 3-O-glucoside biosynthetic process; GO:0043473,pigmentation	Methyltransferase domain	0.0147965	0.0429974	0.0454721
VIT_218s0001g06320	K10712 cysteamine dioxygenase [EC:1.13.11.19] | (RefSeq) plant cysteine oxidase 3 (A)	PREDICTED: plant cysteine oxidase 3 [Vitis vinifera]	RecName: Full=Plant cysteine oxidase 4 {ECO:0000303|PubMed:24599061}; EC=1.13.11.20;	SubName: Full=Uncharacterized protein {ECO:0000313|EMBL:CBI19194.3};	Uncharacterized conserved protein	GO:0005737,cytoplasm; GO:0005634,nucleus; GO:0017172,cysteine dioxygenase activity; GO:0046872,metal ion binding	PCO_ADO	-0.00814639	0.0447247	0.0454606
VIT_202s0025g00800	--	unnamed protein product, partial [Vitis vinifera]	RecName: Full=Cation/H(+) antiporter 18; AltName: Full=Protein CATION/H+ EXCHANGER 18; Short=AtCHX18;	SubName: Full=Uncharacterized protein {ECO:0000313|EMBL:CBI34424.3};	Predicted K+/H+-antiporter	GO:0016021,integral component of membrane; GO:0005770,late endosome; GO:0015299,solute:proton antiporter activity; GO:0015672,monovalent inorganic cation transport; GO:0006813,potassium ion transport; GO:0006885,regulation of pH	Lysine exporter LysO	0.022007	0.039751	0.0454363
VIT_219s0014g05050	K13993 HSP20 family protein | (RefSeq) 21.7 kDa class VI heat shock protein (A)	PREDICTED: 21.7 kDa class VI heat shock protein [Vitis vinifera]	RecName: Full=21.7 kDa class VI heat shock protein; AltName: Full=21.7 kDa heat shock protein; Short=AtHsp21.7;	SubName: Full=Uncharacterized protein {ECO:0000313|EMBL:CBI20494.3};	--	GO:0005737,cytoplasm	HSP20-like domain found in ArsA	0.0109503	-0.0440879	0.0454274
VIT_204s0044g00660	K04733 interleukin-1 receptor-associated kinase 4 [EC:2.7.11.1] | (RefSeq) G-type lectin S-receptor-like serine/threonine-protein kinase LECRK1 (A)	PREDICTED: G-type lectin S-receptor-like serine/threonine-protein kinase LECRK4 [Vitis vinifera]	RecName: Full=G-type lectin S-receptor-like serine/threonine-protein kinase LECRK4 {ECO:0000305}; Short=OsLecRK4 {ECO:0000303|PubMed:25485617}; EC=2.7.11.1 {ECO:0000305}; AltName: Full=OsRLCK136 {ECO:0000303|PubMed:19825577}; Flags: Precursor;	SubName: Full=Uncharacterized protein {ECO:0000313|EMBL:CCB60447.1};	--	GO:0016021,integral component of membrane; GO:0005886,plasma membrane; GO:0005524,ATP binding; GO:0030246,carbohydrate binding; GO:0004674,protein serine/threonine kinase activity; GO:0006468,protein phosphorylation	Kinase-like	0.00472156	0.0451326	0.0453789
VIT_213s0073g00150	K03695 ATP-dependent Clp protease ATP-binding subunit ClpB | (RefSeq) protein SMAX1-LIKE 3-like (A)	PREDICTED: protein SMAX1-LIKE 3 [Vitis vinifera]	RecName: Full=Protein SMAX1-LIKE 3 {ECO:0000303|PubMed:23893171}; Short=AtSMXL3 {ECO:0000303|PubMed:23893171};	SubName: Full=Uncharacterized protein {ECO:0000313|EMBL:CCB49569.1};	Chaperone HSP104 and related ATP-dependent Clp proteases	GO:0019538,protein metabolic process; GO:0006355,regulation of transcription, DNA-templated; GO:0006351,transcription, DNA-templated	C-terminal region of band_7	0.026354	-0.036938	0.0453756
VIT_211s0118g00050	K13420 LRR receptor-like serine/threonine-protein kinase FLS2 [EC:2.7.11.1] | (RefSeq) probable LRR receptor-like serine/threonine-protein kinase At3g47570 isoform X1 (A)	PREDICTED: probably inactive leucine-rich repeat receptor-like protein kinase At3g28040 [Vitis vinifera]	RecName: Full=Receptor like protein 9a {ECO:0000305}; Short=AtRLP9a {ECO:0000305}; AltName: Full=Receptor like protein 9 {ECO:0000303|PubMed:18434605}; Short=AtRLP9 {ECO:0000303|PubMed:18434605}; Flags: Precursor;	SubName: Full=Uncharacterized protein {ECO:0000313|EMBL:CCB49900.1};	FOG: Leucine rich repeat	GO:0016021,integral component of membrane	Leucine Rich repeat	0.0241392	0.0383342	0.0453013
VIT_208s0105g00200	K23113 structural maintenance of chromosomes flexible hinge domain-containing protein 1 | (RefSeq) uncharacterized protein LOC108488397 (A)	PREDICTED: E3 ubiquitin-protein ligase PUB24 [Vitis vinifera]	RecName: Full=E3 ubiquitin-protein ligase PUB24; EC=2.3.2.27; AltName: Full=Plant U-box protein 24; AltName: Full=RING-type E3 ubiquitin transferase PUB24 {ECO:0000305}; AltName: Full=U-box domain-containing protein 24;	RecName: Full=RING-type E3 ubiquitin transferase {ECO:0000256|SAAS:SAAS00702733}; EC=2.3.2.27 {ECO:0000256|SAAS:SAAS00702733};	--	GO:0004842,ubiquitin-protein transferase activity; GO:0006952,defense response	Zinc-finger of nitric oxide synthase-interacting protein	0.0193671	0.0409518	0.0453005
VIT_209s0002g03140	K00679 phospholipid:diacylglycerol acyltransferase [EC:2.3.1.158] | (RefSeq) hypothetical protein (A)	PREDICTED: GDSL esterase/lipase APG [Vitis vinifera]	RecName: Full=GDSL esterase/lipase APG; EC=3.1.1.-; AltName: Full=Extracellular lipase APG; Flags: Precursor;	SubName: Full=Uncharacterized protein {ECO:0000313|EMBL:CAN65529.1};	--	GO:0048046,apoplast; GO:0016788,hydrolase activity, acting on ester bonds; GO:0016042,lipid catabolic process	GDSL-like Lipase/Acylhydrolase	0.0346965	-0.0289398	0.0451814
VIT_214s0030g00280	K08145 MFS transporter, SP family, solute carrier family 2 (facilitated glucose transporter), member 8 | (RefSeq) sugar transporter ERD6-like 3 (A)	unnamed protein product, partial [Vitis vinifera]	RecName: Full=Sugar transporter ERD6-like 3; AltName: Full=Sugar transporter-like protein 2;	SubName: Full=Putative ERD6-like transporter {ECO:0000313|EMBL:ADP37164.1};	Predicted transporter (major facilitator superfamily)	GO:0016021,integral component of membrane; GO:0009705,plant-type vacuole membrane; GO:0005355,glucose transmembrane transporter activity; GO:0015145,monosaccharide transmembrane transporter activity; GO:0005351,carbohydrate:proton symporter activity; GO:0046323,glucose import; GO:0035428,NA; GO:0015749,monosaccharide transmembrane transport; GO:0009737,response to abscisic acid; GO:0009651,respon…	Fungal trichothecene efflux pump (TRI12)	0.0431338	-0.0133131	0.0451416
VIT_205s0077g01420	--	PREDICTED: uncharacterized protein LOC100260115 [Vitis vinifera]	--	SubName: Full=Uncharacterized protein {ECO:0000313|EMBL:CBI22922.3};	--	GO:0016021,integral component of membrane	Protein of unknown function (DUF1218)	0.0131812	-0.0429939	0.0449691
VIT_217s0000g06350	K08910 light-harvesting complex I chlorophyll a/b binding protein 4 | (RefSeq) LHCA1; chlorophyll a-b binding protein 4, chloroplastic (A)	PREDICTED: chlorophyll a-b binding protein 4, chloroplastic [Vitis vinifera]	RecName: Full=Chlorophyll a-b binding protein 4, chloroplastic {ECO:0000303|PubMed:10366881}; AltName: Full=LHCI type III CAB-4; Flags: Precursor;	RecName: Full=Chlorophyll a-b binding protein, chloroplastic {ECO:0000256|RuleBase:RU363080};	--	GO:0009507,chloroplast; GO:0009941,chloroplast envelope; GO:0009534,chloroplast thylakoid; GO:0009535,chloroplast thylakoid membrane; GO:0016021,integral component of membrane; GO:0016020,membrane; GO:0009522,photosystem I; GO:0010287,plastoglobule; GO:0009579,thylakoid; GO:0016168,chlorophyll binding; GO:0046872,metal ion binding; GO:0031409,pigment binding; GO:0019904,protein domain specific bi…	Chlorophyll A-B binding protein	0.0219071	0.0391388	0.0448527
VIT_211s0052g00350	K13420 LRR receptor-like serine/threonine-protein kinase FLS2 [EC:2.7.11.1] | (RefSeq) receptor kinase-like protein Xa21 (A)	PREDICTED: probable LRR receptor-like serine/threonine-protein kinase At3g47570 [Vitis vinifera]	RecName: Full=LRR receptor-like serine/threonine-protein kinase EFR; EC=2.7.11.1; AltName: Full=Elongation factor Tu receptor; Short=EF-Tu receptor; Flags: Precursor;	SubName: Full=Uncharacterized protein {ECO:0000313|EMBL:CCB44614.1};	--	GO:0012505,endomembrane system; GO:0016021,integral component of membrane; GO:0005886,plasma membrane; GO:0005524,ATP binding; GO:0004674,protein serine/threonine kinase activity; GO:0019199,transmembrane receptor protein kinase activity; GO:0010204,defense response signaling pathway, resistance gene-independent; GO:0016045,detection of bacterium; GO:0002764,immune response-regulating signaling p…	Domain of unknown function (DUF5612)	0.00670453	0.0443334	0.0448375
VIT_219s0014g04160	K04733 interleukin-1 receptor-associated kinase 4 [EC:2.7.11.1] | (RefSeq) G-type lectin S-receptor-like serine/threonine-protein kinase At4g03230 (A)	unnamed protein product, partial [Vitis vinifera]	RecName: Full=Receptor-like serine/threonine-protein kinase SD1-7; EC=2.7.11.1; AltName: Full=Arabidopsis thaliana receptor kinase 1; AltName: Full=S-domain-1 (SD1) receptor kinase 7; Short=SD1-7; Flags: Precursor;	SubName: Full=Uncharacterized protein {ECO:0000313|EMBL:CCB46415.1};	--	GO:0016021,integral component of membrane; GO:0005634,nucleus; GO:0005886,plasma membrane; GO:0005524,ATP binding; GO:0030246,carbohydrate binding; GO:0004672,protein kinase activity; GO:0004674,protein serine/threonine kinase activity; GO:0031625,ubiquitin protein ligase binding; GO:0009738,abscisic acid-activated signaling pathway; GO:0071215,cellular response to abscisic acid stimulus; GO:0046…	Domain of unknown function (DUF3403)	0.00944278	0.0438196	0.0448255
VIT_204s0008g07250	K01381 saccharopepsin [EC:3.4.23.25] | (RefSeq) aspartyl protease family protein At5g10770-like (A)	PREDICTED: aspartyl protease family protein At5g10770-like isoform X2 [Vitis vinifera]	RecName: Full=Aspartyl protease family protein At5g10770; EC=3.4.23.- {ECO:0000305}; Flags: Precursor;	SubName: Full=Uncharacterized protein {ECO:0000313|EMBL:CBI21179.3};	Aspartyl protease	GO:0031225,anchored component of membrane; GO:0005886,plasma membrane; GO:0004190,aspartic-type endopeptidase activity; GO:0030163,protein catabolic process; GO:0006508,proteolysis	Eukaryotic aspartyl protease	0.0225022	0.0386441	0.0447181
VIT_206s0004g06650	K05857 phosphatidylinositol phospholipase C, delta [EC:3.1.4.11] | (RefSeq) phosphoinositide phospholipase C 4 (A)	PREDICTED: phosphoinositide phospholipase C 4 isoform X2 [Vitis vinifera]	RecName: Full=Phosphoinositide phospholipase C 4; EC=3.1.4.11; AltName: Full=Phosphoinositide phospholipase PLC4; Short=AtPLC4; Short=PI-PLC4;	RecName: Full=Phosphoinositide phospholipase C {ECO:0000256|RuleBase:RU361133}; EC=3.1.4.11 {ECO:0000256|RuleBase:RU361133};	Phosphoinositide-specific phospholipase C	GO:0005829,cytosol; GO:0005886,plasma membrane; GO:0004435,phosphatidylinositol phospholipase C activity; GO:0004871,NA; GO:0035556,intracellular signal transduction; GO:0016042,lipid catabolic process	Phosphoinositide-specific phospholipase C, efhand-like	0.0296597	-0.033372	0.0446474
VIT_208s0105g00190	K04733 interleukin-1 receptor-associated kinase 4 [EC:2.7.11.1] | (RefSeq) LOC109787390; U-box domain-containing protein 12-like (A)	PREDICTED: E3 ubiquitin-protein ligase PUB23 [Vitis vinifera]	RecName: Full=E3 ubiquitin-protein ligase PUB23; EC=2.3.2.27; AltName: Full=Plant U-box protein 23; AltName: Full=RING-type E3 ubiquitin transferase PUB23 {ECO:0000305}; AltName: Full=U-box domain-containing protein 23;	RecName: Full=RING-type E3 ubiquitin transferase {ECO:0000256|SAAS:SAAS00702733}; EC=2.3.2.27 {ECO:0000256|SAAS:SAAS00702733};	--	GO:0005829,cytosol; GO:0004842,ubiquitin-protein transferase activity; GO:0006952,defense response; GO:0051865,protein autoubiquitination; GO:0016567,protein ubiquitination; GO:0010200,response to chitin; GO:0009414,response to water deprivation	Cell differentiation family, Rcd1-like	-0.00112379	0.0445949	0.0446091
VIT_216s0100g00940	K00660 chalcone synthase [EC:2.3.1.74] | (RefSeq) stilbene synthase 4-like (A)	PREDICTED: stilbene synthase 4-like [Vitis vinifera]	RecName: Full=Stilbene synthase 4; EC=2.3.1.95; AltName: Full=Resveratrol synthase 4; AltName: Full=Trihydroxystilbene synthase 4; Short=StSy 4;	SubName: Full=Uncharacterized protein {ECO:0000313|EMBL:CCB56441.1};	--	GO:0005737,cytoplasm; GO:0050350,trihydroxystilbene synthase activity; GO:0009058,biosynthetic process; GO:0006952,defense response	3-Oxoacyl-[acyl-carrier-protein (ACP)] synthase III	0.00703824	0.0440132	0.0445724
VIT_205s0077g01920	--	hypothetical protein VITISV_012013 [Vitis vinifera]	--	SubName: Full=Uncharacterized protein {ECO:0000313|EMBL:CCB48019.1};	--	--	--	0.0295259	-0.0333885	0.0445709
VIT_207s0005g06500	K04733 interleukin-1 receptor-associated kinase 4 [EC:2.7.11.1] | (RefSeq) probable LRR receptor-like serine/threonine-protein kinase At5g48740 (A)	PREDICTED: probable LRR receptor-like serine/threonine-protein kinase At5g48740 [Vitis vinifera]	RecName: Full=Probable LRR receptor-like serine/threonine-protein kinase At5g48740; EC=2.7.11.1; Flags: Precursor;	SubName: Full=Uncharacterized protein {ECO:0000313|EMBL:CBI37326.3};	--	GO:0016021,integral component of membrane; GO:0005524,ATP binding; GO:0004674,protein serine/threonine kinase activity	ABC1 family	-0.011097	0.0427127	0.0441307
VIT_212s0057g00780	K19613 leucine-rich repeat protein SHOC2 | (RefSeq) receptor-like protein 33 (A)	hypothetical protein VITISV_021527 [Vitis vinifera]	RecName: Full=Receptor like protein 7 {ECO:0000303|PubMed:18434605}; Short=AtRLP7 {ECO:0000303|PubMed:18434605}; Flags: Precursor;	SubName: Full=Uncharacterized protein {ECO:0000313|EMBL:CCB51730.1};	FOG: Leucine rich repeat	GO:0016021,integral component of membrane	Leucine-rich repeat	-0.0126617	-0.0422557	0.044112
VIT_202s0033g00870	K13035 beta-cyano-L-alanine hydratase/nitrilase [EC:3.5.5.4 4.2.1.65] | (RefSeq) bifunctional nitrilase/nitrile hydratase NIT4B (A)	PREDICTED: bifunctional nitrilase/nitrile hydratase NIT4B [Vitis vinifera]	RecName: Full=Bifunctional nitrilase/nitrile hydratase NIT4B; Short=LaNIT4B; EC=3.5.5.4; EC=4.2.1.65; AltName: Full=3-cyanoalanine hydratase; AltName: Full=Cyanoalanine nitrilase B;	SubName: Full=Uncharacterized protein {ECO:0000313|EMBL:CBI37431.3};	Carbon-nitrogen hydrolase	GO:0047558,3-cyanoalanine hydratase activity; GO:0047427,cyanoalanine nitrilase activity; GO:0019500,cyanide catabolic process; GO:0051410,detoxification of nitrogen compound	Carbon-nitrogen hydrolase	0.00341129	-0.0439478	0.04408
VIT_212s0059g00480	--	--	--	--	--	--	--	-0.00277399	-0.0439737	0.0440611
VIT_216s0050g01610	K22845 phlorizin synthase [EC:2.4.1.357] | (RefSeq) UDP-glycosyltransferase 88A1-like (A)	PREDICTED: UDP-glycosyltransferase 88A1-like [Vitis vinifera]	RecName: Full=UDP-glycosyltransferase 88B1 {ECO:0000303|PubMed:15610349}; EC=2.4.1.- {ECO:0000305};	RecName: Full=Glycosyltransferase {ECO:0000256|RuleBase:RU362057}; EC=2.4.1.- {ECO:0000256|RuleBase:RU362057};	UDP-glucuronosyl and UDP-glucosyl transferase	GO:0016758,transferase activity, transferring hexosyl groups; GO:0008152,metabolic process	UDP-glucoronosyl and UDP-glucosyl transferase	0.0388412	0.0204844	0.0439119
VIT_207s0141g00280	K08819 cyclin-dependent kinase 12/13 [EC:2.7.11.22 2.7.11.23] | (RefSeq) cyclin-dependent kinase C-1 (A)	PREDICTED: cyclin-dependent kinase C-1 [Vitis vinifera]	RecName: Full=Cyclin-dependent kinase C-1; Short=CDKC;1; EC=2.7.11.22; EC=2.7.11.23;	SubName: Full=Uncharacterized protein {ECO:0000313|EMBL:CCB59088.1}; Flags: Fragment;	Cdc2-related protein kinase	GO:0005829,cytosol; GO:0005634,nucleus; GO:0005524,ATP binding; GO:0004693,cyclin-dependent protein serine/threonine kinase activity; GO:0016301,kinase activity; GO:0008353,RNA polymerase II CTD heptapeptide repeat kinase activity; GO:0048366,leaf development; GO:0006468,protein phosphorylation; GO:0009615,response to virus	Protein tyrosine kinase	0.00729425	-0.0432459	0.0438567
VIT_211s0052g01460	K13420 LRR receptor-like serine/threonine-protein kinase FLS2 [EC:2.7.11.1] | (RefSeq) receptor kinase-like protein Xa21 (A)	PREDICTED: probable LRR receptor-like serine/threonine-protein kinase At3g47570 isoform X1 [Vitis vinifera]	RecName: Full=Probable LRR receptor-like serine/threonine-protein kinase At3g47570; EC=2.7.11.1; Flags: Precursor;	SubName: Full=Uncharacterized protein {ECO:0000313|EMBL:CCB44611.1};	--	GO:0016021,integral component of membrane; GO:0005886,plasma membrane; GO:0005524,ATP binding; GO:0004674,protein serine/threonine kinase activity	Leucine Rich repeat	0.0136117	0.0414873	0.0436632
VIT_213s0084g00090	K17500 integrin-linked kinase-associated serine/threonine phosphatase 2C [EC:3.1.3.16] | (RefSeq) WAT1-related protein At3g18200 isoform X1 (A)	PREDICTED: WAT1-related protein At5g07050 [Vitis vinifera]	RecName: Full=WAT1-related protein At5g07050;	RecName: Full=WAT1-related protein {ECO:0000256|RuleBase:RU363077};	--	GO:0016021,integral component of membrane; GO:0005886,plasma membrane; GO:0022857,transmembrane transporter activity	EamA-like transporter family	0.01942	-0.0390596	0.0436209
VIT_219s0014g02765	K10581 ubiquitin-conjugating enzyme E2 O [EC:2.3.2.24] | (RefSeq) uncharacterized LOC105047412 (A)	hypothetical protein VITISV_027858 [Vitis vinifera]	--	SubName: Full=Uncharacterized protein {ECO:0000313|EMBL:CAN77048.1};	--	GO:0009507,chloroplast; GO:0005768,endosome; GO:0016021,integral component of membrane; GO:0005802,trans-Golgi network	Protein of unknown function (DUF2921)	0.038956	-0.0196248	0.04362
VIT_207s0151g01070	K04120 ent-copalyl diphosphate synthase [EC:5.5.1.13] | (RefSeq) ent-copalyl diphosphate synthase, chloroplastic-like (A)	PREDICTED: ent-copalyl diphosphate synthase, chloroplastic-like [Vitis vinifera]	RecName: Full=Ent-copalyl diphosphate synthase, chloroplastic; Short=Ent-CDP synthase; EC=5.5.1.13; AltName: Full=Ent-copalyl diphosphate synthase; AltName: Full=Ent-kaurene synthase A; Short=KSA; Flags: Precursor;	SubName: Full=Uncharacterized protein {ECO:0000313|EMBL:CCB51887.1};	--	GO:0009507,chloroplast; GO:0009905,ent-copalyl diphosphate synthase activity; GO:0000287,magnesium ion binding; GO:0010333,terpene synthase activity; GO:0009686,gibberellin biosynthetic process	Terpene synthase family, metal binding domain	-0.00541242	0.0431738	0.0435117
VIT_211s0016g00960	K15333 tRNA guanosine-2'-O-methyltransferase [EC:2.1.1.34] | (RefSeq) uncharacterized protein LOC104224633 (A)	PREDICTED: subtilisin-like protease SBT1.8 [Vitis vinifera]	RecName: Full=Subtilisin-like protease SBT1.8 {ECO:0000303|PubMed:16193095}; EC=3.4.21.- {ECO:0000255|PROSITE-ProRule:PRU10082}; AltName: Full=Subtilase subfamily 1 member 8 {ECO:0000303|PubMed:16193095}; Short=AtSBT1.8 {ECO:0000303|PubMed:16193095}; Flags: Precursor;	SubName: Full=Uncharacterized protein {ECO:0000313|EMBL:CCB51390.1};	--	GO:0005618,cell wall; GO:0005576,extracellular region; GO:0005794,Golgi apparatus; GO:0009505,plant-type cell wall; GO:0009506,plasmodesma; GO:0004252,serine-type endopeptidase activity	PA domain	0.0143366	-0.0410198	0.043453
VIT_219s0085g00795	K14709 solute carrier family 39 (zinc transporter), member 1/2/3 | (RefSeq) zinc transporter 1-like (A)	PREDICTED: zinc transporter 1-like [Vitis vinifera]	RecName: Full=Zinc transporter 1; AltName: Full=ZRT/IRT-like protein 1; Flags: Precursor;	SubName: Full=Uncharacterized protein {ECO:0000313|EMBL:CAN72264.1};	Fe2+/Zn2+ regulated transporter	GO:0016021,integral component of membrane; GO:0005886,plasma membrane; GO:0005385,zinc ion transmembrane transporter activity	ZIP Zinc transporter	0.0309766	-0.0303453	0.0433634
VIT_205s0102g00660	--	unnamed protein product, partial [Vitis vinifera]	--	SubName: Full=Uncharacterized protein {ECO:0000313|EMBL:CCB59852.1};	--	--	--	0.00396886	-0.0431767	0.0433587
VIT_200s0976g00010	K04421 mitogen-activated protein kinase kinase kinase 3 [EC:2.7.11.25] | (RefSeq) mitogen-activated protein kinase kinase kinase A (A)	PREDICTED: uncharacterized protein LOC100852615 [Vitis vinifera]	--	SubName: Full=Uncharacterized protein {ECO:0000313|EMBL:CCB62949.1};	--	--	Protein BYPASS1-related	-0.0359346	-0.0238238	0.0431146
VIT_200s0567g00060	K16815 calcium-independent phospholipase A2-gamma | (RefSeq) hypothetical protein (A)	PREDICTED: patatin-like protein 2 [Vitis vinifera]	RecName: Full=Patatin-like protein 2; Short=OsPLP2; EC=3.1.1.-;	RecName: Full=Patatin {ECO:0000256|RuleBase:RU361262}; EC=3.1.1.- {ECO:0000256|RuleBase:RU361262};	Ca2+-independent phospholipase A2	GO:0005737,cytoplasm; GO:0016020,membrane; GO:0047372,acylglycerol lipase activity; GO:0004620,phospholipase activity; GO:0006952,defense response; GO:0016042,lipid catabolic process	Patatin-like phospholipase	0.0132285	-0.0408745	0.0429618
VIT_216s0100g00860	K00660 chalcone synthase [EC:2.3.1.74] | (RefSeq) stilbene synthase 4-like (A)	hypothetical protein VITISV_020801 [Vitis vinifera]	RecName: Full=Stilbene synthase 4; EC=2.3.1.95; AltName: Full=Resveratrol synthase 4; AltName: Full=Trihydroxystilbene synthase 4; Short=StSy 4;	SubName: Full=Uncharacterized protein {ECO:0000313|EMBL:CCB56448.1};	--	GO:0005737,cytoplasm; GO:0050350,trihydroxystilbene synthase activity; GO:0009058,biosynthetic process; GO:0006952,defense response	3-Oxoacyl-[acyl-carrier-protein (ACP)] synthase III C terminal	0.0208048	0.0375849	0.0429589
VIT_202s0025g01780	K20924 cellulose synthase-like protein [EC:2.4.1.-] | (RefSeq) putative cellulose synthase-like protein D6 (A)	PREDICTED: cellulose synthase-like protein G3 [Vitis vinifera]	RecName: Full=Cellulose synthase-like protein G1; Short=AtCslG1; EC=2.4.1.-;	SubName: Full=Uncharacterized protein {ECO:0000313|EMBL:CCB58258.1};	--	GO:0005794,Golgi apparatus; GO:0000139,Golgi membrane; GO:0016021,integral component of membrane; GO:0005886,plasma membrane; GO:0016760,cellulose synthase (UDP-forming) activity; GO:0016759,cellulose synthase activity; GO:0071555,cell wall organization; GO:0030244,cellulose biosynthetic process; GO:0009833,plant-type primary cell wall biogenesis	Cellulose synthase	-0.0288052	-0.0318658	0.0429554
VIT_207s0005g01680	K06611 stachyose synthetase [EC:2.4.1.67] | (RefSeq) stachyose synthase (A)	PREDICTED: stachyose synthase [Vitis vinifera]	RecName: Full=Stachyose synthase; EC=2.4.1.67; AltName: Full=Galactinol--raffinose galactosyltransferase; Flags: Precursor;	SubName: Full=Uncharacterized protein {ECO:0000313|EMBL:CCB60026.1};	--	GO:0005737,cytoplasm; GO:0047268,galactinol-raffinose galactosyltransferase activity; GO:0009312,oligosaccharide biosynthetic process; GO:0033532,stachyose biosynthetic process	Raffinose synthase or seed imbibition protein Sip1	0.000533193	-0.0428532	0.0428565
VIT_204s0008g05710	K18789 xylogalacturonan beta-1,3-xylosyltransferase [EC:2.4.2.41] | (RefSeq) probable glycosyltransferase At5g20260 (A)	PREDICTED: probable glycosyltransferase At5g25310 [Vitis vinifera]	RecName: Full=Probable glycosyltransferase At5g25310; EC=2.4.-.-;	SubName: Full=Uncharacterized protein {ECO:0000313|EMBL:CBI21064.3};	Acetylglucosaminyltransferase EXT1/exostosin 1	GO:0000139,Golgi membrane; GO:0016021,integral component of membrane; GO:0016757,transferase activity, transferring glycosyl groups; GO:0071555,cell wall organization; GO:0006486,protein glycosylation	Exostosin family	0.0166284	0.039408	0.0427726
VIT_218s0001g08240	K00924 kinase [EC:2.7.1.-] | (RefSeq) receptor-like protein kinase HSL1 (A)	PREDICTED: receptor-like protein kinase HSL1 [Vitis vinifera]	RecName: Full=Receptor protein-tyrosine kinase CEPR1 {ECO:0000303|PubMed:25324386}; EC=2.7.10.1 {ECO:0000255|PROSITE-ProRule:PRU10027}; AltName: Full=Protein C-TERMINALLY ENCODED PEPTIDE RECEPTOR 1 {ECO:0000303|PubMed:25324386}; AltName: Full=Protein XYLEM INTERMIXED WITH PHLOEM 1 {ECO:0000303|PubMed:21853254}; Flags: Precursor;	SubName: Full=Uncharacterized protein {ECO:0000313|EMBL:CCB45701.1};	--	GO:0016021,integral component of membrane; GO:0005886,plasma membrane; GO:0005524,ATP binding; GO:0042277,peptide binding; GO:0017046,peptide hormone binding; GO:0001653,peptide receptor activity; GO:0004674,protein serine/threonine kinase activity; GO:0004714,transmembrane receptor protein tyrosine kinase activity; GO:0010311,lateral root formation; GO:1902025,nitrate import; GO:1901333,positive…	Leucine Rich repeat	0.0165057	-0.0394373	0.042752
VIT_209s0002g05810	K06573 solute carrier family 4 (anion exchanger), member 1 | (RefSeq) BOR1; borate transporter (A)	PREDICTED: boron transporter 4 [Vitis vinifera]	RecName: Full=Boron transporter 4;	SubName: Full=Uncharacterized protein {ECO:0000313|EMBL:CCB59551.1};	Na+-independent Cl/HCO3 exchanger AE1 and related transporters (SLC4 family)	GO:0005887,integral component of plasma membrane; GO:0005886,plasma membrane; GO:0015301,anion:anion antiporter activity; GO:0080139,borate efflux transmembrane transporter activity; GO:0005452,inorganic anion exchanger activity; GO:0046713,borate transport; GO:0080029,cellular response to boron-containing substance levels; GO:0051453,regulation of intracellular pH	Domain of unknown function (DUF4718)	0.0134065	0.0402553	0.042429
VIT_218s0001g14610	K00924 kinase [EC:2.7.1.-] | (RefSeq) receptor protein kinase CLAVATA1 (A)	PREDICTED: receptor protein kinase CLAVATA1 [Vitis vinifera]	RecName: Full=Receptor protein kinase CLAVATA1; EC=2.7.11.1; Flags: Precursor;	SubName: Full=Uncharacterized protein {ECO:0000313|EMBL:CCB46051.1};	--	GO:0016021,integral component of membrane; GO:0016020,membrane; GO:0000325,plant-type vacuole; GO:0005886,plasma membrane; GO:0009506,plasmodesma; GO:0005524,ATP binding; GO:0043621,protein self-association; GO:0033612,receptor serine/threonine kinase binding; GO:0004702,NA; GO:0030154,cell differentiation; GO:0010080,regulation of floral meristem growth; GO:0009934,regulation of meristem structu…	Leucine rich repeat N-terminal domain	0.0157019	-0.0394121	0.0424248
VIT_203s0038g01050	K19307 25S rRNA (uracil2634-N3)-methyltransferase [EC:2.1.1.313] | (RefSeq) uncharacterized protein At4g26485 (A)	PREDICTED: uncharacterized protein At4g26485 [Vitis vinifera]	RecName: Full=Uncharacterized protein At4g26485;	SubName: Full=Uncharacterized protein {ECO:0000313|EMBL:CCB60911.1};	Uncharacterized conserved protein	GO:0005737,cytoplasm; GO:0070042,rRNA (uridine-N3-)-methyltransferase activity; GO:0070475,rRNA base methylation	Domain of unknown function (DUF2431)	0.0142089	-0.0399691	0.0424196
VIT_217s0000g02390	K04733 interleukin-1 receptor-associated kinase 4 [EC:2.7.11.1] | (RefSeq) MDIS1-interacting receptor like kinase 2-like (A)	PREDICTED: MDIS1-interacting receptor like kinase 2-like [Vitis vinifera]	RecName: Full=MDIS1-interacting receptor like kinase 2 {ECO:0000303|PubMed:26863186}; Short=AtMIK2 {ECO:0000303|PubMed:26863186}; AltName: Full=Probable LRR receptor-like serine/threonine-protein kinase At4g08850; EC=2.7.11.1 {ECO:0000305}; Flags: Precursor;	SubName: Full=Uncharacterized protein {ECO:0000313|EMBL:CCB43280.1};	--	GO:0016021,integral component of membrane; GO:0016020,membrane; GO:0005886,plasma membrane; GO:0009506,plasmodesma; GO:0090406,pollen tube; GO:0005524,ATP binding; GO:0004674,protein serine/threonine kinase activity	Leucine rich repeat N-terminal domain	0.0246864	-0.0344802	0.0424064
VIT_217s0000g02100	K04733 interleukin-1 receptor-associated kinase 4 [EC:2.7.11.1] | (RefSeq) wall-associated receptor kinase 5-like (A)	PREDICTED: wall-associated receptor kinase 2 [Vitis vinifera]	RecName: Full=Wall-associated receptor kinase 2; EC=2.7.11.-; Flags: Precursor;	SubName: Full=Uncharacterized protein {ECO:0000313|EMBL:CCB43294.1};	--	GO:0005623,cell; GO:0016021,integral component of membrane; GO:0005524,ATP binding; GO:0005509,calcium ion binding; GO:0030247,polysaccharide binding; GO:0004674,protein serine/threonine kinase activity; GO:0007166,cell surface receptor signaling pathway; GO:0009992,cellular water homeostasis; GO:0009311,oligosaccharide metabolic process; GO:0009751,response to salicylic acid; GO:0009826,unidimen…	Protein-kinase domain of FAM69	0.0112374	0.0408007	0.04232
VIT_216s0100g00950	K13232 stilbene synthase [EC:2.3.1.95] | (RefSeq) RS, STS1; stilbene synthase 2 (A)	stilbene synthase, partial [Vitis vinifera]	RecName: Full=Stilbene synthase 2; EC=2.3.1.95; AltName: Full=PSV21; AltName: Full=Resveratrol synthase 2; AltName: Full=Trihydroxystilbene synthase 2; Short=StSy 2;	SubName: Full=Uncharacterized protein {ECO:0000313|EMBL:CCB56440.1};	--	GO:0005737,cytoplasm; GO:0050350,trihydroxystilbene synthase activity; GO:0009058,biosynthetic process; GO:0006952,defense response	Chalcone and stilbene synthases, C-terminal domain	-0.0248013	0.03427	0.0423029
VIT_207s0141g00890	K20769 fatty acid omega-hydroxylase [EC:1.14.-.-] | (RefSeq) cytochrome P450 94A1 (A)	PREDICTED: cytochrome P450 94A1 [Vitis vinifera]	RecName: Full=Cytochrome P450 94A1; EC=1.14.-.-; AltName: Full=P450-dependent fatty acid omega-hydroxylase;	SubName: Full=Uncharacterized protein {ECO:0000313|EMBL:CBI17961.3};	Cytochrome P450 CYP4/CYP19/CYP26 subfamilies	GO:0005789,endoplasmic reticulum membrane; GO:0016021,integral component of membrane; GO:0020037,heme binding; GO:0005506,iron ion binding; GO:0004497,monooxygenase activity; GO:0016705,oxidoreductase activity, acting on paired donors, with incorporation or reduction of molecular oxygen	Cytochrome P450	-0.00589644	0.0417521	0.0421664
[truncated: 41 more rows]
